# Supplementary material for: Integrated Analysis of Single-Molecule Real-Time Sequencing and Next-Generation Sequencing Eveals Insights into Drought Tolerance Mechanism of Lolium multiflorum
Source: Int J Mol Sci. 2022 Jul 18;23(14):7921. doi: 10.3390/ijms23147921 (PMC9320196; doi:10.3390/ijms23147921)
Supplement: Supplementary file 1 [file ijms-23-07921-s001.zip]

Archive with 9 entries (9 files):
- Figure S1 profile 15-14-11-5.svg
- Figure S2 length compare.svg
- Supplementary Table S1 Annotation statistics.xlsx
- Supplementary Table S2 non-redundant transcrpts, UniTransModels and AS events.xlsx
- Supplementary Table S3 trend analysis results.xlsx
- Supplementary Table S4 11940 DEGs in leaves and roots.xlsx
- Supplementary Table S5 DEG annotation.xlsx
- Supplementary Table S6 TF statistics.xlsx
- Supplementary Table S7 primers for experiment.xlsx
