# Supplementary material for: Integrated Analysis of Single-Molecule Real-Time Sequencing and Next-Generation Sequencing Eveals Insights into Drought Tolerance Mechanism of Lolium multiflorum
Source: Int J Mol Sci. 2022 Jul 18;23(14):7921. doi: 10.3390/ijms23147921 (PMC9320196; doi:10.3390/ijms23147921)
Supplement: Supplementary file 1 [file ijms-23-07921-s001.zip › Supplementary Table S1 Annotation statistics.xlsx]

## Sheet: Sheet1
	Database	Annotation number
		CK	DR
	NR	83088	99864
	NT	79323	95063
	SwissProt	68116	81986
	Pfam	52928	63349
	KEGG	82067	98662
	GO	52928	63349
	KOG	50833	62671
	at least one Database	86384	103514
	all Databases	34760	42498
