# Supplementary material for: Integrated Analysis of Single-Molecule Real-Time Sequencing and Next-Generation Sequencing Eveals Insights into Drought Tolerance Mechanism of Lolium multiflorum
Source: Int J Mol Sci. 2022 Jul 18;23(14):7921. doi: 10.3390/ijms23147921 (PMC9320196; doi:10.3390/ijms23147921)
Supplement: Supplementary file 1 [file ijms-23-07921-s001.zip › Supplementary Table S2 non-redundant transcrpts, UniTransModels and AS events.xlsx]

## Sheet: non-redundant transcripts
>i2_LQ_CK_c149832/f1p3/2628
AGCCGAGGCTACTCCATCTTTAGCCTCCCTCCATTTCCCCCTGGCCGCCGGCGCGCCTCCGCCGTGGTCAGTCGTCTCCGCCGTGGAGAATGCTGCCCCACGCACCGTCCCGGTACCCGGGCACCGCCAAGTTCAAACCCCTCCTCCCCACCAAACCACCTCTCGCTCCCGCCGCCTCCTCCTCCCGAGGAAACCTCTGCACCGCCGCCGCCTCCCGCCGCGACTTCCTCCTCCTCGTCCCGTCCCTAGCGGCAGCATCCACAGCCATCCAGTACCTCCCCCTCGCGGCCTCCGCCGCCGACGATGAGAACCCGGCCCCACCGCCGCCGCCCGCTCCGGCCCCAGCACCGCCTCCTGCCGCGGAGCCCGAAGGCGAGGCGCTATCGAGGATGTACGACG…
>i2_HQ_CK_c178327/f11p3/2663
ACCAACAGTTGTACAGTTGTACTGCTGTCTGTGCTGTACAACAAGGGATAGTAGCCAGCGGCCACAAGCCGAGGCTACTCCATCTTTAGCCTCCCTCCATTTCCCCCTGGCCGCCGGCGCGCCTCCGCCGTGGTCAGTCGTCTCCGCCGTGGAGAATGCTGCCCCACGCACCGTCCCGGTACCCGGGCACCGCCAAGTTCAAACCCCTCCTCCCCACCAAACCACCTCTCGCTCCCGCCGCCTCCTCCTCCCGAGGAAACCTCTGCACCGCCGCCGCCTCCCGCCGCGACTTCCTCCTCCTCGTCCCGTCCCTAGCGGCAGCATCCACAGCCATCCAGTACCTCCCCCTCGCGGCCTCCGCCGCCGACGATGAGAACCCGGCCCCACCGCCGCCGCCCG…
>i2_LQ_CK_c55089/f1p3/2979
AGGCTACTCCATCTTTAGCCTCCCTCCATTTCCCCCTGGCCGCCGGCGCGCCTCCGCCGTGGTCAGTCGTCTCCGCCGTGGAGAATGCTGCCCCACGCACCGTCCCGGTACCCGGGCACCGCCAAGTTCAAACCCCTCCTCCCCACCAAACCACCTCTCGCTCCCGCCGCCTCCTCCTCCCGAGGAAACCTCTGCACCGCCGCCGCCTCCCGCCGCGACTTCCTCCTCCTCGTCCCGTCCCTAGCGGCAGCATCCACAGCCATCCAGTACCTCCCCCTCGCGGCCTCCGCCGCCGACGATGAGAACCCGGCCCCACCGCCGCCGCCCGCTCCGGCCCCAGCACCGCCTCCTGCCGCGGAGCCCGAAGGCGAGGCGCTATCGAGGATGTACGACGCCACG…
>i3_LQ_CK_c6773/f1p0/3923
GGAAAAAAGGAGAATTCTTCCTCCTCCCCGGCGGCCAACGGCAGCCGGCAGCGGCAGCGCAAACCGCATCCACCTCCACCCGCCCCCGCCGCATCTCCCTTCCGGCAGCCCGGGAAGACCCCTCCCCACCCTCTCCCCTTGCCGCCCCAGCCGCCTACAAGTGGCCCCGCCCCCATGTCGAGCGGCGGGGGCGGCGGCGGCGACGAGGACGCCGGCACCAAGCGCGTCGCGGACCGCTACCTCAAGCGCGAGGTCCTCGGAGAGGGGACGTACGGAGTCGTCTTCAAGGCCATCGACACCAAGACTGGGGTGACAGTTGCGATCAAGAGAATCCGGCTAGGGAAGTACAAGGAAGGCGTCAACTTCACAGCACTGAGGGAAATCAAGCTGCTCAAGGAG…
>i4_LQ_CK_c9187/f1p0/4007
AGGAGCCCAATCGACTTCCGGAAAAAGGAGAATTCTTCCTCCTCCCCGGCGGCCAACGGCAGGCGGCAGCGGCAGCGCATACCGCGTCCACCTCCCCTCGCCCCCGCTTCTCTCTTCCGGCGGCCCGGGAAGACCCCGCCCCACCATCTCCCCTTGCCGCCCCAGCCGCCTACAAGCGGGCCCCGCCCCCCATGTCGAGCGGCGGCGGCGGCGGCGACGAGGACGCCGGCACCAAGCGCGTCGCGGACCGCTACCTCAAGCGCGAGGTCCTCGGAGAGGGGACGTACGGAGTCGTCTTCAAGGCCATCGACACCAAGACTGGGGTGACAGTTGCGATCAAGAGAATCCGGCTGGGGAAGTACAAGGAAGGCGTCAACTTCACAGCACTGAGGGAAATCA…
>i0_LQ_CK_c6343/f1p0/877
ATCCACTCACTTGCGAGAGACACTCATCGATAGCTAGCTAACTCGTTCCTCCCTATCCTCCGCAACCTCCATTCCCCAGCTCCCAAGAGCTCCGACGAGAGCACCATGGCGTCCTCTTCCGCTCTGATCGCGCTCCTCGTCGTCCTGGGCTGCGCCGCCGCGGCCTCCGCCGCGTCGTTCACCGTCGGCGATTCACAGGGGTGGGCCATCGGCCCCAACTACGCCACCTGGGCTAGTGGCAAAACCTTCGTGGCTGGAGACACGCTCGTGTTCAACTATGGCAGCCAGGCCCACACGGTGACCGAAGTCACCAAGAAGGAGTACGACGCCTGCTCCAGCACCGCCAACGGCGAGAACAGCGGCACCACCACCAAGACCCTCACCGCTGGCAACCACTAC…
>i0_HQ_CK_c7452/f2p0/227
AGAGATAGCTCGTTCTTGTGGAGTTTCACCGATCGACCGTTGTACGTACGTTTTCCTCTGACGGCCACGCGACATGCAGCACTAGTTTCTACCGGAGAGTTGTTGGCTACCTGATGTAATATTTGGTTGGTTTCGTAGTGGTAGTTGGTGTGAGTGACTTGTATGGATTATCATCCCTGATGTTTCTCTCTATCTAGCAGTAATATATATCACTGTGGCTTAGTAAGTT
>i2_LQ_CK_c66331/f1p1/2646
GGACACATTGCTGGGTACTCACACTCCACTCAGTGGAGATAGCCTTTGGCAAGTCTGCCCGACCCGAGTCCTGGCCGCCGGCTCCCAGGGCCACCCCCTCACCAGCTTCCCCACGGCCGGCGCGAGGAGATCCCCCGCCCCTGCCTCCCGCCGCTGCAGCGAGTTCTACCTCTCTCATGTCTCCTTACCGCTGCAGCAAGAACCAGACCTTCCCCTGCCTCCCTACCGCTGCAGCGAGTTCTGTCCAGCAAAGATCACGCCCGCAACCCGATTGATGGATCCACAACACCGGACTCCTCCTCCTGCGCGAGAAACCTATGAATCGGAGTAAGTGCAGACGGACGCCGGCGTGCTTCGACGGGCAGTGTTGCGAGCATCCAGCAATGGATGGTCGTCGTC…
>i2_LQ_CK_c8092/f1p1/2752
GAGATAGCCTTTGGCAAGTCTGCCCGACCCGAGTCCTGGCCGCCGGCTCCCAGGGCCACCCCCTCACCAGCTTCCCCACGGCCGGCGCGAGGAGATCCCCCGCCCCTGCCTCCCGCCGCTGCAGCGAGTTCTACCTCTCTCATGTCTCCTTACCGCTGCAGCAAGAACCAGACCTTCCCCTGCCTCCCTACCGCTGCAGCGAGTTCTGTCCAGCAAAGATCACGCCCGCAACCCGATTGATGGATCCACAACACCGGACTCCTCCTCCTGCGCGAGAAACCTATGAATCGGAGTAAGTGCAGACGGACGCCGGCGTGCTTCGACGGGCAGTGTTGCGAGCATCCAGCAATGGATGGTCGTCGTCCCTCCCCACCTCGCTCGTCGTGGCCTATCGGAGAA…
>i2_LQ_CK_c48489/f1p1/2444
ATGGATCCACAACACCGGACTCCTCCTCCTGCGCGAGAAACCTATGAATCGGAGTAAGTGCAGACGGACGCCGGCGTGCTTCGACGGGCAGTGTTGCGAGCATCCAGCAATGGATGGTCGTCGTCCCTCCCCACCTCGCTCGTCGTGGCCTATCGGAGAATCCCGCCCGGCAAATCGCTCATATCCTTCTGCTTCCGCGCCTCTCCAACAGGTCCGCATCTCTATAAGAACTCCCTGAAGGTGCTGATGGAGTTGTAAACTTTTTCGCCGATGCTGACATACTTGCATACATCCCGACTGGCCAAATGACCACAGTGAGAAATCTATGGAGGTTTGTTTCATAGTGGATGTATGCTGCGGAGTCTGCTAAGGCTTCAGGGAATGATAACTTCAGGTTAA…
>i3_LQ_CK_c43530/f1p0/3323
GGAGATAGCCTTTGGCAAGTCTGCCCGACCCGAGTCCTGGCCGCCGGCTCCCAGGGCCACCCCTCACCAGCTTCCCCACGGCCGGCGCGAGGAGATCCCCCGCCCCTGCCTCCCGCCGCTGCAGCGAGTTCTACCTCTCTCATGTCTCCTTACCGCTGCAGCAAGAACCAGACCTTCCCCTGCCTCCCTACCGCTGCAGCGAGTTCTGTCCAGCAAAGATCACGCCCGCAACCCGATTGATGGATCCACAACACCGGACTCCTCCTCCTGCGCGAGAAACCTATGAATCGGAGTAAGTGCAGACGGACGCCGGCGTGCTTCGACGGGCAGTGTTGCGAGCATCCAGCAATGGATGGTCGTCGTCCCTCCCCACCTCGCTCGTCGTGGCCTATCGGAGAA…
>i2_LQ_CK_c132707/f1p4/2210
CCGGTAGGGTGAGGAAGGTGATCGTGTCATCCAGGAGCGAGGCGGTGTGCGCGGACATGGGCTGCCGCAACAAGATCAAGATGGAGTGCATGAATGAAGAAGATGCGTGGAGCCTGTTTGAAGCCAATGTTGGCGAGGAGGCCATCCGTGGCAGCACTCAGATCTCCACACTGGCAAGACAGGTGGCTGAAGAATGCAAAGGCCTTCCTCTGTTCCTCGCCACCATCGGTCGTGCCATGTCGAACAAGCGTACACCAGAGGAGTGGGGCAATGCACTCGACAAGCTAAGAAGTCGCAGCTCATGAGCACCACGCCCGGCTCGGACAAGAGCACGCAAGCTCTAGTGAAGTTCTGCCTCGACAATCTGGAGAGCGACACGGTGAGGGAGTGCCTCCTGAC…
>i3_HQ_CK_c61468/f2p0/3119
AACCACGCCATTGCGCACCAATGCCAGCCTAGCGAGCAGCCTAGATTTACCTCCGTAGCTTAGCAAGATCCGTCGCCGTACGCGCGTGCCACTTGATCCGAGACCGATGGAGACGCAGCTCGCGGCCGTGCTCGCCTCGCTCGCCCTCGGCGGCGCGCTCATCGTGCTCCTCTTCGGCAAGTGGTGGCAGCCGCTGGCCGACGGCGACAAGCGCGTCAAGGAGCTGGACGACGCCGTCGAGGCCCTGCTGCAGCTGCGCGCCGACCTGCTCAAGCAGCTGGACGGCGCTCCCGAGCCGGAGCAGCCGCGCGCGTGGCTGCGGCGCGTGCAGGACGCGCAGGACGAGGTGGGCTCCATCAAGGCGCGCCACGACGCCGGCCAGCTCTACGTCGTCCGCCT…
>i3_LQ_CK_c9868/f1p2/3279
CGCTGGTGCCGTTGAATGTCATGTGGAAGGTGCAGCGCAACTGCATGGCCACCCCGGCCGGCCGGCCAGCGTGGTTCCCTGGGAGAGCTCTTCTTCGTGAAGTGCCCACACCGGCAAGCAAGAAGACGTCCAACCGATTTCGCTGACGCCTTCATTGCGCCATTAACTCCCCCGTTCACCGCCTCAACTACTCACTGCCCGCTCCTCCACTTAAACCCCCTCTCCGGCCTCCCACTTCAACCACGCCATTGCGCACCAATGCCAGCCTAGCCTAGCAGCCTAGATTTACCTTCGTAGCTTAGCAAGATCCGTCGCCGTACGCGCGTGCCACTTGATCCGAGACCGATGGAGACGCAGCTCGCGGCCGTGCTCGCCTCGCTCGCCCTCGGCGGCGCGCTC…
>i3_HQ_CK_c63538/f4p0/3133
ACTCACTGCCCGCTCCTCCACTTAAACCCCCTCTCCGGCCTCCCACTTCAACCACGCCATTGCGCACCAATGCCAGCCTAGCGAGCAGCCTAGATTTACCTCCGTAGCTTAGCAAGATCCGTCGCCGTACGCGCGTGCCACTTGATCCGAGACCGATGGAGACGCAGCTCGCGGCCGTGCTCGCCTCGCTCGCCCTCGGCGGCGCGCTCATCGTGCTCCTCTTCGGCAAGTGGTGGCAGCCGCTGGCCGACGGCGACAAGCGCGTCAAGGAGCTGGACGACGCCGTCGAGGCCCTGCTGCAGCTGCGCGCCGACCTGCTCAAGCAGCTGGACGGCGCTCCCGAGCCGGAGCAGCCGCGCGCGTGGCTGCGGCGCGTGCAGGACGCGCAGGACGAGGTGG…
>i3_LQ_CK_c36051/f1p0/3847
CGATTAAAAACTAATCATTCTACTATCTCCTAGTAGTATATAGGGCTGGTCAACATCGCGCACATCAATAATTGGCACGCATGAGGACGTTGTGTAATGTGCAATATATTGTAAAGAAAAAGCACAAAGGCAGTAGAAACGACAGTCTTTCCAACATGAGGCCAAGTAGCCCGAGAAATAATGGAATGAGAAGCTCGGCCTCATGTGGGAGCTCCAAATGAATATGGCGGTCTAGCTCTCTCCGGCCAGACGGTGCGCTGGTAGCTTCATCTGCGCGTGCTCTGCTGCTCTCCTGGACCTACTGAAGCGATAGCATGGAGAATAAGGGGCATCATGAGCCAAGCAAGCTACCATACCAATTGTTAAAACAGATTACGAATGATTTCCATGAGGAGCGAT…
>i2_LQ_CK_c36192/f1p0/2156
TCGCGTTCATGCTTGTGGCCAACAGCCCCAAGAAGTACTTGACGAAGAAGCCGCTCTGGGGCGTTGTGCCTCCAAGGTGTGCTTACACCCTTACTCTCACAATAATGCCCAGTAATCAGAAGCAGCCACCTTCATCTTCAGACAGCAGCGACTTCTTCACGCTATATAGCGTCATGTTGGGTGGATACGACCTCTTGGATGTGGACAAAGATCACGTCATCGTCGAGTATGACAACTTCTTTAAGAGTAAACAGATGGCTAGTGGTGATGAGTTGCAAGAGGTAATGCTGAAGGTTATTTGTGATCAACCAGCTGCCGAATCTGCAGGGGCATCGTCGCCTGAGTTTCCTTGTGCTCGGGTGATCAGGCAGCCAACTCAGCCAAAAGTTAAGATCATAA…
>i4_LQ_CK_c8562/f1p6/4482
AGACGGTGCGCTGGTAGCTTCATCTGCGCGTGCTCTGCTGCTCTCCTGGACCTACTGAAGCGATAGCATGGAGAATAAGGGGCATCATGAGCCAAGCAAGCTACCATACCAATTGTTAAAACAGATTACGAATGATTTCCATGAGGAGCGATTCATTGGAAGCGGTACATTCGGAAAAGTTTACAAGGGTGTGAGTGAAAATGGTGCACAGATTGCCGTGAAGATACTACATAACATTTCAGGACCAGATGATAAGGAATTTCACAAAGAGTTCGACAATCTTAGGGGGCTCAAGCATCCAAATATTGTAGAGTTAGTGGGCTTCTGCAATGAATCGGAGGAAGAACTTGTGGTGTTTGAAGGGAAGCAAGTTGTTGCTGAACGTTTGCGTATGGCGCT…
>i2_HQ_CK_c20627/f2p0/2141
GGGTTTAGTTAGCCCTTCCTTACTACATCTGGGGCGGCGTTTGGTTTTCGAGGGCGATGCCCCTCCGCTAATCCTCATCTCTAACCCTCTCCTGGTCAGATCTGGCCTCCGCCAAACTCGACCTGGCTGGCTCCAATCCGCGTCGACGTTGATCCGTTCTTGTTAAAAGCACGCCTTCACGGGAGTCCAGTGTTACTCGGGCTAGGTCTGCACCAATGGAGACAATGCACAAAAATGCGGCAAAAGCAACTGTTTACCCTGGAGATGATGGTAAGGAGAGAGATGGATCTACCACGGAGGGACAACATGATCCATGGAATCCTGTCTACCCTCGACGTGATCCTGGTCCTCCTTGTGATGTGGACATAGCTGCTCATATTATGTCAGTCAAAGAGTGGA…
>i3_LQ_CK_c54512/f1p0/3131
GAGGGCGATGCCCCTCCGCTAATCCTCATCTCTAACCCTCTCCTGGTCAGATCTGGCCTCCGCCAAACTCGACCTGGCTGGCTCCAATCCGCGTCGACGTTGATCCGTTCTTGTTAAAAGCACGCCTTCACGGGAGTCCAGTGTTACTCGGGTAATTTGTCCATCCAAACATTTGTGTTCGTGTACTCTGACTACTGTGATCCCTTCGATTCTTTCGTTGCTGTATCCATCTATCCGGTTGTGGATTTGGTTGCTCTTGACTAGCAAGTATTTTCCGTTCTAGTATAATATATAGCCATCCAGTTATGGATTCAACAACACTCACCTCTGAACTATTGAAGTGGACTAGATGGAGTGTTTTCATGCCTGGTACTTCTTCTATTATTGCTCATACTAGCA…
>i4_HQ_CK_c1081/f2p0/4254
AGGAGGATCCGGCACGTGACTCCCCGGGCTAAATTTCCGGGAGATTGGCGGCCGTGAGCCTCCGGCCGCCAGCAACCAGATTCTAAGGCGTCCATGCGTTTTTGAATAATATAGAAGAAAAGGAAGTTTCAAATTATTCATGGAAACTCAACATCGTCCGACACGCCGCGGGCCGCTCTGCAGAAGTGCAGATACATCTTACATGCGGGATGCGGTCTTTGTGCCAAGGCCAACCGACCAAGAGCTCGCACAAGGGAAAGCTTCGTGGTGTACAACATGACATTGATGTAATTGGCAATCAATATTTGCGCCCATTATGCTGTGGGAATACTACCAAGTTGCAGGCTGACTAAAGTAGAGGGGACTGGTGGACGGAACAAAAGACATGATGGAAATCAT…
>i4_LQ_CK_c5433/f1p3/4454
TATTCATGGAAACTCAACATCGTCCGACACGCCGCGGGCCGCTCTGCAGAAGTGCAGATACATCTTACATGCGGGATGCGGTCTTTGTGCCAAGGCCAACCGACCAAGAGCTCGCACAAGGGAAAGCTTCGTGGTGTACAACATGACATTGATGTAATTGGCAATCAATATTTGCGCCCATTATGCTGTGGGAATACTACCAAGTTGCAGGCTGACTAAAGTAGAGGGGACTGGTGGACGGAACAAAAGACATGATGGAAATCATTGCCTTGAGGTACGTGATCTGACCATTTTTCCGGTCTTCTAAACTACGTAATTAGGTTTGCCATTAATTATACTGATCCCGCACATCAATTTGCATCTCATTAGACTAGTCACAATGGGAAGTATCATAGACTA…
>i1_LQ_CK_c8449/f2p0/2090
ACAGGGTAAGCTTCGTCTAGGGTTTAACCCAGCTGCTCCTGCTGCTGCCGCTCGTCCACGAACAAGCAAGCAAATTGGCCATGGCGACCCACGCGCGCGAGCTCCCTCCCAAGCAGGAGCTGCTCCGCGACGACTGCGGCGGCGGCCTCCTCTGCCTGTTCTGCAGCTCGCGGTTCGACTCCGAGGGCTCCCTCTTCGCGCACTGCGGCTCCGAGCACCGGTTCGATTTCCAGGAGGTCGTGAGGGACCTCGGGCTGGATTTCTACGGGTGCATCAAGCTCATCAATTTCGTTCGGTCCAAGGTCGCGGAGAACAAGTGTTGGAGCTGCGGCCAAGCTTTCGCTGGGAACAGCGAATTATGCAGCCACTTGCATGTAGCAGAGGTTTCCCAACTCGAGG…
>i2_HQ_CK_c31966/f4p1/2168
GCTCCTGCTGCTGCCGCTCGTCCACGAACAAGCAAGCAAATTGGCCATGGCGACCCACGCGCGCGAGCTCCCTCCCAAGCAGGAGCTGCTCCGCGACGACGGCGAGGACGATGAGGAGGAGGAGGAGGGCGAGGAGGGGTGGGACGACTGGGAGTCGGACGGCGAGGGCGGCGGCGGCGGCCTCCTCTGCCTGTTCTGCAGCTCGCGGTTCGACTCGGAGGGCTCCCTCTTCGCGCACTGCGGCTCCGAGCACCGGTTCGACTTCCAGAAGGTCGTGAGGGAGCTCGGGCTGGATTTCTACGGGTGCATCAAGCTCATCAATTTCGTTCGGTCCAAGGTTGCGGAGAACAAGTGTTGGAGCTGCGGCCAAGCTTTCGCTGGGAACAGCGAATTATGCAG…
>i1_LQ_CK_c64437/f1p2/1861
TACAAAGCGACCGCTCCTCAATCCCCACGTCTCTCTTTCTTTTTCCACACGGGCGACCGAACCCTAGCAGGCCCGCGCCGCCGCCACCGTCGTCCCGCAACGAATCCGCCGCCCCTGCTTCTCTGGACTCAGCCGCGCTGCTTCCCCGACCTCCGCCGCCTCTCCTTCCCCTTCCTTGACCCGGACCTCCGCTATCCAGGGCCCTGCGGCTCCGACCTCGCCTCGAGCCGGAGCTTGGCCGTCCTCTGACCGCCCTGTTCCCCGACCTCCGTTGGCCTACTGCAGTAGTTCGAGTTTCAAATGGGAAACTACCTAATGAGTGAAAGTGCAACATTGGACCATTGCCATACTAAAGTAGTCCAGCAGAACAGAAGACCGAAAGTTAAACTTGAAGACCTA…
>i1_HQ_CK_c54202/f4p4/1912
TCTCTCTTTCTTTTTCCACACGGGCGACCGAACCCTAGCAGGCCCGCGCCGCCGCCACCGTCGTCCCGCAACGAATCCGCCGCCCCTGCTTCTCTGGACTCAGCCGCGCTGCTTCCCCGACCTCCGCCGCCTCTCCTTCCCCTTCCTTGACCCGGACCTCCGCTATCCAGGGCCCTGCGGCTCCGACCTCGCCTCGAGCCGCAGCTTGGCCGTCCTCTGACCGCCCTGTTCCCCGACCTCCGTTGGCCTACTGCAGTAGTTCGAGTTTCAAATGGGAAACTACCTAATGAGTGAAAGTGCAACATTGGACCATTGCCATACTAAAGTAGTCCAGCAGAACAGAAGACCGAAAGTTAAACTTGAAGACCTACCGGAGGATCTGCTTGGCATAATTTTGTC…
>i2_HQ_CK_c76119/f10p4/2241
GGGCGAGGGTCAGGTCGTCCAACCAGGTCATGTCATGGGTCGGAACCACGCAAGTAGGCTACATCGACCCGAATCCCATCCCGACGACGTTCGCCGCGACGTCCCCCCCTTCTCTTCCCTTCTCTCGGCTAAATCCCCAGACGCCGCCGCCGCAGCCGCCGCAGCTCGCTCGTTCCGTCGCCGGAGGGCGAGGGGGAGGGGGAAAAGATGAAGACCACCAAGGGTGGGAAGGTCATGAACCCCACCGACGCCTTCCGCAAGCAGCAGCGGAGGAAGGAGCTCAAGCGGAACAAAAAGGAAAGGAAGAAGGTACGGGAGGTTGGTATTCTCAAAAAGGACCCAGATGCAATAAAGGATCAGATTGACAAATTGGAAAAGATGAAGGCTGATGGTGCTCTG…
>i2_HQ_CK_c35085/f6p4/2306
AATCCCATCCCGACGACGTTCGCCGCGGACGTCCCCCCTTCCCTTCTCTCGGCTAAATCCCCAGACGCCGCCGCCGCAGCCGCCGCAGCTCGCTCGTTCCGTCGCCGGAGGGCGAGGGGGAGGGGGAAAAGATGAAGACCACCAAGGGCGGGAAGGTCATGAACCCCACCGACGCCTTCCGCAAGCAGCAGCGGAGGAAGGAGCTCAAGCGGAACAAAAAAGAAAGGAAGAAGGTACGGGAGGTTGGTATTCTCAAAAAGGACCCAGATGCAATAAAGGATCAGATTGACAAATTGGAAAAGATGAAGGCTGATGGTGCTCTGGATAAGGCTAGGAAACATAAGAAAAGACAGCTTGAGGATACTTATAATCTTGTTGTGAAGAAAAGAAAGGAATACG…
>i2_LQ_CK_c23869/f1p3/2167
GCGTTCGCCGCGACGTCCCCCTTCTTCTTCCCTTCTCTCGGCAAATCCCCAAAGCCTTCCGCAAGCAGCAGCGGAGGAAGGAGCTCAAGCGGAACAAAAAAGAACGGAAGAAGGTACGGGAGGTTGGTATTCTCAAAAAGGACCCAGATGCAATAAAGGATCAGATTGACAAATTGGAAAAGATGAAGGCTGATGGTGCTCTGGATAAGGCTAGGAAACATAAGAAAAGACAGCTTGAGGATACTTATAATCTTGTTGTGAAGAAAAGAAAGGAATACGAAGACAAAATGAAAGAAAAGGGTGAGCAACCAGTTATGTTCAGCCATCTTGGACCACCAAAGAGGCGGCCTGCAGCAGACGAAGAAGACAGAGCGAAAAACCCTATGCCTGAGGATTCTG…
>i3_LQ_CK_c21659/f1p6/3158
CAAGACGAGGAGGATGATTTCAATGGGTTAGACCAGGGTTCCCGGGCTGAGATAGCACAAATTTCCACTGAGATCTATCAAACCATGCAGAATCTCAGATTCCTGGTGATCCTACACAACGGAGGCAATCAGGAGATCGATATATTCAATTCTGGTCTTTCTCTATATGAATATGCCAATAGCAAGATGTTGTGGACTTTCAGAGGGAGGTTTCGGCTTGACCCCAAGGTGATAGACAATGTGAAGAAGAGCACAATAACACATGTTCTTCTTTCAGCTTCAAGAGATGGGCGAGATCCGCAGGAGCTTTGGTCTTATCTAGTGGCTATGAAGCTGCAGAAGTTTCCTGGAATAAGCATGGACATGCCATCATCGATTCAGCAATTGCTGCTAAGTGTG…
>i1_HQ_CK_c23189/f2p6/1562
ACATCAGCATCAACTGACGGAGGGGAATCAACACATGCACATCCACAGGGTTATCAATCCCTCCAGCAGCAGAAAGAAAAAATGTTTAAGGATGGATGGCAGATTTCTTCCACGGATGCAAGGCTCTTTAGGTCGCTTTCACCTATAATGAAGTATTTTGTAAATGAAAACCTACATATTGATATCTATTCTCCAGCTATTCTTAGTGGTAGCAACGTACAAGGAACAAGCAGTGACAAACTAGTGCAAGTCCAACCGCATACAAGTACCATAATGGACTGCGAGTACAGAGACGTCGCGAAGGATGGCCCAGTTGAAATGATGATGATGTCGGAGTGCCCTAGAATATATCTTGGATCGCAGAAAACACCCAAAGTTTCTTGTATCCTAAGGGTCATC…
>i2_HQ_CK_c27115/f5p2/2515
AGAGCACCCAGCAACTTGCCACCCAGAAGTTACCGCCGCCGCCGATTCCCAGTCCGCATCTCCACCTTGACCTTCCAGCTCTCTCATCTTCCCACCTCTCCCATCCCGTCTTCAGCAGTTCAGCTGCAAAGATATTTCCTTTTTTTCTCCCTCCCAACTGCTCCGCACTTTCCTTCTCTCTTTCCTCCTTACGCTTGAGTTTCTTCCCCGATCTGAGCACGCCACCTAAATCCTTCGCTCGATTTCTTCCCGTAACCTCGATCCTTGAGCAGTAGCTAGATTAGTCGGTGCTCTGCTTCTGCTTCCTTCCCGGTCCAGATTAGATTTGCTTGTCCTCTTCTTGCTGTATCCTGTGCTGGGGTGCTCGCTCCAGCTGGTCAAGATTTTCTAGTCGCTGGT…
>i2_LQ_CK_c64274/f1p2/2565
CCCTCCCAACTGCTCCGCACTTTCCTTCTCGCTTTCCTCCTTACGCTTGAGCTTCTCCCCGATCTGAGCACACCACCTAAATCCTTCGCTCGATTTCTCCCCGTAACCTCGATCCTTGAGCAGTAGCTAGATTAGTCGGTGCTCTGCTTCTGCTTCCTTCCCGGTCCAGATTAGATTTGCTTGTCCTCTTCTTGCTGTATCCTGTGCTGGGGTGCTCGCTCCAGCTGGTCAAGATTTTCTTGTCGCTGGTCTTGCTTGATTCGCTGCCCTCTCTTGGCGTCTAGTTCATTCCGTGTGAACTAGCCCGATTCTTAGCTTAAAAAAAGTTATATCCCCTTTGGTACTGAGCTAAGTTGTCTTCAGTTTGCCTTCTTGGAGGCATAATTTGTTCTTGTTGAG…
>i6_LQ_CK_c469/f1p0/6161
CAACCATCCCAGGAGGAAGTAACCGAAGAGAACATAAATGTGCTAACTCCTGATGATCTTGATAAAATGGAAACTGATGATGATTACAATAGCTCCTCGAATGAAGAGCAGGAAGATGATGAGCGCACAATTGACGAGGATGAAGCTCAAATCACTGAGGCTGAGCGCAATGAGGAACTAGCTGCTTTGCAGGCAGAAGCTGATCTACCACTGGATGATCTGCTCAAGATGTATACTAAAGCCCAAGTTAGCAGGGAAAGCAGTCCAACTAACAAAGACACTTGCAGTAACTCAGATTTGAAGAATTTGATTAAAGATTCTTCAAAACAAATAAATGGCTGTAATAATCATGAATCTGGTTATAGTTCAAGTGATGAAGGCAATGATTCTGAGGAAGTT…
>i2_LQ_CK_c79201/f1p5/2705
CTGAAGAGCATAAACATCAATCTTCTGATGTGGATAAGGACAAAAGTATTGCTTTACCCATGAACCCGTTAGATGAAGAAAAGGCTCTTACACTGGCTGTGGTTGACGGAGATATGGACATGCTTGCTGACGTTAAGCAGATGGCTGCTGCAGCTGCTGCAGCAGGACATGCGAGTTCATCTTTTGAAAATCAGCTCCGGCCAATCGATAGATATGCAATGCGGTTTTTGGAGCTCTGGGATCCAGTGATTGACAAAGCTGCTGTGAACTATCAGGTGAATGTTCCAGAGGAAGAATGGGAACTTGAACGCATTGAAAAACTCAAAGATGATTTAGAAGCAGAAATTGATGAAGACCAGGAACCTCTATCTTACGAGACATGGGATGTTGATTTTGCTA…
>i4_LQ_CK_c5971/f1p7/4332
ATTGAAAAGAGATGTTGAGAAACAGTTACCACAGAAGATTGAGCATGTCATATATTGTCGACTTTCCAGAAGGCAAAGGAACTTGTATGAAGATTTTATTGCCAACTCAGAGACACAAGCAACACTGACAAGTGGGAATTATTTCGGTATGATTAGTATCATTATGCAACTTAGAAAGGTCTGTAACCATCCAGATCTTTTCGAAGGCCGTCCAATTATCAGCTCATTTGACATGGCAGGAATTAACATGCAGATCAGCTCTTCAGTGTGCATGGTCCTTGATAAGGGGCCTTTTTGTCAGGCCGACCTCTCTGATATGAACCTTGTATTTACTCAAAATGAATTTAATATGACTTCTTGGGAAATGGATGAGGTTGCTGCTCTCTTTTCTCCAGGCAT…
>i2_LQ_CK_c115034/f1p4/2382
ACCATCGTTTAGAACTTGTTGATTCAGTGTAGCGTACTTCCCAAATCCCCACTGCCGAGCTTGCGCCGCCAGATCCAATGGTGCTTCCCCCCGCCTCCTTCCGCTTCTCCGCCCCGATGGACCCTCTCGTCGCCGGCGGCACCACACGACGCTCCACCCGTCCAGATTGGGTCTTACTCCACAATTCGGCGCGCATCTTCGGACACCGGAACGCGACCACCGCCGAGTGCCGCACCATGGAGGGCCAACCCATCCAGGTCTCCTTCTGGCTCGTCGACCCGCCGGGAGTCTCCTACTTCTCCGTCCACTGCCCCGGCCTCGACGCCAAGGACTTCGCCGTAGAGCCCTACGTCACCTGCGCCGACGCCTCCCTCGTCCTCTTCTCCGTCGACTTTACCC…
>i2_LQ_CK_c96835/f1p4/2362
AAGTGTCAAACACCGTTCGCCCGCCGCCGGCGTTCGCCCGTCACAACCAGCAGGAGCCTCTTCTCCGCTGCTTGAGTCCCTCCCCCGCTTCGTACCACTGCCAATCCTCTTCGTTTCCGACTTGTCGATTCACCCAAATCCCCACTGCCGAGCTTGCGCCGCCAGATCCAATGGTGCTTCCCCCCGCCTCCTTCCGCTTCTCCGCCCCGATGGACCCTCTCGTCGCCGGCGGCACCACACGACGCTCCACCCGTCCAGATTGGGTCTTACTCCACAATTCGGCGCGCATCTTCGGACACCGGAACGCGACCACCGCCGAGTGCCGCACCATGGAGGGCCAACCCATCCAGGTCTCCTTCTGGCTCGTCGACCCGCCGGGAGTCTCCTACTTCTCCGTCC…
>i3_LQ_CK_c60251/f1p0/3042
AACGCCGCCGCCAGTACCCTTGGACCCGTTCCACCATCCCTGCCGTACACCGCACGACCAACCCCCGCCCCCATCGCCGGGCTCCGGCGAGACCCGCCGGCCATCACCCGTCAACTCCGTTCCACCAACCCGCAGTCTCCCTCTTCTTCTCATGACCTATCTCGCTCTCTGACCCATCCAAACTCCAACCCGACCTCGCTGTGCCCTAGAGCTGCGGAGGCACGCCGTAGCTTGGGGTCACCACCCGAACTCATCCGCCTCCATCGCTGCCCCCTGTTCTGACTCTACGCGTCCCTGCTGCCTCCACCCCGTCCGAAGTATTGCACATTCAGTTTTGAGAAATGGACATCAGACAAGGCTCTCAGGAGGAATTGCTTCGGATGAAGAAGAATGGCGAAC…
>i3_LQ_CK_c44310/f1p0/3426
GCCGCCGCCAGTACCCTTGGACCCGTTCCACCATCCCTGTCGTACACCGCGCGACCAACCCCCGCCCCCATCGCCGGGCTCCGGCGAGACCCGCCGGCCATCACCCGTCAACTCCGTTCCACCAACCCGCAGTCTCCCTCTTCTTCTCATGACCTATCTCGCTCTCTGACCCATCAGAACTCCAACCCGACCTCGCTGTGCCCTAGAGCTGCCGAGGCACGCCGTCGCTTGGGGTCACCACCCGAACTCATCCGCCTCCATCGCTGCCCCCTGTTCTGACTCTACGCGTCCCTGCTGTCTCCACCCCGTCCGAAGTATTGCACATTCAGTTTTGAGGTATGAGCATCTTACTCATCCTGTGATTGATTACTCAGACCCAGACACAAATTACTACTATGT…
>i3_LQ_CK_c53662/f1p0/3415
CCGCCAGTACCCTTGGACCCGTTCCACCATCCCTGCCGTACACCGCACGACCAACCCCCGCCCCCATCGCCGGGCTCCGGCGAGACCCGCCGGCCATCACCCGTCAACTCCGTTCCACCAACCCGCAGTCCCCCTCTTCTTCTCATGGCCTATCTCGCTCTCTGACCCATCAAAACTCCAACCCGACCCAGCTGTGCCCTAGAGCTGCCGAGGCACGCCGTAGCTTGGGGTCACCACCCGAACTCATCCGCCTCCATCGCTGCCCCCTGTTCTGACTCTACGCGTCCCTGCTGTCTCCACCCCGTCCGAAGTATTGCACATTCAGTTTTGAGAAATGGACATCAGACAAGGCTCTCAGGAGGAATTGCTTCGGATGAAGAAGAATGGCGAACAAGGGAA…
>i3_LQ_CK_c2587/f1p0/3702
AACGCCGCCGCCAGTACCCTTGGACCCGTTCCACCATCCCTGTCGTACACCGCGCGACCAACCCCCGCCCCCATCGCCGGGCTCCGGCGAGACCCGCCGGCCATCACCCGTCAACTCCGTTCCACCAACCCGCAGTCTCCCTCTTCTTCTCATGACCTATCTCGCTCTCTGACCCATCAGAACTCCAACCCGACCTCGCTGTGCCCTAGAGCTGCCGAGGCACGCCGTCGCTTGGGGTCACCACCCGAACTCATCCGCCTCCATCGCTGCCCCCTGTTCTGACTCTACGCGTCCCTGCTGTCTCCACCCCGTCCGAAGTATTGCACATTCAGTTTTGAGGTATGAGCATCTTACTCATCCTGTGATTGATTACTCAGACCCAGACACAAATTACTACTA…
>i3_LQ_CK_c14270/f1p0/3109
GAGACCCGCCGGCCATCACCCGTCAACTCCGTTCCACCAACCCGCAGTCCCCCTCTTCTTCTCATGACCTGTCTCGCTCTCTGACCCATCCAAACTCCAACCCGACCTCGCTGTGCCCTAGAGCTGCCGAGGCACGCCGTCGCTTGGGGTCACCACCCGAACTCATCCGCCTCCATCGCTGCCCCCTGTTCTGACTCTACGCGTCCCTGCTGTCTCCACCCCGTCCGAAGTATTGCACATTCAGTTTTGAGGTATGAGCATCTTACTCATCCTGTGATTGATTACTCAGACCCAGACACAAATTACTATGTAGATCCCCCATCCCTGATGCTGTTTCCATGAACACCGGTGGAACTTCTTGAGTAGAAATGGACATCAGACAAGGCTCTCAGGAGGAAT…
>i3_LQ_CK_c26439/f1p0/3117
AGTACCCTTGGACCTGTTCCACCATCCCTGCCGTACACCGCACGACCAACCCCCGCCCCCATCGCCGGGCTCCGGCGAGACCCGCCGGCCATCACCCGTCAACTCCGTTCCACCAACCCGCAGTCTCCCTCTTCTTCTCATGACCTATCTCGCTCTCTGACCCATCAGAACTCCAACCCGACCTCGCTGTGCCCTAGAGCTGCGGAGGCACGCCGTAGCTTGGGGTCACCCCGAACTCATCCGCCTCCATCGCTGCCCCCTGTTCTGACTCTACGCGTCCCTGCTGTCTCCACCCCGTCCGAAGTATTGCACATTCAGTTTTGAGGTATGAGCATCTTACTCATCCAGTGATTGATTACTCAGACCCAGACACAAATTACTATGTAGATCCCCCATCCC…
>i2_LQ_CK_c136984/f1p3/2444
ATTCACAACACCACCACCACTAGTTTAGTGGCGACCCCGGTAAAGCTCAGGAGTCGGAAGCCTCTATGGCCAAGCACAAGGCCTCGCTTCCGGTGATCCGCCGCCGCGTAGGCGGTGCCGGGCTGTTGCGGTGGGCGGTGCGAGTCGCCTCCAGCATACTGCTGTGGACGGCGCTCCTCCAGCTCTCCACCTTCTTCGGTCTTCCCCGCTTGCCGCTCCGCGCCGCCCGGCCTTCCTGCCCAGGGAACCGCAACGCCTCTGCCACCGCTTCCGCTGTCGCCTCCGACGAGGTCCTCGGCCTTGCGCCCCCATCCCCGCCTACCAGGAGACTTTACAGAAGTAACGGCTATCTTCTTATTTCATGCAATGGCGGTCTGAATCAAATGCGAGCTGCGATAT…
>i2_LQ_CK_c161622/f1p3/2044
AAGCCTCCATGGCCAAGCACAAGGCCTCGCTTCCGGTGATCCGCCGCCGCGTAGGCGGCGCCGGGCTGTTGCGGTGGGCGGTGCGAGTCGCCTCGAGCATACTGCTGTGGACGGCGCTCCTCCAGCTCTCCACCTTCTTCGGTCTTCCCCGCTTGCCGCTCCGCGCCGCCCGGCCTTCCTGCCCAGGGAACCGCAACGCCTCTGCCGTCGCTTCCAACGAGGTCGCGGGCCTTGCGCCCCCAGTTCCGCCTACCAGGAGACTTTACAGAAGTAACGGCTATCTTCTTATTTCATGCAATGGCGGTCTGAATCAAATGCGAGCTGCGATATGTGACATGGTAACCGTGGCACGCTATTTGAATCTGACCATGGTGGTACCTGAACTCGATAAGCAATCCT…
>i2_HQ_CK_c177590/f8p3/2126
GAACAACGAACGCTCGCCCATTCACACACACCACCACCACTAGTTTAGTGGCGACCCCGGTAAAGCTCAGGAGTCGGAAGCCTCCATGGCCAAGCAGAAGGCCTCGCTTCCGGTGATCCGCCGCCGCGTAGGCGGCGCCGGGCTGTTGCGGTGGGCGGTGCGAGTCGCCTCCAGCATACTGCTGTGGACGGCGCTCCTCCAGCTCTCCACCTTCTTCGGTCTTCCCCGCTTGCCGCTCCGCGCCGCCCGGCCTTCCTGCCCAGGGAACCGCAACGGCTCTGCCACCGCTTCCGCTGTCGCCTCCGACGAGGTCCTCGGCCTTGCGCCCCCATCCCCGCCTACCAGGAGACTTTACAGAAGTAACGGCTATCTTCTTATTTCATGCAATGGCGGTCTGAA…
>i2_LQ_CK_c169603/f1p1/3044
GTGAAATGGCAAGTCTTAGAAGCTTATGGTTGCATGAAAATGGATTATCTGGAGTTCTGCCAGATTCTATTGGAAACTGCACCAAGTTGGAGGTGCTCTATCTACTATATAATCAGTTGAGCGGGAGTCTTCCAAAAACCTTGAGCCTTATCAGTGGACTGAAGATTCTAGATGTCACTGGAAATGGCTTAACTGGAGAGATTGATTTTCATTTTGAGAACTGTAAGTTGGAGAAATTCATATTGTCGTTTAATAATCAGCTAAGGGGCGAAATTCCATCATGGCTAGGGAATTGTAGTAGCTTGACTGAACTTGCAGTTGTCAACAATAGTTTCTCCGGCCACATTCCAGCTTCTCTCGGCTTACTGAGCAACCTCACCTATCTTTTGCTTTCTCAGA…
>i2_LQ_CK_c119243/f1p0/2445
CTTTTAAAAACTGCATGAGCCTGGACTATATGGATCTGAGTCGTAATTCCTTAAGTGGAGGCATTCCAGAAACCTTGAACAAATGCAGAAATATTACAATGATAAACTGGTCAGAAAACAAGCTTGTTGGTTCAATACCACCTGAAATTGGAAACTTGGTGAATTTGGGAGTACTTGATCTCTCACAAAACAGTCTACAGGGTACACTTCCAATGCAGATTTCTGGTTGCTCCAAGCTGTATCGTCTGGATTTGAGTTTCAATTCTCTGAATGGTCCGGCACTAACAACAGTAAGAAACCTGAAGTTACTATCACAACTACGGTTGCAGGAGAATAAATTCAGTGGAGGCTTACCTGATTCTCTTTCGGATTTGGGTATGCTTATTGAACTGCAACTTG…
>i3_HQ_CK_c8042/f2p2/3900
CCCCTACTCCCTCTCCCGTGCTACTTCCAGCGCCACCGCCTCCCTCGCCATGGATGCTCCAGCCCATTAGCACGCTGCTCGTCTCCATTCCCCAGGACAGGAGCCTCATCCGCGGGACGCCGGCGGCTGCTGGAACCAAATGGGTCTGGTTCCGTGGCATTGGTTTTTGCTCTTGTTCACTTTGGTTTCATCATCCTGGAGTTTAAATTCAGACGGTCTAGCTCTTCTTGCTCTGTCCAAAAATCTCATATTGCCGAGTTCCATAAGCTCTAGCTGGAATGCTTCTCATAGAACTCCATGTGAATGGCGTGGAGTTCTATGTGATAGAAATACTAATGTGTTTTCTCTTGACCTATCATCTTCTGGAGTTTCTGGTTCACTGGGACCTCAAATAGGACT…
>i3_LQ_CK_c51795/f1p2/3085
TCCGCCCCCAAATCGTCCTACGCATGCGCCGGTGTTCTTTCTCCGTGTGCGTCACGTACTACCAGAGCAGGATGAACAGGGAAGCTAGGCTACGGCACCGGGCAGCACGGCTCGCACGCAACTACCTCCTCAAACCCTCTCTCTGCCCCGCTGCTCCATGCCAGAACTAGGGGAGAGGAAGATTAGAGGATGAGCACAAGGATTTGCGGGAAATTCGAACATGAATGAGGCTGCTTCTCCTCAATAGCGTGCTTGTGCGGACCAGATTCCACCTTGCCTCCTCTGCACGCTGTGATGACATCCATAGGTTCAAACCCTGTAACCCCTCTCATAGATCAGCAACCAATTAACCATTTTTATGCAAGGTGGTCTCAATCACAAATTGCACGACAAATGCTT…
>i3_LQ_CK_c7552/f1p16/3783
GGTGTTCTTTCTCCGTGTGCGTCGCGTACTACCAGAGCAGGATGAACAGGGAAGCTAGGTACGAAATTCACGATCTTGCGGTTTAATTTCAGCCAGAAATTTCACGGTCTTGCGGTTTAATTTCAGCCGAATTTGTAGATTAGCGTTCACCAAATATGTGTCTTCTCCGGCTTCGGCGCCGGCGAACTTTGCATCCCGTTCAGGCCGTTCAGTCGGCTCCGATCTACAGTATAGGAAAAAGGGCACCAGGCCCATCAATGGAATCAAACGAATGGTTCTCCTTCCCTGTCGAACACCAGGCCCAATATCCGAATCGGAAGATCCGTTCTTCTTCTACGCGCTGCCGTAATCATGGATTGATGACGCTGGTAATTGCGACCCATTCTTCAATCCTGTCAT…
>i3_LQ_CK_c35017/f1p3/3250
GTACTACCAGAGCAGGATGAACAGGGAAGCTAGGCTACGGCGCCGGGCAGCACGGCTCGCACGCAACTGCCTCCTCAAACCCTCTCTCTGCCCCGCTGCTCCATGCCAGAACTAGGGGAGAGGAAGATTAGAGGATGAGCACAAGGATTTGCGGGAAATTCGAACATGAATGAGGCTGCTTCTCCTCAATAGCGTGCTTGTGCGGACCAGATTCCACCTTGCCTCCTCTGCACGCCGTGATGACATCCATAGGTTCAAACCCTGTAACCCCTCTCATAGATCAGCAACTAATTAACCATTTTTATGCAAGGTGGTCTCAATCACAAATTGCACGACAAATGCTTGATGTTTTCCCTCTTAGATTTAGATGCTTGTAGTTATTTTATTTATGTTTCTTAC…
>i2_LQ_CK_c51089/f1p1/2941
AAACCAGCCGGTTAACCCGACTCGAGATGGATCTCCCTTCTTCCTCTCCAGCACTATAGCCAGCCTCCCACTCCTCTCCCCGCGGCCATGGACCCCGATCCGAGCCCCGATCCCGCCCCCGCCGCCGCCGGCGACGAAGCCAGCACCGCCCTCGCCGCCCTCTCTCTCCGCGCCGCCGCCGACCTGCCCCCGGACTTCGCCGCCCCCGAGATCGACGAGGACGACGACGACGAGGGGTACGCCACGGCCGCGTCCAGGGGCGGGAGCAGCACCGCCGCCTGGAAGGAGGAGATGGAGGGGCTCGAGGAGGACGCCTACGGGGACGCCGGCCCGCCCAGCCCCAGCAGCAGCGGCTACGCCGGCGAGCGGGGCAGCAGCCTAGCCTCCAGCGGCATCGAG…
>i2_LQ_CK_c52416/f1p0/2790
ACATCCACAACAACGCCCAAGGTTATAGAGATTGAATGCAGCCAACCGGTCAAACTAAACCAGCCGGTTAACCCGACTCGAGATGGATCTCCCTTCTTCCTCTCCAGCACTATAGCCAGCCTCCCACTCCTCTCCCCGCGGCCATGGACCCCGATCCGAGCCCCGATCCGCCCCCGCCGCCGCCGGCGACGAAGCCAGCACCGCCCTCGCCGCCCTCTCTCTCCGCGCCGCCGCCGACCTGCCCCCGGACTTCGCCGCCCCCGAGATCGACGAGGCGAGACGACGAGGGGTACGCCACGGCCGCGTCCAGGGGCGGCAGCAGCACCGCCGCCTGGAAGGAGGAGATGGAGGGGCTCGAGGAGGACGCCTACGGGGACGCCGGCCCGCCCAGCCCCAGCA…
>i2_LQ_CK_c19292/f1p0/2795
AAACCCTCCGGTTAACCCGACTCGAGATGGATCTCCCTTCTTCCTCTCCAGCACTATAGCCAGCCTCCCACTCCTCTCCCCGCGGCCATGGACCCCGATCCGAGCCCCGATCCCGCCCCCGCCGCCGCCGGCGCGAGCCAGCACCGCCCTCGCCGCCCTCTCTCTCCGCGCCGCCGCCGACCTGCCCCCGGACTTCGCCGCCCCCGAGATCGACGAGGACGACGACGACGAGGGGTACGCCACGGCCGCGTCCAGGGGCGGGAGCAGCACCGCCGCCTGGAAGGAGGAGATGGAGGGGCTCGAGGAGGACGCCTACGGGGACGCCGGCCCGCCCAGCCCCAGCAGCAGCGGCTACGCCGGCGAGCGGGGCAGCAGCCTAGCCTCCAGCGGCATCGAGGA…
>i3_LQ_CK_c20212/f1p6/3345
AACCCAACTGGCTGTTCTTCCTGCCATTGTAGCACCACCAAGTGGGAAGTGCACAAACACAAATAGTACGAGCGTTGAGTCCCGAGACAAGGAGTAGAGGGAGAGATGGAAGTGGTGAGCGCTTCGGAGGGCGCATTAGGCCCTCTGTTGGGGAAGCTCACCGATCTGCTCGCCAATGAGGTTAGCCGGCTGAAAGGGGTGCGGAGTGAGATCCGCTCTTTCAAATCTGAGCTGACGAGCATGCATGCTGCCCTCAAGAAGTACACAATGATAGAAGATCCAGATGAACAAGTCAAGACATGGATATCTCTCCTAAGGGAGCTGGCGTACGATACTGAAGATTGCTTCGACAAGTTCATTCATCAACTTGGCAGTGGCAGCAACCACCGTGGCTGCAAG…
>i3_LQ_CK_c8839/f1p1/3337
CTCCTGCTCTTGTAACCCAACTGGCTGTTCTTCCTGCCATTGTACACCACCAAGTGGGAAGTGCACAAACACAAATAGTACGAGCGTTGAGTCCCGAGACAAGGAGTAGAGGGAGAGATGGAAGTGGTGAGCGCTTCGGAGGGCGCATTAGGCCCTCTGTTGGGGAAGCTCACCGATCTGCTCGCCAATGAGGTTAGCCGGCTGAAAGGGGTGCGGAGTGAGATCCGCTCTTTCAAATCTGAGCTGACGAGCATGCATGCTGCCCTCAAGAAGTACACAATGATAGAAGATCCAGATGAACAAGTCAAGACATGGATATCTCTCCTAAGGGAGCTGGCGTACGATACTGAAGATTGCTTCGACAAGTTCATTCATCAACTTGGCAGTGGCAGCAACCAC…
>i2_LQ_CK_c55344/f1p1/2714
TAGCACCACCAAGTGGGAAGTGCACAAACACAAATAGTACGAGCGTTGAGTCCCGAGACAAGGAGTAGAGGGAGAGATGGAAGTGGTGAGCGCTTCGGAGGGCGCATTAGGCCCTCTGTTGGGGAAGCTCACCGATCTGCTCGCCAATGAGGTTAGCCGGCTGAAAGGGGTGCGGAGTGAGATCCGCTCTTTCAAATCTGAGCTGACGAGCATGCATGCTGCCCTCAAGAAGTACACAATGATAGAAGATCCAGATGAACAAGTCAAGACATGGATATCTCTCCTAAGGGAGCTGGCGTACGATACTGAAGATTGCTTCGACAAGTTCATTCATCAACTTGGCAGTGGCAGCAACCACCGTGGCTGCAAGGAGTTCTTCCGCAAGATTGTTCGCTGCCT…
>i3_LQ_CK_c46584/f1p5/3058
ATGGCAGCGCCGCCGGAGCGCTTGCTTCCTTCCTTCTTCCTCCAAAACTCTGGTCGATAGTTCGGATCCTGACAGCGGGTGTCTCCTACCCGCTGTCGTTACCCCCACGCCGCACGCCTCCGCCTTGGCCACCCACGACGCGGGCGCCGGCGGCGCCGCCAGGCAGATCGTCGACTCCCTCCTCGCCCGCTTCCTCCCGCTCGCCCGCCGCCGCATCGAGACTGCCCAGGCCCAGCGAATCACCAAAAGGTGCCCATGATGCCTCGACATACCAAAAGAAGCTTGCTGTTGAGTGCATATTCAGTTCAGCCTGCATTCGATTTGCTGAGTATTGCCCACAAGAGGGAATAACAGATAAACTTTGGAATGGCTTGGAAAGCTTCGTATTTGATTGGCTAA…
>i2_LQ_CK_c65105/f1p9/3046
ATGGCAGCGCCGCCGGAGCGCTTGCTTCCTTCCTTCTTCCTCCCACCACCTCGCCGCAGCCGCCGCCATCGCGGCGGCGGGTGTCTCCTACCCGCCGCCGTTACCCCCAACGCCGCACGCCTCCGCCTCGGCCTTGGCCACCCACGACGCGGGCGCCGGCGGCGCCGCCAGGCAGGTCGTCGACTCCCTCCTCGCCCGCTTCCTCCCGCTCGCCCGTCGCCGCATCGAGACCGCCCAGGCCCAGGATGGGCAATACCTACGGCCATCTGATCCAAGCTACGAGCAAGTACTGGACTCACTTGCCATGGTGGCAAGGCACACACCTTTACCTCTCTTGGATGCTCTTCTGCGGTGGAGAGAAAGTGAATCACCAAAAGGTGCCCATGATGCCTCGACATA…
>i2_LQ_CK_c149489/f1p1/2750
AAAAGAAAAAGGTCTGCTAGTGCTGATCGTGGTCGAGCTCCTCGCTCCCAGACGCCGCCGAGTTTCCGTCGGCATGAGCGACCGCCGATCGAGCCATTCCGACTCGCCGGGCGTACGTCCTCCTCCTGGAGGCGTTTCTTGCTAGCGCGACCTTTGGGCGTTCGTTCCGGATCCATGGCGGGCGGCCACGACAACCTCGGTTGCTGCGGTCTTCTTGAGTGTTTGTGCGGCCTTCTTCAGATTTTCCTTGATCCTCCGTCTCGCGCCGAGCCGCCGGGCCCGAGTTCTTCTCAGGTTGGGAGGACACGGTCGCCGTGGGATGCGGCGACCAGCTCCGACCCCCCACTGGCCACGGAGCGGCGCTACGATTATCGGGTGCACGGCCTGCCCCCCTCCCCC…
>i2_LQ_CK_c137219/f1p1/2751
AAAAAGAAAAAGGTCTGCTAGTGCTGATCGTGGTCGAGCTCCTCGCTCCCAGACGCCGCCGAGTTTCCGTCGGCATGAGCGACCGCCGATCGAGCCATTCCGACTCGCCGGGCGTACGTCCTCCTCCTGGAGGCGTTTCTTGCTAGCGCGACCTTTGGGCGTTCGTTCCGGATCCATGGCGGGCGGCCACGACAACCTCGGTTGCTGCGGTCTTCTTGAGTGTTTGTGCGGCCTTCTTCAGATTTTCCTTGATCATCCGTCTCGCGCCGAGACGCCGGGCCCGAGTTCTTCTCAGGTTGGGAGGACACGGTCGCCGTGGGATGCGGCGACCAGCTCCGACCCCCCACTGGCCACGGAGCGGCGCTACGATTATCGGGTGCACGGCCTGTCCCCCTCCCC…
>i1_HQ_CK_c24461/f2p0/1783
CTCCCAAGCTCCAATGCGCCGCCGACGACGCCGGTGATACCGCGGGAGGCGTGGGAGGGCTGCAGCGTCCTCCTCGACATCAACGACGGCGACCGCCTCGCCTTCTTCCGCCTCACCCCCGGCGCGACGGTGAAGATAGGGGACAAGAGCTGCTCGCTGCAGCCGCTCGTGGGCCGCCCCTTCGGCTCCCTCTTCCGCGTCGGGCCCTCGGGCCTCGTGCCCTGCGCCGCCGAGGCGCCGTCTCAAGATGATGGCGCTAATGGCCAAGCTCAGGTTGAGACCAGGGACAATAGGTCCCTGGTCGATAACAACACAGCTCAGACGTTGTCGAGCGAGGACATCGAGGCGATGAAGAGGGAGGGTGCAAGCGGCGACGCAATCGTGGAAGCGCTGATAGCA…
>i1_LQ_CK_c39305/f1p0/1790
CCGTCTCCCCCTCCCAAGCTCCAATGGCGCCGCCGCCGACGCCGGTGATACCGCGGGAGGCGTGGGAGGGCTGCAGCGTCCTCCTCGACATCAACGACGGCGACCGCCTCGCCTTCTTCCGCCTCACCCCCGGCGCGACGGTGAAGATAGGGGACAAGAGCTGCTCGCTGCAGCCGCTCGTGGGCCGCCCCTTCGGCTCCCTCTTCCGCGTCGGGCCCGCCGGCCTCGTCCCCTGCGCCGCCGAGGCGCCGTCTCAAGATGATGGCGCTAATGGCCAACCTCAGGCTGAGACCAGGGACAATAGGTCCCTGGTCGATAACAACACGGCGCAGACGTTGTCGAGCGAGGACATCGAGGCGATGAAGAGGGAGGGTGCAAGCGGCGACGCAATCGTGGAAG…
>i4_LQ_CK_c6945/f1p16/4112
GCACAACACCACTCCACTCCACAGCTCTCTCCTCTCTCTCTCTCTCTATACCCAGAACCCCATTGCATTCCTGGCTTTCAAATCCGCCACCTTTTCCTCTCCCTCTTTCTCTCTCTACCGCCACCATAGCCGAACCCAAGAACTCCTCAAAAGAACCACTGCCCTCTCTCTCATAGCTTGCTCTCTCCAACACACACACTCACAAGCTTGGTGGTAGCTGCAGCTGCCGCGCGCCGTCCTCTCTCTCCCTCACTTGGTAGCTAGCAGCAGCTGCTTAAAGAAGAAGGGGAGGAGCAATGTCGGAGCAGCAGCAGTTGCCGCAGCCTCGGAGCAGCATGAGGGAGGCGCTGCAGAAGGAGGACAAGGAGAAGGCGGCGGCGGTCCCGACCAAGGAGAAGG…
>i2_LQ_CK_c22228/f1p15/2674
TTTCTCATGTGAGCCTGTTCAAAACAAAAAGGGTTCTTGTTTTGTTCTACCAAGGAGGAAACATGGTGTTGCACCTTTGTACAGACGCTTTCTTTCCTTGCGGTTTTCTGTCTGTTTTGGCCGCTTCTCTTGCTTCATCTCGTGATCTTGTACTTCTGCTCACTCATATTATTATTTTTAATTTATTTATATTTCTGCTACTGTGCTCAAGTACAAATATATGATTTTTTCCCTGCTTATCTGTGGGCGCGTTCACGTATGGCGTATATGCAAATAATCCTAGGAGAAATAGGGCGTGATACCTCAGAGATTCCATGTTTCCTTGCTCTCAATTATTATCAGTGGCAGATAAGAGATTCTGGTGCAAAGATCCAAAAGATGGCTACTGTTTTGTTCCTA…
>i2_LQ_CK_c57273/f1p11/2647
GTGCCTCCCGCTTCCACTGCCACAGTTCGACCCCCGCGCTATTTCTCCCGCTGCCGCGGCCTCGTTCGCCGCGCAATGCCGCTCGTCGCCCCTGCCTGCCCGTCCTCCCGTCCTCCCAGCGCCGCCGCTTCCCCGCGGCAGATGACGACGACGACTCGACTCGAGGGCCGGTCCCTGCTGGTCGGCGGCCGCGAGCTCCTCGCCCAATCCCCGCCCGAGGTCACCCTACGCACCGGCGTCGACGACGCGGCCCCGGGCGCCGCGTTCCTCGGCGCCACGGCGGCGGCGCCGTCCAGCCGCCACGTCTTCTCCCTCGGCACCATCTCCAAAGGGTGGAGGTGGCTATCCCTGTTCCGGTTCAAGATCTGGTGGATGGCCCCCAAGATGGGCCCCGACGCC…
>i2_HQ_CK_c15936/f8p11/2644
GGTGATGACGAGGCTGCACCTTGCACTTGCAGGTCGCCTCGCGGTCGCTCTCGCCGTGCCTCCCGCTTCCACTGCCACAGTTCATTCCCCGCGCTATTTCTCCCGCTGCCGCGGCCTCGTTCGCGGCGCAATGCCGCTCGTCGCCCCTGCCTGCCCGTCCTCCCGTCCTCCCAGCGCCGCCGCTTCCCCGCGGCAGATGACGACGACGACTCGACTCGAGGGCCGGTCCCTGCTGGTCGGCGGCCGCGAGCTCCTCGCCCAATCCCCGCCCGAGGTCACCCTACGCACCGGCGTCGACGACGCGGCCCCGGGCGCCGCGTTCCTCGGCGCCACGGCGGCGGCGCCGTCCAGCCGCCACGTCTTCTCCCTCGGCACCATCTCCAAAGGGTGGAGGTGGCT…
>i2_HQ_CK_c30008/f11p11/2588
GTGGCGATGACGAGGCTGCACCTTGCAGTTGCAGGTCGCCTCGCGGTCGCTCTCGCCGTGCCTCCCGGTTCCACTGCCACAGTTCGACCCCCGCGCTATTTCTCCCGCTGCCGCGGCCTCGTTCGCCGCGCAATGCCGCTCGTCGCCCCTGCCTGCCCGTCCTCCCGTCCTCCCAGCGCCGCCGCTTCCCCGCGGCAGATGACGACGACGACTCGACTCGAGGGCCGGTCCCTGCTGGTCGGCGGCCGCGAGCTCCTCGCCCAATCCCCGCCCGAGGTCACCCTACGCACCGGCGTCGACGACGCGGCCCCGGGCGCCGCGTTCCTCGGCGCCACGGCGGCGGCGCCGTCCAGCCGCCACGTCTTCTCCCTCGGCACCATCTCCAAAGGGTGGAGGTGG…
>i1_LQ_CK_c45800/f1p1/1755
ACACACAGTCAAGCCAAGTCGCCTCCCCAGTCTCCACCCGCGCCAGCGCGAGATCCGGAGGGCAAGCGAGGCGGCTGACGCCATGGGGAAGCCGGCCAAGCCCTCGCCCGCCGCGCCGCCGCCGCGGCCGACGCCGTCCAAGACGGTGCACTCCGCGCTGCTCACCTACGCCTCCATGCTCTCGCTGCTCTCCCTCTGCCCGCCCTTCGTCATCCTCCTGTGGTACACGATGGTGCACGCGGACGGATCGGTGGTGCAGACGTACCAGCACCTCCGCGACCACGGCCTCCTGGAGGGGCTCAGGTCCATCTGGCCCATGCCCTGCAGCTGCTTCTCCCCGGGAAGCGCTTCGAGGGGCCCGTCTCACCCTCCGGGAATGTGCCCGTCTACAAGGCAAAT…
>i1_LQ_CK_c2273/f5p1/1799
ACAGTCAAGCCAAGTCGCCTCCCCAGTCTCCACCCGCGCCAGCGCGAGATCCGGAGGGCAAGCGAGGCGGCTGACGCCATGGGGAAGCCGGCCAAGCCCTCGCCCGCCGCGCCGCCGCCGCGGCCGACGCCGTCCAAGACGGTGCACTCCGCGCTGCTCACCTACGCCTCCATGCTCTCGCTGCTCTCCCTCTGCCCGCCCTTCGTCATCCTCCTGTGGTACACGATGGTGCACGCGGACGGATCGGTGGTGCAGACGTACCAGCACCTCCGCGACCACGGCCTCCTGGAGGGGCTCAGGTCCATCTGGCCCATGCCCACCGTCGTCGCCGGGAAGATCATCCTCGGCTTCGCCCTCTTCGAGGCCGCCCTGCAGCTGCTTCTCCCCGGGAAGCGCTTC…
>i2_LQ_CK_c37170/f1p0/2908
ACCGATGCTGCGCTCGCCGCCGAACCGCTGCTCCATCAGACGCTGCGCACGAGGACGCTCCTCCCGAAGCGGCGCAACGCCGCCGAACCGCCCGACGCTGTGCACGCTGCCGCTCCGGCAGTCCGGCCGATGTTGTGCATGCCGCCGCACGCCGAGCGCACACCACCGCTACCCCGCCCAACGCCGCGCATACCAGCGTCGCTGCGCACGCCTCCTGACTGCCTCCCCGTGATTTGGCCGACGCCGTGCTGCAAGCAGCGGCCTCGCACAGTCGCACGCCTCCGGCGCAGTACGCTGCCCAACCCCGCCGCCGCACTGTACGTCATGCCTTCACTTGAAGATCTCAATGCAGGCACTGGGTTCAAGCTGATCTGGAATAGTATGAAAGGCTCCAAGATT…
>i2_HQ_CK_c33688/f2p0/2774
ACAACAACCAAACAAACGCGACACCCTATCCACCTCTGTGCGTGCCTCCAGGCACGAAGCAGGATGCCGCCGAACCGCTGCTCCACCGATGCTGCGCTCGCCGCCGAACCGCTGCTCCATCAGACGCTGCGCACGAGGACGCTCCTCCCGAAGCGGCGCAACGCCGCCGAACCGCCCGACGCTGTGCACGCTGCCGCTCCGGCAGTCCGGCCGATGTTGTGCATGCCGCCGCACGCCGAGCGCACACCACCGCTACCCCGCCCAACGCCGCGCATACCAGCGTCGCTGCGCACGCCTCCTGACTGCCTCCCCGTGATTTGGCCGACGCCGTGCTGCAAGCAGCGGCCTCGCACAGTCGCACGCCTCCGGCGCAGTACGCTGCCCAACCCCGCCGCCGCA…
>i1_LQ_CK_c38600/f1p9/1667
AAACTGGGTTGATTCTTTTTCCATTCAAGACGGATGCATTAAGTTCTTTACTGATATTATTTACATGGTTGTTTATTGGATACTTTCCCGTGGAACTACTTTTACTGATCTTCCGTTGGCTTCCGGTCGCCTGGACGAAGAGGACGGAGGAGGTTGTCGTCCAGGCCATCGGCGGCGAGGCAGGACAGCGGGGGTCCGGTCGACGGCGGTGGGTGGGGGGCGTCGGGAGAGCCAGCGAGTACTGTGAGTGCGACTTTTGTTTACGGCGATGAGACATGGAGTGAGGTCGGCGAGCTAATCTCGGGCCTGTCGGCCGTCAGGTCATCCTGTGGTCTATGGATGTTAAATTTCATGGAATATTTCACGGGGGATATTTTATCCGACATTCCTGAACAGGTT…
>i1_LQ_CK_c7946/f1p2/1945
AAACAAACGCGACACCCTATCCACCTCTGTGCGTGCCTCCAGGCACGAAGCAGGATGCCGCCGAACCGCTGCTCCACCGATGCTGCGCTCGCCGCCGAACCGCTGCTCCATCAGACGCTGCGCACGAGGACGCTCCTCCCGAAGCGGCGCAACGCCGCCGAACCGCCCGACGCTGTGCACGCTGCCGCTCCGGCAGTCCGGCCGATGTTGTGCATGCCGCCGCACGCCGAGCGCACACCACCGCTACCCCGCCCAACGCCGCGCATACCAGCGTCGCTGCGCACGCCTCCTGACTGCCTCCCCGTGATTTGGCCGACGCCGTGCTGCAAGCAGCGGCCTCGCACAGTCGCACGCCTCCGGCGCAGTACGCTGCCCAACCCCGCCGCCGCACTGTACGTC…
>i2_LQ_CK_c103991/f1p0/2804
GTGCCTCCAGGCACGAAGCAGGATGCCGCCGAACCGCTGCTCCACCGATGCTGCGCTCGCCGCCGAACCGCTGCTCCATCAGACGCTGCGCACGAGGACGCTCCTCCCGAAGCGGCGCAACGCCGCCGAACCGCCCGACGCTGTGCACGCTGCCGCTCCGGCAGTCCGGCCGATGTTGTGCATGCCGCCGCACGCCGAGCGCACACCACCGCTACCCCGCCCAACGCCGCGCATACCAGCGTCGCTGCGCACGCCTCCTGACTGCCTCCCCGTGATTTGGCCGACGCCGTGCTGCAAGCAGCGGCCTCGCACAGTCGCACGCCTCCGGCGCAGTACGCTGCCCAACCCCGCCGCCGCACTGTACGTCATGCCTTCACTTGAAGGCACTGGGTTCAAGCT…
>i2_LQ_CK_c23269/f1p0/2394
AACCAAACAAACGCGACACCCTATCCACCTCTGTGCGTGCCTCCAGGCACGAAGCAGGATGCCGCCGAACCGCTGCTCCACCGATGCTGCGCTCGCCGCCGAACCGCTGCTCCATCAGACGCTGCGCACGAGGACGCTCCTCCCGAAGCGGCGCAACGCCGCCGAACCGCCCGACGCTGTGCACGCTGCCGCTCCGGCAGTCCGGCCGATGTTGTGCATGCCGCCGCACGCCGAGCGCACACCACCGCTACCCCGCCCAACGCCGCGCATACCAGCGTCGCTGCGCACGCCTCCTGACTGCCTCCCCGTGATTTGGCCGACGCCGCGCTGCAAGCAGCGGCCTCGCACAGTCGCACGCCTCCGGCGCAGTACGCTGCCCAACCCCGCCGCCGCACTGTA…
>i1_LQ_CK_c11766/f1p8/1863
GACGGAGCACGACGCGAGGGTCGGACGTACTTGACGCGAGCCGACTAGGTAGTCTAGGTAGAGACAATTGCCCTCGTGGCGCCGCACTAGTTAGCTGCCACCGATCCAGCCCTTCCTCCGCCCCGCCATGGATCACTCCGGAGCGGCGATGATGGAGGCGGGCGGCGCGCCGACGAGGAAGGAGTCCGGGCGCCTCCCGTCGCGGCACGGCAGCCACCCGCACGGCCACAGCGGGCTCGCCCGGACGGCGCACGGCATGTCCTCCTCGTCGCTGCGCAAGAAGTCGGACGCCACGCTGGTGCGCAAGGTCCCCGTCGCCTCGCTCCGCCCGGTCCTGGCCAACCTCCAGGAGGTCCTCCTCGGCACCAAGCTCGCCGTGCTCTTCCTCGCCGTCCCGCT…
>i2_LQ_CK_c108366/f1p15/2019
ACAGCACGACGCGAGGGTCGGACGTACTTGACGCGAGCCCGACTAGGTAGTCTAGGTAGAGACAATTGCCCTCGTGGCGCCGCACTAGTTAGCTGCCACCGATCCAGCCCTTCCTCCGCCCCGCCATGGATCACTCCGGAGCGGCGATGATGGAGGCGGGCGGCGCGCCGACGAGGAAGGAGTCCGGGCGCCTCCCGTCGCGGCACGGCAGCCACCCGCACGGCCACAGCGGGCTCGCCCGGACGGCGCACGGCATGTCCTCCTCGTCGCTGCGCAAGAAGTCGGACGCCACGCTGGTGCGCAAGGTCCCCGTCGCCTCGCTCCGCCCGGTCCTGGCCAACCTCCAGGAGGTCCTCCTCGGCACCAAGCTCGCCGTGCTCTTCCTCGCCGTCCCGCTCG…
>i2_LQ_CK_c81401/f1p3/2057
ACATCGGAAGAGGAAGAGAGAAAAAAGCCACCGCCGCTCTCTCCGTCTCCGGCGGCTTCCGTCCTCGTCCTCCCTCTACGCGCTGCTCCCCTCCGGCCTCCCTTCGGCCCCGCCCCGCAGATCCATATTGTATCCCACGACGAGCGGTGTAGGCGCTGCCCCGGCGCTCGCAACTCGAAACACCGCCGCCTCTGCCACTTCCTCCTCCCCGCGCCGGCGGCAAGCGCACCCGAGTCCCCAAACTTCCCGAGATACCCTCCCTCAGCCAGCTGCTTGGGAGTGGACGGGCCAAGATGTCTGGCAACCCTGCAGGTGTGGACAACACTTTCCGCAGGAAATTCGACAAGGAGGAGTACTTGGAACGAGCACGACAGAGAGAGCGGGATGAGAAGGATGAAG…
>i1_LQ_CK_c38878/f1p2/1928
AAGAGAGAAAAAAGCCACCGCCGCTCTCTCCGTCTCCGGCGGCTTCCGTCCTCGTCCTCCCTCTACGCGCTGCTCCCCTCCGGCCTCCCTTCGGCCCCGCCCCGCAGATCCATATTGTCTCCCACGACGAGCGGTGTAGGCGCTGCCCCGGCGCTTGCAACTCGAAACGGCTCCGCCGCCATCGCCTCTGCCACTTCCTCCCTCCCCGCGCCGGCGGCAAGCGCACGCGAGTCCCCAAACTTCCCCGGATACCCTCCCTCAGCGTAGCAGCTGATTGCCAGTGGACGGGCCAAGATGTCTGGCAATCCTGCAGGTGTGGACAACACTTTCCGCAGGAAATTCGACAAGGAGGAGTACTTGGAACGAGCACGACAGAGAGAGCGGGATGAGAAGGATGAA…
>i2_HQ_CK_c69453/f3p6/2220
ACTGCTCCGTTTTTGTGGATACCACAAGCCCACAATCTCACCTGCCTGGCGGCCTACCTGGCAGGGCAGCACCTTCACTGTCATCCGTCCCCTTCCTTCCCCAGCTTCGAATCCTCCGCCCGTCTCCAAAACCCACACTCCCCCAACCTCGCCGTCTCCGCCTTCCTCCGCTCCTCCCTCTTATAGGCCTCGCCCCAACCGCCCCGCACAGCAGTCATAGCTCTACCTCTACGCGTCTCACTATGTTCTCCACGGCCATGTCGCTCTCCACTGCGGCGGTGGTCGCCGGCGGCGCCGTCAGGCCCGACGCGATCCGGCCGGCCGACCTCCGGTTCTGCGGTCTCCGGCGTGAGGCCTTAGGGATTCGCTTGCTAAGCGCCTCTCCGCAGGCAGCAGCAG…
>i2_LQ_CK_c11325/f1p6/2418
ACCTTCACTGTCATCCGTCCCCTTCCTTCCCCAGCTTCGAATCCTCCGCCCGTCTCCAAAACCCACACTCCCCCAACCTCGCCGTCTCCGCCTTCCTCCACTCCTTCCTCTTATAGGTCGCCCCGCACAGCACTCATAGCTCTACCTCTACGCGTCTCACTATGTTCTCCACGGCCATGTCGCTCTCCACTGCGGCGGTGGTCGCCGGCGGCGCCGTCAGGCCCGACGCGATCCGGCCGACCGACCTCCGGTTCTGCGGTCTCCGCCGAGAGGCCTTAGGGATTCGCTTGCTAAGCGCCTCTCCGCAGGCAGCAGCAGCCGCCAAGCGAAAGGTGTTGGCGGCAGCGGCGACGGGGAATGGTGCCGCAGGGAGCGGCGGGTTCGATTACGACCTCGTCA…
>i2_HQ_CK_c64079/f5p6/2294
AGGGCAGCACCTTCACTGTCATCCGTCCCCTTCCTTCCCCAGCTTCGAATCCTCCGCCCGTCTCCAAAACCCACACTCCCCCAACCTCGCCGTCTCCGCCTTCCTCCGCTCCTCCCTCTTATAGGCCTCGCCCCAACCGCCCCGCACAGCAGTCATAGCTCTACCTCTACGCGTCTCACTATGTTCTCCACGGCCATGTCGCTCTCCACTGCGGCGGTGGTCGCCGGCGGCGCCGTCAGGCCCGACGCGATCCGGCCGGCCGACCTCCGGTTCTGCGGTCTCCGGCGTGAGGCCTTAGGGATTCGCTTGCTAAGCGCCTCTCCGCAGGCAGCAGCAGCCGCCAAGCGAAAGGTGTTGGCGGCAGCGGCGACGGGGAATGGTGCCGCAGGGAGCGCCGGG…
>i2_LQ_CK_c130865/f1p0/2593
ACTCAAGTCCAAACAGCAAGCCAAGCAGCCAGCAGGGCCACAGAGAGCTTCGCCGGAGCCGAGGCCGTCGAAGGGTTGGGTCTTTCGATTTCGGAATCAAGGGAGCGGCCCGGGTGGATGCCCACTCCGTGCTTCAGCAATATCGAGCAGGCTCGTTGCTGCTGCTGCGTTTCCTCTGTGCTAAGAAGGTGAACATCAAGTTGGCGGATCAATGGGTGCCCCAGCTCCAAGTCCAGCTGGAGGACCGATGCAATCTTCTTGGCTAGAGAAGTGGAGTGAATGGGAGATCCAAGCTGTTGTTGTTGTCAGCTTCGGTATGCAGGTTATCCTCTTCTTCCTTGCAGGGATCCGCCGCTACAGCGTCTCGTCTGTTCTCAAGGTCCTCCTCTGGCTGGTATA…
>i2_LQ_CK_c130654/f1p0/2396
ATCAATGGGTGCCCCAGCTCCAAGTCCAGCTGGAGGACCGATGCAATCTTCTTGGCTAGAGAAGTGGAGTGAATGGGAGATCCAAGCTGTTGTTGTTGTCAGCTTCGGTATGCAGGTTATCCTCTTCTTCCTTGCAGGGATCCGCCGCTACAGCGTCTCGTCTGTTCTCAAGGTCCTCCTCTGGCTGGTATATCTGCTCGCTGATACTGCCGCGATCTATGCATTGGGGCACATGTCCGCATCGTTGTCGAAAACATCGAACGACGAGCACCAGCTGGTGGCGTTTTGGGCATCGTTCCTCCTGCTGCACCTCGGCGGCCAGGACACCATCACTGCTTATGCACTGGAGGACAATGAACTCTGGCTACGCCACCTGCTAAATATGTTTGTGCAGGTCGC…
>i2_LQ_CK_c115364/f1p0/2363
TCCAAGGGTTGGGTCTTTCGATTTCGGAATCAAGGGAGCGGCCCGGGTGGATGCCCACTCCGTGCTTCAGCAATATCCAGCAGGCTCGTATCTGCTGCTGCTGCTGCTGCGTTTCCTCTGTGCTAAGAAGGTGAACATCAAGTTGGCGGATCAATGGGTGCCCCAGCTCCAAGTCCAGCTGGAGGACCGATGCAATCTTCTTGGCTAGAGAAGTGGAGTGAATGGGAGATCCAAGCTGTTGTTGTTGTCAGCTTCGGTATGCAGGTTATCCTCTTCTTCCTTGCAGGGATCCGCCGCTACAGCGTCTCGTCTGTTCTCAAGGTCCTCCTCTGGCTGGTATATCTGATCGCTGATACTGCCGCGATCTATGCATTGGGGCACATGTCCGCATCGTTGTCG…
>i2_LQ_CK_c81831/f1p0/2651
GACTCAAGTCCAAACAGCAAGCCAAGCAGCCAGCAGGGCCACAGAGGGATCGGTGTGCGGCATCCGGCGTTTAGACTTTAGAGAGCTTCGCCGGAGCCGAGGCCGTCCAAGGGTTGGGTCTTTCGATTTCGGAATCAAGGGAGCGGCCCGGGTGGATGCCCACTCCGTGCTTCAGCAATATCCAGCAGGCTCGTATCTGCTGCTGCTGCTGCTGCGTTTCCTCTGTGCTAAGAAGGTGAACATCAAGTTGGCGGATCAATGGGTGCCCCAGCTCCAAGTCCAGCTGGAGGACCGATGCAATCTTCTTGGCTAGAGAAGTGGAGTGAATGGGAGATCCAAGCTGTTGTTGTTGTCAGCTTCGGTATGCAGGTTATCCTCTTCTTCCTTGCAGGGATCCGC…
>i2_LQ_CK_c131455/f1p2/3022
GGGGTCCTCTCACGCGCCTTAGCAGTTCACACACGTCTTCTCTCGAGCAACTGTCGCACGCCCACCTTACCCGAGCGCCGCCGCCCACCACGAGCTTCCTAGCTTTAGCCGCCGGCATTGAAGGATGAGGCGGTCGTCAGCATCTTCATAGAACCACATCGCTAACACAGGCGCCGCCACAAGCCTCCTCCTGTCTTTCCTTGGCAAAGATATCCCCCCTGCCACGATTCGCCTCTCCTCCCCATTCACCGATCCCTCAAGAGAGCGCTGATCGACGCCGCGGCTGCCGCCGATGCAATGGGGCTGCTGGAGTTCCCTCCGATTCCAAGGCCGCGACCCTGACGGCTGCTTCATCTCCGGCATCTTCAGCGACGAGCACGGCGATAAGTCGTGGATCCC…
>i2_LQ_CK_c131940/f1p1/3012
AAAGCCTCCTCCTGTCTTTCCTTGGCAAAGATATCCCCCCTGCCACGATTCGCCTCTCCTCCCCATTCACCGATCCCTCAAGAGAGCGCTGATCGACGCCGCGGCTGCCGCCGATGCAATGGGGCTGCTGGAGTTCCCTCCGATTCCAAGGCCGCGACCCTGACGGCTGCTTCATCTCCGGCATCTTCAGCGACGAGCACGGCGATAAGTCGTGGATCCCCGCGTTCGTCGAAATCATCCGCCGTGAACACGCCTCAGGCAAGCGCAACATCAGTCCATGTCTTCCTCGTCCACCAGGTTTGTTGTGGTCGGGTGCTCTTTAATTTCTTTGCTTGATTCTCAATTCCTAACTCGTTCGGTTCGTTCCTTCTTGGCTCCTCTGGTCTGATGTGGGGCTTG…
>i2_LQ_CK_c83494/f1p2/2127
ACCCAATCCCCAAATCCACACACCACGCTCCCTTCCCCACTCCATCCAAACCCCAAACCCCCACGCGCACCGGCGTTCGCCGGAGAACCTCCCCGCCGGCAGCCGCCATGCCGCCCCCTCTCCAGGCCCACCGCATGCTCCTCTCCCACCGCCGCATATCCCCCGCCCCTCGCCGCCGCTTCACCGCGGTCTCCTCCCTCTCCTCCGCCCTCGCCAAGACCGCGGTGGCCCCGGGCCCGCCCTCCTCTTCCATCCTCTCCATCCGCGACTCGCTCCTCTCCGGCGAGAGGACCGCGTCCGACATCACGTCCGAGTACCTCTCCCGCCTCCGCCGCACCGAGCCGACCGTGCGCAGCTTCATCCACGTGGAGGACGCCGCCGCCGAGCGCGAGGCGGAGG…
>i2_HQ_CK_c30203/f2p2/2092
GATCCCCAAATCCACACACCACGCTCCCTTCCCCACTCCATCCAAACCCCAAACCCCCACGCGCACCGGCGTTCGCCGGAGAACCTCCCCGCCGGCAGCCGCCATGCCGCCCCCTCTCCAGGCCCACCGCATGCTCCTCTCCCACCGCCGCATATCCCCCGCCCCTCGCCGCCGCTTCACCGCAGTCTCCTCCCTCTCCTCCGCCCCCGCCAAGACCGCGGTGGCCCCGGGCCCGCCCCCCTCCTCCATCCTCTCCATCCGCGACTCTCTCCTCTCCGGCGAGAGGTCCGCGGCCGACATCACTTCCGAGTACCTCTCCCGCCTCCGCCGCACCGAGCCCAGCGTGCGCAGCTTCATCCACGTGGCGGACGCCGCCGCCGAGCGCGAGGCGGAGGAGCT…
>i2_LQ_CK_c6485/f1p6/2838
AGAGCCCCCAATCCGTCCCTGGATTAAACTAGCTCGCAAAAGCAGCAGCAACCACCCCTCCTCCTCCTCCTCCTTGGTTTTGCTGCGCGATCTCCTCTCCCACCATTTTTTTTTCCCTCCCTCGCTCGCCGTAAACAAAGCCTCGGGCTTGCGGATAGGAGTAGAGCGGGTAGCTGCTTCAGCTCCGGTGGAGATCGAGCGAGCAGCTCAAGAAAAGCAATCGAGTGTTTCAGCTCGTCTCCTGGAAAGTCTCCCTTCTTTTTTCTTCCCCCCCAGCGGACCTGAATTGCTCGATTGATTCCTCCTCTCCGTGTGCGGTCATGGCGAGGAGGCGGAGCTAGTGGGGCAGGGCTTGTCTGATTTCCACAGGAGAGAATTGGAGCTTGGGAGAGGGATTAG…
>i2_LQ_CK_c121104/f1p8/2918
CCCCAATCCGTCCCCTGGATTAAACTAGCTCCGCAAAAGCAGCAGCAACCCACCACCTCCATCTCCACCTCCTTGGTTTTGCTGCGCGATCTCCTCTCCCACCATTTTTTTTCCCTCCCTCGCTCGCCGTAAACAAAGCCTCGGGCTTGCGGATAGGAGTAGAGCGGGTAGCTGCTTCAGCTCCGGTGGAGATCGAGCGAGCAGCTCAAGAAAAGCAATCGAGTGTTTCAGCTCGTCTCCTGGAAAGTCTCCCTTCTTTTTTCTTCCCCCCCAGCGGACCTGAATTGCTCGATTGATTCCTCCTCTCCGTGTGCGGTCATGGCGAGGAGGCGGAGCTAGTGGGGCAGGGCTTGTCTGATTTCCACAGGAGAGAATTGGAGCTTGGGAGAGGGATTAGCA…
>i1_LQ_CK_c64871/f1p1/1824
ACAGCCCTTCCCCTCTTTCCCTCTGCTTGCGGCGGCGCGACCGTAGGGGAAACAACTCCCAATCGAAAACATGGCGGCCGCCGCCGCCGCCGTCGTTCGCTCGAAGCGCAGGCTCCTACCATACTTCCACCGCCTCCTCCACTCCGCCGCGTCCCCCTCGCCCAACCGCTTCCTCCGCCACGCGTCGCCGGCGCCGCGCGCCGCCGACCACGCCCCCTTCTTCCGCCTCCCCGCCGCGCGCGTCTCCACGCTCCCCACCGGCCTCCGCGTCGTCACCCAGGCCTACCCGGCCGCCACCCGCATGGCCTCCGTCGGCGTCTGGGTCGACGCCGGCAGCCGCTTCGAGCTGCCCGGCACCAACGGCACCGCGCACTTCCTCGAGCACATGGCCTTCAAGGG…
>i1_HQ_CK_c10945/f4p1/1726
GGCTCAAGGCTTTCCCCGACGCAAGAATAAACGGGACCAAACCGAAAACCCCACACAGCCCTTCCCCTCTTTCCCTCTGCTTGCGGCGGCGCGACCGTAGGGGAAACAACTCCCAATCGAAAACATGGCGGCCGCCGCCGCCGCCGTCGTTCGCTCGAAGCGCAGGCTCCTACCATACTTCCACCGCCTCCTCCACTCCGCCGCCTCCCCCTCGCCCAACCGCTTCCTCCGGCACGCGTCGCCGGCGCCGCGCGCCGCCGACCACGCCCCCTTCTTCCGCCTCCCCGCCGCGCGCGTCTCCACGCTCCCCACCGGCCTCCGCGTCGTCACCCAGGCCTACCCGGCCGCCACCCGCATGGCCTCCGTCGGCGTCTGGGTCGACGCCGGCAGCCGCTTCGA…
>i2_HQ_CK_c31706/f4p0/2573
GCAGCCAACCAACTACGACTGGGTTCTTATCTACTACCAAGCTGATTGTTCTCCTTCGTTCCCCTGAGCCAGCGACCGCCGTTGACTAGCAGCTCGCAGGCCGTCTTCAGTCCACGCGAGCTACTCGGAAACCAAAATATCTCAAGTTCACATTCCGCAGTCCACGAGCTCCTAGGCTCTCCATCCTCCTGATTCTGCCTTGGCGTGAGGCAACCATAACCGGAGTCTGGATCCGCCAGGGAGAACGTCATCCCCACTCGAATCACGCTCAATCGCGTCGCCGCGGCGACTCCCGTCATCAGCGCTGCTAGAGGAGAGGAAAGCTTGGTTGCGCAAAATCAACAGCATGGACGATGCAAGTGCAGAGCCACTGGTTATGCCGCTGGATTTATTACGACG…
>i2_HQ_CK_c17779/f2p0/2462
ATTTGCAGCCAACCAACTACGACTGGGTTCTTATCTACTACCAAGCTGATTGTTCTCCTTCGTTCCCCTGAGCCAGCGACCGCCGTTGACTAGCAGCTCGCAGGCCGTCTTCAGTCCACGCGAGCTACTCGGAAACCAAAATATCTCAAGTTCACATTCCGCAGTCCACGAGCTCCTAGGCTCTCCATCCTCCTGATTCTGCCTTGGCGTGAGGCAACCATAACCGGAGTCTGGATCCGCCAGGGAGAACGTCATCCCCACTCGAATCACGCTCAATCGCGTCGCCGCGGCGACTCCCGTCATCAGCGCTGCTAGAGGAGAGGAAAGCTTGGTTGCGCAAAATCAACAGCATGGACGATGCAAGTGCAGAGCCACTGGTTATGCCGCTGGATTTATTAC…
>i3_LQ_CK_c12701/f1p5/3928
GCGGTAAACCAGGCCACTCGTTCATGCCCCCACTCTTGCCATCCCCGAAGCTTCCCGCCGAAGCAATGTGCTGGTGTACGGCTCTCGCCGCCGCGCCCGTCGCCGGGGGCCGGTGGCCTCCGCACTCCTCCCGCCGCCTCCACCGCCGCCGACAAAGCTCCATCCGGGCAGAGGCGCCTCCCGGTCCCGGGGGCGAGACGCGGCGGAAGAAGGTCGCCGTCGCCGGCGCCGGGTGGGCGGGCCTCGCCGCTGCGCACCACCTCGTCAAACAGGGATACGATGTTACGCTTTTCGCGGCGGACAGCGGCCCAAGGGAGGAGGTCGGTCTCAGAGGGTTCTGGTATCCATACCGAAACATTTTCTCACTGGTCGATGAGCTGGGGATGTCCCCTTTCACGG…
>i3_LQ_CK_c51580/f1p0/4018
ATCCCCGAAGCTTCCCGCCGAAGCAATGTGCTGGTGTACGGCTCTCGCCGCCGCGCCCGTCGCCGGGGGCCGGTGGCCTCCGCACTCCTCCCGCCGCCTCCACCGCCGCCGACAAAGCTCCATCCGGGCAGAGGCGCCTCCCGGTCCCGGGGGCGAGACGCGGCGGAAGAAGGTCGCCGTCGCCGGCGCCGGGTGGGCGGGCCTCGCCGCTGCGCACCACCTCGTCAAACAGGGATACGATGTTACGCTTTTCGCGGCGGACAGCGGCCCAAGGGAGGAGGTCGGTCTCAGAGGTATTTCCAGCTTCCATTTCGCACACCGTCGGTACCTGTTTCTAATTGTTCCGCCATTATCGATTGTTCCAGTAACTTTGTTTCGCCGTGACGTTGCACCTAGGGT…
>i2_HQ_CK_c30230/f2p1/2114
ATACGCTCATGTGCCGCAGCCGCTGTACCCGATGGTTGACTGCGACCATCTCCAAACTCCCCGCGTCAAACTCACACCATCTCCTCGCATTTTCGCCTCTCCTTCCCCACCACCACCGCTTCCAACCTACGGCGCGGACCCAGCCAGACTCGTCGTCCCGGAACATCGGAGAGAGACAGGCAGGACACAAATTGGATTCGGATCGCTCGTCCATTTCCATTTCCGTCCCCGATTGCTCGCCTCGCCGGATCACGCGCGCCACGGCGCAGATCCAAGAGACGCACTCCCCCGGCTTGACCCGAGAAAAGTCGTCAGGCGGTCCGGAGGAGGCTCGTGGGTCGAGCTTGATGCTCCCAGCTCGCTGAGGACCGCTGCGGGATATGAATAAGCCAGCCTCTC…
>i2_LQ_CK_c38492/f1p1/2141
GTCTCCTTCCCCACCACCACCGCTTCCAACCTACGACCCGGACCCAGCCAGACTCGTCGTCCCGGAACATCGGAGAGAGGCAGGACACAAATTGGATTCGGATCGCTCGTCCATTTCCATTTCCGTCCCCGATTGCTCGCCTCGCCGGATCACGCGCGCCACGGCGCAGATCCAAGAGACGCACTCCCCCGGTTTGACCCGAGCAAATTCGTCAGGCCAGGCGGCCCGGAGGAGGCTCGTGGGTCGAGCTTGATGCTCCCAGCTCGCTGAGGACCGCTGCGAGATATGAATAAGCCAGCCTCTCCTCCGGGCGGACGGCTCCCGGTCGAAATGATGGAGGACGAGCAATCGGCCACATACACCGTGGACGATGCGCTTCTGTCTTCAGGTTTCGGGAGG…
>i2_LQ_CK_c103751/f1p1/2109
ACACCATCTCCTCGCATTTTCGCCTCTCCTTCCCCACCACCACCGCTTCCAACCTACGGCGCGGACCCAGCCAGACTCGTCGTCCCGGAACATCGGAGAGAGACAGGCAGGACACAAATTGGATTCGGATCGCTCGTCCATTTCCATTTCCATTTCCGTCCCCGATTGCTCGCCTCGCCGGATCACGCGCGCCACGGCGCAGATCCAAGAGACGCACTCCCCCGGCTTGACCCGAGAAAAGTCGTCAGGCGGTCCGGAGGAGGCTCGTGGGTCGAGCTTGATGCTCCCAGCTCGCTGAGGACCGCTGCGGGATATGAATAAGCCAGCCTCTCCTCCGGGCGGACGGCTCCCGGTCGAAATGATGGAGGACGAGCAATCGGCCACATACACCGTGGACGA…
>i2_LQ_CK_c37901/f1p1/2143
ACTCCAAACACAACAAGCATCGAATCAGTTCTCTCTCTGCTGCAAGTCCAATACTTGATACAAGCACACAGCGATCAGAAATCAATTACCACTCTCGACCAACCAAGAAGAAGGGTTGAGGACGGTGATGTACCTCGGCTGCTGGGGACCCAATTAGTAGGTACAGCTGCTAGGTACAGGCGTTTTGCTGCAACAATGGCCTGGCCTTTTTTTCTTATAGAAACTAGCAGTATGGCTTTAATTTGTCGAAAGTGACACTTTCCATTGTAGGGAATAATATAGTTTCATAATCCACGAAAATAGATAGATAGATGTGAAAAATTCAGGATTATAGTATGTGTTTTAATATATTGATTTTTCTCTAATAGATTGCAATTGTTTATTCTCATTTAAAATTGA…
>i3_HQ_CK_c25180/f2p15/3982
AAACACAACAAGCATCGAATCAGTTCTCTCTCTGCTGCAAGTCCAATACTTGATACAAGCACACAGCGATCAGAAATCAATTACCACTCTCGACCAACCAAGCAAGAAGAAGGAGAAGAGATGGCTGCTGGAGCTAAGGCATCCTGGATGGTGGCGATGAGCGTGGCCGCCGTGGAGGCGCTCAAGGACCAGGCCGGACTCTGCCGCTGGAACTACGCGCTGAGATCCATCCACCGTGCCGCCATGGCCAAGGCCAGCGCCCGCAGCGCTGTCTCCCAGGGCAAGAAGCAGCTTCCGGCCTCTGCGCCGGCGGTGGAAGAGCAGCGGCGAGCGCAGAAGGCGGAAGAAGGGTTGAGGACGGTGATGTACCTCAGCTGCTGGGGACCCAACTAGTAGGTA…
>i2_LQ_CK_c115738/f2p2/2239
ACCGCCGTCCGCCTCTAGGCACACTGACATGGCGAAGACGATGGTGATCAGCCTGGGGAGCTCGCGGCGGAGGAAGCGCGGCGAGGTGCTGTTCCGGTTCGACTCCTTCTGCCAGCCCGGCTACCCGGCGCAGCTCGCCGGCGCGTTCCGTGACAACGTCAGGACCCTGCTCGGGCTGGCGCACCTGGAGGCCGGCGCCCCGGGGGAGACCAGGTGCTGGTCGTTCCAGCTCGAGCTGCACCGCCACCCGCCCACCGTCGTCAGGCTCTTCGTCGTCGAGGAGGAGGTCGCCGCCTCGCCGCACCGCCAGTGCCACCTCTGCCGTGTCGTCGGTTGGGGTCGGCACCTGATATGCAGCAAGAGGTTCCACTTCGTGCTGCCCAAAAGGGAATCCTCGGT…
>i2_HQ_CK_c36227/f2p2/2313
ACCGTCCGTCCTCTAGGCACACTGACATGGCGAAGACGATGGTGATCAGCCTGGGGAGCTCGCGGCGGAGGAAGCGCGGCGAGGTGCTGTTCCGGTTCGACTCCTTCTGCCAGCCCGGCTACCCGGCGCAGCTCGCCGGCGCGTTCCGTGACAACGTCAGGACCCTGCTCGGGCTGGCGCACCTGGAGGCCGGCGCCCCGGGGGAGACCAGGTGCTGGTCGTTCCAGCTCGAGCTGCACCGCCACCCGCCCACCGTCGTCAGGCTCTTCGTCGTCGAGGAGGAGGTCGCCGCCTCGCCGCACCGCCAGTGCCACCTCTGCCGTGTCGTCGGTACACGCTTCACATAACCATAACCAGGGCACGGCCGCGATCAAAGTATGATCGATGTTGACGTGATCA…
>i2_LQ_CK_c37104/f1p1/2962
ATCCGGGCTGGCAACAAAAGGGAGACGACGGCGCACCTCGTGAGATCTGGGCGGCCTAGGAGGCGGCGCCGCTGGCGAAGCCACTCCGGCGATATCTGCAGGCGCGCGTTGATATGGAGTTCCCTGTAGGACAGATCGAAAGGCTGTGTTTCGGCGACTCGTCGGAGCTTGGTGGGATCATGGGCCAAGCGTACAGAGTGCGCATCGAGGACGAAGGGGCAGTCAGCGTGGTGGCGGAGGCGCCCGATTCCCGCGGAGACGACGAAGCAGATAGCGTTGCAGCACGGAGGCAAATACATGTCCAGGGGCCGCAGCCTGAGGAGAGCGCGGGAGAAGTTGGGGAAGAAACTAGAGCGGCAGCGTCCATGCATTCAGGGGGCGCCATGAATGGCAAGAGGA…
>i2_LQ_CK_c5350/f1p1/2826
GGGCTGGCAACAAAAGGGAGACGACGGCGCACCTCGTGAGATCTGGGCGGCCTAGGAGGCGGCGCCGCTGGCGAAGCCACTCCGGCGATATCTGCAGGCGCGCGTTGATATGGAGTTCCCTGTAGGACAGATCGAAAGGCTGTGTTTCGGCGACTCGTCGGAGCTTGGTGGGATCATGGGCCAAGCGTACAGAGTGCGCATCGAGGACGAAGGGGCAGTCAGCGTGGTGGCGGAGGCGCCCGATTCCCGCGGAGACGACGAAGCAGATAGCGTTGCAGCACGGAGGCAAATACATGTCCAGGGGCCGCAGCCTGAGGAGAGCGCGGGAGAAGTTGGGGAAGAAACTAGAGCGCCATGAATGGCAAGAGGAAGATTGTTGGGGGTGTTGGCCCATCGGAA…
>i2_LQ_CK_c64865/f1p1/2925
AGATGACGGGGGGATTCTTGAGCCGCCCGACCTGGAAAATAGATGAAATCTTGTACTGCCGGTCCAAGATTTTCCTCCATCGCACCGGATATGATTAGAACCAGGGTGCGCAGCTAGCAAGAATCCGGGCTGGCAACAAAAGGGAGACGACGGCGCACCTCGTGAGATCTGGGCGGCCTAGGAGGCGGCGCCGCTGGCGAAGCCACTCCGGCGATATCTGCAGGCGCGCGTTGATATGGAGTTCCCTGTAGGACAGATCGAAAGGCTGTGTTTCGGCGACTCGTCGGAGCTTGGTGGGATCATGGGCCAAGCGTACAGAGTGCGCATCGAGGACGAAGGGGCAGTCAGCGTGGTGGCGGAGGCGCCCGATTCCCGCGGAGACGACGAAGCAGATAGCGT…
>i2_LQ_CK_c28580/f1p1/2096
AGATAAAGGCTGGTACATAACCGAGCAGCGATCAACACACAACCACTCCCTTTCCATAACTTGCGCAGAAAAAGTATACTGGCCATCGCATAAGCACATAGATGTGTACACAAAGGATCTGGTTAAGCAACTCCGGGAGAACAACATAAACATAGGCAAAGTGTACAGCATAATAGGGAGTTTCTTTGGAGGTGTTGGGAATGTTCCGTTCACCAAGCGGACATTGAAGAATTTGTGTGGGCGGATAAGCAAGGAGCAAGTGGATGACGATGTGAGGAAAACAATGGAGGTTTTTGCAGAGATAGGTTCAAAGGATCCTGAATTCACGTACAGAGTGCTTGCTGATTCGGACAGCCGGATTAAGAATCTGATGTGGGCAAACGGATCTAGCCGTATGCA…
>i2_LQ_CK_c52346/f1p1/2884
CGGGCTGGCAACAAAAGGGAGACGACGGCGCACCTCGTGAGATCTGGGCGGCCTAGGAGGCGGCGCCGCTGGCGAAGCCACTCCGGCGATATCTGCAGGCGCGCGTTGATATGGAGTTCCCTGTAGGACAGATCGAAAGGCTGTGTTTCGGCGACTCGTCGGAGCTTGGTGGGATCATGGGCCAAGCGTACAGAGTGCGCATCGAGGACGAAGGGGCAGTCAGCGTGGTGGCGGAGGCGCCCGATTCCCGCGGAGACGACGAAGCAGATAGCGTTGCAGCACGGAGGCAAATACATGTCCAGGGGCCGCAGCCTGAGGAGAGCGCGGGAGAAGTTGGGGAAGAAACTAGAGCGGCAGCGTCCATGCATTCAGGGGGCGCCATGAATGGCAAGAGGAAGA…
>i2_LQ_CK_c51369/f1p6/2966
GGCTAACACCGAGCTAGGAGGAAGAGAGGGAGGGGAAGACTCTCTTTTCATGACCAGAAGGGAGGCACACGATTACCAGTTCTGAAGGAGGCTTTACCTGTATGGAAGACGGAAGAGGCGCCCAGCCCAGCATCTCCATGGCGCGCACCACGTCATCCGAGGGTGCGGCGGTTGACTTGGATCTCCTGGAGCAGCTGCTCTCCGGTGACAACGGCTGGCTTGAAGTGGCGACCAACGCTTCGCGCTCGTCCAACTACTTTGCTTCTCCCTCCACCTTCCTCTCAGATGCCACAGCCACCACCACCAGCATGCCGCCGACAAGTGCAAATAACACCTGGATGCACCCAAGCTCGACCTTCCGGCAACGGCTTGACCAAGCACTAGCATTCATCAAGGAGA…
>i4_LQ_CK_c7043/f1p8/4118
GAGGAGGCTGGCTAACACCGAGCTAGGAGGAAGAGAGGGAGGGGAAGACTCTCTTTTCATGAGCAGAAGGGAGGCACACGATTACCAGTTCTGAAGGAGGCTTTACCTGTATGGAAGACGGAAGAGGCGCCCAGCCCAGCATCTCCATGGCGCGCACCACGTCATCCGAGGGTGCTGCGGTTGACTTGGATCTCCTGGAGCAGCTGCTCTCCGGTGACAACGGCTGGCTTGAAGTGGCGACCAACGCTTCGCGCTCGTCCAACTACTTTGCTTCTCCTTCCACCTTCCTCTCAGATGCCACTGCCACCACCACCACCATGCCGCCGACAAGTGCAAATAACACCTGGATGCACCCAAGCTCGACCTTCCGGCAACGGCTTGACCAAGCACTAGCATTCA…
>i2_LQ_CK_c4523/f1p6/2735
ACAGCTCCGCTTCCTCGCACCTTCCTCCTCCCGTCATCCCAGCACTCGCACACCACGTCTCGCCTCACGCGCCGCTGTGTGCGTGCTACAAGAGACAGACACCGCGCCGCCCACCAGCCAGCCGCCCCTGAGAAGGACTTGACCAGTTCCTGCGACCGCGACCGCCTCGACCTCATCGCCTTCGCCGGCCGCCTCATCCACGACCCCGCTCCGCCGGCCGCCTTCCGTCCTCACCCCCTCATGGCGAATTAGCCCCGCCTCCGGCTTCCCTCCCCCCTGGTGCTACCTCTCGCCCACCTCCGATCGATCGGGCGGGCGCGTCCGCGGCTCTGCTCTCCGCTTCGCTACAGAGATCTCACAAAATGGAAAGTCTACGTGACATGGCCCTGCCACCAGGGT…
>i2_LQ_CK_c81072/f1p6/2682
GCCTCGCATTCCCTTTTCCCCAGCCTCCTCTGATACAAGAGACAGACACCGCGCCGCCCACCAGCCAGCCAGCCGCCTCTGAGAAGGACTTGACCAGTTCGTTCCTGCGACCGCGACCGCCTCGACCTCTTCGCCTTCGCCGCCCGCCTCATCCACGACCCCGCGTCCTCACCCCCTCATGGCGAATTAGCCCCGCCTCCGGCTTCCCCCCCCCTGGTGCTACCTCTCCCCCACCTCCGATCGATCGGGCGGCCGGGTCCGCGGCTCTGCTCTCCGCTCCGCTACACAGATCTTACAAAATGGAAAGTCTACGTGACATGGCTCTGCCACCAGGGTTTGGGTTTCATCCCAAAGACACCGAACTCGTTGCTCACTATCTGAAAAAGAAAGTGCTCGGCC…
>i3_LQ_CK_c53511/f1p0/3345
CAGCCCTGCTCCTAGATCTTTCTCCCCCTCCGTCGCAAGAATTTCAACCCGATTTCCACGCTTCCGCTTGATTACCTCCGTGGGCTGCAAAAGGCGGCGCCTGTGAGGAGATTCGCGGATTTCTTGGTGCCAAGAAGATGAACAAGGACAGGTCCCGGATCTCGGCGGACGGCGGCGGCGACGGCCTGCCGCCGCGCCGCTCGGCGACTCCCCCGCCGGAGTACGACATCAGCCGCATGCCGGACTTCCCCACCAGGAACCCGGGCCACCGCCGCGCGCACTCCGAGATCCTCAGCCTCCCCGACGACCTCGACCTCAGCGCACCCGGGGGCGGCGACGGGCCCTCGCTCTCGGACGAGAACGACGACGAGCTCTTCTCCATGTTCCTTGACGTGGACA…
>i3_LQ_CK_c6323/f1p0/3494
AACAAGTGATAGATAGATCAGCGAGAGGTGAACAGCGCTCAAATCTCAGGTGAGAGAAACCAAACCAGCCTCACCTCTCTCCCACTTCTCTCCCTGCGAATCCCATCCCATTTCCTCTCTGCCTTGCCCAAGCTTCCTGTTCTTGCAGCCCTGCTCCTAGATCTTTCTCCCCCTCCGTCGCAAGAATTTCAACCCGATTTCCACGCTTCCGCTTGATTACCTCCGTGGGCTGCAAAAGGCGGCGCCTGTGAGGAGATTCGCGGATTTCTTGGTGCCAAGAAGATGAACAAGGACAGGTCCCGGATCTCGGCGGACGGCGGCGGCGACGGCCTGCCGCCGCGCCGCTCGGCGACTCCCCCGCCGGAGTACGACATCAGCCGCATGCCGGACTTCCCCACC…
>i1_LQ_CK_c39089/f1p1/1753
ACATCACTACCTCCGTTCGTGCTCTTGGGAGCCCGAATTTCGCGACCGAAGTTCCGCCGCCGTTCCCAACTCCGGCGACGATTTCGACGCCGGCGAAGGTTTCCAGGGCCACTTTTTCTTTCCCATAGTTTCTCCTGGTTGCGGAGCACCTTCCTGACCTTCTCGTTTGTCCCCAGCAGCTCGGGAGCATCCACCACAACGGAGAGCACGTCGGTACCACGGACATCACCTTCCTCAGCGTCCAACCTCGTCGGGACCAGCTGACCGTCGAGAATACTTGGCCACGTCGAGCTGCACCTCCTCCAAACTCTTCCCGACTCGTCCGACGTCCGCTGCCTCGACGCCAACCGCGACCAAGCTGTAGGAGCTAAACTCCGGCGAACCAAATAGTACGGAGAT…
>i2_HQ_CK_c112634/f2p2/2430
ACCACATTTCTCCTCACATCACTACCTCCGTTCGTGCTCTTGGGAGCCCGAATTTCGCGACCGAAGTTCCGCCGCCGTTTCCAACTCCGGCGACGATTTCGACGCCGGCGAAGGTTTCCAGGGCCACTTTTTCTTTCCCATAGTTTCTCCTGGTTGCGGAGCACCTTCCTGACCTTCTCGTTTGTCCCCAGCAGCTCGGGAGCATCCACCACAACGGAGAGCACGTCGGTACCACGGACATCACCTTCCTCAGCTTCCAACCTCGTCGGGACCAGCTGACCGTCGAGAATACTTGGCCACGTCGAGCTGCACCCCCTCCAAACTCTTCCCGACTCGTCCGACGTCCGCTGCCTCGACGCCAACCGCGACCAAGCTGTAGGAGCTAAACTCCGGCGAACC…
>i2_LQ_CK_c104320/f1p12/2642
ACAGGGGTGAGGGACAGGGAGTCCAACTCCAACCCCGCCTCCACGCTTGACTGCCCCTCCTCCATCCACAAGCGTCGCCGACGCCGTCGCCGTCGCCGGTGAGCGCCATGCGGCCTTCCTCCCGCATACTCGCCGCGAGGCACCTCCTACGCGGCTCCCGCCTCCAACCCTCCACGGCGGCCGCCGCCTCTTGTCTATTGCGGCGGCTCGACGGAACCAACGGGCCGCCCGTCCCGAAGCCTCTCACTAGTCCTCACCTCGGAGGCCCCGGACCAAACTGTATCCCTGGGACTGGTAGAGGCGCCCCCTTCGGCCGCCTCAACTGCCTGCTGCCGGACTCCACCTACCCGCCGCGGTCTCCCCGCGACCTGAGAGGGCATGCATTCTCCACATCTGCCA…
>i2_HQ_CK_c39074/f3p11/2528
GATGAAATAAAAGGGTAAACAAACAAAAGAAAGGGGAAAAGACCCTTCTCTCCCTTTCTCGCCACAGGGGTGAGGGACAGGGAGTCCAACTCCAACCCCGCCTCCACGCTTGACTGCCCCTCCTCCATCCACAAGCGTCGCCGACGCCGTCGCCGTCGCCGGTGAGCGCCATGCGGCCTTCCTCCCGCATACTCGCCGCGAGGCACCTCCTACGCGGCTCCCGCCTCCAACCCTCCACGGCGGCCGCCGCCTCTTGCCTATTGCGGCGGCTCGACGGAACCAACGGGCCGCCCGTCCCGAAGCCTCTCACTAGTCCTCACCTCGGAGGCCCCGGACCAAACTGTATCCCTGGGACTGGTAGAGGCGCCCCCTTCGGCCGCCTCAACTGCCTGCTGCCGG…
>i2_HQ_CK_c4346/f5p12/2515
GGGAAAAGACCCTTCTCTCCCTTTCTCGCCACAGGGGTGAGGGACAGGGAGTCCAACTCCAACCCCGCCTCCACGCTTGACTGCCCCTCCTCCATCCATAAGCGTCGCCGTCGCCGGTGAGCGCCATGCGGCCTTCCTCCCGCATACTCGCCGCGAGGCACCTCCTACGCGGCTCCCGCCTCCAACCCTCCACGGCGGCCGCCGCCTCTTGTCTATTGCGGCGGCTCGACGGAACCAACGGGTCGCCCGTCCCGAAGCCTCTCAGCAGTCCTCACCACGGAGGCCTCGGACCAAACTGTGTTCCTGGGAGAGGCGCCCCCTTCGGCCGCCTCAACTGCCTGCTGCCGGACTCCACCTACCCGCCGCGGTCTCCCCGCGACCTGAGAGGGCATGCATTCT…
>i1_LQ_CK_c44288/f1p9/1786
TTACCTCATTCTTATATTCCAATCTTTCAGTATATCTTTGATTTCTTCAGTTTCTCTCAGTCTCAGTCATATTTCTTCAGTTATTAATTTAGAATTTTCTTCTAGCTCAGTATTTCTTCATTCTTGATTTTTTACCTCATTTTCCCAATCTATCATTCTCAGTCTCATTTCTTTAGTTTCTCTTAATTCGTTCTTATTTTTCTTTTCCTTTGTTTCAGTCTCTCAATCTCTGTTCTCAGTCCATGCTTAGGTCCTTCTCTCATTCCTTACTCTCTTATTTTTCAGTTTCTGTCTTTCATTAGCTCAGTCTTTTCTTCAGTTACTCTCTGTCTCAGTTTAGTTGGCCGACATCAGTCCCAGTAATTAACCCACAAAAGATCCAGCATTCCAGGCGGTATT…
>i2_LQ_CK_c155159/f1p0/2186
AACTCCGACTACGCTAATTTTTTTTATAAGTTGTGTAGCCGGTTCCAAGCCCGGGTAAAGGAGGAGGATTCACCATTTTATCTCAGTATATCTCTTCTTTCTTCTTTCTTGATTTGTTACCTCATTCTTATATTCCAATCTTTCAGTATATCTTTGATTTCTTCAGTTTCTCTCAGTCTCAGTCATATTTCTTCAGTTATTAATTTAGAATTTTCTTCTAGCTCAGTATTTCTTCATTCTTGATTTTTTACCTCATTTTCCCAATCTATCATTCTCAGTCTCATTTCTTTAGTTTCTCTTAATTCGTTCTTATTTTTCTTTTCCTTTGTTTCAGTCTCTCAATCTCTGTTCTCAGTCCATGCTTAGGTCCTTCTCTCATTCCTTACTCTCTTATTTTTC…
>i2_LQ_CK_c69847/f1p0/2511
AAGTCTCTTATCCCCCTATCCGCCGCCCGCCGGCCATCTCCCCCTCCGCTCTCCGGCGAGATGCTGACCTGCGGCCGGTACCTCTCCTCGGCCGCTGCCACCACTCTTTCCCTTTCCCCGCATCGGAACCTAACCTCCTCTCTCCTCCGCCGTCACCCTCTCCGCTTCCTCTCCTCCTCCGCCGCCGCCGCCGCCACCGCAGTCCAACCCGATACCAGAGGCGGCGGTGGCGGCGGTGGCGCGGGTGGTGGTGCCACGACGCCCAAGTGGAAGGCGGCGATAGACTTCAAGTGGATCCGGGACAACAGGGATGCCGTCGCCACCAACATTCTCAACCGGAACTCCGTCGCCAACCTAGATGTCGTCCTCCAGCTCTACGACCAGTACCTCGCGCTGCAG…
>i2_LQ_CK_c53621/f1p0/2319
AAGGCCCCTACGACGGGGAAGTAGCAAGTCTCTTATCCCCCTATCCGCCGCCCGCCGGCCATCTCCCCCTCCGCTCTCCGGCGAGATGCTGACCTGCGGCCGGTACCTCTCCTCGGCCGCTGCCACCACTCTTTCCCTTTCCCCGCATCGGAACCTAACCTCCTCTCTCCTCCGCCGTCACCCTCTCCGCTTCCTCTCCTCCTCCGCCGCCGCCGCCGCCACCGCAGTCCAACCCGATACCAGAGGCGGCGGTGGCGGCGGTGGCGCGGGTGGTGGTGCCACGACGCCCAAGTGGAAGGCGGCGATAGACTTCAAGTGGATCCGGGACAACAGGGATGCCGTCGCCACCAACATTCTCAACCGGAACTCCGTCGCCAACCTAGATGTCGTCCTCCAGCT…
>i1_HQ_CK_c3496/f4p0/1853
GGGGAAGTAGCAAGTCTCTTATCCCCCTATCCGCCGCCCGCCGCCCGCCGGCCATCTCCCTCTCCGCTCTCCGGCGAGATGCTGACCTGCGGCCGGTACCTCTCCTCGGCCGCTGCCACCACTCTTTCCCTTTCCCCGCATCGGACCCTAACCTCCTCTTTCCTCCGCCGTCACCCTCTCCGCTTCCTCACCTCCGCCGCCGCCGCCGCCGCCGCCGCAGTCCAACCCGATACCAGAGGCGGCGGCGGCGGCGGTGGCGCGGGTGGTGGTGCCACGACGCCCAAGTGGAAGGCGGCGATAGACTTCAAGTGGATCCGGGACAACAGGGATGCCGTCGCCACCAACATTCTGAACCGGAACTCCGTCGCCAACCTGGATGTCGTCCTCCAGCTCTACGAC…
>i1_LQ_CK_c82433/f1p17/1958
TCTCAAAAAAAAAAAAAAACAGCAAGAGCAGGCTGAGCGGCGCGGCGACTGGGTTTCGGCGGACGGCGAGGCGGACAACTCAGGCGGCGGGACGCCGGCGCTCCGTGGGCAGAGGTGTAGGGCGGCGGAGCTTCTAGCGTCGCAGCGCACCCCCGCCCCACACACCACAGACTACGCGCCCGCGTCGCCCCCTCTAGGACCTCCTCCGCGCCGGCTGCTTTCTCCCCCGGCCCCTCCCACCGCCTCCCGCGAGGCACCGCAAAGATGCCTCAGGTGATGGTCGTGGCGCGGAACTTCATGGACATGGTGGCCGCACTGCCTGCCGCCAAACTCGACATGCTCTATGATTCCGCATTCATCTGCGAGGCCGTGCTCAGGTCGTTCCCGCCGCTGGCAAAG…
>i2_LQ_CK_c53098/f1p5/2995
GTCTCAAAAAAAAAAAAAAAAACAGGCCAGAGCAGGCTGAGCGGCGCGGCGACTGGGTTTCGGCGGACGGCGAGGCGGACAACTCAGGCGGCGGGACGCCGGCGCTCCGTGGGCAGAGGTGTAGGGCGGCGGAGCTTCTAGCGTCGCAGCGCACCCCCGCCCCACACACCACAGACTACGCGCCCGCGTCGCCCCCTCTAGGACCTCCTCCGCGCCGGCTGCTTTCTCCCCCGGCCCCTCCCACCGCCTCCCGCGAGGTTCGTACCTGGAACTGGGATCCTAGACTCCTCGCTCACTCGACCACTTCTCCAGTGGTGGTGGATTAATCCCCCCAAATACCTATATAGGCTTCAATTCGTTCGGTTAAACTGCACACTGCCTAGACCTACTTCTTTTGGG…
>i2_LQ_CK_c38983/f1p5/2531
GTCTCAAAAAAAAAAAAAAAAACAGGCCAGAGCAGGCTGAGCGGCGCGGCGACTGGGTTTCGGCGGACGGCGAGGCGGACAACTCAGGCGGCGGGACGCCGGCGCTCCGTGGGCAGAGGTGTAGGGCGGCGGAGCTTCTAGCGTCGCAGCGCACCCCCGCCCCACACACCACAGACTACGCGCCCGCGTCGCCCCCTCTAGGACCTCCTCCGCGCCGGCTGCTTTCTCCCCCGGCCCCTCCCACCGCCTCCCGCGAGGTTCGTACCTGGAACTGGGATCCTAGACTCCTCGCTCACTCGACCACTTCTCCAGTGGTGGTGGATTAATCCCCCCAAATACCTATATAGGCTTCAATTCGTTCGGTTAAACTGCACACTGCCTAGACCTACTTCTTTTGGG…
>i3_LQ_CK_c60157/f1p1/3047
CCGCCTCCACGTCTCTCCTCGCCGTCCCCGGCCGGTCCAGCGCCGTCCCGTCTTTCCCCAACCCAGCACCTCCTCCCCTCAGCTATCTCCACCTCCCTGGTTGGCCCTTCGCACCAGATTGATCGGCAGGAGCGACGCCGCACTCCTCTCGGAGGCGGCTGGATGCGGGAGCCGCCGCCGGCAGGGAGGACGCCGCGGCTGGAAGAGGCGGCGGCCTGCAGCGCGCGCTGAGTGATGAGACGCCTACACGCGGCAGCGGCGATGGAAGGCAGCGCCGAGCGACGGGGGCGGTTGGACGCGGCAGCAGCGGCGACAGCGAGTTCTCCAAACCCGCCCGCCCGCGCGCCCCTCTCCTCCCTTCCCGTCACACCGCCGCCTCCCGGCTCCGCCCTCCGTCGC…
>i2_LQ_CK_c102311/f1p1/2285
GCCCCGCCTCCTCTCATTCTCCCCCACTCTCCTCCTCCCGAATCCGCCGCCTCCACGTCTCTCCTCGCCGTCCCCGGCCGGTCCAGCGCCGTCCCGTCTTTCCCCAGCCCAGCACCTCCTCCCCTCAGCTATCTCCACCTCCCTGGTTGGCCCTTCGCACCAGATTGATCGGCAGGAGCGACGCCGCACTCCTCTCGGAGGCGGCTGGATGCGGGAGCCGCCGCCGGCAGGGAGGACGCCGCGGCTGGAAGAGGCGGCGGCCTGCAGCGCGCGCTGAGTGATGAGACGCCTACACGCGGCAGCGGCGATGGAAGGCAGCGCCGAGCGACGGGGGCGGTTGGACGCGGCAGCAGCGGCGACAGCGAGTTCTCCAAACCCGCCTGACAGCTCGTCTACCAC…
>i3_HQ_CK_c47949/f2p7/3077
ATTCTACCCCACTCTCCTCCTCCCGAATCCGCCGCCTCCACGTCTCTCCTCGCCGTCCCCGGCCGGTCCAGCGCCGTCCCGTCTTTCCCCAACCCAGCACCTCCTCCCCTCAGCTATCTCCACCTCCCTGGTTGGCCCTTCGCACCAGATTGATCGGCAGGAGCGACGCCGCACTCCTCTCGGAGGCGGCTGGATGCGGGAGCCGCCGCCGGCAGGGAGGACGCCGCGGCTGGAAGAGGCGGCGGCCTGCAGCGCGCGCTGAGTGATGAGACGCCTACACGCGGCAGCGGCGATGGAAGGCAGCGCCGAGCGACGGGGGCGGTTGGACGCGGCAGCAGCGGCGACAGCGAGTTCTCCAAACCCGCCCGCCCGCGCGCCCCTCTCCTCCCTTCCCGTCAC…
>i3_LQ_CK_c13534/f1p2/3249
AGATCTGAGGCACCACCACCGCACCACACCGGCACACCGCGCCGCGCCACCGGCACACCGCGCCGCGCCACCGGCCTCCTCCGCCGCCACCGCCGCTCCGCGCGCGCGCTGGCGAACCTCTTCCTGGAAGCAGCGGCTCCGGGAGGGGGCCGCCGCGGGGCGATGGGGCTCCTCGACCGCCTGCCCCCCATGGACCACCTCCGCTCCGAGAAGATGTGCTTCGTGCAGCTCATCTTCCCCGCCGAGACCGCGCGCCTCGCCGTCACATACCTCGGCGAGGTCGGCCTCATCCAGTTCAAGGACTTGAATGAGGATAAGAGTCCTTTTCAGCGTATATTTGTCAATCAGGTAAAGCGGTGTGCAGAAATGTCACGGAAGCTTAAGTTTTTCAGTGATCAG…
>i3_LQ_CK_c46043/f1p6/3025
AGGACGTTTCCTCGTCCAACTCGGGACCCGGGTCATGGCGGTTGCGCACTGGTGCCTGCGCCTTTTTTTGAGTAAAACGACCCTCCTTCAGATCTGAGCCACCACCACCACCGCGCCACACCGCCACACCGCGCCGCGCCACCACCGGGCTCCTCCGCCGCCGCCGTCCTCCCGCCGCCGCCGACCTCTTCCTGGAAGCAGCGGCTCCGGGAGGGGGCCGCCGCGGGGCGATGGGGCTCCTCGACCGCCTGCCCCCCATGGACCACCTCCGCTCCGAGAAGATGTGCTTCGTGCAGCTCATCTTCCCCGCCGAGACCGCGCGCCTCGCCGTCACATACCTCGGCGAGGTCGGACTCATCCAGTTCAAGGACTTGAATGAGGATAAGAGTCCTTTTCAGC…
>i3_HQ_CK_c17951/f2p4/3106
ATGGCGGTTGCGCACTGGTGCGCCTTTGAGTAAAACTGGGCCGAACCACGCTCCTTCAGATCTGAGGCACCACCACCGCACCACACCGGCACACCGCGCCGCGCCACCGGCACACCGCGCCGCGCCACCGGCCTCCTCCGCCGCCACCGCCGCTCCGCGCGCGCGCTGGCGAACCTCTTCCTGGAAGCAGCGGCTCCGGGAGGGGGCCGCCGCGGGGCGATGGGGCTCCTCGACCGCCTGCCCCCCATGGACCACCTCCGCTCCGAGAAGATGTGCTTCGTGCAGCTCATCTTCCCCGCCGAGACCGCGCGCCTCGCCGTCACATACCTCGGCGAGGTCGGCCTCATCCAGTTCAAGGACTTGAATGAGGATAAGAGTCCTTTTCAGCGTATATTTGTC…
>i3_LQ_CK_c11713/f1p3/3334
ACTGGTGCCTGCGCCTTTGAGTAAAACGACCCTCCTTCAGATCTGAGCCACCACCACCACCGCGCCACACCGGCACACCACACCGCGCCGCGCCACCGGCCTCCTCCGCCGCCAGCCGCTCCTCGCGCGCGCTGGCGAACCTCTTCCTGGAAGCAGCGGCGCCGGGAGGGGGCCGCCCCGGGGCGATGGGGCTCCTCGACCGCCTGCCCCCCATGGACCACCTCCGCTCCGAGAAGATGTGCTTCGTGCAGCTCATCTTCCCCGCCGAGACCGCGCGCCTCGCCGTCACATACCTCGGCGAGGTCGGACTCATCCAGTTCAAGGACTTGAATGAGGATAAGAGTCCTTTTCAGCGTATATTTGTCAATCAGGTAAAGCGGTGTGCAGAAATGTCACGGA…
>i3_LQ_CK_c13348/f1p1/3632
ACAGACAACCAGGAGCGCCCAAGAAGAGGGGCAGAAGGAATCCCGGCCTCTGTAGCAAAGAATCCATTCCACCTGTCTCTCCTCATCGAGATCTCGCAGCGGCAGGGAGCAGTGAGGTGAGCTCGAGCGGCCATGGCGTTCAGGGCGTGCCTCCCGTCCCACAAGGCCTCGCCGTCGCCCTCCGTCGCGCAGAGGAGGGCCAACAATGGGCCGCCGCCGGTCGTGGCCATGGCCTCCACAATCAACGAGTAAGCAGATCCTCCTACGCATGCGTACCAACCCGTGCTCCTTGATTCGAGTACAGTGGAAATGGTTCCGCCTGCTGTGTGATCTGGGTTGGTGGGAGGGTTTCTTGGGCATCCGTTTTTTTTTCTTCTGATATCTGGGTTGGTGAGTTTC…
>i3_LQ_CK_c3087/f1p5/3268
AAACCCCCTGTATAACCCCCCACACGCAGGTAGAGACAACCAGGAGCGCCCAAGAAGAGGGGCAGAAGGAATCCCGGCCTCTGTAGCAAAGAATCCATTCCACCTGTCTCTCCTCATCGAGATCTCGCAGCGGCAGGGAGCAGTGAGGTGAGCTCGAGCGGCCATGGCGTTCAGGGCATGCCTCCCGTCCCACAAGGCCTCGCCGTCGCCCTCCGTCGCGCAGAGGAGGGCCAACAATGGGCCGCCGCCGGTCGTGGCCATGTCCTCCACAATCAACGAGTAAGCAGATCCTCCTTCTCATGCGTACAACCCGTGCTCCTTGATTCGAGTACAGTGGAAATGGTTCCGCCTGCTGTGTGATCTGGGTTGGTGGGAGGGTTTCTTGGGCATCCGTTTTTT…
>i1_LQ_CK_c15107/f1p3/1225
AACCATAACCAAGTCGACGAGCTAAGCGAGAGAGTGCAGGCGAGGAGAGGATCGTCGATCGACCGCCGGCCGGGAAGATGGATCACGCGGCGGACACGTACCGGACGGACCTCATGACCATCACGCGGTACGTGCTCATCGAGCAGAGCAGGTTCCCGGAGTCGCGCTGCGACCTCACCATCCTCCTCTCCAACATCGTCCTCGGCTGCAAGTTCGTCGCCTCCGCCCTCGTCAGCAGCGGCCGCACCTGCGTTCTTGTGTCCGAGGAGGACGAGCTGGCCACGTTCGTGGACCCTAAGCTCCGTGGAAAGTACTGTGTCTGCTTCGATCCCCTCGATGGCTCCTCCAACATCGACTGCGGCGTCTCCATCGGAACGATCTTTGGGATCTACATGATCA…
>i1_LQ_CK_c76380/f1p3/1515
ACCCCAGTTCCCGCGCCTTCACCATAGATAGATCGTTCACTTCCACGGTCTGCGCTCCAACCATAACCAAGTCGACGAGCTAAGCGAGAGAGTGCAGGCGAGGAGAGGATCGTCGATCGACCGCCGGCCGGGGAGATGGATCACGCGGCGGACACATACCGGACGGACCTCATGACCATCAAGCGGTACGTGCTCAACGAGCAGACCAGGTTCCCGGAGTCGCGCGGCAACCTCACCATCCTCCTCTCCCAAATCGTCCTCGGCTGCAAGTTCGTTGCCTCCGCCGTCAACAAGGCTGGGATCGCCAAGCTCACCGGACTCGCCAGCGAGACCAACGTCCAGGGGGAGGAGCAGAGGAAGCTGGACATCCTGTCCAACGAGGTCTTCGTTAATGCCCTC…
>i1_LQ_CK_c37106/f1p4/1471
AACCATAGATAGATCGTTCACTCTTCCACGGTCTGCGCTCCAACCATAACCAAGTCGACGAGCTAAGCGAGAGAGTGCAGGCGAGGAGAGGATCGTCGATCGACCGCCGGCCGGGAAGATGGATCACGCGGCGGACACGTTCCGGACGGACCTCATGACCATCACGCGGTACTTGCTCAACGAGCAGAGCAGGTTCCCGGAGTCGCGCGGCGACATCACCATCCTCCTCTCCCACATCGTCCTCGGCTGCAAGTTCGTCGCCTCCGCCGTCAAAAAGGCTGGGCTCGCCAAGCTCACCGGACTCGCCGGCGAGACCAACGTCCAGGGGGAGGAGCAGAAGATGCTGGACATCCTGTCCTACGAGGTGTTCGTCATTGCCCTCGTCAGCAGCGGCCGCAC…
>i3_LQ_CK_c19953/f1p141/3473
AATCCTTGCTTACTTGCTTAGTCAGCCAGTGTTGCTCCTGGCTCCCCCGCAAGAGCTGGAGATCTCCTCTCCGCTAAATCCCCTCCCCCCACTCCTCAATTCAGTCCTCCGCACTCCACTGTGTCAGCAGCCCAATTCCAGGAGAGCAGGGGGGAGACTGCAGCGGCGCGATCCGATCAAGGCCCGCCCGGAGTCCTGCTCCGGTTACCCGCCCCTGCTCCAGCTCGGGGGTTGCTTTTCGTCAGCACTGTGTTTCGAGCGATGAATCGGGTCAAGAGCGAGAGCAGCTGGGAGATGCCTGAGACTGACTTGCCATCTCACGACGATGATAGCGTGAAGGCACCTCCACGCAGGAAAGCTGACACGCAGCTGAAGAAAGGCCCTTGGACACCGTCGGAG…
>i3_LQ_CK_c34944/f1p3/3216
CCGCACTCCACTGTGTCAGCAGCCCAATTCCAGGAGAGCAGGGGGGAGACTGCAGCGGCGCGATCCGATCAAGGCCCGCCCGGAGTCCTGCTCCGGTTACCCGCCCCTGCTCCAGCTCGGGGGTTGCTTTTCGTCAGCACTGTGTTTCGAGCGATGAATCGGGTCAAGAGCGAGAGCAGCTGGGAGATGCCTGAGACTGACTTGCCATCTCACGACGATGATAGCGTGAAGGCACCTCCACGCAGGAAAGCTGACACGCAGCTGAAGAAAGGCCCTTGGACACCGTCGGAGGATGCCGTCTTGGAGGCGTATGTTAAGAAGCATGGTGTGCGGAACTGGAATGTGGTGCAGAAGGAAACCGGACTCTTGAGGTGCGGCAAGAGCTGCCGTCTCCGCTGG…
>i2_LQ_CK_c48797/f1p1/2802
GAGAAGGCTGTCAGTGCTCAGTTCGGACTCCGGAGCATGGATTCGAATCAAACCCACACAGAGGGAATGGCGCAGCGGCGGCGGTGGCGGGAGAGGCAGCACCTCGCGCGCCTCTGCGATCTCGTCGCCGACTCCCTCCTCCCCTACCTGGAACCCGAACCGCCGGGGACTCGGCGGCCAGAGCTCTTGAGAGAGGAAGAGCGGTGCGTGCTCCTGACGCTCGCCCGGGTAAACAAGGCAATTCGAGGATGGGACGAGAAGGAGAGGAGGAGGTGGACGATGGGGACGCATCGGATGAGATTGTCTCCTGTTCGGGAGAAGCTCACAGTTGCAGTTTGCCACCATACCACCACTTTGATGATGGGTTTAGCTGCCTGGCCAATATAACCTCCATATTGG…
>i2_LQ_CK_c170404/f1p1/2237
TCGGACTCCGGAGCATGGATTCGAATCAAACCCACACAGAGGGAATGGCGCAGCGGCGGCGGTGGCGGGAGAGGCAGCACCTCGCGCGCCTCTGCGATCTCGTCGCCGACTCCCTCCTCCCCTACCTGGAACCCGAACCGCCGGGGACTCGGCGGCCAGAGCTCTTGAGAGAGGAAGAGCGGTGCGTGCTCCTGACGCTCGCCCGGGTAAACAAGGCAATTCGAGGATGGGACGAGAAGGAGGAGGAGGAGGTGGACGATGGGGACGCATCGGATGAGATTGTCTCCTGTTCGGGAGAAGCTCACAGTTGCAGTTTGCCACCATACCACCACTTTGATGATGGGTTTAGCTGCCTGGCCAATATAACCTCCATATTGGTTGGGTTACATCATTTCTGTA…
>i2_LQ_CK_c40823/f1p1/2780
ATGGATTCGAATCAAACCCACACAGAGGGAATGGCGCAGCGGCGGCGGTGGCGGGAGAGGCAGCACCTCGCGCGCCTCTGCGATCTCGTCGCCGACTCCCTCCTCCCCTACCTGGAACCCGAACCGCCGGGGACTCGGCGGCCAGAGCTCTTGAGAGAGGAAGAGCGGTGCGTGCTCCTGACGCTCGCCCGGGTAAACAAGGCAATTCGAGGATGGGACGAGAAGGAGGAGGAGGAGGTGGACGATGGGGACGCATCGGATGAGGTATTACTTTAGATTCCAGTTGCTTATGTTTTGACTTATTTTTTATTTATGTAGTTTTTAGTTGGATTTGCCTGAGCCATTTATCAGTTGCTCTGATGGTTGGCTTTAGGGTTCTTACTGAATTAGAATTCACAT…
>i2_LQ_CK_c170880/f1p1/2298
AGCATGGATTCGAATCAAACCCACACAGAGGGAATGGCGCAGCGGCGGCGGTGGCGGGAGAGGCAGCACCTCGCGCGCCTCTGCGATCTCGTCGCCGACTCCCTCCTCCCCTACCTGGAACCCGAACCGCCGGGGACTCGGCGGCCAGAGCTCTTGAGAGAGGAAGAGCGGTGCGTGCTCCTGACGCTCGCCCGGGTAAACAAGGCAATTCGAGGATGGGACGAGAAGGAGGAGGAGGAGGTGGACGATGGGGACGCATCGGATGAGATTGTCTCCTGTTCGGGAGAAGCTCACAGTTGCAGTTTGCCACCAGACCACCACTTTGATGATGGGTTTAGCTGCCTGGCCAATATAACCTCCATATTGGTTGGGTTACATCACTTCTGTAGTGACTATATT…
>i2_HQ_CK_c46706/f3p1/2238
GTTGTCACTGCAAAAGCAGAAACGAAGAATCCGCTTATGCCTTGAGAAGGCTGTCAGTGCTCAGTTCGGACTCCGGAGCATGGATTCGAATCAAACCCACACAGAGGGAATGGCGCAGCGGCGGCGGTGGCGGGAGAGGCAGCACCTCGCGCGCCTCTGCGATCTCGTCGCCGACTCCCTCCTCCCCTACCTGGAACCCGAACCGCCGGGGACTCGGCGGCCAGAGCTCTTGAGAGAGGAAGAGCGGTGCGTGCTCCTGACGCTCGCCCGGGTAAACAAGGCAATTCGAGGATGGGACGAGAAGGAGGAGGAGGAGGTGGACGATGGGGACGCATCGGATGAGATTGTCTCCTGTTCGGGAGAAGCTCACAGTTGCAGTTTGCCACCAGACCACCACTT…
>i2_LQ_CK_c151516/f1p1/2099
AATCAACCCCCCCAGAGGATATGGCGGCAGCGGCGGCGGTGGCGGGAGAGGCAGCACCTGGCGCGCCTCTGCGATCTCGTCGCCGACTCCCTCCTCCCCTACCTGGAACCCGAACCGCCGGGGACTCGGCGGCCAGAGCTCTTGAGAGAGGAAGAGCGGTGCGTGCTCCTGACGCTCGCCCGGGTAAACAAGGCAATTCGAGGATGGGACAGGAGGAGGTGGACGATGGGGATGCATCGGATGAGATTGTCTCCTGTTCGGGAGAAGCTCACAGTTGCAGTTTGCCACCAGACCACCACTTTGATGATGGGTTTAGCTGCCTGGCCAATATAACCTCCATATTGGTTGGGTTACATCATTTCTGTAGTGACTATATTAAGCACTCAGCTGGGAATATCT…
>i2_LQ_CK_c24841/f2p3/2947
GAGTATTGCATACTGTGCTGCGACTAAGCTTTCCTCCATTGGCGCCGCCAGGAATCGCGGAGACAGAGGAACTATGGATCTGGGGGAGGGCATGAACAAGGATTGCTACATCTCATTGCAATCAGCCGGTAGAGGAGTAACTTTCACAGAACTCCTTACCATGGTTGCTACTGAAGCTGAGCATTCTAGTTCGATCTTCAGGTAACATTGAGGAAGGGTTTTTGGATACAAATCAGGAATTTATTACGGAAACATTAACACAGCCAGTAGCTGCTTTCGATAGAAGGGATGGTTCTTTTGGTTCAAAATTACCGGACGAATCCATAGGAACTAGCTGTTTCGTTGACAGTTCAGTTAACTTTGGTGGTAGTAACAGCTCCGACGGTATTTCAAAGTCTT…
>i3_HQ_CK_c48055/f5p1/3121
AATGATTGTACGGCGGTCGGCTGCTTCCTGACCTACATCTCAGAAACGAATCAAGTTTGGGGATCTGAGTATTGCATACTGTGCTGCGACTAAGCTTTCCTCCATTGGCGCCGCCAGGAATCGCGGAGACAGAGGAACTATGGATCTGGGGGAGGGCATGAACAAGGATTGCTACATCTCATTGCAATCAGCGGGGAGAGGAGTAACTTTCACAGAACTCCTTACCATGGTTGCTACTGAAGCTGAGCAGTCTAAGTTCGCTGCTGACCGCCAGGAAGTAAACAAACAGATTGTTGTTGGATCTGCAGAGGAAAATCAATCTGAAAAGTGCTTTGACAGTAGTGCAAATCGATCTTCAGGTAACATTGAGGAAGGGTTTTTGGATACAAATCAGGAATT…
>i2_LQ_CK_c155299/f1p2/2867
GGTCCAATCTTCTTTAATGATTGTACGGCGGTCGGCTGCTTCCTGACCTACATCTCAGAAACGAATCAAGTTTGGGGATCTGAGTATTGCATACTGTGCTGCGACTAAGCTTTCCTCCATTGGCGCCGCCAGGAATCGCGGAGACAGAGGAACTATGGATCTGGGGGAGGGCATGAACAAGGATTGCTACATCTCATTGCAATCAGCGGGGAGAGGAGTAACTTTCACAGAACTCCTTACCATGGTTGCTACTGAAGCTGAGCAGTCTAAGTTCGCTGCTGACCGCCAGGAAGTAAACAAACAGATTGTTGTTGGATCTGCAGAGGAAAATCAATCTGAAAAGTGCTTTGACAGTAGTGCAAATCGATCTTCAGGTAACATTGAGGAAGGGTTTTTGGA…
>i3_LQ_CK_c38897/f1p0/3205
AAGGAATCAATCGATCCCCAATCCTCTTCCGAAACCAGCAACAACGACGACCACAGGCGATGTCCTCCGGGGCTGCTGATGCAGCGGAGTTCACCGGCGAGGAGCGGCGCTCCGCCGCCCTTGTCCTCGTCGGAGGATCCCCCAGGGAGCCGGGTCCCCGGGGCGACGCCGTTGGAGGCGCCGTTCGCGAGCCCGAGCGCGCCCGGGCTCCAGGTGCCGGCGCGGCGGCCGCGGCTGCTCGTTGGCGGGTCCGCAGACGGGCCGGCGAGCGGGAGGCCGAGGGCCAGGAGGCGGTGGCGAGCGCCTGCTCGTGGTGATGGAGGGGGCGTGGCCAGAGTTAGAGACGGCAGGCGCGGCTCGTCGACATCCGCGCGCGGCGGAGACGGAGGCGCCGCGGGG…
>i3_LQ_CK_c36238/f1p6/3429
AAGGTAAGGAATCAATCGATCCCCAATCCTCTTCCGAAACCAGCAACAACGACGACCACAGGCGATGTCCTCCGGGGCTGCTGATGCAGCGGAGTTCACCGGCGAGGAGCGGCGCTCCGCCGCCCTTGTCCTCGTCGGAGGATCCCCCAGGGAGCCGGGTCCCCGGGGCGACGCCGTTGGAGGCGCCGTTCGCGAGCCCGAGCGCGCCCGGGCTCCAGGTGCCGGCGCGGCGGCCGCGGCTGCTCGTTGGCGGGTCCGCAGACGGGCCGGCGAGCGGGAGGCCGAGGGCCAGGAGGCGGTGGCGAGCGCCTGCTCGTGGTGATGGAGGGGGCGTGGCCAGAGTTAGAGACGGCAGGCGCGGCTCGTCGACATCCGCGCGCGGCGGAGACGGAGGCGCCG…
>i1_LQ_CK_c7316/f1p3/1925
GCCCCCGCCGCCCGCTCTACTGCTCCGCCCACCCCGTCGTCTCGCCGCCTTCCATTCGGCCGCTCCCTTTTTTAGGTCCCCCCCGGAACGGCCAACAAATCCCTAATTCCCCACGCGTTTCCGCCCCGCCGCCGACTAACCCAGTGTTGAGGATCGAGGGCGCGGAAGGAGAGAGAGAGAGAGATGGACGAGTTCGAGCTGGAGGATAACCTAGAGTTCATCCTCCAGAGCATCCAGGAGCTCATAGACGACCAGGGCGACGACAACCCCTTCGGCGAGGTCAACCAGAACGAGCTACTCGCTAACCTCGTCAACTATGACCAGGATAACTTGATGCCGGACGTGTCCGCCGAGGACGTCGCCAACGGCAAGGACGTGCAGGGGATCCCCTGGGAGAAG…
>i1_HQ_CK_c44014/f2p3/1840
GTACACAAAACCGCCACGCGCTCCGGTCCGGTTTTCCTCTTCCCCCCGCCGCCCGCTCTACTGCTCCGCCCACCCCGTCGTCTCGCCGCCTTCCATTCGGCCGCTCCCTTTTTTAGCTCCCCCCCCGGAACGGCCAACAAATCCCTAATTCCCCACGCGTTTCCGCCCCGCCGCCGACTAACCCAGTGTTGAGGATCGAGGGCGCGGAAGGAGAGAGAGAGAGAGATGGACGAGTTCGAGCTGGAGGATAACCTAGAGTTCATCCTCCAGAGCATCCAGGAGCTCATAGACGACCAGGGCGACGACAACCCCTTCGGCGAGGTCAACCAGAACGAGCTACTCGCTAACCTCGTCAACTATGACCAGGATAACTTGATGCCGGACGTGTCCGCCGAGGAC…
>i1_HQ_CK_c2084/f7p3/1825
GGCCGCTCCCTTTTTTAGGTCCCCCCCGGAACGGCCAACAAATCCCTAATTCCCCACGCGTTTCCGCCCCGCCGCCGACTAACCCAGTGTTGAGGATCGAGGGCGCGGAAGGAGAGAGAGAGAGAGATGGACGAGTTCGAGCTGGAGGATAACCTAGAGTTCATCCTCCAGAGCATCCAGGAGCTCATAGACGACCAGGGCGACGACAACCCCTTCGGCGAGGTCAACCAGAACGAGCTACTCGCTAACCTCGTCAACTATGACCAGGATAACTTGATGCCGGACGTGTCCGCCGAGGACGTCGCCAACGGCAAGGACGTGCAGGGGATCCCCTGGGAGAAGATGCTATTCCCCAGGGACCAGTACAGGGAGATGAAGATGAGGAGCTACAAGAATTAT…
>i3_LQ_CK_c6379/f1p0/3156
AAACTCAGAAATCCCCAATCGATTTCCCCCAATCCCCACCGCCTTCTCCCTGCCGCAGCGAAGCTCCCGCCCCGCCGCACTCCGCCTCCAGCACCGTGTTTCCACTCTCTGCCTCCCACGCCGCGCCGCCGGAGCAAGCATCGCAGGATGACCTCCTGCTGGTCTTCCTCTCGGAGCAGATCACAGCTCACACCCGTCGGGCCCTGCTGCAGCGTGACCCAACCCCTCGGTGAGCTTGGGCGCCGCCGTATCCGCACAACGTCCTTCTCCTTGTCCCCTTCTTCTTCCCATGCGGGTCCCTACTCTGCCGTCCACACCATCGCTTATCCGCGGTGACCGCGCTGCTGGCGCGTCCTCCACCTCCCTGGCCTCCTGTTTCTTCTTGTTATTCTTCTTTCT…
>i2_LQ_CK_c152234/f1p4/2847
TGCCCCCTTCTTCTTCCCATGCGGGTCCCTACTCTGCCGTCCACACCATCGCTTGTCCGCGGTGACCGCGCTGCTGGCGCGTCCTCCACCTCCCTGGCCTCCTGTTTCTTCTTGTTATTCTTCTTTCTTCTTGCTATTCTTCTTTCTAGAATCCAACGAGGCTGATTGACCTTTTTTGTTTGTTTGTGATGTGTAGGAATCCGGCGAGGCTGCCCAGAATCAAGCCCGCCCCTTCTTCGTCTGCAAGTATTCGAGTAGATTAACACAGGTGTGTAGGCGAGCACTAGGCTAAATAGTGCAGGTGAGCTTCCCTTGACGATGATGAGTTTTTCCATGGTAGATATTACATTTGTTGTGCTGAGATCTGCAAGCTGTGTATGTGTACTATGCTACTTGTTT…
>i1_HQ_CK_c5490/f2p5/1966
CAGCCATGCGCAGAAAGCTGCAGCGCAAGTTCCGGCTGCGGGGCTTCACCCTCAAGGTCGACGCGCTCGAGGAGGCCGCCGCCTTCCTCGACCGCTTCCCCGACGCGGAGGACGACGCGCTCGACCTCCTCCTCGACGAGCTCGACAAAGAGCCGCTGAAATCATCTATCCTGGACCGGGACGCGGTCCGGCGCGTGGTGTCCCTGCTCGTCGAGGCGGAGGAGGCGGTCGATGCGGCGTCGCCGGCGGCCACCAGCGCCCGGTCGGCGCTGCGCGTGGTGGACTCGTTCGTCGTGCCTCGCTTCCACTACGACCCAATCAAGAAAGTGTTCTACGAGCATACTGGAAGATTATCCATCCATGGAGAAGCTGGAGATAAAGCTGCCCTGTACAGGGACA…
>i2_HQ_CK_c146213/f4p2/2060
ACCTTTCCCGCCACGCCACTCCCAGCTCTGCCCTCCCCTCCCCTCGTCTCCCATGGCGGCGCCGTCGGCGGCCATGCGCAGAAAGCTGCAGCGCAAGTTCCGCCTGCGGGGCTTCACCCTCAAGGTCGACGCCCTCGAGGAGGCCGCCGCCTTCCTCGACCGCTTCCCCGACGCGGAGGACGACGCGCTCGACCTCCTCCTCGACGAGCTCGACAAAGAGCCGCTGAAATCTTCTATACTGGACCGGGACGCGGTGCGGCGCGTGGTGTCCTTGCTCGTCGAGGCGGAGGAGGCGGTCGATGCGGCGTCTCCGGCGGCCACCAGCGCCCGGTCGGCGCTGCGCGTGGTGGACTCCTTCGTCGTGCCTCGCTTCCACTACGACCCGATCAAGAAAGTGTT…
>i2_LQ_CK_c68604/f1p2/3818
CATATAAGGAAGTCCTGCGCTCCCAGGTTGAGCACATGCTAAATGACAGATTGCTGAATTTTGTAGATGTTGATTTGCATGACGTTAAGGATGCCCGGAAGCGTTTCGACAAGGCTAGCCTCGTGTATGACCAGGTTCGTGAGAGATACTTATCTTTGAAGAAAGGTACAAGAGCAGACATAACAATTGCCATTGAAGAAGAGCTCCACAGTGCAAGATCTTCATTCGAGCAAGCTCGTTTCAACCTGGTCACCGCGATTTCACATATTGAGGCAAAGAAGAGATTTGAATTTTTGGAGGCTGTTAGTGCGACGATGGATTCACATCTCCGATATTTCAAACAAGGATATGAACTATTGCATCAGATGGAACCATATATTAATCAGGTTCTTGCTTATT…
>i1_LQ_CK_c24063/f1p2/3004
ATCGAAAAAATTACTGGTGTCATTGCATCTTTGCTGAGCTCACAATCCCCAGAACAGTGTATGCAGAGCCCTAGGAGCTGTGGCCATGATCGGAGCGCGAGTGAGAGTAGCTCCTATAGTAGTTCAGCAGAACTTGAAACTTCCACAAGTGAAGATTTAACACTGGAAAAGAACACTGGAAATGGGCATCATGATGTCAGAAGCACACATCATCACAGGACCAATATCAGACCTGAAAAACCAATTGACTTGCTCAGGAGGGTTGATGGTAATACTATTTGTGCTGATTGTGGTGCTTCGGAACCTGACTGGGCGTCGTTAAACCTTGGTGCTCTTCTGTGCATAGAGTGTTCTGGGGTACACAGAAATCTTGGAGTGCATATATCAAAGGTATCTAGT…
>i2_LQ_CK_c84106/f1p2/3572
ATACTTATCTTTGAAGAAAGGTACAAGAGCAGACATAACAATTGCCATTGAAGAAGAGCTCCACAGTGCAAGATCTTCATTCGAGCAAGCTCGTTTCAACCTGGTCACTGCGATTTCACATATTGAGGCAAAGAAAAGATTTGAATTTTTGGAGGCTGTTAGTGCGACGATGGATTCACATCTCCGATATTTCAAACAAGGATATGAACTATTGCATCAGATGGAACCATATATTAATCAGGTTCTTGCTTATTCACAGCAATCGAGAGAAAGGGCAAACAAGGAACAAGCTTCTCTTGTAGAGAGGATGCATGAGTATAAAAAGCAGATAGATCGTGAAAGTCGCTCATCTGCAAATTGTTTGAATGATTCCCATAATGTTGATGGCATACAAACAAT…
>i2_LQ_CK_c151137/f1p1/2375
GGGACCCACTCTTCCTCACGTCCCAACGCCCCGGCATTCTCTGCCCCACCTTCCTCCATTTTTTCCTTTGTCCCTTGGGTTTCTTTTTCTTCCCCCTCTTCTTCCCTTTTCTTCCTCTTTCTTCCCGCCGCCCTCGCCGCCCCCCACGCCGTGATTCCAGCGCCGCCCGACCGCCCGCACAAAACCCTAGCCATAGCCAGCACCCCACCCCACCGCCCCATCCCCATTCCCCACCCACCCTCGCATGCTCCTGCCCCCCCTCTTCTCCCGAAACCCCACCCTCCGCCTCCTCCCGTCCGCCGTCCGCCGTCCGCGCCGCCCGCGCCGCAATGTCGGCCTCGCCGCCGGCGGACTCCGCCCCCAGGGCGGCCGTCACCGTCGAGTACGCCAAGTCCGCCC…
>i2_LQ_CK_c86749/f1p1/2349
GACCACGTCCTCACCGGCCAACGCCACGGCTCGCTGCCCCACCTTCCTCTTTCTTCCCGCCGCCCTCGCCGCCCCCCACGCCGTGATTCCAGCGCCGCCCGACCGCCCGCACAAAACCCTAGCCATAGCCAGCACCCCACCCCACCGCCCCATCCCCATTCCCCACCCACCCTCGCATGCTCCTGCCCCCCCTCTTCTCCCGAAACCCCACCCTCCGCCTCCTCCCGTCCGCCGTCCGCCGTCCGCGCCGCCCGCGCCGCAATGTCGGCCTCGCCGCCGGCGGACTCCGCCCCCAGGGCGGCCGTCACCGTCGAGTACGCCAAGTCCGCCCGCTCCGCCTGCAAGGGCTGCAGCGCCGCCATCGCCAAGGGCGCGCTCCGCCTCGGCGCCCACGCCCGC…
>i3_LQ_CK_c26227/f1p1/3795
ACAGCAGGCCATCCTCCCACGCCCTGCCCCAGATCCTCATACGCCACACCCTGTCGTCCTGCCGGAAATCGTCTACCACGCCAGCCTCCAATCCTCTGCATCCTGCTGGACATCGTCGACGCAAGCAGCCATCCTGCAGGAGATCGTCCACCCCGACACCCTCCAATCCTCTGCATCCTACTGGACATCGTCGACGCAAGCAGCCATCCTGCAGGAGATCGTCCACCCCGACACCCTCCAATCCTCGGCATCCTGGACATCGTCCGCAGACGCAGCCGTCGGCCACCACGCGAGCCTCCAATCCTCCACGCCTCTCTGCCGCGACAACACTGCATCGCCAGGTCCAGACCACGACCGCACGCACAAGATGCAAAACGAAAATTCAGATCCTGGAGATAC…
>i3_LQ_CK_c39642/f1p0/3591
AGCCTCAAACAGCCTACAGCAGGCCATCCTCCCACGCCCTGCCCAGATTCTCATACGCCACACCCTGTCGTCCTGCCGGAAATCGTCTACCACGCCAGCCTCCAATCCTCTGCATCCTGCTGGACATCGTCGACGCAAGCAGCCATCCTGCAGGAGATCGTCCACCCCGACACCCTCCAATCCTCTGCATCCTACTGGACATCGTCGACGCAAGCAGCCATCCTGCAGGAGATCGTCCACCCCGACACCCTCCAATCCTCGGCATCCTGGACATCGTCCGCAGACGCAGCCGTCGGCCACCACGCGAGCCTCCAATCCTCCACGCCTCTCTGCCGCGACAACACTGCATCGCCAGGTCCAGACCACGACCGCACGCACAAGATGCAAAACGAAAATTCA…
>i2_LQ_CK_c55034/f1p1/2303
GGGGGGCTCTCGCGACCTGTGCGACGAGGAGACATGCGGGGGGCTCTCGCGACCTGTGCGACGCGGGGTGTGCTGCCGCCGCCGGCGGCCTGATCTCCCCCGTCCGGCCTCCTCTCTCACAGCTGGGTCCAGATCCTGCATCGCCTGCTCGTCCTCTCCCCTGCGAGCTCGGATTCATCCTGGTACCGCTCCGGAAGCTCTGCCCCGACGGCCGCCGCCTCCTCGCGCTGGTCCGCCGCCGGAGCTCGTCCCCGCTGCAGATCCTCGTCGACCGCCCGTCCTCGCCCTCCACGACCGCTGGCCCGCTCCACCCGTGTGCGGCATGTAGCTGATGGGGCTGCCCACGGAGCAGCGGCCTTGGAGGCGACGGTGGACGTCACGCCGCCGCCGCCGCCGCCC…
>i1_LQ_CK_c28618/f1p11/1889
AGACATGCGGGGGGCTCTCGCGACCTGTGCGACGCGGGGTGTGCTGCCGCCGCCGGCGGCCTGATCTCCCCCGTCCGGCCTCCTCTCTCACAGCTGGGTCCAGATCCTGCATCGCCTGCTCGTCCTCTCCCCTGCGAGCTCGGATTCATCCTGGTACCGCTCCGGAAGCTCTGCCCCGACGGCCGCCGCCTCCTCGCGCTGGTCCGCCGCCGGAGCTTGTCCTCGTGCGCCGCCGGAGCTCGTCCCCGCTGCAGATCCTCGTCGACCGCCCGTCCTCGCCCTCCACGACCGCTGGCCCGCTCCACCCGTGTGCGGCATGTAGCTGATGGGGCTGCCCACGGAGCAGCGGCCTTGGAGGCGACGGTGGACGTCACGCCGCCGCCGCCGCCCTGTTCTCCC…
>i2_LQ_CK_c20982/f1p5/2906
AGAACACAACCCAGCGCCTCACATCTCTCTCTCACTCTCGTTCCTATCTCTTTCTCCACCACGAGCACGCACACGACCAGGACACAATCCTCGCACGCGCCTGTGATGGCGCTGCCGCCACCCGCTGCTCCGGCCGTCGCCGGCCAGGTCCGGCACCGCCGCTCTCCAATTCGACTTCGCCTCCATCTCTTCTCCTATTTCCCCACCGTCTCGACGTTCGGCCGTGCTCCACGCACGACCCCTGCGAACCCTAGCCCGCCTTGGCCGCTGCCGGCCTACTCCGGCACCGGCAAGACATTTTTCTGGCTCCCTCGACGTCCTCTACCTCTCTGACCCACTCGATTTGATTTTCCAGCTATTCCTCGCCCGCCCCCAAACCTGGAAACCCAAGCGGTCGCT…
>i2_LQ_CK_c4186/f1p6/2943
ACACGACCAGGACACAATCCTCGCACGCGCCTGTGATGGCGCTGCCGCCACCCGCTGCTCCGGCCGTCGCCGGCCAGGTCCGGCACCGCCGCTCTCTAATTTTACTTCGCCTCCATCTCGTCTTCGATTTCCCCACCGTCTCGATGTTCGGCCGTGCTCCACGCACGACCCCTGCGAACCCTAGCCCGCCTTGGCCGCTGCCGGCCTACTCCGGCACCGGCAAGACATTTTTCTGGCTCCCTCGACGTCCTCTACCTCTCTGTCCCGTTCGATTTGATTTTCCGGCTCTACCTTGTCCGCCCCCAAACCTGGAAACCCTGGCGGTCGCTGGTTGGTTTGGCAGTCGCCGGCCAACCCCCGCGCCGCCGCTGGTCGCTGCTGCTGTCCGGTGAGGCTTCG…
>i2_LQ_CK_c119529/f1p3/2142
AGACCTAAGTGAGGAGGATTGTCGTGAGGCGTTAGGGTTTAAGCTTCTTCGCCGCCGGGAGGGGGTCGACGGCGAGCACGACGAATTGGTTGCTGCAACCACGAGGCTTCGGTTCCCTGTTTCTCAGGCCCGGTTGCTTGCTGTTCGATTTCGTTTCGTATTTACGCAATCAGAGCCAGCCGGTTGTGGTAGGGGATTGGATTTCGGAGTGGTCTGGCTGGGATTGAGGAGATGGGGGAGGTGGAGGAGAAGCTGGAGGCGTACGAGGTGAAGAGGGAAGGAGAGGCTGAGATTCTCATGCTCAAGAGCAACGCCGTCTTCTTCAACCCCGTCCAGGTCCATAATCGGGACATGTCCATTGCTATTCTAAGGACATTTGTAGACAAGCGCAAGGAAGAG…
>i2_LQ_CK_c79098/f1p1/2260
GAGGCGTTAGGGTTTAAGCTTCTTCGCCGCCGGGAGGGGGTCGACGGCGAGCACGACGAATTGGTTGCTGCAACCACGAGGCTTCGGTTCCCTGTTTCTCAGGCCCGGTTGCTTGCTGTTCGATTTCGTTTCGTATTTACGCAATCAGAGCCAGCCGGTTGTGGTAGGGGATTGGATTTCGGAGGGGTCTGGCTGGGATTGAAGAGATGGGGGAGGTGGAGGAGAAGCTCGAGGCGTACGAGGTGAAGAGGGAAGGAGAGGCTGAGATTCTCATGCTCAAGAGCAACGCCGTCTTCTTCAACCCCGTCCAGGTCCATAATCGGGACATGTCCATTGCTATTCTAAGGACATTTGTAGACAAGCGCAAGGAAGAGCATGAGGAGAAGATCAACAAAAGGA…
>i4_LQ_CK_c8077/f1p12/4767
ATTCACAAATTATCTCGGTTGATGCCGCCGCCTCTCGCCTTCTCCTTCCCTCGCGATTCCACTCCCCTCGCCGCCGATCTCCTCTACCCGCATCTCTCACCGCTGTTTCTGGAGACAGCGGCATGGCTATAGATGGGGAGTGCCATGGATGGGGAAGAAACAAGAGGTACCACCCTCGACTCCGCCTCCGGTGCCGGTATGAAGCAGATCGGGCCGTGGAGGGCACCGGAGTTTTCTCTTTCCCACCCTTTCTGTCCATCCCCAGCCCTGGTTAAGATTCGTTTCCACCGGCTCCTTGATTTTCGGTCGGTCTGCCATGGATCCTCGACACCTAGGTTCTTGATTCCTCTCCCATCTCAAAAATATGGTCTTCCCTTGATCCTCTCTTTCACATGGCAG…
>i4_LQ_CK_c5832/f1p1/4464
ATTCACAAATTATCTCGGTTGATGCCGCCGCCTCTCGCCTTCTCCTTCCCTCGCGATTCCACTCCCCTCGCCGCCGATCTCCTCTACCCGCATCTCTCACCGCTGTTTCTGGAGACAGCGGCATGGCTATAGATGGGGAGTGCCATGGATGGGGAAGAAACAAGAGGTACCACCCTCGACTCCGCCTCCGGTGCCGGTATGAAGCAGATCGGGCCGTGGAGGGCACCGGAGTTTTCTCTTTCCCACCCTTTCTGTCCATCCCCAGCCCTGGTTAAGATTCGTTTCCACCGGCTCCTTGATTTTCGGTCGGTCTGCCATGGATCCTCGACACCTAGGTTCTTGATTCCTCTCCCATCTCAAAAATATGGTCTTCCCTTGATCCTCTCTTTCACATGGCAG…
>i1_HQ_CK_c9852/f2p5/1602
ATCTCTTTTTTTTCCTCCCGTATTATAAACCGTCTTCCTCCCCCGTGCGGCCTCGTCTTCCTCCCTCCCCTCGCCAGTCGCCGAGTCAAGCCGAAAACCCTCGCGCGAGAGTCATCAGGTCGGCCGAGAGCGGGAGCGCGGCGGCGGCGGCGGAGGAGAACGGCGCGATGAAGCTCAACGTGAAGACCCTCAAGGGCACGAGCTTCGAGATCGAGGCGGCCCCCGAGGCCTCGGTGGGCGAGGTCAAGCGGATCATCGAGAGCGCTCAGGGGCAGAGCGTGTACCCTGCGGACCAGCAGATGCTCATATACCAGGGGAAGATTCTCAAGGACAACACCACTCTGGGAGACAACAATGTTGTGGAGAACAGCTTCCTTGTTATAATGCTGTCCAAGCCTA…
>i1_LQ_CK_c22538/f1p23/1888
GTCTCCCTCCCCTCGCCAGTCGCCGAGTCAAGCCGAAAACCCTCGCGCGAGAGTCATCAGGTCGGCCGAGAGCGGAGCGCGGCGGCGGCGGCGGAGGAGAACGACGGCGGGATGAAGCTCAACGTGAAGACCCTCAAGGGCACGAGCTTCGAGATCGAGGCGGCCCCCGAGGCCTCGGTGGGCGAGGTCAAGCGGATCATCGAGAGCGCTCAGGGGCAGGGCGTGTACCCTGCGGACCAGCAGATGCTCATATACCAGGGGAAGATTCTCAAGGACAACACCACTCTGGGAGACAACAATGTTGTCGAGAACAGCTTCCTTGTTATAATGCTGTCCAAGCCTAAGGCCTCGTCTAGTGGTGCTTCTACTGCTTCAAAGGCGCCTGTTAGTCAGCCCGCT…
>i3_LQ_CK_c18375/f1p0/3667
CCTCGCGCTGGACCCGAGCGGCGGTGAGGGGAGCGGCACCGGTGACGGCTGCATACCTCGCCGTCCCCTGCAGGCCGCCACCAAGCCACAACATAGGGAGCCACGACCGGGCTGAGTCGTCGCATGTTCGGCTCTGCCAGCCCCTCCCTTCACCCCTCTCCTCCTTGGCGCTCAACAAGAGAAGCATGTGGCTGCTGCACGGAGGGAGTGGGTCGCGCCACCGTCCCCGTCCTCAGCGTCAAGAAGTCCACATCTAGGTGCATCCGTCCCCTTTCTTCACCCCTCCCCTCCTCTTTGATGTAAGCCCTGAAATTGTTTTTCGTTTGTGCAAATTCTTTTAGATATGACAGGAAGGTGTTTGACGAAATTCCAAGCAGGTTTCTATTCCATTGATCTTTC…
>i2_LQ_CK_c134176/f1p0/2417
GTCCGCCTCGCGCTGGACCCGAGCGGCGGTGAGGGGAGCGGCACCGGTGACGGCTGCATACCTCGCCGTCCCCTGCAGGCCGCCACCAAGCCACAACATAGGGAGCCACGACCGGGCTGAGTCGTCGCATGTTCGGCTCTGCCAGCCCCTCCCTTCACCCCTCTCCTCCTTGGCGCTCAACAAGAGAAGCATGGCTGCTGCACGGAGGGACTGGGTCGCGCCACCGTCCCCGTCCTCAGCGTCAAGAAGTCCACATCTAGCATTGGATGGGGCACAACGCCCACGCCTAGGACATGCAGATGGATGGCAAAGAGTAGCAGCTGTTAGACACTGTCGTGGCTGTCAGGTTGTGATGCCTAGCCCCCCTGGAGATTAACAACGACGAGGAGTATATTTTTT…
>i2_LQ_CK_c116237/f1p3/2129
ACAGACAGACAGAGCGTCGCTGACTGCTCTTCTCTTTCTCCTCCTCCGCCGCGTCCGGGCCCGCCGGCGATGGCTCGTAGCCCCTGCGACCTCCGGCTCCTCCTCCTCGCCGCCGCCGTGGCCTTCATCTACATCCAGGTGCGGCTCTTTGCTAGCCAGTCTCATCACGCCGAACGCCTCGCGGAAGCAGAAAAGTCAGGGAGCAGATGCACCAGCCAGCTGCGCTCCATGATCGATCAGGTCAGCATGCAGCAGGAGAAGATTGCTGCACTAGAAGAGATGAAGATACGCCAAGACGAGGAGCATGTGCAGCTCAAGATTTTAATTCAAGACCTTGAAAAAAAGGAGTTTGCAGACCTTAGTAAACAAGAATGTGGTTCCTGTTGCCGCTGTTGTGAT…
>i1_LQ_CK_c33345/f10p4/1839
AGAGCGTCGCTGACTGCTCTTCTCTTTCTCCTCCTCCGCCGCGTCCGGGCCCGCCGGCGATGGCTCGTAGCCCCTGCGACCTCCGGCTCCTCCTCCTCGCCGCCGCCGTGGCCTTCATCTACATCCAGGTGCGGCTCTTTGCTAGCCAGTCTCATCACGCCGAACGCCTCGCGGAAGCAGAAAAGTCAGGGAGCAGATGCACCAGCCAGCTGCGCTCCATGATCGATCAGGTCAGCATGCAGCAGGAGAAGATTGCTGCACTAGAAGAGATGAAGATACGCCAAGACGAGGAGCATGTGCAGCTCAAGATTTTAATTCAAGACCTTGAAAAAAGGAGTTTGCAGACCTTAGTAAACAAGAATGTGGTTCCTGTTGCCGCTGTTGTGATAATGGCTTGCA…
>i6_LQ_CK_c187/f1p0/6770
TTTGTTTTTTTTGTTTTTGTTTTATGAAGACACGGAAAATTGTAAAAGCCGCAAAACTTGTGCATTCTGTTTTTGTTCTCCCCAAAAGAGAATTTCTTCTTATTCGAGATACCTCCTCAGCTACCTAGCTACAAACATTTTTACCAAAATTTCCTCAAGTCTTGCCACATTGAGCACTAGAAAAAAAAGTGGTTACAACAATAAGTTACTCTTGATGTTGCTAAGAATGGTCTAAGCTGCAAACTTCTTGAGTTTTCAGTCCTTGTGCAATCTGAACGTTTTGTTCTGAAGTGCTTGCTAGCTTGTCTCTGACTCGCCCTTGAAAGCTAACTCGTATATTTCACTGTATGTGTCAACAAAATGAACCTCCAGACCCTCCTTCACGTTAGGAGCAAGCTC…
>i3_LQ_CK_c4245/f1p1/3325
ACGCCGCACGCACGCACATCTGCGGCTGCTCGCCGAAACCCTAGTGTCCCATCGCCCAACCTCCCGAATCCTCCATGCTGCGCGCGGCGGCGGCTGCCGCCGCTGCCTTCCCGGCGCGGTTCGCCGCCGCGCCGGCCGTGGCGGCGGCTGAGGAGATGAGGTCGCCGCTGCTCAGGGTCTTCGGGACGCTGAGAAGCGGCCGGAGCTCGGCGCTGAGGACGAGGGCGCGCTTCTGCTCCAGTTCCTCCGGGAGCGATTCCGATGCCGCTGCCGCGGCGGCGGCGGCGGAGGCCAGGCCGGATGCGGTTCCCGCGGAGGGTGAGGCGGAAGGCAAGGCATCCTCCGCCATCGTGTCCACCAACCCCCGCCCCGAGGACTTCCTTTCGGTCATAGCACTGC…
>i3_HQ_CK_c16155/f8p0/3420
GGCTCATTTCTTTCTTCCTCCCCAAACCACAACTGCAGAGCGACGCCGCACGCACGCACATCTGCGGCTGCTCGCCGAAACCCTAGTGTCCCATCGCCCAACCTCCCGAATCCTCCATGCTGCGCGCGGCGGCGGCTGCCGCCGCTGCCTTCCCGGCGCGGTTCGCCGCCGCGCCGGCCGTGGCGGCGGCGGAGGAGATGAGGTCGCCGCTGCTCAGGGTCTTCGGGACACTGAGAAGCGGCCGGAGCTCGGCGCTGAGGACGAGGGTGCGCTTCTGCTCCAGTTCCTCCGGGAGCGATTCCGAGGCCGCGGCGGCGGCGGCGGCGGCGGAGGCCAAGGCCGAGGATGCGGTTCCAGCGGAGGGTGAGGCGGAAGGCAAGGCATCCTCCGCCATCGTGT…
>i3_LQ_CK_c4388/f1p4/3163
ACGCAGCCCTAGCCTGGTAGGTGGTGGAATCGGCTCTCGTCTTCTTCCCCGCCTCTCTGCACAGGTAGCTGCTTCTCTACGGATCTTCCAGGCAGATGGAGTCTGATATTCTAGTGCATATACTTGATGGAAGAGAGAAACCGACGAATCTGCCATTTGCGCTTTTGAAGAATATCACAAAGAATTTTTCTGAAGATCGAGTAGTTGGTCACGGTGGATTTGCAATAGTTTATAAGGGCGTCCTTCCAAACGGGGTTGTTGCTGTGAAGAGGATCAGGAACAACCATTCCATTGACGAGAAACTATTTTATCGTGAAGTTGATAGCCTGTTGACGATTAATCATCAAAATGTGGTACGGTTTCTTGGATTCTGTGCTAGCACAGAACATACAGCAATAA…
>i4_LQ_CK_c4346/f1p9/4139
GCACTCACTTTACTTCTAGCCTGGTAGTGGTGGAAATGTGGAATCCACTCTCATCTTTAGACTCTCGTGCGTACTTTAGCGTCTCTTTTGCCCCTTTCTTCATTTCTACGCAGCCCTAGCCTGGTAGGTGGTGGAATCGGCTCTCGTCTTCTTCCCCGCCTCTCTGCACAGGTAGCTGCTTCTCTACGGATCTTCCAGGCAGATGGAGTCTGATATTCTAGTGCATATACTTGATGGAAGAGAGAAACCGACGAATCTGCCATTTGCGCTTTTGAAGAATATCACAAAGAATTTTTCTGAAGATCGAGTAGTTGGTCACGGTGGATTTGCAATAGTTTATAAGGGCGTCCTTCCAAACGGGGTTGTTGCTGTGAAGAGGATCAGGAACAACCATTCCAT…
>i1_LQ_CK_c45194/f1p15/1721
ATGGTTGCCTCCCACCTCTCTTCCTCCTCCTCCTCATCTCATGCCACCCTCGCCTAGAACCCCTCCGCCTCCGGATCTCCGGCGGACTCCCCGCGCCCCGATCGCCTCCTGACCTTCGTCTCGCCGGATCTTTCCTCCAATTCCCCTCTGAATCCATCGAATTGCCCCCATCAACAACGCCGCCCGCCCCGCCCTAGAGGTGGCGACACGAGACGAAACCCTTGGGGTCGGTTCTTGCGGGGCGCGGTTTCTGGCCGCGCCGCGGTTGCGCCGAGCTCGTGGGATGGGTGCGCCCAAGCAGAGGTGGACGTCAGAGGAGGAGGCCGCGCTCAAGGCCGGCGTCGCCAAGCACGGCCCGGGCAAGTGGCGGACCATCCTCCGCGACCCGGACTTCAGCGC…
>i1_LQ_CK_c63729/f1p1/1873
GCCTCCCACCTCCCCTCTCTTCCTCCTCCTCATCTCATGCCACCCTCGCCTAGAACCCCTCCGCCTCCGGATCTCCGGCGGACTCCCCGCGCCCCGATCGCCTCCTGACCTTCGTCTCGCCGGATCTTTCCTCCAATTCCCCTCTGAATCCATCGAATTGCCCCCATCAACAACGCCGCCCGCCCCGCCCTAGAGGTGGCGACACGAGACGAAACCCTTGGGGTCGGTTCTTGCGGGGCGCGGTTTCTGGCCGCGCCGCGGTTGCGCCGAGCTCGTGGGATGGGTGCGCCCAAGCAGAGGTGGACGTCAGAGGAGGAGGCCGCGCTCAAGGCCGGCGTCGCCAAGCACGGCCCGGGCAAGTGGCGGACCATCCTCCGCGACCCGGACTTCAGCGCCGTC…
>i2_HQ_CK_c55284/f2p9/2951
CCCGTCTGGTCTCACCAACACACGCCGCCGCCCACCACCACCGCCACCGGTGCCAGCGGAGAAGGTCTCGGCTCTTCTCACGAGCGAGCTGAGAAGGACTGCTCGTCGCGCTGGTGATACAGCCATGAATGAGATCACGCAGATCCTGCTAGATGCTCAGAACTTGGACAAGAACATACGGTACGCAGCAGAAGACGATCTCAGTCGGCTCCAGGAGCTTGATCTTCCCAAGTTCCTCCTATCATTGTCAGCAGAACTCGCGAGCGATGGAAGTCCACCAGGCTGTAGAAGGCTTGCAGGCATTATCCTTAAGAATTCAGTGGGCGGAAGGTATTATCAGTGGCTCAACATGGATCAACCTATCAAATCGAAGATTAAGGAGTCATTGCTGATAACGCT…
>i2_LQ_CK_c75721/f9p9/2918
GGCATATTATAAAATCTCCCGTTTTAGTGTGGAGTTCCCGTCCTGGTCTCACCAACACCACGCTCCGCCGCCCACCACCACCGCCACCGGTGCCAGCGGAGAAGGTCTCGGCTCTTCTCACGAGCGAGCTGAGAAGGACTGCTCGTCGCGCTGGTGATACAGCCATGAATGAGATCACGCAGATCCTGCTAGATGCTCAGAACTTGGACAAGAACATACGGTACGCAGCAGAAGACGATCTCAGTCGGCTCCAGGAGCTTGATCTTCCCAAGTTCCTCCTATCATTGTCAGCAGAACTCGCGAGCGATGGAAGTCCACCAGGCTGTAGAAGGCTTGCAGGCATTATCCTTAAGAATTCAGTGGGCGGAAGGTATTATCAGTGGCTCAACATGGATCAAC…
>i2_LQ_CK_c40317/f1p3/2729
CATCCCCTCCCCGTCTCATTTTCCTCATGTCAAGATTGATTCAGTTTCTTGCATATCCAAACTTTGTACCTGAATATTTCCGGGTTGTGTTTAGTTAATATCCACTTTTTGTATTGAATTAAGTTGTAATTACTCAAAATTAGTATGTGCAAAATAAATACTAAAGCTAATTAGCTTTACACTGGAAAAACTAGACACTAGCATGCAAAATTTTCAGTCTTACTTATCTGCAGATTGGTGGCTTAAAAAAACCAATAGCATACATCGACTCCTCCTCTGTTGATGCAGGTGAGGCCATGCTTCAGCACCTACCCCTTTTCTTTTGTAGTTCATACTTATCCTTTATTAGATCTATAAAGTATAGTGCTGCATAAGTTACTCCACTGTATTATCTGGTTA…
>i3_LQ_CK_c12797/f1p3/3633
CCACAGCCAAATCCCGTCGCGCCATCTTCTCCAATCGGCTGGCTCGCTCGTCCTCCCAATCCTCTCGCTCACCCCACTCTCGTCCTCTTCTCCTCCTCCTTTGGCTCTTCTCCCTCTTCCTCCAGGCTCCCACCCTCCAATCTTTGTGTTGTCCTCACTCCCCCAATCCCCATCCCCAACGTGGAGCTCATGGCCCATGGCGCCCCACCTCCTCTATCCCTCTTTCTCATGCCCTAGATCTTCCTTGTACACAACAAGAAGGGATTCTGGTCTAGGTGCTGGAGGAATAAGTGGTGGCAAGAAGAGGAGCAAGAGGAGGAGAAGGAAGAATGAAGAATAGAAGATCCCCACCTTCTCTGTCCGATTTCTCTTGATCTAGCTCAAATGGTTAAGGGGCTA…
>i2_LQ_CK_c149313/f1p3/2392
GCCACAGCCAAATCCCGTCGCGCCATCTTCTCCAATCGGCTGGCTCGCTCGTCCTCCCAATCCTCTCGCTCACCCCACTCTCGTCCTCTTCTCCTCCTCCTTTGGCTCTTCTCCCTCTTCCTCCAGGCTCCCACCCTCCAATCTTTGTGTTGTCCTCACTCCCCCAATCCCCATCCCCAACGTGGAGCTCATGGCCCATGGCGCCCCACCTCCTCTATCCCTCTTTCTCATGCCCTAGATCTTCCTTGTACACAACAAGAAGGGATTCTGGTCTAGGTGCTGGAGGAATAAGTGGTGGCAAGAAGAGGAGCAAGAGGAGGAGAAGGAAGAATGAAGAATAGAAGATCCCCACCTTCTCTGTCCGATTTCTCTTGATCTAGCTCAAATGGTTAAGGGGCT…
>i3_LQ_CK_c24942/f1p25/3264
GCCACAGCCAAATCCCGTCGCGCCATCTTCTCCAATCGGCTGGCTCGCTCGTCCTCCCAATCCTCTCGCTCACCCCACTCTCGTCCTCTTCTCCTCCTCCTTTGGCTCTTCTCCCTCTTCCTCCAGGCTCCCACCCTCCAATCTTTGTGTTGTCCTCACTCCCCCAATCCCCATCCCCAACGTGGAGCTCATGGCCCATGGCGCCCCACCTCCTCTATCCCTCTTTCTCATGCCCTAGATCTTCCTTGTACACAACAAGAAGGGATTCTGGTCTAGGTGCTGGAGGAATAAGTGGTGGCAAGAAGAGGAGCAAGAGGAGGAGAAGGAAGAATGAAGAATAGAAGATCCCCACCTTCTCTGTCCGATTTCTCTTGATCTAGCTCAAATGGTTAAGGGGCT…
>i3_LQ_CK_c56712/f1p0/3569
ACAGCCAAATCCCGTCGCGCCATCTTCTCCAATCGGCTGGCTCGCTCGTCCTCCCAATCCTCTCGCTCACCCCACTCTCGTCCTCTTCTCCTCCTCCTTTGGCTCTTCTCCCTCTTCCTCCAGGCTCCCACCCTCCAATCTTTGTGTTGTCCTCACTCCCCCAATCCCCATCCCCAACGTGGAGCTCATGGCCCATGGCGCCCCACCTCCTCTATCCCTCTTTCTCATGCCCTAGATCTTCCTTGTACACAACAAGAAGGGATTCTGGTCTAGGTGCTGGAGGAATAAGTGGTGGCAAGAAGAGGAGCAAGAGGAGGAGAAGGAAGAATGAAGAATAGAAGATCCCCACCTTCTCTGTCCGATTTCTCTTGATCTAGCTCAAATGGTTAAGGGGCTACA…
>i2_LQ_CK_c58589/f1p3/2229
CACAGCCAAATCCCGTCGCGCCATCTTCTCCAATCGGCTGGCTCGCTCGTCCTCCCAATCCTCTCGCTCACCCCACTCTCGTCCTCTTCTCCTCCTCCTTTGGCTCTTCTCCCTCTTCCTCCAGGCTCCCACCCTCCAATCTTTGTGTTGTCCTCACTCCCCCAATCCCCATCCCCAACGTGGAGCTCATGGCCCATGGCGCCCCACCTCCTCTATCCCTCTTTCTCATGCCCTAGATCTTCCTTGTACACAACAAGAAGGGATTCTGGTCTAGGTGCTGGAGGAATAAGTGGTGGCAAGAAGAGGAGCAAGAGGAGGAGAAGGAAGAATGAAGAATAGAAGATCCCCACCTTCTCTGTCCGATTTCTCTTGATCTAGCTCAAATGGTTAAGGGGCTAC…
>i1_LQ_CK_c11347/f1p0/1878
GCTGCAGTCCAGATAAAAGAAAAGAAAAGGGAATTCGGAAAAGAGGAAGCTCCGGCCGTGCCTAGCTTCCTCGATCAACGGCCAGCGACACCGCTTGCGCGTCAGTCGACGGCCTGCCGGCGCCCGCGCTTCCTTGGATTCGTCCACGTCTCCGCTGAATCGCGCACGCCTCCGTCGACTCGCCGCCGTCAACGACAAAGAATCTTCCGCGCCGCGCGCGCGGGCCTCCATTGCTGACGGCTGATGTTTTCAAGACATTCAGTCAGAACCTCCGTCAGTTCTTCAACCTCAGAGCACCATCTATCAAGTGACGGGCTGTGAAGGGTTCCTGTTCGTTCACACTTCACGATGGAGGCGGTTATTTCTGGAGTTCTTGGTGAATTTGTCAGCAGAAGCATA…
>i2_LQ_CK_c117136/f1p0/2829
ATGCTCCAGCCTCGGCAGCTGCAAGAAGAGAAGTCAGAGAGTGATTTCGCTGCAGTCCAGATAAAAGAAAAGAAAAGGGAATTCGGAAAAGAGGAAGCTCCGGCCGTGCCTAGCTTCCTCGATCAACGGCCAGCGACACCGCTTGCGCGTCAGTCGACGGCCTGCCGGCGCCCGCGCTTCCTTGGATTCGTCCACGTCTCCGCTGAATCGCGCACGCCTCCGTCGACTCGCCGCCGTCAACGACAACGAATCGTCCGCGCCACGCGCGCGCCTCCATTGCTGACGGGTACGTCATCCGCTCTTCCACACCAGCTCTGCATCTCCTCCCCTTGTCTGTGAAATTAGGTGACTATGATCCCAATTGGAGCATCCAAAATATTCTTCTGAATCTTAAAAGAA…
>i4_LQ_CK_c5447/f1p15/4150
GTGCTTCTTTACGACACGCTGAGCGGCCACTTCCCCTCCTCTTGTCTCGCTCGTCCGCCCCCACACACCACCAAATCGAGCGGCCATCGGCAACCTCCGCCTTCCCGTGCTCCATTTGTTTTCCAGATCGGATACGGCGCAGAGTAGATAGAACCTGTGAGTCTTCCTTCCGGCGACGGCGGCGCATTAGAGGAAGAAGAGGAAACCCCTCGCGACTTCTCCTTCCGAGTGGCACGGGATAGAACGGCGCAACCAGCTTTGCGATTTCCCTACTCTTCCGCAGGTATGCAAATTTGTCTCGCACGGGGAGGGATTTGGTGATTCTCTCTTTTTCCCCTTCCGCATTAGTGACTGGATTAGTCATCAAATGTCGACTTGGTGAGCCTAATGTGTTGACCT…
>i3_LQ_CK_c44357/f1p0/4122
GTATCAACGCGAGTACATGGGGGGCGCAGAGTAGATAGAACCTGTGAGTCTTCCTTCCGGCGACGGCAGCGCATTAGAGGAAGAAGAGGAAACCCCTCGCGACTTCTCCTTCCGAGTGGCACGGGATAGAACGGCGCAACCAGCTTTGCGATTTCCCTACTCTTCCGCAGGTATGCAAATTTGTCTCGCACGGGGAGGGATTTGGTGATTCTCTCTTTTTCCCCTTCCGCATTAGTGACTGGATTAGTCATCAAATGTCGACTTGGTGAGCCTAATGTGTTGACCTTCCTCTAATACACTACTGGTCCCGGGACTTCTGCATATACAAATTGGATCAAACAGAATGCGGTAGAGAACTCAGTTCAATAAAAATTAGGAAGCTCTTGTGCACAGCGAGAG…
>i2_LQ_CK_c103301/f1p4/2327
ACATCATGTTACAGACAAATAGAAGCACGATTGAGAAACCCAGTCCCGCGACCATGGCGACGAGGCGCGGGACGGCGCCGCCACCAGCCTGATCTCCCTCCCCCGACGCCCGTTCCACCTGCTGAAGCCAGATCCGACGTCTCCTCGTCGCTCTCTCCCACCCCTCCACTCGGCATGTAGGCGCTGGGCCTGCCGACGCCGCGGTGCCGCCGTTCCTGTAGCTCCCGGCCCTCCTCCTGATGTCCGTGTCGGCGGCCTCCCTGGCCACGCCGCCCTCCGCCGCCGAGCTCGCTGCAGCTGCCATCGCCTCCCGCAGGTCGGATCCTGCAGTTCGTGGGCGCTGCAAGTTGGTGCGTTCCATGGACGTGAAGACATCCGTCCCAGCAACGTCGCCCGCTC…
>i2_HQ_CK_c177748/f13p4/2235
GCCTCACCCAATTCCACTCCGCGGTGCAGGATGGTTCTCCAAATCCAACTGCAATACCTAATTCTCCAGAGTCCCGCGACCATGGCGACGAGGCGCGGGACGGCGCCGCCACCAGCCTGATCTCCCTCCCCCGACGCCCGTTCCACCTGCTGAAGCCAGATCCGACGTCTCCTCGTCGCTCTCTCCCACCCCTCCGCTCGGCATGTAGGCGCTGGGCCTGCCGACGCCGCGGTGCCGCCGTTCCTGTAGCTCCCGGCCCTCCTCCTGATGTCCGTGTCGGCGGCCTCCCTGGCCACGCCGCCCTCCGCCGCCGAGCTCGCTGCAGCTGCCATCGCCTCCCGCAGGTCGGATCCTGCAGTTCGTGGGCGCTGCAAGTTGGTGCGTTCCATGGACGTGAAG…
>i0_LQ_CK_c1528/f1p3/455
AGGGCATGAGCCAACTCAATATCCCTGTCCCACCGTTCTCCACAACGAAAGAAAAAAACTTTCTCTTCCCCAACTACTCTGAACAGAATCAGATCGGGGGCATGTGAAACCTAGGAGCGCCGCCGCCGGTTTGATCTCACCCCCAACGACCTCTCCGTACGCCCTTCAGAGTTCTGCAGCCCTCCTGTCTTCCATGATGTTCATCCATGAGCGCCCAGATCTGGTGGTGCAGATCTTTTTTTTCATCACCGGAACAAGTGGTCAACGGCTCTCCAACAGTAGCAACTGGCAATCTCCACCATTTGTTTGTCAACTGCTTGTTGATTTGCGTAACTGACTGTTTCAGAGGCATCGAGCGCTCACTTCATCAGGTTGGGTCCGGTTTGTATTCAATGTTAT…
>i1_LQ_CK_c80268/f1p2/1541
AAACTTTCTCTTCCCCAACTACTCTGAACAGAATCAGATCGGGGGCATGTGAAACCTAGGAGCGCCGCCGCCGGTTTGATCTCACCCCCAACGACCTCTCCGTACGCCCTTCAGAGTTCTGCAGCCCTCCTGTCTTCCATGATGTTCATCCATGAGCGCCCAGATCTGGTGGTGCAGATCTTTTTTTCATCACCGGCACAAGTGGTCAACGGCTCTCCAACAGTAGCTACTGGCAATCTCCACCATTTGTTTGTCAACTGCTTGTTGATTTGCGTAACTGACTGTTTCAGAGGCATCGAGCGCTCACTTCATCAGGTTTGGTCCGGTTTGTATTCAATGTTATATACAGGCAGGGACGTAGGGTGCTCCCTAGATTTAATGGAATAAAATTGCTTTCTC…
>i1_LQ_CK_c59768/f1p2/1559
AATCAGATCGGGGGGCATGTGAAACCTAGGAGCGCCGCCGCCGGTTTGATCTCACCCCCAACGACCTCTCCGTACGCCCTTCAGAGTTCTGCAGCCCTCCTGTCTTCCATGATGTTCATCCATGAGCGCCCAGATCTGGTGGTGCAGATCTTTTTTTCATCACCGGCACAAGTGGTCAACGGCTCTCCAACAGTAGCTACTGGCAATCTCCACCATTTGTTTGTCAACTGCTTGTTGATTTGCGTAACTGGCTGTTTCAGAGGCATCGAGCGCTCACTTCATCAGGTTTGGTCCGGTTTGTATTCAATGTTATATACAGGCAGGGACGTAGGGTGCTCCCTAGATTTAATGGAATAAAATTGCTTTCTCTTTTGTGTTCATTGCTACAACATAGAATGA…
>i2_LQ_CK_c134555/f1p1/2559
GCCGCCCACGCCGCTGTGCCCGCGTGAGCAGACCGCCGCCCCCGCCCTGCTTGTTCCCGAATCCCGATGCGAGATAGTGTCCCGCATCTTGGATCAGCGAGACAGCCACCAAGCACAATCATCATCGCGGTGGCCGGATCCCAATCTGCCTCCGCCAGGGACGGTTTCTGTGGCCATGAAGGGAGCCAGAACCGCTAGCCCTGCACGGATCTAGCCACCCCGTCACCGCCGACGATGGTTGTCCTGGCCACTGCCGGAGCAGTAACCGTTTACATCTGCTTGTAACGGCAAAAGAGTTCAAGATTTCGTTTTTCTCCTGATCATATTAGTCCTTCCCGCTCAGACTATTAGCGTGGTTCGTCGGGCGCTTTGTCGTGCCATTCTCCAACTGGATTCCAC…
>i2_LQ_CK_c132951/f1p1/2689
GACCTCTTCCCTATTTTTTCCTCAACCGCAGCCCTGCACGGCTGCACGCCGCCCACGCCGCTGTGCCCGCGTGAGCAGGCCGCCGCCCCCGCCCTGCTTGTTCCCGAATCCCGATGCGAGATAGTGTCCCGCATCTTGGATCAGCGAGACAGCCACCAAGCACAATCATCATCGCGGTGGCCGGATCCCAATCTGCCTCCGCCAGGGACGGTTTCTGTGGCCATGAAGGGAGCCCGAACCGCTAGCCCTGCACGGATCTAGCCACCCCGTCACCGCTGACGATGGTTGTCCTGGCCACTGCCGGAGCAGTAACCGTAACTGGCTCGCCTCTTCCTCTCTCTCATGAGCAGTAACCGTAGCATTCCACATAATTTATAGTTTATGATCTTCTAAACTTGT…
>i2_LQ_CK_c24451/f1p2/2877
ATGTGCTCTCATCTTGCTTAGTACTATTCGTTAATGAGGGATCTTCAACCTGTTTCTTTTGGAGCACAGTACTAGGTTTCTCTTCACAGCCAGCAGGCACTTCTGCGAGGAATCCCAATGCTACAACAGCATCACTCATGTATGGCCTCACAGTGTCTTCCTCCTGTAGGCACATTGCTGCCACGCCCACAGCCTGGCTCAAATCTTTTTCTGGGTATTCACCTCTAAGAAGAGGGTCTACTAGCTCATGGTACCTCCTCCTATCTCTGATCATGGGCTTTGCCTGTTGGTCAAACATGAATTTAGCTTAACTGTCTTAAAAAAATCACAAACATCCATTTGAAATAATTTGTAATTAAGTATTTTGTATACGAAATTATATATATTGACTAAAGGTGC…
>i3_LQ_CK_c4093/f1p4/3478
CAGGGGAAAATGGCAGACATGTACACCTCCTTGCAGTCATCAAGGTAGGGATATCAACTTAAAACTTCTACAGGGAAGTTTAAGCAGCTTCTTACTGCAGTTTCCTTTGTTCAGATCATTTGTATACTCGGTTGCTAGGGACTGTGATAATGGAAAAGTTGACCGTAAGGATTGTGCAGGAGTAATCCTCTTTGCTGCTGAAAGGGCAACACTAGTTGCACTTGAGGCAATCCAGTGTCTTGGTGGCAACGGATACATCAATGAGTACCCTACTGGCCGTCTCCTGAGAGATGCCAAACTGTTTGAGATTGGGGCTGGTACTAGTGACATAAGGAGAATGATAATTGGACGTGAGCTGTTCAAAGAGGACTGAGACTATTCTTTTGGAAGCCAGGTATC…
>i2_LQ_CK_c14607/f1p2/2096
CAACAACAACAACAACAACAGTTCGACTTTTTAAGTTTTTGTCGCATCTAGTAATTAAAAGGGCTGATGATGACAGCGTTAGAAAATGATGCTATATACTGTTGTTTAAATATGATTGACATGATTTTAAAGCTGAGCATGATTTGCTTAGATACTTTATCGTGTTAGTCAGGGAAAAACTGGGGCTCACCAAGCAGGTGGTCTGCAAGTGAACCAAGGGCCATGTACTCGTACACCAGTAGCCTTTGATCTCCATCTGCGCAATAACCTACCAAGCTGACTAGGTTTGGATGGTGCAATAGGCTGAGCATCAAGACTTCAACTAGGAACTCCTTGTTGCCTTGAAATCCATTCAGGTCTAGTTGTTTAACAGCTACAACCTGATCATGCATCACAAAA…
>i3_LQ_CK_c59051/f1p0/3052
GAAACTGATATGCTCCGACCCACCAAAAAGGCAACCATTAATCTCCACCCCTTTCCGCTTTCCTCTTCAAATTCCACCAATTCCTTGCCGTCGAATTCAGATTCGCCGACCGCCGCCGTCGTCGCCTGCTTCTCATACTCCATAATTCTTGCAGTTTTTTTCTTCGCCTCGATCAAACTGGTAGGAGGAGTTGATACAAACAAGAACTGGGGCAATTACTGCCCCAATTGGCAGATTTCGGCCTCGATGATGGCTCGATCGGCGATTTAGTATCCATTTCACGGCCGCGATGCAGTACCACCACCACCGGAGCCGCCTGCCGCCGCCGCCTCCGCCGCCGTTCGGCCGCGGCGGTGGCGCCGTGTACCCCCGCGGCGGCCACAAGCAGCTCTACGCTCC…
>i2_LQ_CK_c153241/f1p4/2530
GATATGCTCCGACCCACCAAAAAGGCAACCATTAATCTCCACCCCTTTCCGCTTTCCTCTTCAAATTCCACCAATTCCTTGCCGTCGAATTCAGATTCGCCGACCGCCGCCGTCGTCGCCTGCTTCTCATACTCCATAATTCTTGCAGTTTTTTTCTTCGCCTCGATCAAACTGGTAGGAGGAGTTGATACAAACAAGAACTGGGGCAATTACTGCCCCAATTGGCAGATTTCGGCCTCGATGATGGCTCGATCGGCGATTTAGTATCCATTTAAGAAAGAATTAATTTTGGCGAATTCTTCGTGGATTCCGCGGAGCACGGCCGCGATGCAGTACCACCACCACCGGAGCCGCCTGCCGCCGCCGCCTCCGCCGCCGTTCGGCCGCGGCGGTGGCGCC…
>i2_LQ_CK_c66315/f1p4/2982
ACGCCCGCATCCGAAACTGATATGCTCCGACCCACCAAAAAGTTTTTTTCTTCGCCTCGATCAAACTGGTAGGAGGAGTTGATACAAACAAGAACTGGGGCAATTACTGCCCCAATTGGCGGATTTCGGCCTCGATGATGGCTCGATCGGCGATTTAGTATCCATTTAAAGAATCAATTTTGGCGAATTGCTCGTGGATTCCGCGGAGCACGGCCGCGATGCAGTACCACCACCACCGCAGCCGCCTGCCGCCGCCGCCTCCGCCGCCGTTCGGCCGCGCCGTGTACCCCCGCGGCGGCCACAAGCAGCTCTACGCCCCTCCTCCACCCCCTCGTCGTCTACCGCTTCCCGCACCGCCCCCGCCCCCGCCGCCGCACCGCAGGCACGAGGTGCTCATGG…
>i3_LQ_CK_c28114/f1p0/3317
ATTCACGCCCGCATCCGAAACTGATATGCTCCGACCCACCAAAAAGGCAACCATTAATCTCCACCCCTTTCCGCTTTCCTCTTCAAATTCCACCAATTCCTTGCCGTCGAATTCAGATTCGCCGACCGCCGCCGTCGTCGCCTGCTTCTCATACTCCATAATTCTTGCAGTTTTTTTCTTCGCCTCGATCAAACTGGTAGGAGGAGTTGATACAAACAAGAACTGGGGCAATTACTGCCCCAATTGGCAGATTTCGGCCTCGATGATGGCTCGATCGGCGATTTAGTATCCATTTAAGAAAGAATTAATTTTGGCGAATTCTTCGTGGATTCCGCGGAGCACGGCCGCGATGCAGTACCACCACCACCGGAGCCGCCTGCCGCGCCGCCTCCGCCGCCG…
>i2_LQ_CK_c108765/f1p3/2070
CCCTTCGACTCTGTCTTGCCTCGCCATGGCCGCCGCCACCGCCGCCATCCACCGCGCCGCGGCCGCCGGCCCGCTCCGCTCCATCGCCTTCTCCTCCTCCAGGTCCCGCTCCCTCCTCCACCTCCTCTCCCCCCGCCGCGCCATCTCCTCGTCGCCCGCGTCCTTCGCCTACCACCCTTCCGCCGCCGCCGCCGCCGTCCCCAACCACGCCCACCAGCACCAGCCTCAGGACCAGTGGGGGCCGCCGCCTCCCCACGGACCCCCTCAACACTGGGCGCCTCAGGGCCCGCCGGCGAACAACTACCAGCAGTACCCGCCGCCGAGGAATAGTTACCAGCAGCAGGCGCCTCTCCCGCCGAGGAACGACTACCAGCAGCGCCAAGCGCCTCCCCCGCCGGC…
>i1_LQ_CK_c35544/f2p0/2010
ACACAGTTTCTCACCCAGGAAGATCCCCTTCGACTCTGTCTTGCCTCGCCATGGCCGCCGCCGCCGCCATCCACCGCGCCGCGGCCGCCGGCCCGCTCCGCTCCATCGCCTTCTCCTCCTCCAGGTCCCGCTCCCTCCTCCACCTCCTCTCCCCCCGCCGCGCCATCTCCTCGTCGCCCGCGTCCTTCGCCTACCACCCTTCCGCCGCCGCCGCCGCCGTCCCCAACCACGCCCACCAGCACCAGCCTCAGGACCAGTGGGGGCCGCCGCCTCCCCACGGACCCCCTCAACACTGGGCGCCTCAGGGCCCGCCGGCGAACAACTACCAGCAGTACCCGCCGCCGAGGAATAGTTACCAGCAGCAGGCGCCTCTCCCGCCGAGGAACGACTACCAGCAGC…
>i3_LQ_CK_c6241/f1p9/3710
AACCCTTATCTCGCTCGACAGCCCATTCCTCTTTCTCCCAATGCCGGCGACCGGCAGCTCATGCCCATGCCTCTCCGGTTCCCCGCCACTGTCCTCGACGGCTGTCCCCTACCCGCCGCTGGCCTCGACGACTTCCAACTTCCTGCCGCTGCCGCCAATTAGCTCGCGCCGGCGGCACGCCCCTGCTGGTCCCCGCCTCCCATTCTCAATTCCGGTCGCCGGAGCCCATGGAGGCACCGGAGACCAGGCTGTAGGAGGAGGCTCGCAGAAGATCTAGTGACCCGGAGCTGGGCGCCAATGGAGCAGAAGGTGCAGACCTCGTCTTCATCGGATCCGTGGCCACGACCACATCGCCTTCGCTGTCTCCACGGCGCCGGCCACCTGCTCCCGCTGGTCTAG…
>i2_LQ_CK_c5050/f1p1/2790
TACTCCTTAGAGCATGCCCCCAGTGAAGAAGTCGCTAGGTACGCTGATTTCTTTGCTGTTGGCAAACAAGTCGACGGCTGGAGAAAGCTCTGCTTTGCTCTTGGGAGGGAATACGGGTTCAATTATCAAAGGGGATTTGTCATGTTGCTTCATAGCTAGGAACTGAGATGAGGATCACCATAGTACCATCTTTCAGACCATGTAGGTAGGAAAAGAATAACCAAAAATTTGTAATTAGAACAAATCACATTTCAACACGCCAACAAAGTCGAAAGACAAAGGCAGCTGATCATCTATCAGCTGGCCTGTAAGATATATAACAACATATGTGCATCTAGTAAAGCATATAAAATGCAGGAAAAAAACAACAGTTCATGTACAACATGTAGTGACGCTTCA…
>i2_LQ_CK_c155393/f1p11/3015
ACACACGCACACAGCCACGCACGCTGGGGACGGCACGCCGGAGCCGCCACCTGAGACCCACCACCACCTGACCCGCTCTCCGCTTCCTTGACAATGGCGGTGGCGCGGCTGCGCTCGGCCTCCTCGGCGGCGGCGCGGCTCCAGCCGGCGCTCGCGGGCCGGCGGCGGCACCTAGGGACCGCGGCCGCGGCGGCGGAGCCGGAGGTCGCTGTCGCCGTCGGCGCCAGGTGGGAGCCGATGGGGGCGCGGGAGTACTACGACTACCGGAGGGCCATCTACGGCGACATCACGCACAAGGCCATCCTCGTCGACGCCGCCGGCACTCTCCTCGCCCCCACCGAGCCCATGGCCCAGGTCTGCCCCGTACCGCATCTCCATTTGCGCATGTTCTCTGCACCG…
>i2_LQ_CK_c121136/f1p11/2762
ACACACGCACACAGCCACGCACGCTGGGGACGGCACGCCGGAGCCGCCACCTGAGACCCACCACCACCTGACCCGCTCTCCGCTTCCTTGACAATGGCGGTGGCGCGGCTGCGCTCGGCCTCCTCGGCGGCGGCGCGGCTCCAGCCGGCGCTCGCGGGCCGGCGGCGGCACCTAGGGACCGCGGCCGCGGCGGCGGAGCCGGAGGTCGCTGTCGCCGTCGGCGCCAGGTGGGAGCCGATGGGGGCGCGGGAGTACTACGACTACCGGAGGGCCATCTACGGCGACATCACGCACAAGGCCATCCTCGTCGACGCCGCCGGCACCCTCCTCGCCCCCACCGAGCCCATGGCCCAGGTGTACAGAACACTCGGCGAAAAGTACGGGGTGAAGTACTCGGAG…
>i3_LQ_CK_c26551/f1p8/3135
GACCAAAAATTTGGAAAACCAACCCCAATAGGCCGAAACCTCCCGCCCTTTCCCCTTCTCCCCGGCGGCGCCCTCCGCCCCTCGCGATGCCTCCCGGCGGCGGCGCGATCCGCGTGCTCAACGTCGCGGAGAAGCCGTCGGTGGCGAAGGCCGTGGCGGAGATCCTGTCGCGCGGGGGCATGCAGTCGCGGGCGGGCCGGTCCAGGTACAACCGCGTCTTCGAGTTCAACTACGCCATCGGCGCGCAGGCCTGCCACATGCTCGTCACCTCCGTCACCGGCCACCTCATGGAGCTCGACTTCGACGACCGCTACCGCAAGTGGTACTCCTGCGACCCCGTCGAGCTCTTCCACGCCCCCGTCCGCAAGGCCGTTCCCCAGGATAAACAGGACATAAAAA…
>i3_HQ_CK_c33900/f2p0/3297
TCCCCGGCGGCGCCCTCCGCCCCTCGCGATGCCTCCCGGCGGCGGCGCGATCCGCGTGCTCAACGTCGCGGAGAAGCCGTCGGTGGCGAAGGCCGTGGCGGAGATCCTGTCGCGCGGGGGCATGCAGTCGCGGGCGGGCCGGTCCAGGTACAACCGCGTCTTCGAGTTCAACTACGCCATCGGCGCGCAGGCCTGCCACATGCTCGTCACCTCCGTCACCGGCCACCTCATGGAGCTCGACTTCGACGACCGCTACCGCAAGTGGTACTCCTGCGACCCCGTCGAGCTCTTCCACGCCCCCGTCCGCAAGGCCGTTCCCCAGGATAAACAGGACATAAAAAGAACATTGGAGGAGGAAGCTAGGACGTGTCAGTGGCTTGTGTTATGGCTTGATTGTGA…
>i3_LQ_CK_c55627/f1p1/3382
CATTTTCTACCATTCGCTTCTCTGTCATCTTTGTCATTGCCGCACGGAGCGGACGAATGCTAGTTATTCCACTTCCACCCTAATCCTGGCTGTTGCCGTCCGCTTGCTTGATCTGTACCTTCTTCATCCTCTGCGCCTGCAATGGCTGGGAGCTTTGATGGGCGGATGCCAACCAGAGGTGTTGAGCAGGGTAGCATGAGCCAAGAATGTGATCTGACAGTTTAGTTCCTTCTATTATCCAGGCCATTATTGCTCTGAAGAAGGGCGCGCATCTCCTCAAATGTGGCAAGAGAGGAAAGCCCCAGTTCTGCCCATTCAGGCTCTCTCCTGATGAGAGCACATTGGTATGGTACTCGAAAGACAGGGAAAAACAGCTGAGCTTAAACTCCGTGTCAGCTG…
>i3_LQ_CK_c34900/f2p2/3400
GCCTGCAAGAGACACGGCTCTCCTTTTTCTACCCTTTGTCCCATATTTTTCCTCCTTTTCTTCCATCCTCCGTGCTAGTATTCTACATTTTCTACCATTCGCTTCTCTGTCATCTTTGTCATTGCCGCACGGAGCGGACGAATGCTAGTTATTCCACTTCCACCCTAATCCTGGCTGTTGCCGTCCGCTTGCTTGATCTGTACCTTCTTCATCCTCTGCGCCTGCAATGGCTGGGAGCTTTGATGGGCGGATGCCAACCAGAGGTGTTGAGCAGGCCATTATTGCTCTGAAGAAGGGCGCGCATCTCCTCAAATGTGGCAAGAGAGGAAAGCCCCAGTTCTGCCCATTCAGGCTCTCTCCTGATGAGAGCACATTGGTATGGTACTCGAAAGACAGGGA…
>i1_LQ_CK_c25693/f1p2/1915
ACTGCTCCTCCTCCGCCTCCGCCTCCGCCTTCCTCCTCCTCCTCTCCTCCTCCTCGCACGTGCGCGGCCTCGCTCCTTAACACGCGCCAGACGAGCCGCTCGCCGGAGTGCCCGTCTCTCTTTCCGCTGCTCTTTCCTCCGGGGGCCTGTTTCCGGTTTCTTTGGTTTCGCCGGCCGGCTCCGGTGCCCGCCGCGGAGAGTTGCCTGCAGCCGTTCCCGTGCGATCCCGGCGAGAGCCTCTGCCTCTTCCGCGCGCCGTCGAATCACCAGCCCGTACCGGCGGTGTCTGCATCCCGGCCTCGATCTCGGCGACCTGGACGACGCCGAGATTCGCAGCTCGCATGGCTTCCATGGCGCACGCGGAGGAAAGGGATGGGCTGGACTCATCTGGTTTACCGA…
>i1_LQ_CK_c11691/f1p2/1977
ACCACTGCTCCTCCTCCGCCTCCGCCTCCGCCGCTTCCTCCTCCCTCCTCCTCCTCCTCGCACGTGCGCGGCCTCGCTCCTTAACACGCGCCAGACGAGCCGCTCGCCGGAGTGCCCGTCTCTCTTTCCGCTGCTCTTTCCTCCGGGGGCCTGTTTCCGGTTTCTTTGGTTTCGCCGGCCGGCTCCGGTGCCCGCCGCGGAGAGTTGCCTGCAGCCGTTCCCGTGCGATCCCGGCGAGAGCCTCTGCCTCTTCCGCGCGCCGTCGAATCACCAGCCCGTACCGGCGGTGTCTGCATCCCGGCCTCGATCTCGGCGACCTGGACGACGCCGAGATTCGCAGCTCGCATGGCTTCCATGGCGCACGCGGAGGAAAGGGATGGGCTGGACTCATCTGGTTTA…
>i3_LQ_CK_c6751/f1p2/3211
GCGCCCATTCTTTTCCCCTCCCTTAGCATCTTCCAAACTCCTCGTTCAGAGAATCACCATTGACTCCACTATCGTGCTAATCAATGGATCTCCCCATTGGGAGGAGACGATTGATCTTTTCATGGATTTCTCCCATAGTACTTCATCCCATGGATTTCTCCCCTTACACAGGAGTCGAATGTGTCCCATAGTACTTCATCTTTCCATGGATTTCTCCTCTTACACAGAGCCCACTTTGCCTCTTATTTATCAGATCTGTTTCTACATGGGTTCATGCTCTCCTATAGCCTGAATAAAAAGTGGAAGGAGACTCTTTTTGCTTGATTTAGCCCCTGAACATTACGTTTTGGCTTTTGCAGATCCGTTTCTACAAGACGAGGAAAAATTTCGAGTTCATAA…
>i3_LQ_CK_c28645/f1p35/3311
ACAAGCCCAGGTTCAGCGCCCCAAAATCCTCAATACATTTATACGCGATCTGGTAAACAGCGCACCGGCCGCCCATTCTTTTCCCCTCCCTTAGCATCTTCCAAACTCCTCGTTCAGAGAATCACCATTGACTCCACTATCGTGCTAATCAATGGATCTCCCCATTGGGAGGAGACGATTGATCTTTTCATGGATTTCTCCCATAGTACTTCATCCCATGGATTTCTCCCCTTACACAGGAGTCGAATGTGTCCCATAGTACTTCATCTTTCCATGGATTTCTCCTCTTACACAGAGCCCACTTTGCCTCTTATTTATCAGATCTGTTTCTACATGGGTTCATGCTCTCCTATAGCCTGAATAAAAAGTGGAAGGAGACTCTTTTTGCTTGATTTAGCC…
>i3_LQ_CK_c7488/f1p3/3140
ACAAGCACAACCCACCACCCTGCCAAAAACCCTAGCCTATCGGCAGCCCACCCTCCGACCTCCATCTTCGTCCACGTCAATGGAACCCCGGCGACCGAGCCGAGGCGCTCCGTGCGGCTGCGGTCCACACCGGCCGACGCCGACGCGGACCCCGAGATCGAACGCGGGCGGCAAGCGCCGGCGCAGACCGGCAGGTACCCCTGGGAAGGACAAGCATAAACAGCCCGCGGCGCGCCGGCGATGATGGTGGACGCGGTGGCGCGATCGACGACGACGACGACATCTGCGCGTCGGAGCCGGACGAGGAGCAGCTTCGGCTGGAGGAAGAGGAGGAGGAGGCCGCCACGCTCGAGGCGGAGGAGCAGGCCAACGCGGCGACGCTTGGCGCCAGAAGGAAGA…
>i2_LQ_CK_c40627/f1p3/3008
ACAAGCACAACACCCACCACCCTGCCAAAAACCCTAGCCTATCGGCAGCCCACCCTCCGACCTCCCATCTCGTCCACGTCAATGGAACCCCGGCGACCGAGCCGAGGCGCTCCGTGCGGCTGCGGTCCACACCGGCCGACGCCGACGCGGACCCCGAGATCGAACGCGGCGGCAAGCGCCGGCGCAGACCGGCAGGTACCCCTGGGAAGGACAAGCATAAACAGCCCGCGGCCGCGCCGGCGATGATGGTGGACGCGGTGGCGCGATCGACGACGACGACGACATCTGCGCGTCGGAGCCGGACGAGGAGCAGCTTCGGCTGGAGGAAGAGGAGGAGGAGGCCGCCACGCTCGAGGCGGAGGAGCAGGCCAACGCGGCGACGCTTGGCGCCAGAAGGAA…
>i2_LQ_CK_c119818/f1p6/2784
AAGTATTCACGAGAGGAATAGAGCCCATTCAGAAATTCAGACGATATTGCTGTGAACATATCCCCACCCAATTCGCCGGCGAACGACACTCCACTCGGACGAATTGGAACTCCGGCGGGATGGAAGCCGCGTCCCTGCCGCTCGCCGCCTCCCGCTTCCTCTCCCCGCCGGCGACTGCTCCGTCCTGCTCCCGGCCGAGGAGCCTTCCCTTCGTCCGCGCCGCCCCCAAGGCGCTGGAAGCACGTGACGCCCCCAAAACCCTGCCGACATCCCGCCGGCGCAGCGCTGTGGCAGAGGTCAAGGAAGCCACCGACCCCGTCGCCGCCCTCACAAGGTTAGAGAATGTGCTGAAGACACAGGATTGCAACATAATCTTGCGCCACTATGGAGAAATCAGAC…
>i2_LQ_CK_c121035/f1p5/2831
GCTGTGAACATATCCCCACCCAATTCGCCGGCGAACGACACTCCACTCGGACGAATTGGAACTCCGGCGGGATGGAAGCCGCGTCCCTGCCGCTCGCCGCCTCCCGCTTCCTCTCCCCGCCGGCGACTGCTCCGTCCTGCTCCCGGCCGAGGAGCCTTCCCTTCGTCCGCGCCGCCCCCAAGGCGCTGGAAGCACGTGACGCCCCCAAAACCCTGCCGACATCCCGCCGGCGCAGCGCTGTGGCAGAGGTCAAGGAAGCCACCGACCCCGTCGCCGCCCTCACAAGGTTAGAGAATGTGCTGAAGACACAGGATTGCAACATAATCTTGCGCCACTATGGAGAAATCAGACGATGGGATATGCTTTCCAAGGTTTTCGGGTGGATGCAGAAGCATGACA…
>i2_LQ_CK_c156647/f1p4/2555
GAACATATCCCCACCCAATTCGCCGGCGAACGACACTCCACTCGGACGAATTGGAACTCCGGCGGGATGGAAGCCGCGTCCCTGCCGCTCGCCGCCTCCCGCTTCCTCTCCCCGCCGGCGACTGCTCCGTCCTGCTCCCGGCCGAGGAGCCTTCCCTTCGTCCGCGCCGCCCCCAAGGCGCTGGAAGCACGTGACGCCCCCAAAACCCTGCCGACATCCCGCCGGCGCAGCGCTGTGGCAGAGGTCAAGGAAGCCACCGACCCCGTCGCCGCCCTCACAAGGTTAGAGAATGTGCTGAAGACACAGGATTGCAACATAATCTTGCGCCACTATGGAGAAATCAGACGATGGGATATGCTTTCCAAGGTTTTCGGGTGGATGCAGAAGCATGACATGCTC…
>i3_LQ_CK_c19971/f1p5/3091
AGAAATTCAGACGATATTGCTGTGAACATATCCCCACCCAATTCGCCGGCGAACGACACTCCACTCGGACGAATTGGAACTCCGGCGGGATGGAAGCCGCGTCCCTGCCGCTCGCCGCCTCCCGCTTCCTCTCCCCGCCGGCGACTGCTCCGTCCTGCTCCCGGCCGAGGAGCCTTCCCTTCGTCCGCGCCGCCCCCAAGGCGCTGGAAGCACGTGACGCCCCCAAAACCCTGCCGACATCCCGCCGGCGCAGCGCTGTGGCAGAGGTCAAGGAAGCCACCGACCCCGTCGCCGCCCTCACAAGGTTAGAGAATGTGCTGAAGACACAGGATTGCAACATAATCTTGCGCCACTATGGAGAAATCAGACGATGGGATATGCTTTCCAAGGTTTTCGGGT…
>i2_LQ_CK_c117805/f1p0/2659
AACCGCTCAAAGACGCAGACGAGGATAAGGCGCAGGCGCCGCAGGCGGCGCCGGCTCGCTGGCGCATAGGGACATGGCCGCGTCTCCATGGTGCAAGAGAAACAGGAGGCAGGGATGATTTCTGTGTTAGCAACTTAGCATCCTCGATGGCGTATCAGTGATGTTCAACATCGACGGATCGACCAGCGCCTCAGCGCCTGGTAGGAGGGTCAAGGCGATGATGCAAGGACGAAGATGGCATGGTCTGCTCTTCGTCCAACCTACATCAAGTTTCATAGAGTAGAAAACAAAAGATATTGCAGTCTTTAATTATATGCTCGAAACATCTTGCAGCTATTGTACCCATTATCATTCGCCTTCTAAGTTCTAACATGATTTAGTTTCTCTCACTTAAACATT…
>i2_LQ_CK_c66762/f1p0/2382
GCAGTAACCGCTCAAAGACGCAGACGAGGATAAGGCGCAGGCGCCGCAGGCGGCGCCGGCTCGCTGGCGCATAGGGACATGGCCGCGTCTCCATGGTGCAAGAGAAACAGGAGGCAGGGATGATTTCTGTGTTAGCAACTTAGCATCCTCGATGGCGTATCAGTGATGTTCAACATCGACGGATCGACCAGCGCCTCAGCGCCTGGTAGGAGGGTCAAGGCGATGATGCAAGGACGAAGATGGCATGGTCTGCTCTTCGTCCAACCTACATCAAGTTTCATAGAGTAGAAAACAAAAGATATTGCAGTCTTTAATTATATGCTCGAAACATCTTGCAGCTATTGTACCCATTATCATTCGCCTTCTAAGTTCTAACATGATTTAGTTTCTCTCACTTAA…
>i2_LQ_CK_c37704/f1p0/2453
AGGGTCAAGGCGATGATGCAAGGACGAAGATGGCATGGTCTGCTCTTCGTCCAACCTACATCAAGTTTCATAGAGTAGAAAACAAAAGATATTGCAGTCTTTAATTATATGCTCGAAACATCTTGCAGCTATTGTACCCATTATCATTCGCCTTCTAAGTTCTAACATGATTTAGTTTCTCTCACTTAAACATTTGAATTTCTGATGGTTCCATGATTTACTTATTCATGAAAATCACATGTCGTTGACTGCTGCTTGAATGGAAGTGACCGTTGTTTCACATGTACAGTCATTTTATGGATCATCTGTAGTGACCTGCTTGTGAAAGCTGATATCACAGAGCAAATCGTTCCTGGTAATATTGTGGTCAAACTTGTGAATTTCAATTTTCTAACGATG…
>i2_LQ_CK_c39180/f1p12/3006
AAATCTAGCCGTTACACATCTCACCACCTACCAAATCCCATCTCCTCCTCCCGAACATCTACGCCCGTTCCGGTTCGCGCATTCCCGAGAACAAATCAGACACAGAGATTTCCCCTCCGCCGCCCTGCGATTCCAATTCGCTCTACCACATGGCGACGGCGGCGGCGAGGTCCCCGTCCCCGTCCCCGGCCCAGGCGAGGCCCTGCTCCGCCATGAGGAGGAGCGCCGACTCCAGCCCCTTCAAGCCCGCAGATTGTCCGCACAGGACCGCCTCCATCTCCAAGGGCGGCGCCGTGTGCGGCTGCCACGCCTCGCCGCGTCGGAGGTCCTTCGGGGAGAAGGAGAACGACCAGCAGCGGGACGCCGCGGCCACCAGGACCACCCCCAAGCCCGCGCGCG…
>i3_LQ_CK_c55603/f1p0/3460
AGACCCCAGAGATTTCCCCTCCGCCGCCCTGCGATTCCAATTCGCTCTATCACATGGCGACGGCGGCGGCGAGGTCCCCGTCCCCGGCCCAGGCGAGGCCCTGCTCCGCCATGAGGAGGAGCGCCGACTCCAGCCCCTTCAAGCCCGCAGATTGTCCGCACAGGACCGCCTCCATCTCAAAGGGCGGCGCCGTGTGCGGCTGCCACGCCTCGCCGCGTCGGAGGTCCTTCGGGGAGAAGGAGAACGACCAGCAGCGGGACGCCGCGGCCACCAGGACCACCCCCAAGCCCGCGCGCGCATCGGGCCCGAAGAACTTCATGTCGCCCACCATCTCCGCCGCGTCCAAGGCCGTCGCGGCGGCCGCCTCCCCATCGCCGAGGAAGAGGGTGCTCGGGGAGC…
>i1_HQ_CK_c1256/f28p4/1641
CGCTCTCGCATACATCGATCTCGCGCTCTCAGCAAATTAACACCCCCTTCCAGATCGCAATGGCTCACGTCCTCGCCGCCGCGGAACCCCTCACCCTCCTGAAGCGCCCTCCGCCGCCGTTCGGCGACGAGGACAACAACGGCAGCACCGACGAGAAGCCGGCGGTGAAGGCGCGCCGCCGCGAGTCCGACCCGGCGGCGGCGCTGGCCGCGGCGCGGCACGAGTTCGGCGAGCACGGCGGCGTGAACATGTCCATCGAGGCGTCGGCGACGTTCACGGTGATGGAGCCGGACACCATGCGGCGGCTCTTCGCGGGGGAGCTGGGCCCGGAGCGCGGCGACCTGTACATCTACAGCCGCCACTTCAACCCGACGGTGCTGGCTCTGGGGCGGCAGATGG…
>i1_LQ_CK_c10472/f1p4/1786
ACCGCTGCCTCCTGAATACAATCGAGTCTCCAAAAAAAAAAAAAAACAAAAACGCGCCTTCCGCAAATTAACATCCCCTTCCAGATCGCAATGGCTCACGTCCTCGCCGCCGCGGAACCCCTCACCCTCCTGAAGCGCCCTCCGCCGCCGTTCGGCGACGAGGACAACAACGGCAGCACCGACGAGAAGCCGGCGATGAAGGCGCGCCGCCGGGAGTCCGACCCGGCGGCGGCGCTGGCCGCGGCGCGGCACGAGTTCGGCGAGCACGGCGGCGTGAACATGTCCATCGAGGCGTCGGCGACGTTCACGGTGATGGAGCCGGACACCATGCGGCGGCTCTTCGCCGGGGAGCTTGGGCCCGGAGCGCGGCGACCTGTACATCTACAGCCGCCACTTCAA…
>i2_HQ_CK_c163109/f11p1/2181
ACGGGCGGAGACACAGCCAAAAACCCACACTCCCTCACTACACTCCCACTTCCGTCACTCCCCTTCCTTCTCCTTTCCGCCTCCTCAACCAGAATCATTCACCATTCGAGCAAATGCCCTCATCTTGCTGACGAGTGACGACTCCACCAACGTCAGAGCACCCATCCCTCTCGCAAGTCACATCTCCCTACCCATCTGATCTAGTTCCGTCGCTGCAAGAGAGCTTCTAGATAGATAGCTAGGCGCGGGTAGCTAGCAGAATTAATGGCGAAAGGTGCCGGCGCCGTCGCTGTCCTCTCCTTCCTCCTCGGTCTGCAAATCCTCTCCGTCCTCGTCGCCGGCGAGGACCCGTACCGGTTCTTTACCTGGAACGTCACCTACGGCTTCATCTACCCGCTC…
>i1_LQ_CK_c65046/f1p0/1984
TCCACCAACGTCAGAGCACCCATCCCTCTCGCAAGTCACATCTCCCTACCCATCTGATCTAGTTCCGTCGCTGCAAGAGAGCTTCTAGATAGATAGCTAGGCGCGGCTAGCAGAATTAATGGCGAGAGGTGCCGGCGCCGTCGCTCTCCTCTCCTTCCTCCTCGGCCTGCAAATCCTCTCCGTCCTCGTCGCCGGCGAGGACCCGTACCGGTTCTTCACCTGGAACGTCACCTACGGCTTCATCTACCCGCTCGGCGTCAAGCAGCAGGGGATACTGATCAATGGCCAGTTCCCGGGGCCGCAGATAGAGGCCGTCACCAACGACAACCTCGTCGTCAATGTCTTCAACAGCCTCAACGAGCCATTCCTCCTCTCCTGGAACGGGATACAGCAGCGGCG…
>i2_LQ_CK_c184001/f1p0/2007
GCTCCCCACTGCCTTGCAAAGATCATTAGCTGAACATAAAATAAAGCTCGGTAGATCGTCCCGTTTTGTTTGGTGCGAGGTAGGTGGCCATCGATCGATATCGCGCTCCCCGTCTCCACGCAACTTTGCATGCGCGAGTGCGCGCGCTAGCTTAGCGTGCGACGACTTGCCCTGCGCCTGCGCGGTGGTGGTTGCAGGGCGCTTACCTGAATCGGCAACGCCGGAGCTCGCGGTCAAGCCAGACGCTGCCCACCGCCCCCGGCGACCAGGCCGCCGCGTCCCTATATCCCCCAGTCACCTCCTTCTTCGGATCATCGCTCCAGCCCACTCACCTGCACAGCTACACGAGGTTAACAAGGTCGATCGGCTCATACACATGGTGACCATGTCGGCGTCGGC…
>i1_LQ_CK_c42927/f2p0/1980
ATGCGCGAGTGCGCGCGCTAGCTTAGCGTGCGACGACTTGTCCTGCGCCAGCGCGGTGGTGGTTGCAGGGCGCTTACCTGAATCGGCAACGCCGGAGCTCGCGGTCAAGCCAGACGCTGCCCACCGCCCCCGGCGACCCGGCCGCCGCGTCCCTATATCCCCCAGTCACCTCCTTCTTCGGATCATCGCTCCAGCCCACTCACCTGCACAGCTACACGAGGTTAACAAGGTCGACCGGCTCATACACATGGTGACCATGTCGGCGCCGGCGCGCGAGGAGCGCCCGGTCTCGGTGGTGGCGGAGCTGGAGGGCACGCTTCTCCGCGACTCCTGCACGTTCCCGTACTACATGCTCGTGGCCTTCGAGGCCTCCGGGCTGTTCCGCTTCGCGGCGCTGCT…
>i2_LQ_CK_c4233/f1p1/2181
GTCCCTCTTACGTTTTTTTGATTTTGGTTTCCCCAATTTTTTCCCCTGCCTCACGAGTGTGATCTTTGTTTTGTAGGTTTTTCGATGGATGTGCCTTTCTTCTTCGTGGTCTCCTCCGGTTCGCGTCAGCAACAGCCAACGTAGTTTTCAGGAAGCTGCTTCAGGCCTTATCCTTGCAGTCGTGGCCTTTCTACTGCTATTGGCGTGAGGCAGGGAAGCCTCCAGCTCGGCCACTTTTTTTTTCTCATCTCGATCTCAATCTTCCGGGCTTTCCAACCTCCACCGATGCTCTCGATGTGCATCTCCGCCGCCGCTGTCCTACCTTTCGCCGGCTCCATCAACTTTCCATTGTTTCCCACGTCATCCCCCGCGGGAGCTGGTGCCTTCTGCGCCCTCCCT…
>i2_LQ_CK_c104231/f1p1/2477
AACATCTTCCTGGGCGTTGCCCTCGGCTCCCCGTCCGAGCTCCACCAGGCCGCTGGCCTCCTTTTTCCTCTGCCCCCTACGTATGGATCCTCGCCCGACGCCGTCGGACTGGCTTTCAGCGACGCGGCCGGTTCATGTTGTCGCCGGACTGGCTCTTAACAACGCGGCCGCTCGCCGGACGGCCGTCCCCGCGCTGTCCCGGTCGATGGCCCGTGCTGGCCTCTTGACGTCGCGGTCGCTCCCCCGGCCGGCCATCCCGACGGACCATGCTGGCCTCTCCTTGAGCTATTTGTTGCAACTTTGTTTCTGTTGTCTTGAAGTTTTTTTTGGTCGATGCTCCTCCATCAGTCCATCTGCCTTGAATTTTTTTTGATCGTCCCTCTTACGTTTTTTTGATTT…
>i2_LQ_CK_c6828/f1p0/2186
GCGAGCGCATCCGGCCACCTCAGTTTCCGTCCGTCCACAACCAAGGAGCGCGAGCGCCATGGCCGGGACTCGCCGCCGCGGCGTCATGCTGCTGCTCATCGCCATCGCCTTCTTCGCGGCCAGGCCAGGGCCGTCCTCGGCGTCGGCGCTGGTGGGCGACAGGTGCGCCGCCAACTCGCCGCCGTCGTCGTGCGGCGCCGGGATGCGATGCGCCACATGCTCGCCGCTCCCCGGGTCGGGCCCCGCCGTGTGCTCCCGGACCACGCCCATCGACCCCAAGATCCACGGAACAGGGCTTCCATTCAACAGGTACTCGTGGCTCACCACCCACAACTCCTTCGCCATCACGGGCACCCCCTCCGCCACCGGCGCGCCCATCGTCTCGCCGCCGAACCAGGA…
>i2_LQ_CK_c96367/f1p0/2154
GCGAGCGCATCCGGCCACCTCAGTTTCCGTCCGTCCACAACCAAGGAGCGCGAGCGCCATGGCCGGGACTCGCCGCCGCGGCGTCATGCTGCTGCTCATCGCCATCGCCTTCTTCGCGGCCAGGCCAGGGCCGTCCTCGGCGTCGGCGCTGGTGGGCGACAGGTGCGCCGCCAACTCGCCGCCGTCGTCGTGCGGCGCCGGGATGCGATGCGCCACATGCTCGCCGCTCCCCGGGTCGGGCCCCGCCGTGTGCTCCCGGACCACGCCCATCGACCCCAAGATCCACGGAACAGGGCTTCCATTCAACAGGTACTCGTGGCTCACCACCCACAACTCCTTCGCCATCACGGGCACCCCCTCCGCCACCGGCGCGCCCATCGTCTCGCCGCCGAACCAGGA…
>i2_LQ_CK_c34901/f2p2/3007
CTCTCAAAAAAGGCCAGACACACCCACACTCGATCCCCTCCACCTCCAAGCCGCCAGATCGCCGGCCACCCCAGCTCGCCGGCGCCCCAGCCTCATCTCCCGCACCACCCTCCACCTCCTCAGCCGCCCCTCCCTCCCATGCGCCCCGTCTCCTCCGACACGGCCTTTCTCCAAGATCCAATCGAGCCAATGGCCTCTCCGCCGGCCAACTCCGGCGCCTCCTACCCTCCACCTCCGGCGCTCCTTCCCTCCTCCTACGCGTCCTCTTCCAGACAAGCAGCGCCGCCCCTCGCCCTTACCAGCACCCCACAACGAGGGTAGGCTCCCTCTGTCCGAGTGAGCAAGCCAAGGGAAGGCACGAGAAGAGGGCAGGGGAACCGACGGTTGCTCTCGGCGACG…
>i4_LQ_CK_c3007/f1p6/4301
AGACACACCCACACTCGATCCCCTCCACCTCCAAGCCGCCAGATCGCCGGCCACCCCAGCTCGCCGGCGCCCCAGCCTCATCTCCCGCACCACCCTCCACCTCCTCAGCCGCCCCTCCCTCCCATGCGCCCCGTCTCCTCCGACACGGCCTTTCTCCAAGATCCAATCGAGCCAATGGCCTCTCCGCCGGCCAACTCCGGCGCCTCCTACCCTCCACCTCCGGCGCTCCTTCCCTCCTCCTACGCGTCCTCTTCCAGACAAGCAGCGCCGCCCCTCGCCCTTACCAGCACCCCACAACGAGGGTAGGCTCCCTCTGTCCGAGTGAGCAAGCCAAGGGAAGGCACGAGAAGAGGGCAGGGGAACCGACGGTTGCTCTCGGCGACGGCGGGCTGCCACGGT…
>i1_LQ_CK_c46075/f1p2/1606
CGTCCACCATCTGGCTCTTCCTTCTCCTCGCCCTCGTGCTCGTCGCCAGCGTGCGTCCCACTCCCATCTCTTCTTCCTCGGTCCTCTCCTCCGGGATCCTCCATCGCGAGGACCTCCGCAGCTCCAGCCGATGCTTCTGGCCGACCCGGGCGCTCTTCCCAGCCATGTCGCGGAGCGGAGATGCGGTGCCCAGGCAGCGGGCTGTCAATTCGACAAGTCACTCAAGGAAGGCTGATGCTGCTTCTGTGAATGTGAGTAATACACCACATGAAACTGTCAAACATTGCCACGGTGAAGAATTGGAAAACATAGGAGAGCCACTTCGCAAGAATGATGGCCACTGCTTCAAGGATAGCTGCAATAACACAAATTCTGAAGTCATCGCCAGAGTAAAATGGT…
>i4_LQ_CK_c1459/f1p0/4255
TCCTCGCCCTCGTGCTCGTCGCCAGCGTGCGTCCCACTCCCATCTCTTCTTCCTCGGTCCTCTCCTCCGGGATCCTCCATCGCGAGGACCTCCGCAGGTCAGGCCCGAATCCTGCACAAACCGGCTTCAGCCGATGCTTCTGGCCGACCCGGGCGCTCTTCCCAGCCATGTCGCGGAGCGGAGATGCGGTGCCCAGGCAGCGGGCTGTCAATTCGACAAGTCACTCAAGGAAGGCTGATGCTGCTTCTGTGAATGTGGTAATGCAGCGCCGATCCGACACGCCGAATGAGAATGCTCTTCAAAGTTTGATCTTTCGATTTATGAACGTCAATTGTCCTTTTCATTGTCTGGTCTTCCTTCCCTGATGTTTCTAAGCAAGTTTTGTCAAACTTAGATGTA…
>i2_LQ_CK_c149007/f1p1/2374
AACCAACCAAACCCTATCCCCTCCTGTCCCACCACGTCGTCTCCCTCCAAAACACCAGCAGAATCCGATCCACCATGGCACCCGCCGACCTCCCATGGCGCCGCCGCTCGCCGCCCCGCGCTTCCACACCGCCCTCCCCCGCCGCGTCCTCCTCCGCCCCCAGAAGCCCCTCCCCTGCTGGCGCCGCGCGGCTCGCCCCGACGAACAGGATTTGTATGTCGACGACGACATCGGAGACGGCTTCTCTTTCAGCGGCGGGAAGTATGCGGAAGCGGAAGGTCCGAGTAAGTCGGACGAGTGGTTCGCTCAGGGGAGAATGGTAAAAGCTCATGCATTATATGGCAGCAAAGAGAAGGCAAAGGATCCCTTCTTTGGTCTCACCATGGGTAAGGGATCACA…
>i2_LQ_CK_c40612/f1p1/2593
ACCCGCCGACCTCCCATGGCGCCGCCGCTCGCCGCCCCGCGCTTCCACACCGCCCTCCCCCGCCGCGTCCTCCTCCGCCCCCAGAAGCCCCTCCCCTGCTGGCGCCGCGCGGCTCGCCCCGACGAACAGGATTTGTATGTCGACGACGACATCGGAGACGGCTTCTCTTTCAGCGGCGGGAAGTATGCGGAAGCGGAAGGTCCGAGTAAGTCGGACGAGTGGTTCGCTCAGGGGAGAATGGTAAAAGCTCATGCATTATATGGCAGCAAAGAGAAGGCAAAAGATCCCTTCTTTGGTCTCACCATGGCTGGTTTTGTGTGGAGACAGGGAGCTCTTCTAATCCCACGGTCCTTCTAATTCATGGCTTTCCATCTCAGGCATACTCTTACCGAAAGGTGC…
>i1_HQ_CK_c72191/f5p1/1431
GAACGAGGAGAGCAGCGGCGACCGGGCCCATCACCACCACCACCACCACACCCGCCTGACGAAGCTCTCCCCTCCCATCGGCGGCGGAGATGGTGGGGCTGCTCAAGGCGCTGGTGTACGGCGCCGGGGGCATGGCGGTGGTCGGCCTGGCGGCGCTGGTGGCGCTGCAGGAGCGCCTCGTCTACGTGCCCGTGCTCCCGGGCCTCGCGCGCGCCTACTCCATCACGCCCTCGCGCCTCCGCCTCGTCTACGAGGACGTCTGGCTCCGCGCCGCCGACGGCGTGCGCCTCCACTCCTGGTTCCTCCGCCACTCGCCCACCTGCCGAGGTCCAACCATTCTGTTCTTCCAAGAAAATGCCGGCAACATTGCACATCGTTTGGAATGCGTCCGACTAATGA…
>i1_LQ_CK_c40343/f1p1/1753
GGCGACCGGGCCCATCACCACCACCCGCCTGACGAAGCTCTCCCCTCCCATCGGCGGCGGAGATGGTGGGGCTGCTCAAGGCGTTGGTGTACGGCGCCGGGGGCATGGCGGTGGTCGGCCTGGCGGCGCTGGTGGCGCTGCAGGAGCGCCTCGTCTACGTGCCCGTGCTCCCGGGCCTCGCGCGCGCCTACTCCATCACGCCCTCGCGCCTCCGCCTCGTCTACGAGGACGTCTGGCTCCGCGCCGCCGACGTCGTGCGCCTCCACTCCTGGTTCCTCCGCCACTCGCCCACCTGCCGAGGTCCAACCATTCTGTTCTTCCAAGAAAATGCCGGCAACATTGCACATCGTTTGGAATGCGTCCGACTAATGATGCAGCGGCTGCAGTGCAATGTGTTTA…
>i2_HQ_CK_c13547/f8p9/2463
GACGGTATTTAATTCTTCAACTTGGCTTGACCGCAAGTAGCCAAGTCTCCTATTCAGCGACCTTACACTCATGTAGAGCCACTATCTGGCATGTAATTATCATCCTTGGAGTTTATTTTTTGTTAATTTGGCAGCCATATCCGTAAGATCTCTAAGCTTCCAGGGTTGGGAGGCTCCATTCATCCGGGTGTTTGTGCTTCTCTGTACCAGTCTGCCATGGCGATGCCCGCTGCTCTGAAGGCCTTCACTGTTTTGTTTGTGCTTGCAGTTCTTGCTGCAGATCAGGTTGAAGGGCGGCATCAACGACCTGATTGTCCTTCTTTCTCGTGTGGCCCTCTTAGAAATGTATCGTCCCCATTTCGTCAGGCAGGTGATCCACCTGGGTGTGGTTATGGATCT…
>i2_LQ_CK_c12863/f1p9/2402
ATGTAATTATCATCCTTGGAGTTTATTATTCTCAAAAAAATCCTTGGAGTTTATTTTTCGTTAATTTGGTAGCCATATCCGTAAGATCTCTAAGCTTCCAGGGTTGGGAGGCTCCATTCATCCGGGTGTTTGTGCTTCTCTGTACCAGTCTGCCATGGTGATGCCCGCTGCTCTGAAGGCCTTCACTGTTTTGTTTGTGCTTGCAGTTCTTGCTGCAGATCAGGTTAAAGGGCGGCATCAACGACCTGATTGTCCTTCTTTCTCATGCGGCCCTCTTAGAAATGTATCGTCCCCATTTCGTCAGGCAGGTGATCCACCTGGGTGTGGTTATGGATCTTATGAGCTGGTTTGCAGTGATACCAAGGCAACAATTCACATTGACAATGCAACATACTATGT…
>i2_LQ_CK_c117429/f1p0/2494
CTACGTACCTCCACGTTGTTAACATCCAGCTATTTTATAAACGAAGAGAGACAGAGATAGAGGATTCGTGCCCAGCCGCTCCGTGTTTCAGGTTCAGGGAAAAGAAGAAGGAAAAGGAAGAGGTGAAGAAGAATCGGTGCCCCTCGCCTGTAGCTGGCCGCTGGATTCGGGGGATTGCGCGTGAATTCGTTCCGAGCAGTGGGACAATAAGGAGAAGAGGACAATGTGGCGTCTGTTCAACGAGCTGTGGGACGTGCTAGGATCCGGCTTCTTCTCGTCCAGGTTCCTGTGACTCAAGTCAAGGCTTGTTGCTCGTTCAATCAATCCGTCCGTCGTCGCACCGGGATCTGGTTCTGGTCATCGCATTGTGTGAGGAGAAGATGGACGACGAGGATTACT…
>i2_LQ_CK_c131154/f1p0/2486
GCTGCTCCCCTCTCCGCGTTCTTTGGGCGGCTGGCTCCCTCCCCTGGCGCTCGGTTAGATTCGGCCGTTTCTTCCTCCTCCGATCGGGGGGATTGCGCGTGAATTCGTTCCGAGCAGTGGGACAATAAGGAGAAGAGGACAATGTGGCGTCTGTTCAACGAGCTGTGGGACGTGCTAGGATCCGGCTTCTTCTCGTCCAGGTTCCTGTGACTCAAGTCAAGGCTTGTTGCTCGTTCAATCAATCCGTCCGTCGTCGCACCGGGATCTGGTTCTGGTCATCGCATTGTGTGAGGAGAAGATGGACGACGAGGATTACTCGTGGGTACGGCGCTCGAGGTTCTCCCACTCCGTCGTGCGCTCCAACTCCGGCAGGGAGCAGTTCGGCGCCTTCATCGAGCA…
>i2_LQ_CK_c168481/f1p0/2788
GTGCCCAGCCGCTCCGTGTTTCAGGTTCAGGGAAAAGAAGAAGGAAAAGGAAGAGGTGAAGAAGAATCGGTGCCCCTCGCCTGTAGCTGGCCGCTGGATTCGGTGAGCGATTGGAACGTCTCGAGCGTGCCTCCGTCGCAACATTCTCTCCTCCCTCCCTCCCTCCGGCCAGATTCCATCCCCACCCAGGCCAGCCACCCACGTCCACCACCACCACCACGAGGACGGGGAAGGAAAGCGCGCGCCTTCTCCCGATTCTCTCCTCCTTTCCCCCGCGTTAGCCACTTTAATCCGCGCCTTCTTTCCCAACGTCGCCGCTGCTCCCCTCTCCGCGTTCTTGGGCGGCTGGCTCCCCTCCCCTGGCGCTCGGTTTAGATTCGGCCGTTTCTTCCTCCTCCG…
>i2_LQ_CK_c116773/f1p0/2585
GACTGGATTCGGTGAGCGATTGGAACGTCTCGAGCGTGCCTCCGTCGCAACATTCTCTCCTCCCTCTCTCCGGCCAGATTCCATCCCCACCCAGCCACCCACGTCGAGGACGGGGAAGGAAAGCGCGCGCCTTTTCCCGATTCTTTCCTCCTTTCCCCCGCGTTTGCCACTTTAATCCGCGCCTTCTTTCCCAACGTCGCCGCTGCTCCCCTCTCCGCGTTCTTGGGCGGCTGGCTCCCCTCCCCTGGCGCTCGGTTTAGATTCGGCCGTTTCTTCCTCCTCCGATCGGGGGGATTGCGCGTGAATTCGTTCCGAGCAGTGGGACAATAAGGAGTAGAGGACAATGTGGCGTCTGTTCAACGAGCTGTGGGACGTGCTAGGATCCGGCTTCTTCTCGTC…
>i3_LQ_CK_c28547/f1p0/3161
AGAGATAGAGGATTCGTGCCCAGCCGCTCCGTGTTTCAGGTTCAGGGAAAAGAAGAAGGAAAAGGAAGAGGTGAAGAAGAATCGGTGCCCCTCGCCTGTAGCTGGCCGCTGGATTCGGTGAGCGATTGGAACGTCTCGAGCGTGCCTCCGTCGCAACATTCTCTCCTCCCTCCCTCCCTCCGGCCAGATTCCATCCCCACCCAGGCCAGCCACCCACGTCCACCACCACCACCACGAGGACGGGGAAGGAAAGCGCGCGCCTTCTCCCGATTCTCTCCTCCTTTCCCCCGCGTTAGCCACTTTAATCCGCGCCTTCTTTCCCAACGTCGCCGCTGCTCCCCTCTCCGCGTTCTTGGGCGGCTGGCTCCCCTCCCCTGGCGCTCGGTTTAGATTCGGCCG…
>i1_LQ_CK_c40232/f1p6/1676
GCTCCAGGGAGTGAAGCGAGGTCGCGCTCTGAGGTGAGCCATGGCACGGGGAGGCGGAGCTCGCGGCGTCGTGGTGGCGGCCGCTCTGCTCCTCCTGCTTCTCGCAGGAGGCCTGGGTGGTGGCGTGCATTGCCTGAGGAGCAGAGAGCGGCGCCACGGTACTGGAGCTGCGGCACCACAGCAGCAGCAGCAGCTTCGGCTCAGGGCCAAGCTTGAAGAGGAGAGGAGCCTCCGACGCCGGCGGCCTCCTGGCCTCCGACGCCGCGAGGGTCTCGTGGCTGCAGCGGCGCATCGACAGCTACGGGAAGCTGCGGACCAGGTCCTCAGACACGGCTGCGGCGGCGGAGTCGAAGCTGGCGCAGGTGCCCGTCACCTCGGGCGCCAGGCTCCGGACGCTGA…
>i1_HQ_CK_c35697/f2p0/1621
GTCACACGCGCTCTCTCTCCTTCTCCAGCTCCAGGGAGTGAAGCGAGGTCGCGCTCTGAGGTGAGCCATTGGCACGGGGAGGCGGAGCTCGCGTCGTCGTGGTGGCGGCCGCTCTGCTCCTCCTGCTTCTCGCAGGAGGCCTGGGTGGTGGCGTGCATTGCCTGAGGTCAAGAGCAGAGAGCGGCGCCACGGTACTGGAGCTGCGGCACCACAGCAGCAGCAGCAGCTTCGGCTCAGGGCCAAGCTTGAAGAGGAGAGGAGCCTCCGACGCCGGCGGCCTCCTGGCCTCCGACGCCGCGAGGGTCTCGTGGCTGCAGCGGCGCATCGACAGCTACGGGAAGCTGCGGACCAGGTCCTCAGACACGGCTGCGGCGGCGGAGTCGAAGCTGGCGCAGGTGC…
>i6_LQ_CK_c524/f1p0/6926
AAGTCCAATCCAATCTCGCGCCGCCGCCTTCCCCCCCAAATCTCCGACGCCGACGACTCGCCGCTTGCCGAACCAGGGAGCGCCGCCACCACCCGAGGCGGCGGACGCCGCGCCACGAGCCGCGGCACCGACCCGCTGAACCGCAGCGGCGGGGGCGATGGCGAACCTCGGAGGCGGCGCGGAGGCGCACGCGCGGTTCAAGCAGTACGAGTACCGCGCGAACTCGAGCCTGGTGCTCACCACGGACTCGCGCCCGCGGGACACGCACGAGCCCACGGGGGAGCCGGAGACGCTCTGGGGCCGGATCGACAAGCGGAGCTTCGGGGACCGCGCCGTGCAGGCCAATCCGCCCGAGCTCGAGGAGCGGCTCACCAAGTCGCGCAAGAAGAAGGAGCGCGA…
>i6_HQ_CK_c753/f6p0/6911
AGCCGACCTCACCTGACCTAGATTAGGCCTCCACTACTCGTTTTATTCCCAAGTCCAATCCAATCTCGCGCCGCCGCCTTCCCCCCCAAATCTCCGACGCCGACGACTCGCCGCTTGCCGAACCAGGGAGCGCCGCCACCACCCGAGGCGGCGGACGCCGCGCCACCAGCCGCGGCACCGGCCCGCTGAACCGCAGCGGCGATGGCGAACCTCGGAGGCGGCGCGGAGGCGCACGCGCGGTTCAAGCAGTACGAGTACCGCGCCAACTCGAGCCTGGTGCTCACCACCGACTCGCGCCCGCGGGACACGCACGAGCCCACGGGCGAGCCGGAGACGCTCTGGGGCCGGATCGACAAGCGGAGCTTCGGGGACCGCGCCGTACAGGCCAAGCCGCCCGAG…
>i6_LQ_CK_c48/f1p0/6612
ACTGCTCTCCTCGTTTATTCCCGAGTCCAATCCATTCTCGCGCCGCCGCCTCCCCCCCCCCCCCAATCTCCGACTCCGACGCCGACGACTCGCCGCTTGCCGAACCAAGGAGCGCCGCCACCACCCGAGGCGGCGGACGCCGCGCCACCAGCCGCCGCACCGACCCGCTGAACCGCAGCGCGCGGCGCGGCGATGGCGAACCTCGGAGGCGGCGCGGAGGCGCACGCGCGGTTCAAGCAGTACGAGTACCGCGCCAACTCGAGCCTGGTGCTCACCACCGACTCGCGCCCGCGGGACACGCACGAGCCCACTGGCGAGCCCCAGACCAAGGAGACGCGCGCCGCCTACGAGGCCATGCTCAGCGTCATCCAGCAGCAGTTCGGCGGCCAGCCCATGGAC…
>i6_LQ_CK_c530/f1p0/6403
ACCTCACCTGACCCAGATTTAGATTAGGCAAAGGCCTCCACTCGTTTTATTCCCAAGTCCAATCCAATCTCGCGCCGCCGCCTTTCCCCCCAAATCTCCGACGCCGACGACTCGCCGCTCGCCGAACCAAGGAGCGCCGCCACCACCCGAGGCGGCGGACGCCGCGCCACCAGCCGCGGCACCGACGCCTACGAGGCCATGCTCAGCGTCATCCAGCAGCAGTTCGGGGGCCAGCCCATGGACGTGCTCGGCGGGGCCGCCGACGAGGTGCTCACCATCCTCAAGAACGACAAGATCAAGAACCCCGACAAGAAGAAGGAGATCGACAAGCTACTCAACCCCATCCCCACCCAGATGTTCGAGCAGTTCGTCTCCATCGGGAAGCTCATCACCGACTTC…
>i2_LQ_CK_c4947/f1p1/2147
CGTCCCCGCCCACCTCGCCCGCATGCACTCGCTCCAGACCCTCGTGCTCTCCCGCAACTGGCTCAACGGCACCGTGCCGCCGCTCTCCTCCCTCGCCTTCCTCGACGAGCTCGACCTCGGCTCCAACCGGCTCGACGGCGCCTTCCCGGAGGTCCCCGCCTCGCTGGCCACCCTCGTTCTATCCGACAACAACTTCACCGGCAAGATCCCCGCGTCCGTGGCCGCCCTCGCCCACCTCAGCTTCCTCGACGTCTCCCGCAACCGGCTCGCCGGCTGGATCCCCTCCGCCGTCTTCGCGCTCCCCGCGCTGCGCCACCTCGACCTCTCTAACAACCAGCTCTCCGGCCAGCTTCCCCCCACCACGGCGTGCGCGGACAAGCTGGACTTCATCGACCTCTC…
>i2_LQ_CK_c51598/f2p1/2665
ACTCGCGCTCCATACATCGCACTCCCCTTCCACGTCCGCTAGCCTGGCCATGCCCACCTAGCCTCTCCCGCCTTCTCCAAGCTCCGGCGCCACGCTCGCTCGTCGGCCACCGCCGCTCAACTCCACTGCCAAAGCACCAATGGCGTCCTCCCGCAAACACCTAGCTCCGCTCCTCCTCCTCCTCCTCCCCCTGCATTTCCACCCCGGCCACCGCGCAACCCCTCGCCTCCTCCGAGGCCAAGGCGCTCTACCGCGTGCGCCGCCTGCTGTTCGCCCCGCCGGCCCTCGCCGCGCTCACCACATCCCAAGACCCCTGCTTGATCCGCCCCACGCCGTCCCTCACCATCACCTGCTCCGGCGGCCACGTCACGACCCTCTCCATCCACGGCGACCGCCAGC…
>i1_LQ_CK_c28585/f1p0/1821
CTGCATCCCCCTTTCTCCCCTTCCTACGGCTGCTGCTCCTCCCCCTCCACTCCCAGATCTCGCCGTTTCCTCCTCTCGGCCGGAGGAGCCCGCCCGCGTCTGCCCCTTCCTACGGGCACGGCTCCTCCCTCCCCTCCTACCCCGATCCGTGCTGTCCATCCTCGGTGAGCCGCCCTGCCCAGCGCCTCTTTGCTCCATCGGATTCGCGCACGGCGACAAGATCCATCCCACTTCGACCGATTCTGGCCTGCGCCGCGCGCGCGGATCCCGGCGCCTCACGCGGTGACTGCTCATCTGATCTGCGCGCAGGGTACGCTCGGAGACGAAGGCGGCGCTGCGACGGCGTGCGGGCGCGGGCCGGCGGCGAGATGAAGGGCGCCTCGTCCATCCCCGCGGCCG…
>i1_LQ_CK_c29056/f1p0/1779
ACCTCACCTTGTGCATCCCCCTTTCTTCCCTTCCTACGGCTGCTGCTCCTCCTACTCTTCTCCCCCTCCACTCCCAGATCTCGCCGCGCTCGGCCGGAGGAGCCCGCCCGCGTCTGCCCGACGGGCACGGCTCCTCCCTCCCCTCCTACCCCGATCCGTGCTGTCCATCCTCGGGTACGCTCGGACACGAAGGCGGCGCTGCGACGGCGTGCGGGCGCGGGCCGGCGGCGAGATGAAGGGCGCCTCGTCCATCCCCGCGGCCGCCATCATCCCTTCGCCGCTCTTCCTATGGCGCGTCAAGGTCATACTGTTCCTCCTGTGGGGTCTATGCTGTTGCAAGGTGAGTGCTTCTCTGTACATCAGCCCTGGAGAATTGAGCTGACGTGCTATCGTAATGTG…
>i2_LQ_CK_c53877/f1p3/2693
AGGCTGCATCTCGGATGGAAACCCTAGCCACCGGGCCGCGAATCGTCGCGCGTCCACCGTACCTCCCCGTCTCCACCTCTCATTGGAACCGTCAGCGCGGGCGACGGGCGGCAGGGGCGGCACGGCAGGTCTCCGTAGGGACGGCGGGGGAGGGTAGCGCGTGCGATCTCCCTCTGGAACCGCGCAGGCGACGGGCGTCGCGGCCGACCTACGGCAGGGGCGGCGCGGCCGGTTTCCGTAGGGACGGCAGAGCAGGGCAGCGCGTGCGACAAGGGCCAGCGCGGGAGGGTGGCACGGTCGGCCTTCGCCAGTGGCCGAACGAGAGAGGAGGATCTCGAGTACTGTTGCCACCACCCATGGAGGACGCCGAGCTGCAGACGGGTTGCCTCCTCGCTCTCC…
>i2_LQ_CK_c82294/f1p3/2881
CCCCAATCCCCGCAGGCTGCATCTCGGATGGAAACCCTAGCCACCGGGCCGCGAATCGTCGCGCGTCCACCGTACCTCCCCGTCTCCACCTCTCATTGGAACCGTCAGCGCGGGCGACGGGCGGCAGGGGCGGCACGGCAGGTCTCCGTAGGGACGGCGGGGGAGGGTAGCGCGTGCGATCTCCCTCTGGAACCGCGCAGGCGACGGGCGTCGCGGCCGACCTACGGCAGGGGCGGCGCGGCCGGTTTCCGTAGGGACGGCAGAGCAGGGCAGCGCGTGCGACAAGGGCCAGCGCGGGAGGGTGGCACGGTCGGCCTTCGCCAGTGGCCGAACGAGAGAGGAGGATCTCGAGTACTGTTGCCACCACCCATGGAGGACGCCGAGCTGCAGACGGGTTGC…
>i2_LQ_CK_c52318/f1p3/2259
AATCCCCGCAGGCTGCATCTCGGATGGAAACCCTAGCCACCGGGCCGCGAATCGTCGCGCGTCCACCGTACCTCCCCGTCTCCACCTCTCATTGGAACCGTCAGCGCGGGCGACGGGCGGCAGGGGCGGCACGGCAGGTCTCCGTAGGGACGGCGGGGGAGGGTAGCGCGTGCGATCTCCCTCTGGAACCGCGCAGGCGACGGGCGTCGCGGCCGACCTACGGCAGGGGCGGCGCGGCCGGTTTCCGTAGGGACGGCAGAGCAGGGCAGCGCGTGCGACAAGGGCCAGCGCGGGAGGGTGGCACGGTCGGCCTTCGCCAGTGGCCGAACGAGAGAGGAGGATCTCGAGTACTGTTGCCACCACCCATGGAGGACGCCGAGCTGCAGACGGGTTGCCTCC…
>i2_LQ_CK_c21502/f1p2/2259
GCGCACTCCGCCCCCTCCCATAAAGCCCGCCGCGATGGCCGCCGCGTAGGCCCGGCCCCCGCGCGCGCGCGGATGGACGACAGCGACGACGACGCCGTCGAGGAGGGCGTGGGCGAGAGCTCCTGGCCGCCCGCCGCCGCCGCCTCCTCAGGTGGCGGGCCGCCGTTGCAGGACGTCAGGAAGGGGATCTACCACCGCCTCCGGGACATGGGCAACGAGGAGGCACTCACCGACCCCTTCTTCGAGCAGCTACTAGAGGAGCACTACGAGCGCCTCCCCATCAGCTACTCCATCGACCTGCAGGTGGACAAGGCGGAGGACGTGCTGCTGCACCGGAGGATCCTCGCCGAGTGCGCAGACCCCGACAAGCGCCCAGTCTTCCACGCGCGCTTCCTGCGC…
>i2_LQ_CK_c83160/f1p2/2242
GCCGCAACCGCCAACGAGATCCCCCTCGGATTCCCCACCCCCGCTCCGCTCCGTTCGTCACCATCCACCTCCACCTCCTCCCCCGTCGCGCGCACTCCGCCCCCTCCCATAAAGCCCGCCGCGATGGCCGCCGCGTAGGTCCCCGCGCGCGCGCGGATGGACGACAGCGACGACGACGCCGTCGAGGAGGGCGTGGGCGAGAGCTCCTGGCCGCCCGCCGCCGCCGCCTCCTCCGGCGGCGGGCCGCCGTTGCAGGACGTCAGGAAGGGGATCTACCACCGCCTCCGGGACATGGGCAACGAGGAGGCGCTCACGGACCCCTTCTTCGAGCAGCTGCTGGAGGAGCACTACGAGCGCCTCCCCATCAGCTACTCCATCGACCTGCAGGTGGACAAGGCG…
>i2_HQ_CK_c26609/f3p2/2180
GCCGCAACCGCCAACGAGATCCCCCTCGGATTCCCCACCCCCGCTCCGTTCGTCACCATCCACCTCCACCACCTCCCCCGCCGCCTCCGCCCCGCAGGTCTCTCCCGCTCCCATAAAGCCCGCCGCGATGGCCGCCGCGTAGGCCCCCCCGCGCGCGCGCGGATGGACGACAGCGACGACGACGCCGTCGAGGAGGGCGTGGGCGAGAGCTCCTGGCCGCCCTCGGCCGGGCCGCCGCCTCCTCAGGTGGCGGGCCGCCGTTGCAGGACGTCAGGAAGGGGATCTACCACCGCCTCCGGGACATGGGCAACGAGGAGGCGCTCACGGACCCCTTCTTCGAGCAGCTGCTGGAGGAGCACTACGAGCGCCTCCCCATCAGCTACTCCATCGACCTGCAGG…
>i2_LQ_CK_c12711/f1p2/2219
GTGTTCCTCCGGCTTCCGTGACACGCCGGCGCAGAAGATCCTCCCTGCCACTCTCCAGCGGGGGCTGTCGTCTCTGTCGCCGGTGGCATGGATAAATACGGGTCCGGCGCCGTCCTCGAGAAGATTCTTGCCGCAACCGCCAACGAGATCCCCCTCGGATTCCCCACCCCCGCTCCGTTCGTCACCATCCACCACCTCCCCGTCGCACTCCGCCCCCGCAGTGTCTCTCCCTCTCCCATAAAGGGCGTCCCGATGGCCGCCGCGTAGGCCCGGCCCCCGCGCGCGCGCGGATGGACGACAGCGACGACGACGCCGTCGAGGAGGGCGTGGGCGAGAGCTCCTGGCCGCCCTGCCGCCGCCGCCGCCTCCTCAGGTGGCGGGCCGCCGTTGCAGGACGTC…
>i1_LQ_CK_c7802/f2p15/2002
ATTGCCTTGCTGGCCCTGACCCCGCCCCCCTTTCTCGCCCTGGTTGCCTTGTTCGTCTTCTCTCTTGCTTGCTACTGCCTTCTCTCTCCCTCTCTTGTGCCCAGGAGGAGTGAAGGAGGGGAAGATAGAGAGAGATTCCTGCCCGATCTGTTCGTCGATCGAGCCCGCCTGCGAGATTTGACGGGGGAGACGGGGAAAGACGGCCGAAAAGCGCATCTTTTTTTAGTCCTCCCGGATCAGACAGCTTCTCGGTTGCTTCTTCTGGATCCCGGAGAGAGAAAGCGAGAGCGAGGAGCCCACCGGTTCCGCCAAAACCCAATCCTCCGAGTGCTCGAGATCGGCCGGTTTCCAGATCCAACGCCGCCCCTCCCTGTTCGCGAGATCGCAGGAGGCTAGCCA…
>i1_LQ_CK_c36759/f1p4/1977
AACGAGGAAAAAAAAAGGGAGGGATTAACGGGAGCATGCAACGAAATATCACAGTTCCGAATGAATTAGGTCCCATCTCTCATCTCTGTGCCATTGCCTTGCTGGCCCTGACCCCGCCCCCCTTTCTCGCCCTGGTTGCCTTGTTCGTCTTCTCTCTTGCTTGCTACTGCCTTCTCTCTCCCTCTCTTGTGCCCAGGAGGAGTGAAGGAGGCGAGATAGAGAGAGATTCCTGCCTGATCTGTTCGTCGATCGAGCCCGCCTGCGAGATTTGACGGGGGAGACGGGGAAAGGCGCATCTTTTTTTAGTCCTCCCGGATCAGACAGCTTCTCGGTTGCTTCTTCTGGATCCCGGAGAGAGAAAGCGAGAGAGAGAGGAGCCCACCCGGTTCCGCCAAAACC…
>i2_LQ_CK_c184181/f1p0/2010
AGACAAAAGGATCATGAGAGAATTGGTTACATATACACGGTTACTACACCGCCGGCCGTTGCCTGTATCTGAACATAGCTCTTGTGCACATTAGTTATGGAGGCGGTGGCGTTGTCGTGGGCTCTCTTCCTCCTCGGACCATGCTGATGTCTCCTCCTGCCATTGCTGTTGCTCATCGCCTCGCTCGTTCCACATGCTTCCTCTGCTGATGGGGTGCGTGTACGACTTAAAGCCTATACTGAATGCAAAGGCACCCTGAACCGGCTCTGTACAACGGCGGCACCTGCGGTGGGTGCGAAAAAAATCAAGGACTTCAGGACGGCGGATGAGGGCAACTACTCGCCGTCGTTCGTGCTCTACAACATGTCCGCCGCCACCGTGTACAGCTTCTCTTGCTGG…
>i2_LQ_CK_c175789/f1p3/2026
GTACTCTGAACATAGCTCTTGTGCACTTAGTTATGGAGGCGGTGGCGTTGTCGTGGGCTCTTCTTGCCTCTCGGACCATGCTGATGCTCCTCCTGCCATTGCTGTTGCTCATCGCCTCGCTCGCTCCACATGCTTCCTCTGCTGAGGGGGTGTCGTTACGACTATAAAGCCTATACTGAATGCAAAGGCCACCCTGACCGGCTCTGTACAACGGCGGCATCCTGCGGTGGGCGAAAAAAATCAAGGACTTCAGGACGGCGGATGAGGGCAACTACTCGCCGTCGTTCGTGCTCTACAACATGTCCGCCGCCACCGTGTACAGCTTCTCTTGCTGGGTAAAATTTGATGGGCCAGGAACAGTCCATGTGAAGGCAAAGATCTTGTCACTGGACAACGGCG…
>i1_LQ_CK_c59604/f1p0/1912
CAGCTCCCGTATTGGTGAATTAATCATTGGAAGCCAAAGGGAGGAGCCTCCGCTTATCTTTTGGTTAAGTTAACTTCAGAGAGTAGTCAATGTCAGGTGCAAAACCATCTTCTTCAGTCGCAATGGGTTGTCTGGTTTGGGCATGGTCCAATGGAGCCTCAAGTTTGGAGCTTGTTGCAATTCTCCAATGGCTTGCTTGTTCTAAATCCAAACAGCGCTATGGAGAGATCCCTGATAGGTTTGAGTCTCCGAATCAGAGGAAAGCAATCTCCCAACATAATGAGATGTTACAAATGGGGCTGCTGATTTAAGTACTTCTCTTTTTTGTGTTATTGTTATACTTACAAGACAGTAGATAACTTTGGACCTAAATATAACATAAATTAATTTCTGACAACT…
>i2_LQ_CK_c12197/f1p3/2734
ACAGCGCCCTTGTCGCATCTCCCTTTCTTGACAACCCTCGCGCAGTCCCGGCTCCTCCTCGCATGTCGTGCGCCGCCGCTCCGAGACCCCTCCTTTCCAGTGCTCGCCGACGACCCCTCCTGCGCAAACCTCCTTCCGCCGTTCCCCGTCCTCAGGAACACCTCCTTCCTCCTCCGCGTCGCCGCCGCCGCTGACGCGCTGTCCTCTCCACAATCTGTATCTCGCCGGCGGCTGTTAGAACGCCTCCAGGGAGTTCCGCGACTCGGCGCCATTCCCCGGGACTCCCGGTGGCGCCGCCGCGGACGAGGCCGGGGAGGTCGACTCCGATGACGCTGACGACCGTGGCGGCGCGCTGGTGCCATGAGGACGATGGTCGTGTCGGCTCCGTCCTCCTGCCTC…
>i2_HQ_CK_c75640/f38p16/2123
ACGCGCGACGAGCACGTACTGGCGTACTGCTGCAGCCGTTTATATAGCCACTCCAAACCCTACTCATGTCACTCACTCACCACCTCGATCCATCCATACATCCATCGGTTCTTGCTTGATCGAGAGATCGATCAGTGAGCTTAGGAGGCTACGCCATGGGTGCTCACCGTCTCCGGTGCGGCGCCTCCCCTGCATGCCTCCTCCTCGCCTTCCTCCTCGCCATGGCCATGCCTGGCCTCACCGTCGGCCTCACCCGCCGCTACACGTTCAATGTGACGATGGCGACGGTGACGCGGCTGTGCAAGACGAAGAGCATCCCGACGGTGAACGGGCAGTTCCCGGGGCCGAAGCTCACCGTCCGGGAGGGCGACCGGCTCGTCGTCACCGTGCACAACAACA…
>i2_HQ_CK_c2015/f9p15/2144
ACTCACTCACCACCTCGATCCATCCATACATCCATCGGTTCTTGCTTGATCGAGAGATCGATCAGTGAGCTCAGGAGGCTACGCCATGGGTGCTCACCGTCTCCGGTGCGGCGCCACCCCTGCATGCCTCCTCCTCGCCTTCCTCCTCGCCATGGCCATGCCGAGCTTCACTGCCGGCCTCACCCGCCGCTACACGTTCAATGTGACGATGGCGACGGTGACGCGGCTGTGCAAGACGAAGAGCATCCCGACGGTGAACGGGCAGTTCCCGGGGCCGAAGCTCACCGTCCGGGAGGGCGACCGGCTCGTCGTCACCGTGCACAACAACATCAACAACAACGTCACCTTCCACTGGCATGGCGTGCAGCAGCGGCGGAGCGCGTGGGCGGACGGGCCGGC…
>i3_LQ_CK_c37868/f1p4/3574
ACACACCACACGAAACTTGGACACGGCAACGCCAACGCGGAGAGGAGAAAAAAAAAGGAAACCGTCGCGAGCAACAGCGGCCCAGGAACATCGCGGGCGGCGGGCGGCGGCCGGCGGCAGAAATGGCGTCGATGCAGAGCTGGCGCAAGGCCTACGGCGCCATCAAGGACACCACCACCGTCAGCCTCGCCAACATCAACTCCGACTTCAAGGATCTGGATGTGGCGATCGTGAAGGCGACTAACCACGTGGAGTGCCCGCCCAAGGAGCGCCACCTCCGATAGATTGCTGCGGCGACGTCCATCGCGAGGCCCCGGGCAGATATCGCCTACTGCATCCACGCGCTCTCTCGACGTCTCTCCAAGACCCGCAATTGGATTGTAGCACTGAAGGCACTTG…
>i3_LQ_CK_c18629/f1p6/3473
ACACACTGTCACACACCACACGAAACTTGGACACGGCAACGCCAACGCGGAGAGGAAAAAAAAAAGGAAACCGTCGCGAGCGAGCAACAGCGGCCCAGGAACATCGCGGGCGGCGGCCGGCGGCGGAAATGGCGTCGATGCAGAGCTGGCGCAAGGCCTACGGCGCCATCAAGGACACAACCACCGTCAGCCTCGCCAACATCAACTCTGACTTCAAGGATCTGGATGTGGCGATCGTGAAGGCGACTAACCACGTGGAGTGCCCGCCCACGGAGCGCCACCTCCGAAAGATTGCTGCGGCGACGTCCATCGCCAGGCCCCGGGCGGACATCGCCTACTGCATCCACGCGCTCTCTCGCCGTCTCTCCAAGACCCGCAATTGGATTGTAGCACTGAAGG…
>i2_LQ_CK_c96453/f1p0/2977
AGCCGCCTCTCCCCCAATCCCTGCGTGTGTGCGCTTCTCCCCAATTCCCTCATTCTCCTCCCACGTCCGGCGGCGATGTCCTGCCTCCCGTGCTTCTCCTCCTCCCAATCCCCGTCTGTCTTTGTCACCGGACGAGGATTGCCGCAGGTGGAGCTCCGGCGCCGACCCGGCTGTAGCAGCGCGCCACCTCGCTCTCGACGAGCACGAGCCGCCGCTTGTGGGAGGAGGTGGCGCGGGGGAGAACGGCGGCGAGGTCCTTGCCGCAAGTGGAGTCCGGCGGCCGAGCCTGCTGCAGCAGCGCCGCCGCTTCGACGTTGCGGTGGGTGACGCCAGCGCTTGGCAGTTGATGAGCCCGGAGGCGAGATGGAGGAGGGCGCGTCGCGCGAGAGGCGAGCCTGG…
>i2_LQ_CK_c100107/f1p0/2941
ACCGCTGTGGTATAAAAAGAGCATCCAACGGAGCAAACCTAGCCGCCTCTCCCCAATCCTGCGTGTGTGCGCTTCTCCCTAATCCCCTCGTTCTCCTCCCACGTCCGGCGGCGATGTCATGCCTCCCGTGCTTCTCCTCCTCCCAATCCCCGTCTGTCTTTGTCACCGGACGAGGATTGCCGCAGGTGGAGCTCCGGCGCCGACCCGGCTGTAGCAGCGCGCCACCTCGCTCTCGACGAGCACGAGCCGCCGCTTGTGGGAGGAGGTGGCGCGGGGGAGAACGGCGGCGAGGTCCTTGCCGCAAGTGGAGTCCGGCGGCCGAGCCTGCTGCAGCAGCGCCGCCGCTTCGACGTTGCGGTGGGTGACGCCAGCGCTTGGCAGTTGATGAGCCCGGAGGCG…
>i3_LQ_CK_c20156/f1p1/3607
AGCCGCCTCTCCCCCAATCCCTGCGTGTGTGCGCTTCTCCCCAATTCCCTCATTCTCCTCCCACGTCCGGCGGCGATGTCATGCCTCCCGTGCTTCTCCTCCTCCCAATCCCCGTCTGTCTTTGTCACCGGACGAGGATTGCCGCAGGTGGAGCTCCGGCGCCGACCCGGCTGTAGCAGCGCGCCACCTCGCTCTCGACGAGCACGAGCCGCCGCTTGTGGGAGGAGGTGGCGCGGGGGAGAACGGCGGCGAGGTCCTTGCCGCAAGTGGAGTCCGGCGGCCGAGCCTGCTGCAGCAGCGCCGCCGCTTCGACGTTGCGGTGGGTGACGCCAGCGCTTGGCAGTTGATGAGCCCGGAGGCGAGATGGAGGAAGGCGCGTCGCGCGAGAGGCGAGCCTGG…
>i3_LQ_CK_c43537/f1p7/3358
ATCCCCGTCTGTCTTTGTCACCGGACGAGGATTGCCGCAGGTGGAGCTCCGGCGCCGACCCGGCTGTAGCAGCGCGCCACCTCGCTCTCGACGAGCACGAGCCGCCGCTTGTGGGAGGAGGTGGCGCGGGGGAGAACGGCGGCGAGGTCCTTGCCGCAAGTGGAGTCCGGCGGCCGAGCCTGCTGCAGCAGCGCCGCCGCTTCGACGTTGCGGTGGGTGACGCCAGCGCTTGGCAGTTGATGAGCCCGGAGGCGAGATGGAGGAAGGCGCGTCGCGCGAGAGGCGAGCCTGGAGAGGAGGTCGCCGTTTGGGGCCAGCTCCATGACGAGGTACCAGCGCTGCCACGGATCCTCCTCGCCGGCGACGCCCACAGCCTCCTGCATCAGCTTTTCAAGCGCA…
>i2_LQ_CK_c153935/f1p13/2851
GCCGCCATTTCCGAGGCTCCGCATTGGTTCAGGATCTAGCTGTCTAAAGGCTTGGCTTATCAGTTTTCCAATAGCTTCCCATTGTAGGGGAGATCACTGCTGCCTTAACCTTCCTTAGGCGTCTTTGCTGCTCTATATCTAATGCGGAAGATGTCACTTGTTGCCTGATGATTGCTACTGTCTCGCACTCGACCACTGCGGCATCTGCAGAGTTTGACAGGCACAGGGGAGTGGACTGGAGTAAGAAGGGTGCCATCGTTGCAGCTGCCTCTAGTGTGTTGGCCTCAATTCCTTTGCTGTCAGCCATGTCTCGCAACTTGGAGGGCCCAGTCCAGACCCAGATGGCAGTTTCAGCCTTGAGCAGCTCTCTGATTGGTGACCCTAACAAAACTAGAAGCG…
>i2_LQ_CK_c1797/f17p15/2936
CCGTTACTCGGCCAATCCAGCTCACGCCCCCTCGCGGCACCTCTCTCCATCACCTAACTTAACCATGGTTAGTGAGCACCTTAAATCTAACCCACACCATAACCCATCTCCCCTCTCCACCCACCCCTCACACACTCGCACAAGCTCTCGCGCACGCACGCTCGCACTCTGCACGAACGCGCACGCACGGACGCACCGGGAGCGAGCGAGGCGAGCACTCGAGAGTCAGTAAGGCGGCGGCGGAGGCAGCGGGGTGTCGTGCCGGGGAGCGGGAGGCAGGCACTGGTGACGCGCCGGACGCCGGAGGGAAGACAGGGGCGGCTGCGGCGCACCCGCCAGATCTGCGGCCCCGCCGGCGGCGGGCCGCCATTTCCGAGGCTCCGCATTGGTTCAGGATCT…
>i2_LQ_CK_c161581/f1p14/2941
CTCTCGCTCCACCCACCCCTCACACTCACAAGCTCTCGCGCACGCACGCTCGCACTCTGCACGAACACGCACGCGCGCACCGGGAGAGCGAGCGAGGCGAGCACTCGGGACTCAGGAAGGCGGCGGCGGAGGCAGCGGGGCGTCGTGCCGGGGAGCGGGAGCGGGAGGCAGGCCCTGGTGACGCGCCGGACGCCGGAGGGAGGACAGGGGCGGCTGCGGCGCACCAGCCAGATCTGCGGCCCCGCCGGCGGCGGGCCGCCATTTCCGAGGCTCCGCATTGGTTCAGGATCTAGCTGTCTAAAGGCTTGGCTTATCAGTTTTCCAATAGCTTCCCATTGTAGGGGAGATCACTGCTGCCTTAACCTTCCTTAGGCGTCTTTGCTGCTCTATATCTAATGC…
>i2_LQ_CK_c7688/f5p15/2874
ACCCCTCACACTCGCACAAGCTCTCGCGCACGCACGCTCGCACTCTGCACGAACGCGCACGCACGGACGCACCGGGAGAGCGAGCGAGGCGAGCACTCGAGAGTCAGTAAGGCGGCGGCGGAGGCAGCGGGGTGTCGTGCCGGGGAGCGGGAGGCAGGCACTGGTGACGCGCCGGACGCCGGAGGGAAGACAGGGGCGGCTGCGGCGCACCCGCCAGATCTGCGGCCCCGCCGGCGGCGGGCCGCCATTTCCGAGGCTCCGCATTGGTTCAGGATCTAGCTGTCTAAAGGCTGGGCTTATCGGTTTTCCAATAGCTTCCCATTGTAGGGGAGATCACTGCTGCCTTAACTTTCCTTAGGCGTCTTTGCTGCTCTCTATCTAATGCGGAAGATGTCACTC…
>i4_LQ_CK_c7730/f1p10/4278
ACGCCTCCACCAACACCACCTCCCCCTCCACCACGAATTCCCCACAGGTTTCTGCAGGAATCCATCCAGTTTGTGCCCTCTCCTTTCCGCCCGGGGCCAATTCGCGTGGAAATTTGGGGGTAAAAGGCGCGATTTTTTCGCCTTTTGCTTTACCCTCTGAGCCCCATCTTCCCTTTTGACCCCCGCGCGGCTCTTCTTTTTATCGGTTCTCGCCGATCGGAAAGGGGCGGTTTCGGCTCCGGAGGCGTCGATTTGATCTGGTGGAGAGATGATGGATTTGGACGGAGTTTTGTAGCGCGGTCTGATCGGGGGACGACTTGTTTCGTCAATCCGTTATGATCAAGCAAATCCTGGGCAGGCTCCCCAAGAAGCCGGCCAAGTCCGGCGAGAAGGATTTCG…
>i4_LQ_CK_c6842/f1p0/4228
ATTCTGGCTCCGCTTCGCCCACCGAGTGCCTTCCTCCTCCCACTGTTCCCCCAAGAAGCGACCCGAACGAACCCGACCGGCGACGCCTCCACCACCACCACCTCCTCCTCCTCCACCACGAATTCCCCACAGGTTTCTGCAGGAATCCATCCAGTCTGTGCCCTCTCCTTTCCGCCCGGGGCCAATTCGCGTGGAATTTTGGGGGTAAAAGGCGCGATTTTTCGCCTTTTGCTTTACCCTCTGAGTCCCATCTTCCCTTTTGACCCCCGCGCGGCTCTTCTTTTTATCGGTTCTCGCCGATCGGAAAGGGGCGGTTTCGGCTCCGGAGGCGTCGATTTGATCTGGTGGAGAGATGATGGATTTGGACGGAGTTTTGTAGCGCGGTCTGATCGGGGGACG…
>i2_HQ_CK_c25246/f10p10/2566
ACTGCTCCTCTTCTTCTTCTTCCGTCGACCTCTGCCTCTCTCTCCTCCGCCCGCCAGCCCTCCGACTACGATCGCCCGCGGCGAATCCGGCGCCCATGGCCTGGCGGCTCGCCCTCTCCAAGGCTGGGAGACGGTCGTCCAACGTGATCTACAACGAGCTAGCATCTACGGCTCCTTTCAGAACTCCTGCCAATGGCACCGGTAGTCTTCTTAAGAAGTTGCAGCAGAGGTACCGATCCAGCTATGCCGGTAGTTTCTCCCGCATGTTCCGGGACTTTGACACGCCGAGTGATGCTTCTCTCCTTAAAGAGATTTACAGAAGTAATCCAGAAAGAGTCGTACAGATCTTCGAGAGCCAGCCCTCGTTGCATAACAACTCTGCAGCTCTCTCTCAGTACG…
>i2_HQ_CK_c70216/f2p9/2767
GCTCTTCTTCTTCTTCTTCCGTCGACCTCTGTGCCTCTCTCCTCCGCCCGCCCGCCCTCCGACTACGATCGCCCGCGGCGAATCCGGCGCCCATGGCCTGGCGGCTCGCCCTCTCCAAGGCTGGGAGACGGTCGTCCAACGTGATCTACAACGAGCTAGCATCTACAGCTCCTTTCAGAACTCCTGCCAATGGCACCGGTAGTCTTCTTAAGAAGTTGCAGGAGAGGTACCGATCCAGCTATGCCGGTAGTTTCTCCCGCATGTTCCGGGACTTTGACACGCCGAGTGATGCTTCTCTCCTTAAAGAGATTTACAGAAGTAATCCAGAAAGAGTCGTACAGATCTTCGAGAGCCAGCCCTCGTTGCATAACAACTCTGCAGCTCTCTCTCAGTACGTCA…
>i2_LQ_CK_c99789/f1p10/3004
CTAGCCAGACGCGTCGGCCCCCGTGTTTCTTTTTGGCCAGCGCCGGGACCAGCAGGCGTGCGTCGTCCTCTCGTCGTCTCCGTTCGCCAGATCTGATACCTCCTCTCCGGCGGCCGTCGCGATCATGGTTGGGCCTGGTCACCGCAACATTCATGGAAAGCGTCACTCTGATTATGCTGAAAATGGGGGTGGCAAAAGAAGAAATCCTGGTGATGATACCTATGCTCCTGGTCCAGATGATACTGTCTATCGCTACCTCTGTGTGTCTAGGAAAATTGGGAGTATAATTGGGAGGGGTGGTGAAATTGCCAAGCAGTTGAGGAATGAAACTCAAGCTAAGATTAGGATTGGTGAGAGTGTCCCTGGCTGCGAAGAGCGAGTCATAACAATATTTAGCCC…
>i2_HQ_CK_c70722/f2p10/2309
CTAGCCAGACGCGTCGGCCCCCGTGTTTCTTTTTGGCCAGCGCCGGGACCAGCAGGCGTGCGTCTTCCTCTCGTCGTCTCCGTTCGCCAGATCTGATACCTCCTCTCCGGCGGCCGTCGCGATCATGGTTGGGCCTGGGCACCGAAACATTCATGGAAAGCGGCACTCTGATTATGCTGAAAATGGGGGTGGCAAAAGAAGAAATCCTGGTGATGATACCTATGCTCCTGGTCCAGATGATACTGTCTATCGCTACCTCTGCGTGTCTAGGAAAATTGGGAGTATAATTGGGAGGGGTGGTGAAATTGCCAAGCAGTTGAGGAATGAAACTCAAGCTAAGATTAGGATTGGTGAGAGTGTCCCTGGCTGCGAAGAGCGAGTCATAACAATATTTAGCCC…
>i2_LQ_CK_c95611/f1p10/2367
GAAATGGTGGGCATATCATCCAGGGAATCCGCAGTGACACTGGTTCAAAAATACGTGTGCTTAGTAAAGAACATCTCCCCGCATGTGCTATTAGTGGTGATGAGCTTCTCCAGATATCTGGGGATACAATGGTAGTCAGAAAAGCTCTTCTCCAAGTCTCATCTCGCCTCCATGACAACCCATCTAGGTCACAGCAGCATCTTGCATCCAGCTTGACCCAGCCCTTTCCAGTGGGCTCCCGCCTTGGTAGTTCCTCTAATGCACCAGTTGTTGGGATTACTTCTATGGTTAGTCCTTATGGAGGATACAAAGGCGATATGGTGGGAGATTGGCCTTCTATATACCAACCACGGAGGGAGGAGAGCTCTGCAAAAGAGTTCAGCTTGCGTTTGCTTTGTG…
>i2_LQ_CK_c34227/f1p10/2996
CCCGTGTTTCTTTTTGGCCAGCGCCGGGACCAGCAGGCGTGCGTCTTCTTCTCGTCGTCTCCGTTCGCCAGATCTGATACCTCCTCTCCGGCGGCCGTCGCGATCATGGTTGGGCCTGGTCACCGCAACATTCATGGAAAGCGTCACTCTGATTATGCTGAAAATGGGGGTGGCAAAAGAAGAAATCCTGGTGATGATACCTATGCTCCAGGTCCAGATGATACTGTCTATCGCTACCTCTGCGTGTCTAGGAAAATTGGGAGTATAATTGGGAGGGGTGGTGAAATTGCCAAGCAGTTGAGGAATGAAACTCAAGCTAAGATTAGGATTGGTGAGAGTGTCCCTGGCTGCGAAGAGAGAGTCATTACAATATTTAGCCCAAGCGGGGAGACTAATACC…
>i2_LQ_CK_c73797/f1p0/2052
AACACTTCTTCTCCCTCCCCAATTTCTCTCCACGATTTCCTGTATCTAACCCCTCCCTACCTCTGTGCTCGATCTTCATCTTTACCGGCTTCATTCTGGGAGCTCTTCCCTGGCCGAGATCCCGCGCGAGGAGACGGAGGATGAACCAGCAACGCGAAGTAGTAGGAGGATGGGAGGCGCGACAGCGACCGAGGCGACTAGGGTTGCGCCGGGAGTCGCGCATACGAGCAGAACGACGTCGAGGTGGTGGGGAATCAGTGGAGCAGACTGGCTGGGTGCCGCGCTGGGAGCAGCAGCGTGCGGGGAGTTCAGGACTAGCCATACCACCTACTCCTCCCGGTCCTTTATCTTATCGTGGTTAGCTGTTCGTCGGTCAGGTCTGCGAGGGATCCAAGGGAT…
>i2_LQ_CK_c98611/f1p0/2500
GGTGGATACCCCACCAGCGAATAATAGAGAAGTTTCTCGATTGGGCGTCCCGCAACACTTCTTCTCCCTCCCCAATTTCTCTCCACGATTTCCTGTATCTAACCCCTCCCTACCTCTGTGCTCGATCTTCATCTTTACCGGCTTCATTCTGGGAGCTCTTCCCTGGCCGAGATCCCGCGCGAGGAGACGGAGGATGAACCAGCAACGCGAAGTAGTAGGAGGATGGGAGGCGCGACAGCGACCGAGGCGACTAGGGTTGCGCCGGGAGTCGCGCATACGAGCAGAACGACGTCGAGGTGGTGGGGAATCAGTGGAGCAGACTGGCTGGGTGCCGCGCTGGGAGCAGCAGCGTGCGGGGAGTTCAGGACTAGCCATACCACCTACTCCTCCCGGTCCTTT…
>i1_LQ_CK_c23184/f1p1/1718
TTCGTTCACTGGCGTTGACTAGCAACATCCTTCTCGCCCCAGGCCGTCTCCAGGAAGAAGCAACATCATGGACGATGCAAGTGTAGGGCCAACGGTTGTGCCCCTCGATTTCTTACGAGAAATTACTAATGGTTTCGCCGAAGAGCAGGAGCTTGGTAGCGGTTCGTTTGGAAAGGTTTACTTGGGAGTGTGTCCAGATGGGGAAAAGGTTGCAGTGAAGAAGCTCTATGATATGCCAGGACTTGACGACAAGCAATTTTTGAATGAGTTTAATAACCTTAGAAGAGTCCAGCACAAAAATATTGTGCGGCTAGTCGGCTATTGTCGTGATATTCAGGAAGTACACGTAATGTACCAAGGAAAATTGGTTCTTGCTGAAAAGACACATAGGGCCCTCTG…
>i1_LQ_CK_c23393/f1p0/1625
GCTCACTTTCCCTAATGCCATTGCTTCGTTCACTGGCGTTGACTAGCAACATCCTTCTCGCCCCAGGCCGTCTCCAGGAAGAAGCAACATCATGGACGATGCAAGTGTAGGGCCAACGGTTGTGCCCCTCGATTTCTTACGAGAAATTACTAATGGTTTCGCCGAAGAGCAGGAGCTTGGTAGCGGTTCGTTTGGAAAGGTTTACTTGGGAGTGTGTCCAGATGGGGAAAAGGTTGCAGTGAAGAAGCTCTATGATATGCCAGGACTTGACGACAAGCAATTTTTGAATGAGTTTAATAACCTTAGAAGAGTCCAGCACAAAAATATTGTGCGGCTAGTCGGCTATTGTCGTGATATTCAGGAAGTACACGTAATGTACCAAGGAAAATTGGTTCTTGC…
>i0_LQ_CK_c3326/f2p11/866
CTAGTTTCCACACTCCACCTCCCCGCCGCCGCCGGACGCAGCCGCCGCCGCAGCAGCCATGGGCGCGTACAAGTTCGTCTCGGAGCTATGGAGGGGGAAGCAGTCCGACGTGATGAGGTTCGTGCAGCGCGTGCGTTGCTGGGAGTACAGGCAGCAGCCGGCGATCGTCCGCATCACCAGGCCCACCCGCCCCGATAGGGCTCGCCGTCTCGGCTTCAAGGCCAAGCAGGGTTATGTGGTCTACCGTATCCGTGTCAGGCGTGGTGGCAGGAAGAGGCCAGTGCCCAAGGGTATCGTCTATGGTAAGCCCTAGCACCAGGGTATTACCCAGCTCAAGTTCCAGAGGAACAAGAGGTCTGTTGCTGAAGAAAGAGCTGGACGCAGGCTGGGGGGTCTTCG…
>i0_HQ_CK_c405/f4p0/596
GTATCGTCTATGGTAAGCCCAAGCACCAGGGTATTACCCAGCTCAAGTTCCAGAGGAACAAGAGGTCTGTTGCTGAAGAAAGAGCTGGACGCAGGCTGGGGGGTCTTCGCGTCCTGAACTCCTACTGGGTGAACGAGGATTCCACCTACAAGTACTTTGAGGTCATCCTTGTTGACGTTGCACACAGCGCTGTCCGCAACGACCCAAGGATCAACTGGCTCTGCAACCCTGTGCACAAGCACCGTGAGCTGCGTGGTCTCACCTCTGCTGGCAAGAAGTTCCGTGGTCTGCGTGGAAAGGGTACCCGCCACCACAAGAACAGGCCCTCAAGGAGAGCCACCTGGAAGAAGAACCAGACCGTCTCCCTCCGCCGCTACCGTTAAGCCTGTGTGCTTTGCT…
>i2_LQ_CK_c59591/f3p4/2696
AGAGCAACTCACACCGGCGGCCGATCTAAAAAAAAAAACCACCGGCCCCGACACCCTCTCTCCGCCGCCGCCCACCCCCGCCGGCGGGGACCTTCTCACCCGGACTTATTCTCCGCCACGCGCGCTCTCCCCGGGAACCCTCCCCTCTCACCGCCATGCTCTCGGGCGTCAAACTCGTGCCCCGCCACCAGATTCTGCCGCCGAAACAAGGAGGCGGCGGCGACGACTCGGGCTCCTCAGACGGCTCCGCCGGGAAGACGCGCAAGAAGCACGGCAGGAAAGGGAGGGACAGGGATGCGGAGAAGCGGAGGCGGAGGCACCGGCGGCGGAGGAGCAGGCGCAGCTCGGACGACGACTCGGACAGCGACGACTCCGTCGACGGGGAGGAGGAGAAGGGGC…
>i1_LQ_CK_c60005/f1p1/1923
TGGCGACGGAGGCGCTAGCTGGAGGCTCAAAGCTCTGAAGCGTGCAAAAGAGCAAGCTGCTCGTGAAGGTAGAAATATTGAGGAGGTTGTTGAAGAGAGGTGGGGCTCACTGGGTCACTTAGCAGCATCAGTATCAACGTCCAGAGTTGCCCCTTCTTATGCTCATTTGCAGGCCATTAGAGGTAGAAAAGCTGGACAAGCAGATAACTCCGAGATATCCTCCAAAGAAAATAGGAAGGAGGACAAGCGAGGTGAAGACAGTGGTGGTAGCCGTGAATATTTGCGAGGTGTCTCCTCTCGTGAACATGCCATGAGAAAACCCAAAGCTGATTCTACTCCTTGGAAGAGGAATAGACAGAATATGTCTTCCGAGGATCGGACGCTTATCTCGTCAGCACT…
>i2_LQ_CK_c179210/f2p3/2626
AAAGCAGGCTCCGAATTGTACACCAACTCGATCAGGCCTCTTTCTTCAACCTCAGAGCAACTCACACCGGCGGCCGATCTAAAAAAAAAAAAACCACCGGCCCCGACACCCTCTCTCCGCCGCCGCCCACCCCCGCCGGCGGGGACCTTCTCACCCGGACTTATTCTCCGCCACGCGCGCTCTCCCCGGGAACCCTCCCCTCCACCGCCATGCTCTCGGGCGTCAAACTCGTGCCCCGCGACCAGATTCTGCCGAAAGAAGGAGGCGGCGGCGACGACTCGGGCTCCTCAGACGGCTCCGCCGGGAAGAGGCGCAAGAAGCATGGCAGGAAAGGGAGGGACAGGGAGGAGGAGAAGCGGAGGCGGAGGCACCGGCGGCGGAGGAGCAGGCACAGCTCGG…
>i3_LQ_CK_c27361/f1p13/3526
CGCGTGGAGCGACTTCTCTCGAAGCCTCTTCCTGTCTCTCTGAGTCTCCACTCCAACCCAATTTGCGCCGCCTTCAACCCTGCCCGAGATACCACCGCCCACCGGGTTAATTCCCTCCACTCCTCCCTCTGCTCGCCGCCGTCGTGCCGCGTTTACGGGCGAAGCGCGATCGGCGTCGATGGGCCCTTCCCCCTCTCCCCGCTCCATGGTGCACGACGCTGGACGCCCCATCGAGCGGCGGTGTTGCGCTGGTGTATGGCGTGGTCTCGCGGCGGCTCGGCGGCGAGCGCTGCAGTAGCGCGGCGGTGCGCACTGGTTGTGTGCGTTCGTTCTCGACGTGGATGTTCCGTGGAGGTGGTGCCCATGGCTGTGGCGGCGGTCGTGAATGTGGCCAAACGG…
>i3_LQ_CK_c36872/f1p30/3381
GAAGCCTCTTCCTGTCTCTCTGAGTCTCCACTCCAACCCAATTTGCGCCGCCTTCAACCCTGCCCGAGATACCACCGCCCACCGGGTTAATTCCCTCCACTCCTCCCTCTGCTCGCCGCCGTCGTGCCGCGTTTACGGGCGAAGCGCGATCGGCGTCGATGGGCCCTTCCCCCTCTCCCCGCTCCATGGTGCACGACGCTGGACGCCCCATCGAGCGGCGGTGTTGCGCTGGTGTATGGCGTGGTCTCGCGGCGGCTCGGCGGCGAGCGCTGCAGTAGCGCGGCGGTGCGCACTGGTTGTGTGCGTTCGTTCTCGACGTGGATGTTCCGTGGAGGTGGTGCCCATGGCTGTGGCGGCGGTCGTGAATGTGGCCAAACGGTCGTGTCTGGCGGTTTACGG…
>i1_LQ_CK_c40965/f1p13/1724
CCCTCACTCCTCGTGTTCCAATCCGCTAGCCTCCTCCTCCCCCAATCACCTCGCCGTCGATCCCAACCGTGCCTCCTCCCCGTCGCCGCCGCCGCCCGCCGCCGACGAACGTCGTCGATCCAGACCGCGCCCCATCCCCGTCCTGCGCGCCGTCGTGGTCTGGTGCTGGAGATGAGGACGAGGTTTGGCAGCAACGGGGCGCATCATGCCTCTCCCAAGCTTCTCCGCGAGGGAGATCATGGTCGTCAGTCCGTCGGTCCTCTCCTGCAGGCCTGCAACGATGGTGGATTTCCATGTCCGAGCTCAACCTCCACTCATAGGTCGTGATGGGGCGCTATGGCGGGGGAGGAAGAGGTAGGTGCTCATGATGGGGCACCGTGACGGGACAGAGGAGGTAGC…
>i2_LQ_CK_c59140/f1p1/2072
AATCACCTCGCCGTCGATCCCAACCGTGCCTCCTCCCCGTCGCCGCCGCCGCCCGCCGCCGACGAACGTCGTCGATCCAGACCGCGCCCCATCCCCGTCCTGCGCGCCGTCGTGGTCTGGTGCTGGAGATGAGGACGAGGTTTGGCAGCAACGGGGCGCATCATGCCTCTCCCAAGCTTCTCCGCGAGGGAGATCATGGTCGTCAGTCCGTCGGTCCTCTCCTGCAGGCCTGCAACGATGGTGGATTTCCATGTCCGAGCTCAACCTCCACTCATAGGTCGTGATGGGGCGCTATGGCGGGGGAGGAAGAGGTAGGTGCTCATGATGGGGCACCGTGACGGGACAGAGGAGGTAGCTCCCGGAGGCCACGGTCCAGGGTGCCGCCGACCCTCCACCTGC…
>i2_LQ_CK_c54672/f1p1/2915
CCGCTCAGCGGTTCTCCTCCCCGTCGTCTTGACGGCGCCGAGCCCCGAGCCACCACCGGAGAACAAGCCCATGGGTTCACCGCCACCATTCCCTTCCCCACCTCCTCCCCAAGAAAACCCCCAACCCACCGACGCCGATCCGCCGGAGCCAGTCCAATCAGATCACACCAAGCCGACCCCGCCGCCGCATCCACGAAATGCCACTGCCACCGCGGCGTCTCCGGAAGCTTACGAATCACCGGCGCCGATGGACGGAACAGCGCGGCAGGAGGCCCGGCCGTCTTCGCTCTCCGCGCCACCTGCGCTCGAAGCCACGGAACCAGTGGGGCCCACCTCGCCTTTGCCGCCGCCAAAGGTCGAGGCTTGCCCCGAGGCAGCGACCACGGAGGCGTCGCCATC…
>i2_LQ_CK_c149243/f1p1/2948
TCGCCACTACTAGCCGCTCAGCGGTTCTCCTCCCCGTCGTCTTGACGGCGCCGAGCCCCGAGCCACCACCGGAGAACAAGCCCATGGGTTCACCGCCACCATTCCCTTCCCCACCTCCTCCCCAAGAAAACCCCCAACCCACCGACGCCGATCCGCCGGAGCCAGTCCAATCAGATCACACCAAGCCGACCCCGCCGCCGCATCCACGAAATGCCACTGCCACCGCGGCGTCTCCGGAAGCTTACGAATCACCGGCGCCGATGGACGGAACAGCGCGGCAGGAGGCCCGGCCGTCTTCGCTCTCCGCGCCACCTGCGCTCGAAGCCACGGAACCAGTGGGGCCCACCTCGCCTTTGCCGCCGCCAAAGGTCGAGGCTTGCCCCGAGGCAGCGACCACGG…
>i2_LQ_CK_c99977/f1p0/2394
CCCCTCCACCGCATCCAAATTCCTTCGCCCCTTCTTCTCCCCAGCCTCCAGCCACCACCGCACTCCCCTCTCTGCTCCCTTGACGCCGGCCAAATTCCTTGACGCCGGCCACCCCTTTCCACCCAATTCCCTCCCCTCCGGCCCACGGTTCCCCGCGCCTCCACCCACCAAACCCTAGAGGCGCGTGTGCCGGACCCCCGCCCGTTCCTGTCCCTCACCGGTGCCGTCGTCCGGAACTGGGCGTAGAAGCCGCCGACGACATGCAAGGGTAGGACGGGGTGACCTGTTCGTGCGGAACCCGACACAACAGCTCGACCAAGAGGAGCTCCATCGGTGGTGTCCCTCGCGCGACCAATGCCGGCGGGAGGAGCTCGGGGCGCCGCAGCTATGGCGTCGGAG…
>i2_LQ_CK_c117950/f1p0/2517
ACCGCATCCAAATTCCTTCGCCCCTTCTTCTCCCCAGCCTCCAGCCACCACCGCACTCCCCTCTCTGCTCCCTTGACGCCGGCCAAATTCCTTGACGCCGGCCACCCCTTTCCACCCAATTCCCTCCCCTCCGGCCCACGGTTCCCCGCGCCTCCACCCACCAAACCCTAGAGGCGCGTGTGCCGGACCCCCGCCCGTTCCTGTCCCTCACCGGTGCCGTCGTCCGGAACTGGGCGTAGAAGCCGCCGACGACATGCAAGGGTAGGACGGGGTGACCTGTTCGTGCGGAACCCGACACAACAGCTCGACCAAGAGGAGCTCCATCGGTGGTGTCCCTCGCGCGACCAATGCCGGCGGGAGGAGCTCGGGGCGCCGCAGCTATGGCGTCGGAGGCGTACG…
>i3_LQ_CK_c8603/f1p0/3305
ATTTTTTTTTCAGGAAAAAGAAGTGTGCGGTCTTCTCTCACCGACGGAAGAGCTAGCCGCAGCGGCTGACGGTGGGACCGTGGTCCGCTGACTGTGTCGCGGCTGCCGCTTGACACCTTTCCTCAGAGGAACAACTAGCCACAGTCGCTGACTGTGGGACCCGGCGCTGGTGACGAGGCGGCGGCCACTCCTGGCTGGAGGCGCTGTACCTGGGCCAAGAAATACATGCACGATAAGGCCGCTACTCTGGGCTGCGAAGCCGGGGATGGTGGCTTTTCCGGCGGCCAAGCCCAAGCCCACTTGAAACCTCGTCTCAGCGCCCATAAAAGCACTTCCCGTAGCCAGTCCTCTTCCTCCAAACGCCGCCGCCGCCGTCCAGCGAGAAGGAGGTAGAAGACG…
>i3_LQ_CK_c19806/f1p0/3222
CACGCTGTACTTTGGAAACGGCTTCGCTCCTCCTCCACGGCGCATGGTCCACTCTGTACCACGCTGGAGATGGCTTCGCTCCCCCTCCTTGCGCGTCGTACACTCTGTCTCTGTACCGTGAACGACTCTGGTCAGATCGGGTGAGTCCCTCGTTTCTCTGGTCAGATCGGGTGAGTCCCTCGTTTCTCTGGTCAGATCGGGTGAGTCCCTCGTTTCTCATGGATGAACGGAATCTCTAATCGGTACCAAGTTTTCTTTCTGCAAGCATCGGTGATTTACTTGTTTGGTTCATCTTCTTCAGATATCTAGCGTTTCCGGATTGATCCTTACATGATTCGGTGACCGTGAGAGATTTACCAAATATTATGGGAAAAAGAAGTGTGCGGTCTTCTCTCACCG…
>i3_LQ_CK_c18818/f1p0/3525
CACGCTGTACTTTGTAAACGGCTTCGCTCCTCCTCCACGGCGCATGGTCCACTCTGTACCACGCTGGAGAAGGCTTCGCTCCACCTCCTTGCGCGTCGTACACTCTTTCTCTGTACCGTGAACGACTCTGGTCAGATCTGGTGAGTCCCTCGTTTCTCTGGTCAGATCGGGTGAGTCCCTCGTTTCTCTGGTCAGATCGGGTGAGTCCCTCGTTTCTCATGGATGAACGGAATCTCTAATCGGTACCAAGTTTTCTTTCTGCAAGCATCGGTGATTTACTTGTTTGGTTCATCTTCTTCAGATATCTATCGTTTCCGGATTGATCCTTACATGATTCGGTGACCGTGAGAGATTTACCAAATATTATGGGAAAAAGAAGTGTGCGGTCTTCTCTCACCG…
>i3_LQ_CK_c7934/f1p1/3127
ACCTCTCCTCCTCCTATCCATGGCGCACCGTGCACGCTGTTCCATGGGAACGGCTTCTCTCACCCTCCAGATCCACCTCTCCTCCTCCTATCCATGGCGCACCGTGCACGCTGTTCCATGTGAACGGCTTCTCTCACCCTCCATGGCGCACCGTGCACGCTGTACTTTGGAAACGGCTTCGCTCCTCCTCCACGGCGCATGGTCCACTCTGTACCACGCTGGAGAAGGCTTCGCTCCTCCTCCTTGCGCGTCGTACACTCTGTCTCTGTACCGTGAACGACTCTGGTCAGATCGGGTGAGTCCCTCGTTTCTCTGGTCAGATCGGGTGAGTCCCTCGTTTCTCTGGTCAGATCGGGTGAGTCCCTCGTTTCTCATGGATGAACGGAATCTCTAATCGGT…
>i2_LQ_CK_c150036/f1p22/2560
TGGCCGCCTCCGGCTCTCTCCGGCGCCGCCGCAGGCCGGATCTGCTCCGCCTCCTCATGCTCTTCGAAACCCTCTCTTCGATTTGATTTCCATGGCCTCTCTTGTCCGCCCCCAACCTGGAACCCTAGCGGTCGCTGGTCGGTTTGGCCTTCGCCGGCTAACTCCAGTGCCGCCGCTGGTCGCCGTTGCTGTCCGGTGAGGCTTTGCCCTCACCCGCCGCCTCGACGCCGCCCTACGCTCGCGCGCCGCGCTGCTCCTGCTCACGTCCAGCACTCCCAGGGCGTGGTTCCCCCGTCATGGCCATCGCCGGCCCCCTCTGGCGCCGCCGCGCGACTACGCGACATTGGCCAGACCGCCGCGTCCTCCTGGATTCCTGCGGCGCCGCCACTCGCATCGACG…
>i2_LQ_CK_c36843/f1p22/2558
ACGCTCTCGTCGTCCTCTCATCCTCTCGTTCTCTCACGCACGCATACACTCCCGAGCTCTCCATGGCCTGGTCGCACCGCCGCTCTCTCCTGGCCGCCTCCGGCCCTCTCCGGCGCCGCCGCATGCCGGATCTTCTCCGCCTCCTCATGCTCTTCGAAACCTTCTCTTCGATTTGATTTCCATGGCCTCTCTTGTCCGCCCCCAACCTGGAACCCTAACGGTCGCTGGTCGGTTTGGCCTTCGCCGGCTAACTCCAGTGCCGCCGCTGGTCGCCGTTGCTGTCCGGTGAGGCTTTACCCTCACCCGCCGCCTCGACGCCGCCCTACGCTCGCGCGCCGCGCTGCTCCTGCTCACGTCCAGCACTCCCAGGGCGTGGTTCCCCCGTCATGGCCATCGCCG…
>i3_LQ_CK_c46936/f1p2/3050
ACCCACTCCGCCCGTCGCAAAATTCCCCAATCGCCTACCTCTGCAGAAGAATCGGCGGAACCCTAGCCCCGGCGCGGCCTCCAGATGGAGGGGGGGGGGGGGGGGCGTGGACGCCCCTCCGCCGCCCGAACCGGCGTCCCCTTCCCCGGCGCCAGGCATCATCGTCGGCAGCGCTGCTCGGCGTCCCCCGGTCCAACCTCCCCGTCGGCGTCCCCCACCCAGCGGCCCCGCCAGGACTCGACCCGCGCCGCGCCGCGCCGCCCGAGGGATTCGACTCCGCGCGCGGCCTTCCGAAGCCGCCGTCGACGCCGCCCGCCCGCCTTAGATCGGATCCGATCTACAATTGTCTGGTGTTGCAGTTTTCTGTATATTTGATCTAAGAAAATTCCCGGGGCCTTC…
>i3_LQ_CK_c55809/f1p21/3174
GCCCGGTCGCAAAATTCCCCAATCGCCTACCTCTGCAGAAGAATCGGCGGAACCCTAGCCCCGGCGCGACCTCCAGATCGGGACGCCCCTCCACCGCCGGAACCGCCGTCTCCTTCCCCGGCGCCAGGCAACGTCGTCGGCGGCGCTGCTCGGCTTACCCCGGTCCAACCTCCCCGTCGGCGTCCCCCACCCAGCGGCCCCGCCAGGACTCGACCCGCGCCGCGCCGCGCCGCCCGAGGGATTCGACTCCGCGCGCGGCCTTCCGAAGCCGCCGTCGACGCCGCCCGCCCGCCTTAGATCGGATCCGATCTACAATTGTCTGGTGTTGCAGTTTTCTGTATATTTGATCTAAGAAAATTCCCGGGGCCTTCTCTCGTATATTTTTGTGCAAGAGAGAGG…
>i2_LQ_CK_c95983/f1p4/2949
GCTCCGCCTCTCGCTCACGCTTTCTCCCCTTTATTCCTCCCCAAAACCCACCCTCCGCGCATGGAGGCGCGCGCACCGGAGAGTCGGCACGGCTAGGTCTGCCGCCCCTCCCTCCACTCCACTCCCCGGCGGCCATGGCGATGCCCACGGTGGCCGCGGCGCTGCTCCACCCCGCGGTCGCGTCACCCTCCCCACCCTCCTCGGCGAGGCGCGCGGGCCTCCTCGGGGCCGGCAATGCCTCCGTCGGAATCCACCCCGCGGGCGCGCGGCGAGGGGCGGCGGTGCGCGCGAGGGTGGCGGAGGCGGCCGCCGCCGCGCCGGTTAGCGGCCGCGGCCGAGGGCTGCACCAGGCAGGAGGCGCCGCCCGCGGTCGAGATCCCCGTCACGTGCTACCAGATC…
>i2_LQ_CK_c132545/f1p4/2923
GAAGTGGTCTGGTCCACGGAGGGAAAACCCACCCGATCCATCTCTCCGCTCTCCGGCTCCGCCTCTCGCTCACGCTTTCTCCCCTTTATTCCCACCTCCGCCTCCCCAAAACCTCCCGCACATGGAGGCGCGCGCACCGGAGAGTCGGCACGGCTAGGTCTGCCGCCCCTCCCTCCACTCCACTCCCCGGCGGCCATGGCGATGCCCACGGTGGCCGCGGCGCTGCTCCACCCCGCGGTCGCGTCACCCTCCCCACCCTCCTCGGCGAGGCGCGCGGGCCTCCTCGGGGCCGGCAATGCCTCCGTCGGAATCCACCCCGCGGGCGCGCGGCGAGGGGCGGCGGTGCGCGTGAGGGTGGCGGAGGCGGCCGCCGCGCCGGTAGCGGCCGCGGCCGAGGGG…
>i2_LQ_CK_c116346/f1p0/2453
ACGGGAAAACCTCCAAAGTCCAAACACTGCAGAGTCATGTCCGTCGCCGCAGCCGACTGGCTCCCGTCGGCGACCGTCACGGCGTCCGGCCGTCCGGTGCTGTCCGCCGGCGAGATCGAGCGGCACCTCCTCCCGCTCGCCGATCTCGAGCCGGAGGAGAACCCCCGCCTCGCGCCCCTCCGCGGCTGCCTCCTCGCGCTCACCTCCCACCGGCTCATCTTCCTCCACGAGCCCTCCCTCTCCGCGCGCGCCCTCCCGCTCGCGTCCATCGTCCACCCGTACCCTCCCCACCGCAAGAACAGCCACAACCCCCTCCGCTCCCTCTTCTCCTCCTCCTCCTCCTCGTCGCATCACCCGCGCATCCGCCTCCAGATCTCCCTGCCCCCGTCGCGATCGGAG…
>i2_LQ_CK_c83917/f1p0/2583
GGGAAAACCTCCAAAGTCCAAACACTGCAGAGTCATGTCCGTCGCCGCAGCCGACTGGCTCCCGTCGGCGACCGTCACGGCGTCCGGCCGTCCGGTGCTGTCCGCCGGCGAGATCGAGCGGCACCTCCTCCCGCTCGCCGATCTCGAGCCGGAGGAGAACCCCCGCCTCGCGCCCCTCCGCGGCTGCCTCCTCGCGCTCACCTCCCACCGGCTCATCTTCCTCCACGAGCCCTCCCTCTCCGCGCGCGCCCTCCCGCTCGCGTCCATCGTCCACCCGTACCCTCCCCACCGCAAGAACAGCCACAACCCCCTCCGCTCCCTCTTCTCCTCCTCCTCCTCCTCGTCGCATCACCCGCGCATCCGCCTCCAGATCTCCCTGCCGCCGTCGCGATCGGAGGT…
>i2_LQ_CK_c18326/f1p5/2905
ATCTCACCACGCGGAAAAGTGCATCGGAAACCTACCTCACCGATCTCCTCCCCAATCCCCTCTCGTTCTCTGGCACGGCAGCGGCGGCGGGCGCCGAGCACGCGCCTGAGCAACGAACCCAAGCGCGCGCCTAAAGATGGCGGCGGCGAGCGCCGCGCCTGTGCGATGACGTCGAGCGTGAGCGCGCCTGGGCGACTGCAGCGGCGAGCACGCGCCTGGAGATGGGGCGGCGAAGGCGCACCTGGCGGCGGCAACGAGCGTGCGCCTGGAAACGGCGGCGGCAAGCAGGTGCCTGGGCGACGGCACCGGCGAGGTGGTCTCCTTCGGTCCTTCCCATGGCCGCTCTCGACCATCCCTGCCACGTGCGGCCGCTGGCGAGGATTCGTTGCTCAACTGCTC…
>i2_LQ_CK_c55670/f1p5/2707
ACCTCACCCACTCCTCCCCAATCCCCTCTCGTTCTCTGGCACGGCAGCGGCGGCGGGCGCCGAGCACGCGCCTGAGCAACGAACCCAAGCGCGCGCCTAAAGATGGCGGCGGCGAGCGCCGCGCCTGTGCGATGACGTCGAGCGTGAGCGCGCCTGGGCGACTGCAGCGGCGAGCACGCGCCTGGAGATGGGGCGGCGAAGGCGCACCTGGCGGCGGCAACGAGCGTGCGCCTGGAAACGGCGGCGGCAAGCAGGTGCCTGGGCGACGGCACCGGCGAGGTGGTCTCCTTCGGTCCTTCCCATGGCCGCTCTCGACCATCCCTGCCACGTGCGGCCGCTGGCGAGGATTCGTTGCTCAACTGCTCCATGTTTCGCTGGGAAGGGGAGCAGAAGGAAGGC…
>i2_LQ_CK_c25911/f1p5/2498
ACGCGGAAAAGGTGCATCGGAACCCTACCTCAACCAATCCCCGCACCCACCACCTCCCCAATCCCCCCTTTCGTCTCTGGCCGGCAGCGGCGGCGGGCGCCGAGCACGCGCCTGAGCAACCTGGCGACAGCGGCGGCGAGCGCCGCGCCTGGTCCTTCCCATGGCCGCTCTCGACCATCCCTGCCACGTGCGGCCGCTGGCGAGGATTCGTTGCTCAACTGCTCCATGTTTCGCTGGGAAGGGGAGCAGAAGGAAGGCACGAGAGCATACGGGAGCAGCGCCTCCGTCCGCCTCTATCCGCCGCCGCCGCAGCACGAGCATGCGGGAGCAGCGCCGCCGTCCTCCGCCGCCCTCCCTGTCGTCCCCAGCAAAGGAGGCTTGGCTCCAGACCTCCGGCTC…
>i2_LQ_CK_c34710/f1p5/2449
ACCTCACGATCTCCTCCCCAATCCCCTCTCGTTCTCTGGCACGGCAGCGGCGGCGGGCGCCGAGCACGCGCCTGAGCAACGAACCCAAGCGCGCGCCTAAAGATGGCGGCGGCGAGCGCCGCGCCTGGGCGATGACGTCGAGCGTGAGCGCGCCTGGGCGACTGCAGCGGCGAGCACGCGCCTGGAGATGGGGCGGCGAAGGCGCACCTGGCGGCGGCAACGAGCGTGCGCCTGGAAACGGCGGCGGCAAGCAGGTGCCTGGGCGACGGCACCGGCGAGGTGGTCTCCTTCGGTCCTTCCCATGGCCGCTCTCGACCATCCCTGCCACGTGCGGCCGCTGGCGAGGATTCGTTGCTCAACTGCTCCATGTTTCGCTGGGAAGGGGAGCAGAAGGAAGGC…
>i1_LQ_CK_c43589/f1p5/1980
GCCCCATTTTTCCTCCTCCGCTCCTCCCAAATCCAACTCCGGCGCGCCTCCCCCTGCCCGGCGCGGCCGCGCGCCGCCTGATCTCCTCGCATCCTCGCCGGCGGGAAGCTCCCCGCTCGTGCCCGGCCCGCGCTCATCTCTGGTTCCGGACCGGCCACCCCTCCGCCATGGCCGCCGCAGCCGGAGCGGCGGCGGCGCTCGGCGGCCTGAACCGGAACCCGAAGCAGAAGCCAAACCCTAGCGCCAACGCCGCCGGCCTCCGCTCGCCCGTCGCGCTGGCCGACATCACCAACACCGGGAGGCCCAACCCTCCCAGATCCGTCAGCGTCGGCGATGTCCTCAAGGAGAACGCCAGGCTGGTCCAGCTCCTCGCCCAGAAAGACCAGCTGCTCGCCCAGA…
>i2_LQ_CK_c52027/f1p1/2132
ATCCCCAAAATTCGAATTCCGGTTCCGACCCCCATTTTTCCTCCTCCGCTCCTCCCAAATCCAACTCCGGCGCGCCTCCCCCTGCCCGGCGCGGCCGCGCGCCGCCTGATCTCCTCGCATCCTCGCCGGCGGGAAGCTCCCCGCTCGTGCCCGGCCCGCGCTCATCTCTGGTTCCGGACCGGCCACCCCTCCGCCATGGCCGCCGCAGCCGGAGCGGCGGCGGCGCTCGGCGGCCTGAACCGGAACCCGAAGCAGAAGCCAAACCCTAGCGCCAACGCCGCCGGCCTCCGCTCGCCCGTCGCGCTGGCCGACATCACCAACACCGGGAGGCCCAACCCTCCCAGATCCGTCAGCGTCGGCGATGTCCTCAAGGAGAACGCCAGGCTGGTCCAGCTCCTC…
>i2_LQ_CK_c51588/f1p1/2178
GAGAAAAAAAAAGTATCTATCATTCCCCAAAATTCGAATTCCGGTTCCGACCCCCATTTTTTCCTCCTCCGCTCCTCCCAAATCCAACTCCGGCGCGCCTCCCCCTGCCCGGCGCGGCCGCGCGCCGCCTGATCTCCTCGCATCCTCGCCGGCGGGAAGCTCCCCGCTCGTGCCCGGCCCGCGCTCATCTCTGGTTCCGGACCGGCCACCCCTCCGCCATGGCCGCCGCAGCCGGAGCGGCGGCGGCGCTCGGCGGCCTGAACCGGAACCCGAAGCAGAAGCCAAACCCTAGCGCCAACGCCGCCGGCCTCCGCTCGCCCGTCGCGCTGGCCGACATCACCAACACCGGGAGGCCCAACCCTCCCAGATCCGTCAGCGTCGGCGATGTCCTCAAGGAGA…
>i1_LQ_CK_c78490/f1p2/1993
TCCGACCCCCATTTTCCGCTCCGCTCCTCCCAAATCCAACTCCGGCGCGCCTCCCCCTGCCCGGCGCGGCCGCGCGCCGCCTGATCTCCTCGCATCCTCGCCGGCGGGAAGCTCCCCGCTCGTGCCCGGCCCCGCGCTCATCTCTGGTTCCGGACCGGCCACCCCTCCGCCATGGCCGCCGCAGCCGGAGCGGCGGCGGCGCTCGGCGGCCTGAACCGGAACCCGAAGCAGAAGCCAAACCCTAGCGCCAACGCCGCCGGCCTCCGCTCGACCCGTCGCGCTGGCCGACATCACCAACACCGGGAGGCCCAACCCTCCCAGATCCGTCAGCGTCGGCGATGTCCTCAAGGAGAACGCCAGGCTGGTCCAGCTCCTCGCCCAGAAAGACCAGCTGCTCGC…
>i2_LQ_CK_c3846/f1p1/2970
GACGGTACAACGTGGCCTACAACGAATAGCCCATCCAGCCCACGTCTCTTTTTCTCTCATCGGCATTTTCCCCTCCGCAGCAGCGCACGCCGCCAGGCCGCCGCCCTCCTCTTCCTCTTTGGACCTTGGCTGACAAGGCGCGTACGACCCAGCCACCGAGGCGTCGCCCTCCTCTTCCTCCCGAGTCGGCTGGCGGCTGGCGGCTGGCGGCGTGGAGCAGGCCGACGCCCTTCTCTCCTTCCCAAGTCAACCCACCGCGTTCGCCAATGCGTCCCTCTCCTATGCGTTCACAGGTACCCATCTCTCTCGATTTCTCTAGGCAGCAACAAATTCTCATGGACTACAGAGCTCTGTTGCCACCGATGACGGCCTATTCCGTGGCGCGCTCCGGTTGCCTTC…
>i2_LQ_CK_c51985/f1p1/2572
GACCTTGGCTGACAAGGCGCGTACGACCCAGCCACCGAGGCGTCGCCCTCCTCTTCCTCCCGAGTCGGCTGGCGGCTGGCGGCTGGCGGCGTGGAGCAGGCCGACGCCCTTCTCTCCTTCCCAAGTCAACCCACCGCGTTCGCCAATGCGTCCCTGTCCTATGCGTTCACAGGTACCCATCTCTCTCGATTTCTCTAGGCAGCAACAAATTCTCATGGACTACAGAGCTCTGTTGCCACCGATGACGGCCTATTCCGTGGCGCGCTCCGGTTGCCTTCGTCCAGGCGATCTCCCGCTCCACGTCTGGTACAGTGAGCTCACGTGCTTCCCACCTCCCCGGCGCGACGACTATCCGTTGCTCCGATGGACTGCTGACCCCCATCGAGCGGGATGGGTCGC…
>i3_LQ_CK_c8402/f1p5/3537
CCACTCCTCGTCGCCACTCACGCGCCCTGCGTGCCAGAAATGAGATAGAAACCGCCGGCCCGCGCACGGCCGGAGTTCCCCAGCAGCCCCGCCACGCCCCGCATGACGCCGCCGGCGTCCTCGTCTGCCCCCGACGCCGGCATGCTCGGCCGCCGCCTCGTGCTGCTCCCGGCCAGCGCCGCGGCGTCGCTGGCGCGCGGGGCGCGCAGGAGGGCGCGGATGCGGCTTGGGTGCGTGCTCGAGCACGTGGTCCCACGGCTCGTGGTGGGCTCGGCCGCGCTCGTGGGGGCCGGGGAGGTGATCGCCGCCGCCGCCGTCGCCGGGGAAGCGGCGGCGCTGGGCACGCCGCCGTGGCATCCACCATCGCGCAACTGTCGGTTCCGCCGTGGCGATCGCCTC…
>i3_LQ_CK_c6607/f1p0/3762
ATCCCCCTCCACTCCTCGTCGCCACTCACGCGCCCTGCGTTGCCAGAAATGAGATAGAAACCGCCGGCCCGCGCACGGCCGGAGTTCCCCAGCAGCCCCGCCACGCCCCGCATGACGCCGCCGGCGTCCACGTCTGCCCCCGACGCCGGCATGCTCGGCCGCCGCCTCGTGCTGCTCCCGGCCAGCGCCGCGGCGTCGCTGGCGCGCGGGGCGCGCAGGAGGGCGCGGATGCGGCTTGGGTGCGTGCTCGAGCACGTGGTCCCACGGCTCGTGGTGGGCTCGGCCGCGCTCGTGGGGGCCGGGGAGGTGATCGCCGCCGCCGCCGTCGCGGGGGGAAGCGGCGGCGCTGGGCACGCCGCCGTGGCATCCACCATCGCGCAACTGGCGGTCTCCGCCGTG…
>i4_LQ_CK_c6874/f1p5/4425
ACAACACGCATCATCGGCCTCCTCATCCCCCTCCACTCCTCGTCGCCACTCACGCGCCCTGCGTGCCAGAAATGAGATAGAAACCGCCGGCCCGCGCACGGCCGGAGTTCCCCAGCAGCCCCGCCACGCCACGCATGACGCCGCCGGCGTCCACGTCTGCCCCCGACGCCGGCATGCTCGGCCGCCGCCTCGTGCTGCTCCCGGCCAGCGCCGCGGCGTCGCTGGCGCGCGGGGCGCGCAGGAGGGCGCGGATGCGGCTTGGGTGCGTGCTCGAGCACGTGGTCCCACGGCTCGTGGTGGGCTCGGCCGCGCTCGTGGGGGCCGGGGAGGTGATCGCCGCCGCCGCCGTCGCCGGGGGAAGCGGCGGCGCGGGGCACGCCGCCGTGGCATCCACCATCG…
>i1_LQ_CK_c41312/f1p4/1772
GAAAAACACAGACGCGTTGAACTGGGAGGGCCTCGTCGTCAGATCTGATTCAGCGGCCGTTCTCTTTCGCAGTTCTCTTTCGCTTCAGTTCTGCACTTGAACGAGGAGACCAATAACCAGGAGGAATGGCTAGGGAAAGCGATCTTCCCCGGATCGCGATGGTCGGCGCGGGCATCTTCGCCCGCACGCAGTACATCCCCAGGCTCCGCGAGATCGCCCACCTCGTCGTCGTCAAGGCCATCTGGAGCCGCACCCAGGAATCTGCGGAGGCTGCCGCGGAGCTTGCGCGCGATTTTGCGCCTGACATCGAGTGCAAATGGGGCGACGCGGGGCTGGAGGAGATAATGGGAGACCGTTCGATCTTGGGTGTCGCCGTTGTTCTTGCTGGGCAAGTCCAGG…
>i1_HQ_CK_c24853/f2p11/1485
ACAGACGCGTTGAACTGGGAGGGCCTCGTCGTCAGATCTGATTCAGCGGCAGTCTTCCTGCCGTTCTCTTTCAAGTTCTGCACTTCAACGAGGAGACCAATAACCAGGAGGAATGGCTAGGGAAAGCGATCTTCCCCGGATCGCGATGGTCGGCGCGGGCATCTTCGCCCGCACGCAGTACATCCCCAGGCTCCGCGAGATCGCCCACCTCGTCGTCGTCAAGGCCATCTGGAGCCGCACCCAGGAATCTGCGGAGGCTGTCGCGGAGCTTGCGCGCGATTTTGCGCCTGACGTCGAGTGTAAATGGGGCGATGCGGGGCTGGAGGAGATAATGGGAGACCGTTCGATCCTGGGTGTCGCCGTTGTTCTTGCTGGGCAAGTGCAGGTAGAGCTTTCCTT…
>i1_HQ_CK_c52110/f33p6/1752
ATTGGCCATGGCACGGGCGCTGGCCGTGTTCCATCGCGCGCGTCACCGCTCACGTGCTCCGCTTCCCGCTGGCGCTATATAGCCACATTGTGTCGGTGTGGCACATCCTCACCTCACCGCCACACTTCAAGCCTAGCTTAGCTTGGTTGTTGGTACAGCGATAATGGCGCTCCGCGGCGTCGCTCTGTGGACCGTGGTGGCACTGCTTGCTGCGGTCAGTGCTGCGTCGCATCCGTCGTGCCCGGCGACGCCACCGGACTCAGGGACGACGCTGCAGGTCTCGCACGCGTTCGGGCCCTGCTCGCCGCTGGGCAACGACGCGGCCGCGGCGCCGTCGTGGACGGGGTTCCTCGCGGACCAGGCCTCCCGGGACACGTCGCGGCTGCTGTACCTCGACTC…
>i1_LQ_CK_c39682/f1p7/1740
ACCTCACCGCCACACTTCAAGGCTAGCTTAGCTCGGTTGTTGGTACAGCGATAATGGCGCTCCGCGGCGTCGCTATGTGGACCGTGGTGGCACTGCTTGCTGCGGTCAGTGCTGCGTCGCATCCGTCGTGCCCGGCTACGCCACCGGACTCAGGGGCAACCCTGCAGGTCTCGCACGCGTTCGGGCCGTGCTCGCCGCTGGGCAACGACGCGGCCGCGGCGCCGTCGTGGACGGGGTTCCTCGCGGACCAGGCCTCCCGGGACACGTCGCGGCTGCTGTACCTCGACTCGCTGGCCGTGGCCGGGCGCGCGTACGCTCCGATCGCGTCCGGGCGGCAGCTGCTGCAGACGCCGACGTACGTGGTGCGCGCGCGTCTGGGAACCCCGCCGCAGCAGCTCC…
>i3_LQ_CK_c35001/f1p2/3157
TTACTGCCACTTTCCCCATCATCTGCCAACGGCGCCCATGTTGGTACCATTGGGTCACCATGCGATCGTGGCGTCAACCCTCGAAGAACAAGATCCAAAGGAGATTTTCACCTCAGATCCCAAATCACCACGTCAGCAATTTTTCCGCCTCAGATGCCATGTGTTAGGCCGCAAAATTGCCGCCTTGATGTTAGGTTGCAAAATATACGCCTTATACTGGCACATCCTCGTGCACTCTCAATGCCACAACTCACATCGAAAGAGGCCAGCAGGAAGCGCAATAAGCAAGACAATCCGGTTGGTGCTTTTGAAACCCGAATCCCCAGTTCCTCAAAGAGACCCCTTCAGATGTTCCAGCGTGAACTTGGCCGGGTTAGACCGCTCCAAGCTTGGTTGTCG…
>i3_LQ_CK_c56481/f1p0/3946
GAATCAAAAAGAGAACTGGTCTGGTTCTTGCACGAGTTCTGCACTCTTAGTAAGAGTTTGCCGCTTGTTCAACAACTACGATTGTTTCGGGATCTTTCAGGTGAAGGTGTATTTGAAATCATTTCTGATGTGCTGCAGAGTCAAGACAGGAAGATTGTTTCAGCTGGGACGGATATTGTTATACTTTTTCTTAATCAAGACCCTAACCTATTGAGGTCATATATTGTCCAGCAAGAAGGAAATGCTCTTCTTGGACTTTTGGTAAGTTGCAGTTTCTTTGAGATCTGCAGTATTATACCAAGTAATTAATATCCTCAGGGTGTTCATGTTATACTAGTTTTGTCTCCAACTGTGTCATGTGCTAACATTGGTAAAGCTCCGGAGACTGGTATCCCGTGG…
>i1_HQ_CK_c28681/f3p0/1816
AACTGCATCACTCACTCAGACGGAGAACTACCCATGGAGATGACAAGGTGGACATGAGACAGGTTGGAACTCTGCCTTCCTAAATCCTTGCCGTGTAGTTCATCACCTTCTCAAGAAGGCGCCACGAAAGGGATCAACCATATGTGATGTCCAAAGGTGGATTCGCGTGCAGAGATTTACCTTGCGCAAATGAAGAGGATTGTAGCTGAGAGATAATTTGTCGTGCTTGATCCAGATTGCAGAGTACCCGTCAAAAGGATCGCCGGAGCCGGCCAAATTCTCCCGGTCATGGCGAAGGCCACGAGGCGCCCTGTGTCTGTGAACAAGTATGCGGTTGCGACGGCCGTGCTCTCGACTGCCACGCCCCTCTTCTTGGGCTACGACCTGGCAATGGTGAGC…
>i1_LQ_CK_c78929/f1p8/1837
GGAACTCTGCCTTCCTAAATCCTTGCCGTGTAGTTCATCACCTTCTCAAGAAGGCGCCACGAAAGGGATCAACCATATGTGATGTCCAAAGGTGGATTCGCGTGCAGAGATTTACCTTGCGCAAATGAAGAGGATTGTAGCTGAGAGATAATTTGTCGTGCTTGATCCAGATTGCAGAGTACCCGTCAAAAGGATCGCCGGAGCCGGCCAAATTCTCCCGGTCATGGCGAAGGCCACGAGGCGCCCTGTGTCTGTGAACAAGTATGCGGTTGCGACGGCCGTGCTCTCGACTGCCACGCCCCTCTTCTTGGGCTACGACCTGGCCATGGTGAGCAGCACGGCCGTGCTGGCGGAGGCCGACCTGAAGCTCCTGGCGTGCACCGTCGTCGTCTCTTCCCT…
>i2_LQ_CK_c87060/f1p1/2643
ATCTCCGGCCTCCCTGGCAGATCGATCTCGAGGAGGCCGGCCAGCCGGATTAATTACTGCATCCATCTCGTCGCGCGCGTTGCATCGACAGGAAATTCTGCATCCATCCGTCGTCGATCGGTACGTCGACCGTAACGGGCCATCAGGCAGGTGGTGGTCGCGCGGCCGGCGGTGTGCGAGAGAATCCTATCCGGCGGGGAGCTAGCGACAGATGATGGAGGAAGCGGAGGGCTCGTCGCCGCCGCCGCCCCAAGCGCCTGCGCCGCCGGCGCAGGCGGCGCGGGAGGCGATCTCCATCGAGAAGGCCTTCGAGGGCAAGACCCTGCCCGCATGGAACGAGCAGATCACGGTCCGGTCCGTGGTGGTGAGCGCGGCGCTGGGCGTGTTCCTCAGCTTCAT…
>i2_HQ_CK_c22989/f2p1/2619
AGACACAACTTTCGATCTCCTTCTTTCCCCTCCATCTCCGGCCTCCCTGGCAGATCGACTCGAGGAGGCCGGCCAGCCGGATTAATTACTGCATCCATCTCGTCGCGCGCGTTGCATCGACAGGAAATTCTGCATCCATCCGTCGTCGATCGGTACGTCGACCGTAACGGGCCATCAGGCAGGTGGTGGTCGCGCGGCCGGCGGTGTGCGAGAGAATCCTATCCGGCGGGGAGCTAGCGACAGATGATGGAGGCAGCGGAGGGCTCGTCGCCGCCGCCGCCCCAAGCGCCTGTGCCGCCGGCGCAGGCGGCGCGGGAGGCGATCTCCATCGAGAAGGCCTTCGAGGGCAAGACCCTGCCCGCATGGAACGAGCAGATCACGGTCCGGTCCGTGGTGGTG…
>i2_HQ_CK_c115420/f2p5/2411
AATTCATTTTTCCCACTCTCCAGTCAGTTGTGTGGCGGCTGCAGGCAACCCAAGCGAGGAGGCGGGGCAGCTGCCGCAGCTCCGCCTTCGCCCACCTCCCTCCTCCCTCCTCCTCAGGCACAAAGCACTCCCATCCTCCTCCTTGCTCCCATTTTCCTCCACGGCCATGAATCGTGAAGACATCCTCGACAGTGGCCGTTCGGCCGGCGACCGTGCCGGCGGTGGCAGCAACATGAGATCAATGCCAGGCTCAGGTGGCGACATGGTTGATGGCGGCACCAGCATGGAGCGTGGCCGCATACGGCCAATGCAGGGCTTGGGCAGCGCCACAGAGGCAGATGCATGCACGGGCTTTGGAGCTGCAAGTGCACGAGCTGGGCAAGGTGTCTCTCGAAATAG…
>i2_HQ_CK_c5541/f2p4/2817
AATTCATTTTTCCCACTCTCCAGTCAGTTGTGTGGCGGCTGCAGGCAACCCAAGCGAGGAGGCGGGGCAGCTGCCGCAGCTCCGCCTTCGCCCACCTCCCTCCTCCCTCCTCCTCAGGCACAAAGCACTCCCATCCTCCTCCTTGCTCCCATTTTCCTCCACGGCCATGAATCGTGAAGACATCCTCGACAGTGGCCGTTCGGCCGGCGACCGTGCCGGCGGTGGCAGCAACATGAGATCAATGCCAGGCTCAGGTGGCGACATGGTTGATGGCGGCACCAGCATGGAGCGTGGCCGCATACGGCCAATGCAGGGCTTGGGCAGCGCCACAGAGGCAGATGCATGCACGGGCTTTGGAGCTGCAAGTGCACGAGCTGGGCAAGGTGATCTGTACCGTGC…
>i2_LQ_CK_c55845/f1p5/2521
CTAATTCATTTTTCCCACTCTCCAGTCAGTTGTGTGGCGGCTGCAGGCAACCCAAGCGAGGAGGCGGGGCAGCTGCCGCAGCTCCGCCTTCGCCCACCTCCCTCCTCCCTCCTCCTCAGGCACAAAGCACTCCCATCCTCCTCCTTGCTCCCATTTTCCTCCACGGCCATGAATCGTGAAGACATCCTCGACAGTGGCCGTTCGGCCGGCGACCGTGCCGGCGGTGGCAGCAACATGAGATCAATGCCAGGCTCAGGTGGCGACATGGTTGATGGCGGCACCAGCATGGAGCGTGGCCGCATACGGCCAATGCAGGGCTTGGGCAGCGCCACAGAGGCAGATGCATGCACGGGCTTTGGAGCTGCAAGTGCACGAGCTGGGCAAGGTGTCTCTCGAAAT…
>i3_LQ_CK_c9569/f1p4/3944
ACGGACAGACAGAGAGAGGGTTCCGTGCTCCTCCACGCATCGAATCGGACCGGATCGGCGCGCCCCGCCGGCGTCTCGCCCTTCCTGGTAAGATCGGTAACCACCACCACCCCCCGCTCGTCGTCCCCCCACCCCCTTTTCGTTCGTTCGTCGCGGCGGCGTGTGATCGGACGGCGAGCCGTCGCCGGATTCGGGGAGGCCAAGAGCTCGGACACGTTTGTGCTGCTAGGGTTTCGTTCTGGTCGCGGGAGAATTCCAGCGGATGTGGTAGGTAGCAGGAGTCCGGGCCTCAGCGCAGCGAATTCCTTCTCATACTACTAGTTCTGGAATTTAATTGGGGGTTTTCCTTTCTTCTTCGGTTTGGCGCGAATCGGCGTTGGATTTCTCATAATTGGCGCT…
>i2_LQ_CK_c83217/f1p5/2822
ACCGTCTCCTTCACGGACAGACAGAGAGAGGGTTCCGTGCTCCTCCACGCATCGAATCGGACCGGATCGGCGCGCCCCGCCGGCGTCTCGCCCTTCCTGATATCAGGGCTGTTATTCCTTTTCAATGGCTTCTGAAACTGATGAGAAGGCCAAGATGGAGAGTTTGACATCACCTGCAGCCTTTGTAGAGGGTGGGGTTCAGGATGCATGCGATGATGCATGTAGCATTTGCCTTGAGGCTTTCTGTGAGAGTGATCCTTCCGCATTGACTGGTTGCAAACATGAGTTCCATCTCCAATGCATTCTTGAATGGTATGGCACTAACTCTATTATTTATCTCACCACTTGCTGTTACCTTGTATTTATGCTGTGCACTGTACCTATTTCCATCTGGAACCA…
>i2_LQ_CK_c157005/f1p5/2542
ACGGACAGACAGAGAGAGGGTTCCGTGCTCCTCCACGCATCGAATCGGACCGGATCGGCGCGCCCCGCCGGCGTCTCGCCCTTCCTGATATCAGGGCTGTTATTCCTTTTCAATGGCTTCTGAAACTGATGAGAAGGCCAAGATGGAGAGTTTGACATCACCTGCAGCCTTTGTAGAGGGTGGGGTTCAGGATGCATGCGATGATGCATGTAGCATTTGCCTTGAGGCTTTCTGTGAGAGTGATCCTTCCGCATTGACTGGTTGCAAACATGAGTTCCATCTCCAATGCATTCTTGAATGGTATTGCACTAACTCTATTATTTATCTCACCACTTGCTGTTACCTTGTATTTATGCTGTGCACTGTACCTATTTCCATCTGGAACCATATGCTCACGGA…
>i3_HQ_CK_c45668/f2p0/3135
ACCACTTCTTCCCCGGCGAACTCGCCGCCGCCTGCGCCTCCTCCACGGCGCCGTGCCATCGTCTCCATGCCGCCGACCCGCACCTTGCCCTTCCCCTCGTAACCCGGCGAGCGCCGGCACGCGGTGATGGCGCCCCTCGTCCCCATCGCCCTCCTCTGCATCGCCCTCTGCCTCGCCGCCTCCTCCGCGTCGGCGGCGGAGTGCGGCCGGAACACGACCCTGGAGGGCTACACTGCGGACCTGCGCATGTCGCAGCACCAGCTCCGGGGCCGCGTGGCCGTGCTGGACGGCTGCTCCTTCCGCGTCTCCTCCCTCGACCTCCTCGCCGGCTCCGCCTCGGCCCGCTGGTGGCGCGCGGACGGCGCCGACCTCGATTCCCTCTCCCGCGGCGCGCCCGCC…
>i5_LQ_CK_c2244/f1p1/5052
CAACAGCGGCGGGACCCACACGCACGCACCAGCACCGAACCACAAAACAAAGCTCGTCCGGGCGCCGCTCGATCGCTTCCCCTCCCCACCACTTCTTCCCCGGCGAACTCGCCGCCGCCTGCGCCTCCTCCACGGCGCCGTGCCATCGTCTCCATGCCGACGACCCGCACCTTGCCCATCCCCTCGTAACCCGGCGCGCGCCGGCACGCGGGATGGCGCCCCTCGCCCTCCTCTGCATCGCCCTCTGCCTCGCCGCCTCCTCCGCGTCGGCGCCGGACTGCGGCCGGAACACGACCCTGGAGGGCTACACTGCGGACCTACGCATGTCTCAGCACCAGCTCCGGGGCCGCGTGGCCGTGCTGGACGGCTGCTCCTTCCGCGTCTCCTCCCTCGACCTCC…
>i3_LQ_CK_c53881/f1p11/3398
AACAATTCCCAATTCGCTTCTTGCGTGCGGTTGATCGTCGTCCACGGTTCCGCGAAAAATCGGTCGTCGAATCTGATGGCGGCTACCTCCGGGAACAAGATCCGCAACGCCAAACTGGTTCTTCTTGGTGATGTGGGTGCTGGAAAATCCAGCTTGGTGCTTCGGTTTGTAAATGGACAATTTGTTGAATTCCAAGAATCGACAATTGGAGCGGCTTTCTTCTCACAAACCTTGGCGGTTTATGACGAGACTGTGAAGTTCGAAATTTGGGATACTGCTGGGCAGGAGAGGTATCATAGCTTGGCTCCCATGTACTACAGGGGTGCTGCCGCTGCCATAGTTGTCTATGATATCTCGAATCAGGTTAGTGTAATGGAATTGGTTTGTATGTGCCTGTGA…
>i2_LQ_CK_c17952/f1p0/2355
GTTTCGATAAGCCCAAAAATAAAGAGAAACATATTTCACAACGCGGAAGCTACCAACCAATTCCCCAATTCGCTTCTTTGCGTGCGGTTTGATCTCGTCCACGGTTCCGCGAAAAATCGGTCGTCGAATCTGATGGCGGCTACCTCCGGGAACAAGATCCGCAACGCCAAACTGGTTCTTCTTGGTGATGTGGGTGCTGGAAAATCCAGCTTGGTGCTTCGGTTTGTAAAAGGACAATTTGTTGAATTCCAAGAATCGACAATTGGAGCGGCTTTCTTCTCACAAACCTTGGCGGTTAATGACGAGACTGTGAAGTTCGAAATTTGGGATACTGCTGGGCAGGAGAGGTATCATAGCTTGGCTCCCATGTACTACAGGGGTGCTGCCGCTGCCATAGTT…
>i3_HQ_CK_c2243/f3p2/3409
AACCCTGAAATCCCCATCTCCTCTCCTCTCCCGTCCCGTCTCCCCTCTCTCTCTCTCCCTCTAGGGTTACCGTCTCTCGCCATGATGCAGCAGCCCCCGCCGTCGCAGCCGCAGCCCGGCATGCCTCCGCAGGGCGCCACCGGCCAGCCGCCGCACTGGGGCGCGATCCCGCCGCCGATGCCGCAGTACGGGCAGCCCCCGCCGCAGTACGCGCAGCCGCCGCCACCGCAGCAGATGTGGGGCCAGCCGCCGCCACAGACGGCGCCCTACGGGCAGGTGCCTGCTCCGCAGCAGTACTATGCCGCGCCGCAGGCTCCTCCGGCCGCCCCCGCGTCGGCGGACGAGGTGAAGACGCTCTGGATCGGGGACCTGCAGTACTGGATGGACGAGAACTACATC…
>i3_HQ_CK_c61429/f4p0/3155
AACCCTGAAATCCCCATCTCCTCTCCCGTCCCGTCTCCCCTCTCTCTCTCTCTCCCTCTAGGGTTACCGTCTCTCGCCATGATGCAGCAGCCCCCGCCGTCGCAGCCGCAGCCCGGCATGCCTCCGCAGGGCGCCACCGGGCAGCCGCCGCACTGGGGCGCGATCCCGCCGCCGATGCCGCAGTACGGGCAGCCCCCGCCGCAGTACGCGCAGCCGCCGCCACCGCAGCAGCAGATGTGGGGCCAGCCGCCGCCACAGACGGCGCCCTACGGGCAGGTGCCTGCTCCGCAGCAGTACTATGCCGCGCCGCAGGCTCCTCCTTCCGCCCCCTCGTCGGCGGACGAGGTGAAGACGCTCTGGATCGGGGACCTGCAGTACTGGATGGACGAGAACTACATC…
>i3_LQ_CK_c20324/f1p1/3411
CCCTCTAGGGTTACGTTCTCTCGCCATGATGCAGCAGCCCCCGCCGTCGCAGCCGCAGCCCGGCATGCCTCCGCAGGGCGCCACCGGGCAGCCGCCGCACTGGGGCGCGATCCCGCCGCCGATGCCGCAGTACGGGCAGCCCCCGCCGCAGTACGCGCAGCCGCCGCCACCGCAGCAGCAGATGTGGGGCCAGCCGCCGCCACAGACGGCGCCCTACGGGCAGGTGCCTGCTCCGCAGCAGTACTATGCCGCGCCGCAGGCTCCTCCTTCCGCCCCCTCGTCGGCGGACGAGGTGAAGACGCTCTGGATCGGGGACCTGCAGTACTGGATGGACGAGAACTACATCTACGGCTGCTTCGCGGCCACCGGGGAGGTTCAGGCTGTGAAGCTTATCCGTGA…
>i3_LQ_CK_c26429/f1p2/3327
AACCCTGAAATCCCCATCTCCTCTCCTCTCCCGTCCCGTCTCCCCTCTCTCTCTCCCTCTAGGGTTACCGTCTCTCGCCATGATGCAGCAGCCCCCGCCGTCGCAGCCGCAGCCCGGCATGCCTCCGCAGGGCGCGACTGGCCAGCCGCCGCACTGGGGCGCGATCCCGCCGCCGATGCCGCAGTACGGGCAGCCCCCGCCGCAGTACGCGCAGCCGCCGCCACCGCAGCAGCAGATGTGGGGCCAGCCGCCACCGCAGACGGCGCCCTACGGGCAGGTGCCTGCTCCGCAGCAGTACTATGCCGCGCCGCAGGCTCCTCCTTCCGCCCCCTCGTCGGCGGACGAGGTGAAGACGCTCTGGATCGGGGACCTGCAGTACTGGATGGACGAGAACTACAT…
>i2_LQ_CK_c152693/f1p4/2290
GATCCAGACTGCCCTATCCACGCACCAAGCCGGCGACGGCGCCGGAAGAGAGGATCGGCGACGGCGAGAGCGTACGATGCCGGCGAGAGCGTTTTGGGAAAGTTCTCTTGACAGGGCCGAAGGTAAACTTTGGTAAGTTCTGTCAAAAGGGCCAATCGCTCGCACTGTTCCGCCGCCCTAGCTGCTGGGTGTGGTGAACCCTATTCCAGTGCGGCTTTGCCGTGTCGATTCCCACTACGACCCCCCGACCAGAAAAAGAAGCAGAGAACCTTCCGTCTCGCCGGTCCGCCCCCGCCCGCCCCCGCCCGCGATGGACTTCTCGGAGCAGGACGTCGACGTATTCGAGGAGTACGACGCCGGCGACGGCGCCGAAGCCGAAGCCGAAGGGGGAGGAGGCGG…
>i2_LQ_CK_c40824/f1p3/2233
GCAGTTAACTCGTAACCCTAATTCGATCCCGACTGCCCTATCCACGCACCAAGCCGGCGACGGCGCCGGAAGAGAGGATCGGCGACGGCGAGAGCGTACGATGCCGGCGAGAGCGTTTTGGGAAAGTTCTCTTGACAGAGCCGAAGGTCTTTGGTAAGTTCTGTCCAAGGGGAATCTCGCACTGTTCCGCCGCCCTAGCTGCTGGGTGTGGTGAACCCTATTCCAGTGCGGCTTTGCCGTGTCGATTCCCACTACGACCCCCCGACCAGAAAAAAGAAGCAGAGAACCTTCCGTCTCGCCGGTCCGCCCCCGCCCCCGCCCCGCCCGCGATGGACTTCTCGGAGCAGGACGTCGACGTCTTCGAGGAGTACGACGCCGGCGACGGCGCCGAAGCCGAAG…
>i3_LQ_CK_c26921/f1p0/3733
GCATCCAGTTGAGCGGCAGCCAAAACAAAGGAATGCCGGCATGCCGCTGTGCCTGTCGCGCCACCGCCGCCTCCTCGCACCAGTACCACGCCAAGTTACCCAACGCCGTGCGGCGGCTTCGTGGGCGGCGGCCGTAGCCGACCACGCGCGCTCTGGACGCCACGCCGCCGCGCTCACCGTCTTCCGGCGTGTCCTCGCCGCTCACCCGGCCGCGGCCGCGGACGAGCTCGCCTACTCCGCGCTTCTCCGCTGCCGCGACGACCGCCTGGCCTACCAGATACACGCGCAGGCATGCCGCCGCGGCCTCGCCGCCTCCAACCCCGTCCTCGCCTGCTCCCTGCTCGCCTTCTACTCCTCGGCGCGGTCGGACCACCGGGCCGCCGCCAAGCTGTTCGGCGA…
>i2_LQ_CK_c68895/f1p1/2536
ACACATTTTGGAGAAAGAACTTTGCATCCAGTTGAGGCGGCAGCCAAAACAAAGGAATGCCGGCATGCCGCTGTGCCTGTCGCGCCACCGCCGCCTCCTCGCACCAGTACCACGCCAAGTTACCCAACGCCGTGCGGCGGCTTCGTGGGCGGCGGCCGTAGCCGACCACGCGCGCTCTGGACGCCACGCCGCCGCGCTCACCGTCTTCCGGCGTGTCCTCGCCGCCCACCCGGCCGCGGCCGCCGACGAGCTCGCCTACTCCGCGCTCCTCCGCTGCCGTGACGACCGGCTGGCCTACCAGATACACGCTCAAGCATGCCGCCGCGGCCTCCCCGCTCCCACCCTGTGCTCGCCTGCTTCCCTGCTCGCCTTCTACTCCTCGGCGCGGTCGGACCACCG…
>i2_LQ_CK_c138386/f1p0/2766
GCCGCCGCTGCCTTTTCTTCCCGTCGTCGTGGCAACGACTCCGGCCGTCCAGATGGGGGAAGCGGCGCCGCGACACGAGGTCCGCCGCCCTCCTCGCTCGGCTGCGGTAGCACGTGTCGAGTTAAACCTCACCAACGCCATGCCCAGAACGCGACCGCGCGCGCCGCATTTGCCCCCCCTCTTCTTCCACCGGTTCCGCGATGGCTACTACTGCCAGCAGCAATACGTTTAGCTTCGCCCTGAGAAGACTCCCCCTGGACCTCGAAGGCGGCGGCAGCTACTACAGCATACCCACCCTCGGAGGCCAGCGAATAGGTTCCAGCAAACCTTGTAATTGATCACTCGGTGACTGCTAATGTGGTGAGGTCAGACAACGCAGTACAGACCAATATGGAAATG…
>i2_LQ_CK_c118101/f1p0/2868
CCGCTGCCTTTTCTTCCCGTCGTCGTGGCAACGACTCCGGCCGTCCAGATGGGGGAAGCGGCGCCGCGACACGAGGTCCGCCGCCCTCCTCGCTCGGCTGCGGTAGCACGTGTCGAGTTAAACCTCACCAACGCCATGCCCAGAACGCGACCGCGCGCGCCGCATTTGCCCCCCCTCTTCTTCCACCGGTTCCGCGATGGCTACTACTGCCAGCAGCAATACGTTTAGCTTCGCCCTGAGAAGACTCCCCCTGGACCTCGAAGGCGGCGGCAGCTACTACAGCATACCCACCCTCGGAGGCCAGCGAATAGATAAGTTGCAATACAAGGAACGGTTCACCTTTCTTAAATGCCTTTCCAGTTGTCAGTAGTTCTGTGTTTCTGCTTTTAGGTTCCAGCA…
>i1_LQ_CK_c36111/f1p3/1662
ATCCTTCCCGAGGTCGTCGCAGCGGAGCCTCCGTTAACTGCCACGCCGTCGGCGCACCCATTTTTCCGGCGGCGACATAGGCGTCCGCGACAGCACGCTCGCCATCCTCGCCGGCGGGGACGAGGCCGTGGTGGCCTGGCTCGCGCCGCTCTTCTCGCATCTCGGCAGGCCTACATGGGCCCTCCCGGCAGCGGCCAGAGCAGCAAGATCGCCAACCAGATGGCCGTCGCCGGCGCGGTGGTCGGCCTCGGCGAATCTCTGCGCGGCAGTTCCTAGGCACGATCTCCAAGGGCACGACGGGGTCGCGCAGCCGCGACTTCGTGTTAGAGGCGCCGTGCGGTACATCATCAAGAACCTCGGCATGGCGCCGGAGATCGGGGACAGCCAAGAGGAGGTCAA…
>i1_LQ_CK_c37498/f1p1/1888
AAAAAAAAAATCTCTCCTCCTCCCCATCCTTCCCGAGGTCGTCGCAGCGGAGCCTCCGTTAACTGCCACGCCGTCGGCGCACCCATTTTTCCGGCGGCGACATAGGCGTCCGCGACAGCACGCTCGCCATCCTCGCCGGCGGGGACGAGGCCGTGGTGGCCTGGCTCGCGCCGCTCTTCTCGCATCTCGGCAGGCCTACATGGGCCCTCCCGGCAGCGGCCAGAGCAGCAAGATCGCCAACCAGATGGCCGTCGCCGGCGCGGTGGTCGGCCTCGGCGAATCTCTGCGCGGCAGTTCCTAGGCACGATCTCCAAGGGCACGACGGGGTCGCGCAGCCGCGACTTCGTGTTAGAGGCGCCGTGCGGTACATCATCAAGAACCTCGGCATGGCGCCGGAGA…
>i3_LQ_CK_c44100/f1p0/3827
AGCCCAGCCAACCACCTCCTCCACGCGGCGGCGTCGGCGGCGGCGGCGGAGCATGGCTCTGTGATCTCCTTGCTATTTCTGGTTGCTCCACCGGGAGTGGGCTTCGGACATGGGGCGGCATTGGGCCGTCGTCCTCCTCGCCCTGCACTGTGGGGTGGCGGCGCTGCTTCCGCTGGGCTCCGCTTCGGCGGCGCCTCCTTCCGTCGGCGGCGACGGTCAGTGCCGGCCGCTGCTCGCGCCGTGTTTTCTTTCTCTGCCTCACTGTATTTGCTCCAATTTTTTCTTGCGAAATCTCAGGCCGTTGTCTGTGAATGTTAGTTCCGGTATGAACCTCCTGTGCTGGCTGCTTCCTTTTCCTCCCACCCTCTTCTTCCGAGGAATCAGCGCGCAAAATTCGAA…
>i2_LQ_CK_c141740/f1p5/2051
CTATCCTACAACGAGCTCATCAAATTTGTACAAGTATGTGACTTAGCCTCTACAAGCTAACACAGTTATTGCAGTATTAACTATATATTTCCATGGTGTACTTTGATTTTTCTAATTTAATCCGCTAAATACTGAACATCATGCTTTATAACTACATACATATCGCGCTTAAAAAAATCTCTGTAGATTTTTCCATCACTAATTCACTATGTTCATGCTAGATAACATGTTTTCCTTTCTTTTAGCTATGAACATAGTAGATTAGTAGTCCCTTAAATCACACTGCTTATGCAACATGGTATATCCATTTTGTACAAGTGTGCTCTTTAGGCATTGGATCAGTGTGCTTGGAATTGAAAAGAGTTGAGCCCTATTGGCATGCTGCCCAAGATTACAGAC…
>i4_LQ_CK_c7893/f1p1/4161
TTTTTTTTTTTTTTTTTTTTTTTTTAGCAAAAGCAATAGCAGAATATAATAACAAGATGGAGGGCAACAACAGTAATACAAAGATCGGTGGAAGGATCATATAGATCTACCAACATTATTCAGCTATAGTTCTACATGAATAAGACAACAACTCTTCAGCCAAAATTATGATAGGAACAATCTGCGGATAAGACACGAAAATTGAAACAGATACAGGCGACGGTTCAAATAAATTAGGAAAAGTAAAAATAGATGCTGATGACACAAGTAATAGATGCTCGTCTTGCCAAGCTAATAAGCAAACGATGGTTCACTGGGCCAGATGCTCCGGTAGATGGAGGCAAGTACTGGGACAAGACCCAGCAGTGCGATCTGTACCTGCTCGGAGGTGCTTGTCCT…
>i3_LQ_CK_c3720/f1p1/3925
TTTTTTTTTTTTTTTTTTTTTTTGCAAAGATCGGTGGAAGGATCATATAGATCTACCAACATTATTCAACTATAGTTCTACATGAATAAGACAACAACTCTTCAGCCAAAATTATGATAGGAACAATCTGCGGATAAGACACGAAAATTGAAACAGATACAGGCGACGGTTCAAATAAATTAGGAAAAGTAAAAAATAGATGCTGATGACACAAGTAATAGATGCTCTTCTTGCCAAGCTAATAAGCAAACGATGGTTCGCTGGGCCAGATGCTCCGGTAGATGGAGGCAAGTACTGGGACAAGACCCACCAGCGCGATCTGTACCTGCTCTGAGGTGCTTGTCCTGACGGTGATCTGCCCGCTCAGCTTGTTGTTCAGCCCAAGGCGAACTGCCATCT…
>i4_LQ_CK_c7192/f1p0/4564
AGCCCACCGCTGCCCAATCCCCCGCACGCTTCGCTCCCCCAATCCCCTCTCGCTTCTCCTCCTCCAACCCGCTCCGTCCTCGCCGCCGCCACCACTGCCGACCACGTCCTCTCCTCCAACCCCTACCCCAACGCCTAGGCAGCCCACCGCTCGCGGTCGAGAAGAAGGAGTCCTCACGGTCGTCGAGCTGCCGCCCCACTCCCATCCGCCCTCCCGCCGCTCGCGGTCGAGAAGAGGGAGCCCTCGCGGTCGTGGAGCTGCCGCCCCGTTCCCATCCGCCCTCCCGCACTCTTGTGTTGTCCTCGGGGCAGGACGTCCGCGCCTCCGGTGGATGGGAGCGGTGGTGCACCATGGCGTGCAAACGGCACCCTCTCGGAGCTGGGCATGGAGCCCCGGATC…
>i2_LQ_CK_c100047/f1p2/2150
TACAATATTTATTTTGCAGTTTCGGCATATTAATCATTATTATACACATAGAAATCTTCAGGGTGTTTTTATTTATAATTTACATTCCCTCATCAGTTAAGATATAATTTATAGGTAATTTTTGCTATGAATTTGTTGTCCTCTGATGTGTGCAGATTCCAGTCACACTAATGAGCTGTCCAACCATGCCAGAAGGGCAAAAGCGACAAAGTTCAAGGAAACATTGTGATATTCTGCCATAGGCCACCAGATGAAGAAGAGTTGTATCTTGAAAAACCACTTCGCCGTCACCCGGCAGGATTGTGCTACTCCAACACTACTACTTGGATGCTAAGGTGATTTTCTTGCAGCAACCCATCGTGCGTTAAAATTCGCTTATCTGAGCTATGGCAAGATATG…
>i2_LQ_CK_c81917/f1p2/2379
AGTTCAAGGAAACATTGTGGTAAAGTCCCATTTGGGTCATGTTGTTTGTTTTATCTAATTCATTTTTGATTGAGTCTGGGTGCTTAATGATGGGTCTTAGAGATTAATGGAGGGCAAAAGTGTATGGAATTAATAGATAAAATAGTTCTCATGTCATGGAATCAAGATACTGAACAATCTGCTAACCTGTAAATATCAGATATTCTGCCATAGGCCACCAGATGAAGAAGAGTTGTATCTTGAAAAACCACTTCGCCGTCACCCGGCAGGATTGTGCTACTCCAACACTACTACTTGGATGCTAAGGTGATTTTCTTGCAGCAACCCATCGTGCGTTAAAATTCGCTTATCTGAGCTATGGCAAGATATGTAGATTAACTCGACTTGGAGTGCCATGGC…
>i3_LQ_CK_c27172/f1p5/3413
AGACGCCGCCGTCGCAGTGTAGCTCACTCCACTTCCCCCCTTTCCTTCGCCGCATCTCCGAGCACCGGAGGTAAAGAAGGCCGCGGCCAAAAACCCTCCTTTTCCCTTTCTCCTTCCCAGATTAATGCTTTCCATAGTGTAAGATCCAAAGCACTTTGTTGCGGTTGCTCTCCGTCCGGATTATGCTTTGATTCTTGCTGCTGGTTGTGTGTTAGGGTACGATCTGGAGGAATATCGATCTCCCCCTTGTTTTTTTATGCTTCGTGTTTCTCTGCTTCTGCCCTGAATTGCTCCTGTTCGTTCTTCATTCTGTGAAGTCTGTAGTGCCCAGTCTTTGCGCGTCGTTGAGGGTTCGCTCCCGCAATTTCCCCCTTGATTTCTTCTTCTTGTCCAGTTGCC…
>i2_LQ_CK_c114749/f1p6/2734
TATCTTGTCCGCTGCAAGTTCCTGATAATTATAAAAATGTAAAGACTTTGTGTGATTGAGTGATTTTGTAGGCAATTTAGTGTATTTTGGACAACAACTAACAACAACGAATCTAGACCAGTTCTCTTCTTTTTATTTTTCCAGTACGTCTGGGCTCAGATATCTTTTCCCTGGTTGAACTTGTTGGGATGGAGTACATTTTCATGAATCGTCCACCGAAATTGCGGATTTTTTGTGTGTGTATGGTAGGAGTGGAACCATAGAATCGTCTGCCAATTGCAGAGCAATCCTTTAGAAATTTGGGAACTAATAATGATTGCACGAAATACAGCTGCAGTTTCGAGTCTCTTGCCATTGTCTTATCTAACTGTCCCCGTACGCAATTGACTGCTTTACAAA…
>i2_LQ_CK_c96644/f1p7/2413
ACACCATTTCGAATCCCAAAACCCTAGCCTCACCTCACCTCGCCACCGCGCGGCCACCCAAGCTCCCCACGCGCTCCCATGGACGCCAGCGGCGGCGGCCGCCTCTTCCAGTCGCCGGCGACGGAGGACGAGACGATGGCGCGGAAGCGCTCCCGCCGCGTGAGCTTCGCGGACACCACCGCCGTGCACGTGTTCCAGCGCGACGAGGACTTCGAGACGCCCCCGGAGGAGCGCCCCGCCTCCCCCTCCCCTTCCCCGGCGGCGGAGGGCGACCAGACGAAGGGAGACGAGGACTTCGTGCGCGCGCCGTTCGGGTTCCTCGGGGATGTCGATCTCGGCTCCGACTCCCCCGCCAGCGCCGCCGGATCCCTCTCCTCCTTCGACGGAGATGGCAACTTC…
>i2_LQ_CK_c132163/f1p7/2815
CCCCACACCATTTCGAATCCCCAAAACCCTAGCCTCACCTCGCCACCCCGCGCCCGCGGCCACCCAATCTCCCCACGCGCTCCCATGGACGCCAGCGGCGGCGGCCGCCTCTTCCAGTCGCCGGCGACGGAGGACGAGACGATGGCGCGGAAGCGCTCCCGCCGCGTGAGCTTCGCGGACACCACCGCCGTGCACGTGTTCCAGCGCGACGAGGACTTCGAGACGCCCCCGGAGGAGCGCCCCGCCTCCCCCTCCCCTTCCCCGGCGGCGGAGGGCGACGAGACGAAGGGAGACGAGGACTTCGTGCGCGCGCCGTTCGGGTTCCTCGGGGATGTCGATCTCGGCTCCGACTCCCCCGCCAGCGCCGCCGGATCCCTCTCCTCCTTCGACGGAGATGGC…
>i2_LQ_CK_c118968/f1p7/2427
CCCCACACCATTTCGAATCCCAAAACCCTAGCCTCACCTCACCTCGCCACCGCGCGGCCACCCAAGCTCCCCACGCGCTCCCCTGGACGCCAGCGGCGGCGGCCGCCTCTTCCAGTCGCCGGCGACGGAGGACGAGACGATGGCGCGGAAGCGCTCCCGCCGCGTGAGCTTCGCGGACACCACCGCCGTGCACGTGTTCCAGCGCGACGAGGACTTCGAGACGCCCCCGGAGGAGCGCCCCGCCTCCCCCTCCCCTTCCCCGGCGGCGGAGGGCGACCAGACGAAGGGAGACGAGGACTTCGTGCGCGCGCCGTTCGGGTTCCTCGGGGATGTCGATCTCGGCTCCGACTCCCCCGCCAGCGCCGCCGGATCCCTCTCCTCCTTCGACGGAGATGGCAA…
>i3_HQ_CK_c17912/f2p0/3575
GGCTTCAAGACGGACGAGATCCTCCACGACACAGCCGCCGAGCACACGTCTGGCGGCGATGGCAAGGAGAGAGCTCCTCCACGGCACAGCCGCCGACCTCGCGTATGGCGACGATGGCGAGGAGATGCTCTGCCTCGACGTTCACCTCCTGTCCACACCGATCCCGCCACCCATATCCTCCCTTTCGCCTCCACTGACCGCCACAATCCCGTGCCTCCGAATCCCACTTCATCGCTGGATTTCTAGGACAAGGATGAGTTGGAGGGGATTTCCATCACGGAGCTCCAAAATCTGACGCGTCCTCCACCATGTCAGATCCCTCTGTCGCGGACGCAGCCCAGGCGGCGCCGGCCGAGCTCCTTCGTGCGTTTTCCATCAAGATCGCCTGCATCAGCTTTG…
>i3_LQ_CK_c57530/f1p0/3158
ACGACACAGCCGCCGAGGCGAGGAGAGAACTCCTCCACGGCACAGCCGCCGACCTCGCGTATGGCGACGATGGTGAGGAGATGCTCTGCCTCGACGTTCACCTCCTGTCCACACCGATCCCGCCACCCATATCCTCCCTTTCGCCTCCACTGACCGCCACAATCCCGTGCCTCCGAATCCCACTTCATCGCTGGATTTCTAGGACAAGGATGAGTTGGAGGGGATTTCCATCACGGAGCTCCAAAATCTGACGCGTCCTCCACCATGTCAGATCCCTCTGTCGCGGACGCAGCCCAGGCGGCGCCGGCCCTGCCAAGGAGCCCGGCCGAGCTCCTTCGTGCGTTTTCCATCAAGATCGCCTGCATCAGCTTTGATTCAAGTCGAGCATACTTTGGATTG…
>i2_LQ_CK_c119740/f1p3/2881
GCCGAGGCGAGGAGAGAACTCCTCCACGGCACAGCCGCCGACCTCGCGTATGGCGACGATGGTGAGGAGATGCTCTGCCTCGACGTTCACCTCCTGTCCACACCGATCCCGCCACCCATATCCTCCCTTTCGCCTCCACTGACCGCCACAATCCCGTGCCTCCGAATCCCACTTCATCGCTGGATTTCTAGGACAAGGATGAGTTGGAGGGGATTTCCATCACGGAGCTCCAAAATCTGACGCGTCCTCCACCATGTCAGATCCCTCTGTCGCGGACGCAGCCCAGGCGGCGCCGGCCGAGCTCCTTCGTGCGTTTTCCATCAAGATCGCCTGCATCAGCTTTGATTCAAGTCGAGCATACTTTGGATTGGCGGATGATGCCGACGATGATGACCAAAA…
>i3_LQ_CK_c54466/f1p0/3324
AGCCGCCAGCCTCCAATCGCCTCGATCGATTCATCGTCCCCAATCGCCTCCCCGCAAGACAAAATTGGCACAGACAAAGAAACCCTAGCCAATCCCACCCAGCCGCACGTCTCCCTCCCATAGCCGCTCGTCCCACTCCTCAATCCTTGCTCCTCTCCACGTGCGGCCGCCGGCAAGGATCTGCTGCTTCACCTCTCCTTTTTTCGCTGGGTAGGGGTGCAGAAGGCGGCATGAGCAAGCGGGAGCAGCGCCGCCGTCCGCCGCCGCACGACCATCTCAGCAGCAACGACGCCTCGTTCCTTCTACTCCTCTCCCCTCCGCCCCTGTCCCGTATGCGGCATCGCGCACCTCTCCCCCTCCCCATCGCGGCCGCTGCATCGAGCCACCACCGCTCGATCC…
>i2_LQ_CK_c62497/f1p2/2634
ATAGCCGCTCGTCCCACTCCTCAATCCTTGCTCCTCTCCACGTGCGGCCGCCGGCAAGGATCTGCTGCTTCACCTCTCCTTTTTTTCGCTGGGTAGGGGTGCAGAAGGCAGCATGAGCATGCGGGAGCAGCGCCGCCGTCCGCTGGCGCACGACCATCTCATCAACAACGACGCCTCGTTCCTTCTACTCCTCTCCCCTCCGCCCCTGTCCCGTCCGCCGCATCGCGCACCTCTCCTCTTCACCATCGCGGCCGCCGCATCGAGCCACCACCGCTCGATCCGGTCGACGGGGATGAATAGACGTAGTCAACTTCCAGGCAGAAGGCGTGGGGGCGAGCAGATCTGGAGCTCCGTCCAGCAGCGACGAGGATCGGCGAAGCACTCGCAGCCGGACATCCA…
>i4_LQ_CK_c5187/f1p0/4251
AAAGAAAAAAATCGAACCAAGCAGCAGGGTAACGAGCTCACGACACTCCAATGGCGGCCGCGCGCGTGCACCTTCACCTCTGCCCGCGCCTCCTCCGAGCCTTCGCCTCCTCCACGTCCCGCCCTCTCGTCGCGACCCACGCCAGGACTTCGCCCTTACGGCGCGCGGGGCCGGCCAGGCCGCTCGCCGCCCGCAACCGTCGCGGGGCCGGCTCCTCCATGGCCGCCGCGCCGCCCGCCGAGGCCCAGGACTTCGCCACAGCTGCGGACCTGCAGTTCGAGGCGCCGCTCAAGATCGTGCTGTACCCCGACCCCGTCCTGCGCGCGCGCAACAAGCGCATCAACACCTTCGACGGCAACCTACGCTCCCTCGCGGACGAGATGTTCGACGTCATGTACA…
>i6_LQ_CK_c430/f1p0/6632
TTCCAGCATGAGTTTGATCACTTACTGGGGATTCTTTTCTTCGACAGAATGACTATGGATGTTGTTGAGAGCATACGTGAACAGCTGAAGGACCTGGAGGACAAATACGTGGAAACAACAGGACAGAAAAGCCCCGAAACTGTTGAAAACTACAGAGGGGCAAAGGATGTCATGAGTTTTGCAATATGATGATTTTGCATCGGTTCTGCTCCAAATGTTTCGTCAAGCCAGGTTTTACATTGAGGAGTTTGTGGAACAGTTTGTTGTGCATACTGCGGTCATTCTAGTTATGGCAGTTTTGCATGTCTAGATATTGCAATATCAATGGAATTACAAAAGGAAATTTTACAATTTATCAATGAAGTATTATTTCCAAGGATGAGTGTCTGAGTAGTATTT…
>i4_LQ_CK_c2373/f1p1/4462
GCGCGCGTGCACCTTCACCTCTGCCCGCGCCTCCTCCGAGCCTTCGCGTCCTCCACGTCCCGCCCTCTCGTCGCGACCCACGCCAGGACTTCGCCCTTACGGCGCGCGGGGCCGGCCAGGCCGCTCGCCGCCCGCAACCGTCGCGGGGCCGGCTCCTCCATGGCCGCCGCGCCGCCCGCCGAGGCCCAGGACTTCGCCACAGCTGCGGACCTGCAGTTCGAGGCGCCGCTCAAGATCGTGCTGTACCCCGACCCCGTCCTGCGCGCGCGCAACAAGCGCATCAACACCTTCGACGGAAACCTCCGCTCCCTTGCGGATGAGATGTTCGACGTCATGTACAAGACTGATGGCATCGGTCTGTCGGCACCGCAAGTCGGGGTGAACGTGCAGCTCATGGTA…
>i2_LQ_CK_c74235/f1p1/2107
CAGCAGCTTGACTTTGCAGTAACTGTATCAGCACTACTTGGTATACCTTTTCCCTTTGGAAGCATTGGACGTGTAAACCCAGAATTGTATGCTCTGAGTGCTGGGACATGGGATAATCAAAAGATGGATATCAAATCATGTACACCGTGGAATGACCTAGAAGCATGGAGAAGGAGATATGCTGAAGCCCTTTGTGTAAATAGCTGGCAGGTGAAGAGATACATTGATCAATATTCTAGTAGTTCTATTATTGGATTTTCGGCTGAATACCTGCACCATGTCGCGGACCTGTATTCAAAAGCTCAGGCAAACTGGTCAGAGGCTCTGAAGTCTACATGTCAATTGGAAATAGCCAGGGGAGAAGAATTTAAGGAGAGCGCGAGTTCTGTTCTGCAGCTG…
>i3_LQ_CK_c44655/f1p0/3191
CGCCTCCACCCGCGCCGGCCGCCGCCCGTACCGCCCCGCCCCGGCCACAGCCACCCCGCCTCGCACCCGGCCACGGACTCCCTGCCGCGCCGCCGTGCGCCCGGCACGACCGCCCACGAAAAAAAAAAAAAAAACAAAAAAAACGCCTGCCGGAGCTAGGCGGCTCCGGCGAGCCACCGCCGCGAACCCACCCGAGGACGCTCGTGGCCGCTGATCTTCGTCGCCATCCTCGCGGTCCACTCGCTGGCGATCTTCCTCTTCACGCGCGGCTTCCTCCTCACCCGCACCGAGCTCGACCTCCACAGCCACCGGGACGACCGCACCGGCGTCTCCCCCGGGTGCTCCTCCTGGCCCCCGCCCGCAGTCGACCGCCTCGTCATCGTCGTCCTCGACGCCCTC…
>i2_LQ_CK_c6175/f1p1/2717
TGGATGGACAAGCTGCAGGTCCTGCAGAAGCTGGCAGCTGACGAGAAGAAATCTGCTAGGATCTTCAAAGCGCTCGCTGACCCACCGACCACCAGCCTTCAGCGTCTTAAGGCTCTCACGACGGGTGGCCTCCCTACCTTTATCGACGTCGGCAACAGCTTTGGAGCTCCAGCAATAGTAGAAGACAATATAATGCATCAGCTGGCCAAAAGTGGAAAGAGGGTAGTCATGATGGGAGATGATACATGGACACAGTTATACCCAGAGCACTTCAACAAGTCATTCCCGTACCCTTCTTTTAATGTTAAAGATCTTGACACAGTAGATAATGGTGTTATCGAGCACTTGCTTCCGTCATTGCACGAAAATGATTGGGATGTTCTTATTGCACATTTTCTT…
>i3_LQ_CK_c57263/f1p0/3251
CCCCTGGCCCGACCGTGAGCGCCTCCACCCGCGCCGCCCCTCCCCTCCCCTGCGCCGGCCACCGCCCGTCCAGCCCTGCGCTCGGCCACGGCCGCCCCGCCCCGCGCCCGTCCACGGACTCCCTGCCGCGCCGCCGTGCGCCCGGCCACGACCGCCCCACGAACGCCTGCCGGAGCCTATGGCGGCTCCGGCGAGCCACCGCCGCGAACCCACCCGAGGCCGCTCGTGGCCGCTGATCTTCGTCGCCATCTTCGCGGTCCACTCGCTGGCGATCTTCCTCTTCACGCGCGGCTTCCTCCTCACCCGCACCGAGCTCGACCTCCACAGCCACCGGGACGACCGCACCGGCGTCTCCCCCGGGTGCTCCTCCTGGCCCCCGCCCGCCGTCGACCGCCTCGT…
>i2_LQ_CK_c152177/f1p1/2239
AGTCCGACCCAAACCCAACAAGAGAGCAGGCCTGTTCGAACTGCTGAAAAAGCACCCCCCCGCATCCTCCGCCGCCGCCGCGGCGTAGCCCGCCGTTCATCCCCGCCCTCCTCCGCCAACGCACTGGTCTCTGCCGCCGACATCGCCCTCTGCCGAAACCACCAAGCGGGCCAGCTCCTCCGACGCCTGGCATCTTTCCCCTCCTTCCTGGCGCGGAAGCCTAGCTCACGCCATCGCCCTTTTCGCCCTTTTCGCCCGCGCCTCCAGCCTCCTTCCGCATCAAGGAACCCTCTGCTCGCCCTCGTCGTGGTTATCCTGATCACTTCTGCGGCTCTACTGGTATTGGACTGGCGTGGAGCGGAGATCAATCAATACTTGGGGTTCGTTTCTTTAGCTGGC…
>i2_HQ_CK_c50817/f4p1/2257
ATTCGAGTCCGACCCAAACCCAACAAGAGAGCAGGCCTGTTCGAACTGCTGAAAAAGCACCCCCCCGCATCCTCCGCCGCCGCCGCGGCGTAGCCCGCCGTTCATCCCCGCCCTCCTCCGCCAACGCACTGGTCTCTGCCGCCGACATCGCCCTCTGCCGAAACCACCAAGCGGGCCAGCTCCTCCGACGCCTGGCATCTTTCCCCTCCTTCCTGGCGCGGAAGCCTAGCTCACGCCATCGCCCTTTTCGCCCGCGCACGCGCCTCCAGCCTCCTTCCGCATCAAGGAACCCTCTGCTCGCCCTCGTCGTGGTTATCCTGATCACTTCTGCGGCTCTACTGGTATTGGACTGGCGTGGAGCGGAGATCAATCAATACTTGGGGTTCGTTTCTTTCGCTG…
>i3_LQ_CK_c65683/f1p8/3023
AACCGTGACTTTGCTTCTCTCGCACCGCCGGCCGTCGTCGATCGTCAGGCGCCATGGACCCATACAAGCACCGCCCGTCGAGCTCCTTCAACGGCCCGCAGTGGAGCACCAACTCCGGCGCGCCCGTCTGGAACAACGACAACTCCCTCACCGTCGGCTCCCGAGGTACCCTTTCCGAATTCCGACCCCTTTCACTTATACTAGCACCGTTTGCTTATGTCTCAGTTGTGGCGTCGGATCCCAGCCGCGCGGCTGAGGTCACTGTGGTTAGCAAACACTCAAGGTTGCTCATGGTCATGGTCTAGCTTAACATGTTGGTTTGGTTCTAGCTTTCATCAACTACTTTCATAGCTTATCTCTAGCCCTTCTTCTCCTGTAATTTTGAGCTGATATTGGAAG…
>i3_LQ_CK_c7231/f1p8/3157
TAACCGTGACTTTGCTTCTCTCGCACCGCCGGCCGTCGTCGATCGTCAGGCGCCATGGACCCATACAAGGTACATATCTAATCTCTCTCTCTCTCTTTATCGAAAAATCTAATCTCTCTCCGCCGCTCAGGGAGCTCTCGTCTCGTGCTTGTTCATGGCTTCGGTTCTGATGAGTTTTGGTTGTTCCCTCTGCTGTGTGTGGTGTAGCACCGCCCGTCGAGCTCCTTCAACGGCCCGCAGTGGAGCACCAACTCCGGCGCGCCCGTCTGGAACAACGACAACTCCCTCACCGTCGGCTCCCGAGGTACCCTTTCCGAATTCCGACCCCTTTCACTTATACTAGCACCGTTTGCTTATGTCTCAGTTGTGGCGTCGGATCCCAGCCGCGCGGCTGAGGTC…
>i2_LQ_CK_c170571/f1p1/2525
GTCGCCAAACTCGGCCGCGCGAGCTCACCACCAAACGTCACTCGTTTGCTTCCAGCCGGAGGGGAAAAAAATTCGCCCCGTCTCCCTCGTCGTCCTCCTCCTCCCGCTCCTCGATTCGAGCGGCGCCGCCCTTGCTCCCGCTCCAGCCGCCGCCCGCCGGCCGCGCCGCCCCCCAGAGCTCGCCACAGGACGCGCCAGTACCACCACGGTGGCCAATCCTCCCCGGCGCGCGCTGCTGGCGGGCGATGCGATCGGATGAGGTGTGGGCGGCGGCGGCAGCGGTGCTACGTGGAGAGGAGGAGGAGGACGTCGAGCTTCGCTGCGGAGGCGCTGCCCCCGCCCCTCGGAGCCGGTGATGGCCCCGACCGCGGAGCCGCCGGCCCCGCCGCCGCCGCGGCG…
>i2_LQ_CK_c38533/f1p1/2570
ACCACCAAACGTCACTCGTTTGCTTCCAGCCGGAGGGGAAAAAAATTCGCCCCGTCTCCCTCGTCGTCGTCCTCCTCCCGCTCCTCGATTCGAGCGGCGCCGCCCTTGCTCCCGCTCCAGCCGCCGCCCGCCGGCCGCGCCGCCCCCCAGAGCTCGCCACAGGACGCGCCAGTACCACCACGGTGGCCAATCCTCCCCGGCGCGCGCTGCTGGCGGGCGATGCGATCGGATGAGGTGTGGGCGGCGGCGGCAGCGGTGCTACGTGGAGAGGAGGAGGAGGTCGAGCTTCGCCGCGGAGGCGCTGCCCCCGCCCCTCGGAGCCGGTGATGGCCCCGACCGCGGAGCCGCCGGCCCCGCCGCCGCCGCGGCGCCGCGCTCGGGCCCGCCCCCGGGGCTGAA…
>i2_LQ_CK_c24084/f1p1/2521
ACCACCAAACGTCACTCGTTTGCTTCCAGCCGGAGGGGAAAAAAATTCGCCCCGTCTCCCTCGTCGTCCTCCTCCTCCCGCTCCTCGATTCGAGCGGCGCCGCCCTTGCTCCCGCTCCAGCCGCCGCCCGCCGGCCGCGCCGCCCCCCAGAGCTCGCCACAGGACGCGCCAGTACCACCACGGTGGCCAATCCTCCCCGGCGCGCGCTGCTGGCGGGCGATGCGATCGGATGAGGTGTGGGCGGCGGCGGCAGCGGTGCTACGTGGAGAGGAGGAGGAGGTCGAGCTTCGCCGCGGAGGCGCTGCCCCCGCCCCTCGGAGCCGGTGATGGCCCCGACCGCGGAGCCGCCGGCCCCGCCGCCGCCGCGGCGCCCGCGCTCGGGCCCGCCCCCGGGGCTGA…
>i1_LQ_CK_c20713/f1p4/1888
GCCGACCGCACTACCGCAGCCACGATGGGGAAAAGGAGGGATTCGTTTCACAGCATGAGAAGAGGGGCGGCGGAAGGGCGATCGGAGAGGGAGCGCTTGGCGGCGAGACGCGGCGATCGCCTGATCCTAATCGTGCTCAAGGATCTGGAAGCTCGGCTGCCTCGGCATTGTGCCCTCACTATGGTTACTGGAGAAACCAGTTCAAAGAGGCAAATCAATGAGGAATGCATCATAAACTGCCTCCCAGTAGACCTCATTGAGCGGATATTTTTTAGGCTTCCAGTTAGCACTCTGTTGAGGTGCGCAGGTGTCTGCAAGCACTGGTACAACTTTATCCGGGATCCCCTGTTTGTCGCATCACACCTCCAGAATGCGCACTGTTATGCCCTTATGTTCTTC…
>i2_LQ_CK_c64280/f1p6/2371
GCCGACCGCACTACCGCAGCCACGATGGGGAAAGCGGCGGGAATTCGTTTCACCACCTGAGACGAGGGGCGGCGGGAAGTCGATCGGAGAGCCCTCGCTTGGCGGCGACCGCGGAGATCGCCTGATCCTAATCGCGCTCCGGGATCTCGTAGCTTAGCTGCCTTGGCATTGGGTGCTCACTATGGTTACTGGAGAAACCAGTTCGAGGCAAATCAATGAGGAATGCATCATAAACTGCCTCCCAGTAGACCTCATTGAGCGGATATTTTTTAGGCTTCCAGTTAGCACTCTGTTGAGGTGCGCAGGTGTCTGCAAGCACTGGTACAACTTTATCCGGGATCCCCTGTTTGTCGCATCACACCTCCAGAATGCGCACTGTTATGCCCTTATGTTCTTCCC…
>i2_LQ_CK_c68292/f1p4/2164
ACACACCGCACCGATCACTCGCCGGAGCTCCCAATCAATGGCCGCCTCCGCCCCCGCCCCGCCGCCGCGATCGTGTGATGGCCCGCGCAGCCGCTCGCTGCCCATGGACGAAGCCGGAAGGGCAGCCCCCGCTCCCGCGGTGGTGACCGTCACGGCCTCCGCCGCCGCGCCCTCGCCTCCTGCTCCCCCTCCCCCGCCCCCCGCCACCGCCACCGCCGACACCGGCACGCCCTCGCCCGACCCCGATGCACTCTATCAAGAGGGGATGTGGAACCAGATGGCCATGAGCAGCGGCGCCACCATGCAACAGGGGCCATATCCTGAGCGGCCGGGGGAACCCGACTGCACTTACTACCTCAGGACTGGATTGTGTAGGTTCGGCTTGAGCTGCAGGTTCAA…
>i2_LQ_CK_c18010/f2p4/2130
ACACACCGCACCGATCACTCGCCGGAGCTCCCAATCAATGGCCGCCGCGATCGTGTGATGGCCCGCGCAGCCGCTCGCTGCCCATGGACGAAGCCGGAAGGGCCCCCGCTCCCGCGGTGGTGACCGTCACGGCCTCCGCCGCCGCGCCCTCGCCTCCCGCTCCCCCTCCCCCGCCCCCCCGCCACCGCCGACACCGGCACGACCTCGCCCGACCCCGATGCACTCTACCAAGAGGGGATGTGGCACCAGATGGCCATGAGCAGCGGCGCCACTATGCAACAGGGCCCATATCCTGAGCGGCCGGGGGAACCCGACTGCACTTACTACCTCAGGACTGGATTGTGTAGGTTCGGCTTGAGCTGCAGGTTCAATCACCCTCCTGATAGGAATATGGCTATT…
>i1_LQ_CK_c20097/f1p0/1882
GTATATCCCCAAAGAAAACAAGGAAATGGGGGGAAAAGAAAAAGAGAGACCAAATCCCAAACGTCTCCATTCCAAAATCATTCCGCGCACCGCCCGGCGAGATCAGGCGGCTCCGTCGCCAATTCTCTGCCGGAGCCGGGAAGGTGCGATTTTCTGAGGCGGCGGAGCCATTTTCCTGCGAGATTTACGGTGGCGTTTCCAAGTCTCAGGCAGTCGGAAGGCGCGATCTTGCCGCTGCGAACTCGGGCAGATTCTTGCCGCTCATCTGAGGATTAGAGGTCGCGTGCGGAGGTGAGAGGCTGGGCACCTCCACCGCGTTTCTTGCGCGGATTTCATCCATTTCCCGGTGCTGTTGCCGAGAATCCGGCGTGAAATTGGTTGCGGGGAGCGAAAGGTAGG…
>i1_LQ_CK_c39513/f1p2/1648
GGAGCGGAAAAGAAAAAGAGAGACCAAATCCCAAACGTCTCCATTCCAAAATCATTCCGCGCACCGCCCGGCGAGATCAGGCGGCTCCGTCGCCAATTCTCTGCCGGAGCCGGGAAGGTGCGATTTTCTGAGGCGGCGGAGCCATTTTCCTGCGAGATTTACGGTGGCGTTTCCAAGTCTCAGGCAGTCGGAAGGCGCGATCTTGCCGCTGCGAACTCGGGCAGATTCTTGCCGCTCATCTGAGGATTAGAGGTCGCGTGCGGAGGTGAGAGGCTGGGCACCTCCACCGCGTTTCTTGCGCGGATTTCATCCATTTCCCGGTGCTGTTGCCGAGAATCCGGCGTGAAATTGGTTGCGGGGAGCGAAAGACACGAAGGTGATGGACTACTACAACATCCT…
>i1_LQ_CK_c63270/f1p1/1603
GGTTTCTCCCGAGCTGTAGCACCGCACCTCATCGCCACGCCACCAAATCCCCGATCCCCATCCCTTCCCACCTCCCCGGCGGCATGGACGAGGACGACGTGGGCGGCGGGGGCGACGCGTCCCCGCAGCACGCGGGCGACGGGGCGGTGGAGGCGGAGCGCGGCGGGCCGGGGGCGCTGGCGCCGCGGGACGTGGCGTCGTCGCCGACGAGCTCGCGGTCGGTGACGGAGACGGTGAACGGGTCGCACCGGTTCGTGATCCAGGGCTACTCGCTGGCCAAGGGCATGGGCGTGGGCAAGCACATCGCCAGCGAGACCTTCACCGTCGGCGGGTACCAGTGGGCGATCTACTTCTACCCCGACGGGAAGAACCCCGAGGACAACTCCGCCTACGTCTCCG…
>i1_LQ_CK_c2870/f1p10/1651
GTTTTCTCCCGAGCTGTAGCACCGCACCTCATCGCCACGCCACCAAATCCCCGATCCCCCACCCTTCCCACCTCCCCGGCCGCATGGACGAGGACGACGTGGGCGGCGGGGGCGACGCGTCGCCGCAGCACGCGGGCGACGGGGCGGTGGAGGCGGAGCGCGGCGGGCCGGGGGCGCTGGCGCCGCGGGACGTGGCGTCGTCGCCGACGAGCTCGCGGTCGGTGACGGAGACGGTGAACGGGTCGCACCGGTTCGTGATCCAGGGCTACTCGCTGGCCAAGGGCATGGGCGTGGGCAAGCACATCGCCAGCGAGACCTTCACCGTCGGGGGCTACCAGTGGGCGATCTACTTCTACCCCGACGGGAAGAACCCCGAGGACAACTCCGCCTACGTCTCCG…
>i1_LQ_CK_c41403/f1p0/1580
AAGGTCGATCTAGGGTTTACTCACCTGCCAAGGACCGCCGCCGACCTAGCCAACTCCGTCAGAAGTATGCCGCGGAGAGTTGCCGCCGGAGGGAGGCCCGGAAGAGCATCTTCTTGGAACATCTTGTGCGATCTGCAGTCCTGCATCTCTGAGCCCGTTAGAATTATTCATTACGCTCTCGACGTTGTTCGACGACTTTTCTGTATTAGAGGAATGGGGAGACAAAGGGTATGTGCAAAGGGGGCGGAAAAAGAAGCTGTCAATACTGCTAACGAGAGAACGGGACAAAAAGAATATCCTGCTACCGATTATGATGATTACAACCAGCAACTGGCTGACGATGACCTCCATGGCGGCGACGATGAACTCCATGGCAGCGACGATGAACTCTATGGCAGG…
>i1_LQ_CK_c65366/f1p3/1690
AAGGTCGATCTAGGGTTTACTCACCTGCCAAGGACCGCCGCCGACCTAGCCAACTCCGTCAGAAGTATGCCGCGGAGAGTTGCCGCCGGAGGGAGGCCCGGAAGAGCATCTTCTTGGAACATCTTGTGCGATCTGCAGGTATTACGACATCTATATCCGCCCTTTCGATTATGAATCTGCTAGGTAGACCAAATAGTTTTTCGCCGTATCGATGTAGCTAGATGGAAGCGTTATTGATCTCTATTAAATTTTATTTCTTAATCATCTACAATTCTCGATCCTGAAACAGTCCTGCATCTCTGAGCCCGTTAGAATTATTCATTACGCTCTCGACGTTGTTCGACGACTTTTCTGTATTAGAGGAATGGGGAGACAAAGGGTATGTGCAAAGGGGGCGGA…
>i2_LQ_CK_c48722/f1p1/2462
TGGTAGCCGGCTAATCACAACAACCCGCAAAGTTAATGTGTCAGAAGCATGTACCTCTTCCAGTACAGAAGATAAAATTTATAAAATGAAACCACTTTCTGATGATGATTCCCAAAGGCTGTTCTATAGAAGAATATTTCAGGGCAAGACGGGATGTCCTCATGAATTAGAGCAGGTATCCAGAGGTATCTTGAAGAAATGTGGTGGAGTGCCATTAGCCATCATTACTATAGCTAGTCTTTTGGCTAGTAACCAAAAGATTAAAACAAAGGACCAATGGTATGTTTTGCTCAATTCGATTGGCCGTGGGCTTGTTGAAGGTGATAGTCTAGAGGAGATGCAAAGAATACTGTCATTTAGCTACTATGATCTGCCTCCTCATCTGAAGATTTGTTTATT…
>i3_LQ_CK_c26407/f1p5/3272
AAGCAAAAAAAAAAAAAAAAAAAGCTCAAGCAATGGAGTTTGCGGCGGGGGCGATGCGCCCCCTCCTTGGCAAGCTCGGTCAGCTCCTCTCGGATGAATATAACCTTAGTACGAAGGTGAAGAAAGGCGTCAGCTCTCTCACAACTGAGCTGACCATGATGGAGGCGGCCCTCCTTAAGGTGGCTGAAGTGCCGCGAGATCAGCTGGATAATCAGGTACGGATCTGGGCAGGGAGAGTGCGGGAGTTATCGTACGAGATGGAGGACACCGTCGACGCGTTCATGATTCGCCTGGCGGAGTCCGCCGACGGTGAGCTCCCCACAATGAAGAACAGGGTCAAGAAGATTATGAAGAAAACAACGAGATTATTTAGAAAGGGCAAGGATCTCCATCAGATCT…
>i1_LQ_CK_c50598/f1p9/1368
GCTCATCGCCCCGCCTCGCCTCACGCCGTAACCTAAGCTAGGGTTTTCCTCCTCACCTCCACCTCCACCTCCACCGGCACCACCTCCGAGGCGCGGCCTGCAGCCATGGCGATGGCGCAGGCGGGCATCGGCGTCACCCGCGTCGTGATGCTCATCGGCGCTGGCATGGCCGGGTCCGTCGTCCTCCGCAACGGCCGCCTCTCCGAGATCCTCACCGAGATGCAGGAGTTTCTGGAGAAGGCGGACAAGGGGAAGGAAGGTGGTGGTGGTGGTGCGGACCACGGCATCAGTGACGCGCTCAACGAGGTGCGCCTCCTAGCCATGCAGGTACGGCAGCTAGGTTCTCCACGCTCCATAACTGTTCTCAACGGAGGTTCTGGACAATCAGGATTATCGGGA…
>i1_LQ_CK_c15731/f1p0/1300
ACCATTTCCACGACCCTTTCCCCTCTCCTTCCTTCCAGCAGACAGACGACCGCTCATAGCCCCGCCTCGCCTCACGCTGTAACCTAAGCTAGGGTTTCCTCCTCCACCTCCACCTCCACCACCAACGGCACCACCTCCGAGGCGCGGCCTGCAGCCATGGCGATGGCGCAGGCGGGCATCGGCGTCACGCGCGTCGTGATGCTCATCGGCGCCGGCATGGCCGGGTCCGTCGTCCTCCGCATCGGCCGCCTCTCCGAGATCCTCACCGAGTTGCAGGAGTTTCTGGAGAAGGCGGACAAGGGGAAGGAAGGTGGTGGTGGTGGTGCGGACCACGGCATCAGTGACGCGCTCAACGAGGTGTGCCTCCTAGCCATGCAGGTACGGCAGCTAGGTTCTCCA…
>i3_LQ_CK_c57295/f1p0/3297
GTACTAGCCCATGTATCGCTCCGCTGTGCTTCCCTGCGGATTTAAGTGGATTGGAGTGGTGGCGAGCTTGGGCGGCGCAGCAGGCTCTCTCCGCCCGATTAATCAGATGCGCCGGGGGCATATGGTGATGCTCCAGATCCCCTCCCCGTAGGCCGGCCGGCGGCCGCTCCTCTCCGTGGTCGTCGTGGTGTCTATGGAGCCAATTTTGACGCGGCACGCCCTGGATGGTGGTGCAGAGAAGGAGCTCGGCGCCCTACTCCTCTTCGACGGCGGGTTGAGGCGCGGTGCCGGCTTGGTGTTTCTGAGAAAGGGCGAGATCCCGAGCTAGCTGCCGAGCTCCCTCACGGAGGGGTCAGAGCTCCAGCAGTAGTAGCTTGGCCTGGAGATCCCCTTCTTCGG…
>i3_LQ_CK_c18866/f1p0/3129
GTCGCCGGCCGCCACCCACATCCATCGGCCGGCGCCTTCGTACCACACTTTGTAAGCCACGCCGAAACACCGTACTAGCCCATGTATCGCTCCGCTGTGCTTCCCTGCGGATTTAAGTGGATTGGAGTGGTGGCGAGCTTGGGCGGCGCAGCAGGCTCTCTCCGCCCGATTAATCAGATGCGCCGGGGGCATATGGTGATGCTCCAGATCCCCTCCCCGTAGGCCGGCCGGCGGCCGCTCCTCTCCGTGGTCGTCGTGGTGTCTATGGAGCCAATTTTGACGCGGCACGCCCTGGATGGTGGTGCAGAGAAGGAGCTCGGCGCCCTACTCCTCTTCGACGGCGGGTTGAGGCGCGGTGCCGGCTTGGTGTTTCTGAGAAAGGGCGAGATCCCGAGCTAG…
>i3_LQ_CK_c35380/f1p0/3320
GATTTGAGCGGTTGTCTTGCCCCACCTCTCATTTTTCGCTCCCGTCTACCTCTCCTCCTTTTCATTGTCGCCGGCGGCCACCCACATCCATCGGCCGGCGCCTTCGTACCACACTTTGTAAGCCACGCCGAAACACCGTACTAGCCCATGTATCGCTCCGCTGTGCTTCCCTGCGGATTTAAGTGGATTGGAGTGGTGGCGAGCTTGGGCGGCGCAGCAGGCTCTCTCCGCCCGATTAATCAGATGCGCCGGGGGCATATGGTGATGCTCCAGATCCCCTCCCCGTAGGCCGGCCGGCGGCCGCTCCTCTCCGTGGTCGTCGTGGTGTCTATGGAGCCAATTTTGACGCGGCACGCCCTGGATGGTGGTGCAGAGAAGGAGCTCGGCGCCCTACTCCTC…
>i2_LQ_CK_c104374/f1p2/2234
CTTCTTTATTCGTTGAAACTCAACCAAGGTCAGAGGGATGAGTTCAATGCCCACTGCTATTTGATAAAAAATAGGTGATGGATGGAAGCACACAGAGGCCACGGGCTATTGCAATGCCACATGACAGCAACTTGAGTTCATCGCCAAGGTACAGAGATTCACCTTGTCGCTGCCTTCACAAGTGGAGTAGCCTTCTAGGAAGTAATTGCTTTCTGGAGTGAAATAACCGGCACATTCAACGTTGAGCAGCATGTACATGGCTGAATTCTGCAACAACTTCTCCTATTGCATGATCTGCTTGGAGGCTCCAAATTGTATTGAAAAGGAGTCATGTCCATACAAGTGGGCACAACATCTAGCTGAGCCACAACCAGGGTTGTAAGTGGATGATGAGTATAA…
>i3_LQ_CK_c13982/f1p0/3169
ACCCAATCCCCACTCACGTTCTTCTCCCCCAATCCCCACTGACCTTCCTCTCCTAATCCCTCAAACCCTAGGCCAATCCCCACCCGCTCGCCGCCAGCTCCCGCCCCTCTCTCTTCCTCAGCTCCGAGGGAGCGCAGCCTGCAGCTCGACGCCTCCTCGTCGTCGGTAGCGAGCGGGCACGCACGCGCGCACGCAAGGGCATGCGCGGGGCGAGCTGGCGATGAAGGAGGCGCGAGCACGAAGGAGCAGCGCCGGCGGAGGCTCAGCGCGACGGCGGAGTTGGACTGGTTGCACACATGCCCTTCTTCGATCTGTGGCGGGTCTCACTGGCACACAGGGTTAGCTTCCGCCTCCTCTCTCACATGTCCTCAGGGCCCTCCACGAGCAGATCCTGGGAAT…
>i2_LQ_CK_c103963/f1p3/2901
GTTCTTCTCCCCCAATCCCCACTGACCTTCCTCTCCTAATCCATCAAACCCTAGGCCAATCCCCACCCGCTCGCCGCCAGCTCCCGCCCCTCTCTCTTCCTCAGCTCCGAGGGAGCGCAGCCTGCAGCGCGACGCCTCCTCGTCGTCGGTAGCGAGCGGGCACGCACGCGCGCACGCAAGGGCATGCGCGGGGCGAGCTGGCGATGAAGGAGGCGCGAGCACGAAGGAGCAGCGCCGGCGGAGGCTCAGCGCGACGGCGGAGTTGGACTGGTTGCACACATGCCCTTCTTCGATCTGTGGCGGGTCTCACTGGCACACAAGGTTAGCTTCCGCCTCCTCTCTCACATGTCCTCAGGGCCCTCCACGAGCAGATCCTGGGAATCCACCTCAAGTTTCGAT…
>i2_LQ_CK_c40586/f1p3/2920
ACGCCACCCACCCAATCCCACTCACGTTCTTCTCCCCCAATCCCCACTGACCTTCCTCTCCTAATCCCTCAAACCCTAGGCCAATCCCCACCCGCTCGCCGCCAGCTCCCGCCCCTCTCTCTTCCTCAGCTCCGAGGGAGCGCAGCCTGCAGCGCGACGCCTCCTCGTCGTCGGTAGCGAGCGGGCACGCACGCGCGCACGCAAGGGCATGCGCGGGGCGAGCTGGCGATGAAGGAGGCGCGAGCACGAAGGAGCAGCGCCGGCGGAGGCTCAGCGCGACGGCGGAGTTGGACTGGTTGCACACATGCCCTTCTTCGATCTGTGGCGGGTCTCACTGGCACACAAGGTTAGCTTCCGCCTCCTCTCTCACATGTCCTCAGGGCCCTCCACGAGCAGATC…
>i3_LQ_CK_c34852/f1p2/3718
CACCTTTTGATGCACATCTGGTTCCAAATTTTTAGGGTTGGTGTCATCTCAAGAGAGGACCTTGAACTGAACCTGTACTTTCTTGGCATCAATGGGCCTCCTCCCTTTTATTTCCTTCCCTACCTAGGACAAAGATCACACATCCATTCAATGGTGTTTGAGCCGGAAAGCTAGGCCATTTTTCAAATCTGGCTTCAGCACCTCCACCCATTTTTGGTTCTTGAAGCTTCGGCAGCTGGCTGTGAACTCTGAAGAGAGGGGGCATTGTCATTGGATTCTTGAAGGACACCATATTATATCAGGACATGAGGAGCACCAGATCATGCCAGCAAACTTGCGGAGCTTTGTGATTTGGTAGCCATGGAGGAGGAACAGAAAGAAGCTCCGAGCTTTCTTGAT…
>i3_LQ_CK_c9068/f1p9/3628
ATTGGAAATGGTGCTGGTCTTGTGTGGCACTAGCTTCACTGGCAGTGTACTAGTAGTAGACAGTAGTAGTAGCTACACATTTACCTCACCTTTTGATGCACATCTGGTTCCAATATTTTAGGGGTTGGTGGTCATCTCAAGAGAGGACCTTGAACTGAACCTGTACTTTCTGGCATCAATGGGCCTCCTCCCTTTTATTTCCTTCCCTACCTAGGACAAAGATCACACATCCATTCAATGGTGTTTGAGCCGGAAAGCTAGGCCATTTTTCAAATCTGGCTTCAGCACCTCCACCCATTTTTGGTTCTTGAAGCTTCGGCAGCTGGCTGTGAACTCTGAAGAGAGGGGGCATTGTCATTGGATTCTTGAAGGACACCATATTATATCAGGACATGAGGA…
>i3_LQ_CK_c27530/f1p0/3411
GGGGAGACGGCGTGCGGTCGTGTGCCTCTCCCCCATCCTATATGTCCTTCTCCCGTGCCGCCGGCGAAGCGGCCGGTGGCTGCCTGAGATGAACACGCGCGCGAGATTTTCTAGCAGCAACTTCTTGGCACGCCGGCGTAGATAACCCCGAGCCGCCGTGGCATTCTCATAGTAATAGAGGCCCTACCCTTCCACCGCTTTTCCTGCTTCGACAGCTGGATTTCGCTTTCGGCTCTTGCTTAGCTCAGGGCGGCGTTTAAGGGGCGGCGGCGGCGGCGGCGGCGGTGGTGCTTTTCTAGTTGGTAGTGGCGACTAGCTGCGGGCGGTGGTGATCTGGGAATGGGGAACGCGAGCGCCAGGGAAGTGGGGAACGGCTTTGCGGCGTCGTCGCTGGAGCAG…
>i3_LQ_CK_c38798/f1p1/3454
GCCTCTCCCCCATCCTATATGTCCTTCTCCCGTGCCGCCGGCGAAGCGGCCGGTGGCTGCCTGAGATGAACACGCGCGCGAGATTTTCTAGCAGCAACTTCTTGGCACGCCGGCGTAGATAACCCCGAGCCGCCGTGGCATTCTCATAGTAATAGAGGCCCTACCCTTCCACCGCTTTTCCTGCTTCGACAGCTGGATTTCGCTTTCGGCTCTTGCTTAGCTCAGGGCGGCGTTTAAGGGGCGGCGGCGGCGGCGGCGGCGGTGGGTGCTTTTCTAGTTGGTAGTGGCGACTAGCTGCGGGCGGTGGTGATCTGGGAATGGGGAACGCGAGCGCCAGGGAAGTGGGGAACGGCTTTGCGGCGTCGTCGCTGGAGCAGGTGCCCCCCGGCCGCGGGAACT…
>i2_LQ_CK_c6544/f1p4/2945
AATCTTTTCGTTCTTTGCTAGTTCTCCCATCGCAGATCGCCGGACCCGTAGGAAGATCGATCAATGGCGGCGGCTGCGTCCAGCGCGTGGAAGACAAGGTGGCTCCGGCCCGAGGCCTACCCGATCTTCGCGGCCACCGGCGTGGCCGTCGGGATCTGCGTCATGCAGCTCGTGCGCAACATCACCACCAACCCTGAAGTCAGGGTGACCAAGGAGAACAGGGCGGCCGGGATCCTCGACAACCACGACGAGGGACGGCGCTACTCCCGCCACCCCTTCAGGAGGTTCATCGACGGCAAGTCTTCCGAGATCATGCCGGCCATCAACAACTTCTTCACCGACCCATCAAAGTCATAGAGGAGATCTTCTCGAGGAATTCTTTCACAGCAAGTTTCCTTC…
>i3_LQ_CK_c18499/f1p6/3559
ATCTTTTCGTTCTTTGCTAGTTCTCCCATCGCAGATCGCCGGACCCGTAGGAAGATCGATCAATGGCGGCGGCTGCGTCCAGCGCGTGGAAGACAAGGTGGCTCCGGCCCGAGGCCTACCCGATCTTCGCGGCCACCGGCGTGGCCGTCGGGATCTGCGTCATGCAGCTCGTGCGCAACATCACCACCAACCCTGAAGTCAGGGTGACCAAGGAGAACAGGGCGGCCGGGATCCTCGACAACCACGACGAGGGACGGCGCTACTCCCGCCACCCCTTCAGGAGGTTCATCGACGGCAAGTCTTCCGAGATCATGCCGGCCATCAACAACTTCTTCACCGACCCATCAAAGTCATAGAGGAGATCTTCTCGAGGAATTCTTTCACAGCAAGTTTCCTTCT…
>i2_HQ_CK_c67283/f2p6/2358
GAGCAACCGCCACGAGCACCCCAGACCCGTCTCCTTCGTCGTGACCCCCAAGCTGCGTTCGCCTCTGTTCGCTCTGTCACGTCTCTTCCCTACGAGACTCGTCGCCGGCTCGCCGCCGCCAACCCCGCCCAGCCCCCGTCCGCCTCATCTCCTTCTCCCGTGTAGCCGCCCCCGTCCGCCTCGACTCCACTCCCCGCCACCCGGTCCAAACCCGGCCTCCCGGCGGTCCGCCCCGACTGCGGCCATCCCGTCGTCCGCCTACGCCTCCGCCCTCTGCTCCGACAGTCCGACTCCAGCCGTGGTCCACCACGACTCCAGGCTGCTCGTCCCGTGGGCTCGCTCACGAACTCGCCTACGGCTCCCGATTCGCACGCACGCGCGAGGTCGTCTCATCCTCCC…
>i3_LQ_CK_c34576/f1p0/3407
TAGCCGTCCCCGCCCGCTTCGTCTCCACTCTCCGCCACCCGGTCCAAACCCGGCCTCCCGGCGGTCCGCCCCGACTGCGGCCATCCCGTCGTCCGCCTCCGCCCTGCCCTCTGCTCCGACAGTCCGACTCCAGCCGTGGTCCGCCACGACTCCAGGCTGCTCATCCCGTGGGCTCGCTCACGAACTCGCCTACGCCTCCCGATTCGCACGCGCGCGCGAGATCGTCTCATCCTCCCTGTCCGCAAGGATACACCAAAAAGTATCTACGCCCCAAAATTTGAAAGATCAGATAGAGAAATGGACCGTGGGCGTTATGGTCCACATCATGGATGGGAGAACACCAGTGCACCTGATGGGTATGGTGCCATTAATGAGCCAGACTTCAGGGCTGGTGGATCC…
>i1_LQ_CK_c42888/f1p0/1712
AAGGGCCAAACGAACCCTCGGCCATTCCTCCGCAGTCCTCCCTGCTCCCGTCGTCGGCGGCGCGGCGGCGGCGGTACAATCAATCATCGACCCTCAACACCAGAACCTCCCCTTGTCCGCCCCTTCCCCTCTCAGAGCCATCCAAGCCCTACTCCCTCTGGCCGGCCATCATCATGGCGGCTTCGGACGTCGAAGCGAGCGCGGCGGCGGAAGCCCCGGAGGGCAAGAACTGGAAGCGGAAGGGGAAGCACGACAAGGAGAAGCCGTGGGACCAAGACCCCACCAACGACCGCTGGACGGTCGAGAAGTTCGACCCCTCCTGGAACGAGGGCGGCCTGCTGGAGGTCAGCTCCTTCTCCACCCTCTTCCCCGAGTACCGAGAGTAGTATCTGCAGGACG…
>i1_LQ_CK_c59984/f1p0/1711
AAGGGCCAAACGAACCCTCGGCCATTCCTCCGCAGTCCTCCCTGCTCCCGTCCGTCGGCGGCGGCGGCGGCGGTACAATCAATCATCGACCCTCAACACCAGAACCTCCCCTTGTCCGCCCCTTCCCCTCTCAGAGCCATCCAAGCCCTACTCCCTCTGGCCGGCCATCATCATGGCGGCTTCGGACGTCGAAGCGAGCGCGGCGGCGGAAGCCCCGGAGGGCAAGAACTGGAAGCGGAAGGGGAAGCACGACAAGGAGAAGCCGTGGGACCAAGACCCCACCATCGACCGCTGGACGGTCGAGAAGTTCGACCCCTCCTGGAACGAGGGCGGCCTGCTGGAGGTCAGCTCCTTCTCCACCCTCTTCCCCGAGTACCGAGAGAAGTATCTGCAGGACGC…
>i1_LQ_CK_c15228/f1p0/1286
AAACGACCCTCGGCCATTCCTCCGCAGTCCTCCCTGCTCCCGTCCGTCGGCGGCGGCGGCGGCGGGCGGTACAATCAATCATCGACCCTCAACACCAGAACCTCCCCTTGTCCGCCCCTTCCCCTCTCAGAGCCATCCAAGCCCTACTCCCTCTGGCCGGCCATCATCATGGCGGCTTCGGACGTCGAAGCGAGCGCGGCGGCGGAAGCCCCGGAGGGCAAGAACTGGAAGCGGAAGGGGAAGCACGACAAGGAGAAGCCGTGGGACCAAGACCCCACCATCGACCGCTGGACGGTCGAGAAGTTCGACCCCTCCTGGAACGAGGGCGGCCTGCTGGAGGTCAGCTCCTTCTCCACCCTCTTCCCCGAGTACCGAGAGAAGTATCTGCAGGACGCGTGG…
>i1_LQ_CK_c78511/f1p0/1948
ACCCAAGCCGCCTCGCCGCCGTCGACAGCCAGCACCTCCAAAGCGCGCGCCGGCCACCTCCGTCTACTCGCGCCTCCCCTCCCACTTCCTCGCCCCGTTCCCGTCGCCGCCAGGAGCCACGACGCGCGCCGCCGCCATCCCTGCTCGGCTCTCCCCTTCAGCACCCCGCGCCAGGCGCCTCCCCCTGACCTCATTCGTCCCCGGCGTTTCCTCTCACCGTGCTTGGCGTCGACCTCTCCTCCGCGCAAGCCGCTTGCCTGGGAGGCTCCAGCTTGATCTTCTCCACCGGATCCCCACAGGCCACCGACTCCTCTCCGTTCTGCCCTCAAGCACGACGCCGCGGCTAACCCTAGCCTGCGGGGTTCGGCTCGGTTTCCGGCGTGATTCCGCAGTGGTAGG…
>i1_LQ_CK_c25229/f1p2/1808
GTTTCACTCGAGATACGCCTCGCCTTTTCCCTTACCCAAGCCGCCTCGCCGCCGTCGACAGCCAGCACCTCCAAAGCGCGCGCCGGCCACCTCCGTGTACTCGCGCCTCCCCTCCCACTTCCTCGCCCCGTTCCCGTCGCCGCCAGGAGCCACGACGCGCGCCGCCGCCATCCCTGCTCGGCTCTCCCCTTCAGCACCCCGCGGCTCTCCCCTTCAGCACCCCGCGCCAGGCGCCTCCCCCTGACCTCATTCGTCCCCGGCGTTTCCTCTCACCGTGCTTGGCGTCGACCTATCCTCCGCGCAAGCCGCTTGCCTGGGAGGCTCCAGCTTGATCTTCTCCACCGGATCCCCACAGGCCACCGACTCCTCTCCGTTCTGCCCTCAAGCACGACGCCGCGG…
>i2_HQ_CK_c23478/f2p0/2521
TCTGCTCTTGTTTTCTACAGGCCAACCAAAATGAGCTTGCGGCGTTTGTCCGGAGTAGGAGAAACATCCGCGCACCTTCTCTAAAGGGTGAAATCTGATTAACAATGGGGAGCTTGTTTCAACTATTTAATGAATGGGAGATCCAGCTGCTTGTGCTTCTCAGCTTCGTGCTACAAATATTTCTGTTCTTTACTGGTAACCTTCGTCAACGTGGCGCCAAGTTTCTTAGTGGCACCATTTGGGTAGCTTATTTGGTGGCAGATTTGGTAGCGGTTTACACCCTTGGTCTGCTCTCAAAACAAGAAGAGAAAACGGTGACTGAAAACCAGCACCCACTAGCTTTCTTTTGGGCGCCCTTCCTACTCATTCATCTTGGCGGACAGGACACCATCACTGCTT…
>i3_HQ_CK_c13024/f2p10/4050
CTCTTGTTTTCTACAGGCCAACCAAAATGAGCTTGCGGCGTTTGTCCGGAGTAGGAGAAACATCCGCGCACCTTCTCTAAAGGTATGCACAATCTTCGATTAGCTTATCCAAAGGCATCGTAGTATATTAGTAGTAAGTGAGGCCGATGAAAGAGACCATCCTCGAGAGATCTCCTCTCCGGCTGCCATGGACTTGGTACGGCGACACTCGGACCGAGCTCCGTCCGCAGAAAAGCCGCGGGTGCTTCCATGGCGATGCGACGGCGTCGCCGTCGCACTACACCTGTCCCCTGCCACCATGGCATGCTTCCCAAGCTGCTCCAGATCTGGATTCTGCTAGTATAATTTGTAGGAATGCATCCTCCTTTCAATTCCGGGGGTATGCGCCATTTTGTTCAG…
>i2_HQ_CK_c49524/f2p0/2362
GCATCAAAACCCCGCTGCACGCGATCTGATCGCTCCATGGTCGCCGCCATGTCGACCTCGACCATCGTCGCCCGGTCGAAGGCGACGGGGCACCACGTCCTGAAGATCCACGGCTACTCCCACACCAAGGCGGTGGTGGCGACCGGCGAGCACGTCCTCTCCCGCGGCTTCCCGATCGGCGGCCGCACCTGGCGCATCATGTACTACCCCAACGGCAAAAGAAAGGAGCAGTCTGAATGGATCTCCGTCGGCCTCAACGTCGAGCCCGACGCCGCCAAAACCGCCGTGAAGGCGTTGTTCCGCTTGAGCATTCTTGACATGAACGGCGAGCCGGTGGCGGCGTACACCTCCGCTAGCTCCACGATACGAACGTTCCCGTCGGTGGGGCGTAACGACGGG…
>i2_LQ_CK_c55377/f1p0/2239
ATTGTCGCCGCCATGTCGACCTCGACCATCGTCGCCCGGTCGAAGGCGACGGGGCACCACGTCCTGAAGATCCACGGCTACTCCCACACCAAGGCGGTGGTGGCGACCGGCGAGCACGTCCTCTCCCGCGGCTTCCCGATCGGCGGCCGCACCTGGCGCATCATGTACTACCCCAACGGCAAAAGAAAGGAGCAGTCTGACTGGATCTCCGTCGGCCTCAACGTCGAGCCCGACGCCGCCAAAACCGCCGTGAAGGCGTTGTTCCGCTTGAGCATTCTCGACATGAACGGCGAGCCGGTGGCGGCGTACACCTCCGCTAGCTCCACGATACGAACGTTCCCGTCGTTGGGTCGTAACGACGGGTATACCTTCAACTACTTCGTTAGTAAGCTCGACCTG…
>i2_LQ_CK_c136787/f1p0/2695
AACCCAACGCGATCCCCTTTCTCCCCCAATCCTCGTTCCTCCTTCCTTCCCTGCCCGTTGCCTTCTTCCCACCGGCCGCCTCGCCGCCGCGCCCCCAATCCCACCGGCCGCGCCGCCAATACTCCTACCACACCACCGTTCCCGCGCCGCCCCTGCCCCCCGCGCATCCGCGAAACCCTAGAGGAGCGGCTGCTGGTCCGGCGTCGAGGAACTCCGCCCGGTGCTGGCACTCGCCGATGCCGCCGACCTGAGCAAGGAGAGGCCCTCGTCCGGATGGATCTGCACCCCATGGCGACGGCGGGGCCCAAGCAGCAGCATACCCCCTGCACGCCGTCCGCGTCGAGCTCAAAATCCATGAAACGGAGGAGGTGATGGCCTGCCTACCCAGCCCCTGCTGGT…
>i2_HQ_CK_c67498/f3p0/2588
ACCCAACGCGATCCCCTTTCTCCCCAATCCTCGTTCCCTCCTTCCTTCCCTGCGCCGTTGCCTTCTTCCCACCGGCCGCCTCGCCGGCCGCGCCGCCAATCCCACCGGCCGCGCCGCCAATACTCCTACCACACCACCGTTCCCGCGCCGCCCCTGCCCCCCGCGCATCCGCGAAACCCTAGAGGAGCGGCTGCTGGTCCGGCGTCGAGGAACTCCGCCCGGTGCTGGCACTCGCCGATGCCGCCGACCTGAGCAAGGAGAGGCCCTCGTCCGGATGGATCTGCACCCCATGGCGACGGCGGGGTCCAAGCAGCAGCATACCCCCTGCACGCCGTCCGCGTCGAGCTCAAAATCCATGAAACGGAGGAGGTGATGGCCTGCCTACCCAGCCCCTGCTGG…
>i1_LQ_CK_c63162/f1p25/1784
CACGCAGCAGACAAGACCGGACCTGCTTCCAGTACCAAAGGGATTTGGGATAATATCCTTCCGTATCTTTGCCATCCAATTATGCCAAGACTGAGCGGCGAATCCTCTCTCCAAGATTCCTCGTCTCCTTCCCTTCCGGTGACAAAGATCCCCCTCCCGCCGCCGCCGCTCCCGCCAATTTTGTCTCCCAACCCATAAGCCAAGTCGAATTCCCCTTTGCGGAGCAACCCAAGATTTCTTCTTGCACAGCCTCGATTTGGTTGCTTCTGCTCTGCTGCCCCCGATTCCCAGAGAGAGGGAGAAAAGGAGGCAGTTGATAGCTAGGGATGGGGGTACCCAGCGACGAGGTGGTCCAAATCCAGCACCCGGACGCCGCCGACGACCCCACCGTCGTCACCG…
>i1_LQ_CK_c79251/f1p8/1775
AATTATGCCAAGACTGAGCGGCGAATCCTCTCTCCAAGATTCCTCGTCTCCTTCCCTTCCGGTGACAAAGATCCCCCTCCCGCCGCCGCCGCTCCCGCCAATTTTGTCTCCCAACCCATAAGCCAAGTCGAATTCCCCTTTGCGGAGCAACCCAAGATTTCTTCTTGCACAGCCTCGATTTGGTTGCTTCTGCTCTGCTGCCCCCGATTCCCAGAGAGAGGGAGAAAAGGAGGCAGTTGATAGCTAGGGATGGGGGTACCCAGCGACGAGGTGGTCCAAATCCAGCACCCGGACGCCGCCGACGACCCCACCGTCGTCACCGTCAGCTGCTCCGACAAGACGGGCCTTGGATGCGACCTCTGCCGGGTCGTCCTCCTCTTCGGCCTCAACATCCTCAAG…
>i1_LQ_CK_c23432/f1p2/1680
GGTACAACAAAATCTAGGCAGAGGTAAAGGAACCTAACTTCCGATTGCCCTGTGTGGCGACTGACCCGTGTGGTCTTCTCCTTCCTTGACCTTCCTCCCAGATCCCATCGCCGGCCTCTCTCCCTCCCGTCGCCGGCGGCCATGGTGGCCGGCGGAGAGTGGGAGGGGGGCCTGGCTCCTTGTAGGTTTAGGTTTTCTCTTCCTTTGGTTTCTCCAGGCAAATAAAATGGCGGTTGGATCCGGATCCACTTCAATCCTTCCTCTATATCCTTTCCCTCAAGCTCATGGCGGCAGAGCGGCGGAGGGTTGGAGCTGGGTTGGCGGTGGCTCTTATGCCAACACCTGTCGGCCTGATCCATGGCGATGCGCTGCTTTGGCGGCGGTTGCTCCCACGATGCT…
>i1_HQ_CK_c18255/f7p8/1792
ATCATTTGTTCACTGCAGTTTATATTGGTACAACAAAATCTAGGCAGAGGTAAAGGAACCTAACTTCCGATTGCCCTGTGTGGCGACTGACCCGTGTGGTCTTCTCCTTCCTTGACCTTCCTCCCAGATCCCATCGCCGGCCTCTCTCCCTCCCGTCGCCGGCGGCCATGGTGGCCGGCGGAGAGTGGGAGGGGGGCCTGGCTCCTTGTAGGTTTAGGTTTTCTCTTCCTTTGGTTTCTCCAGGCAAATAAAATGGCGGTTGGATCCGGATCCACTTCAATCCTTCCTCTATATCCTTTCCCTCAAGCTCATGGCGGCAGAGCGGCGGAGGGTTGGAGCTGGGTTGGCGGTGGCTCTTATGCCAACACCTGTCGGCCTGATCCATGGCGATGCGCTGCT…
>i2_LQ_CK_c13677/f1p0/2479
AATCGAATTTTGTCAGAAAAATCGACGTCGGGGTCCGATCTAGACGAAACTGTGGCGGCGTGCCCTGGCCTGGCCCAATTTCGATCGCTCCGCATCGCCACCACGCGCTCGATCCGGCAACCGGCGCCGCCACCGGCCGAGGGAACGGGAAACTGGAGATACGTGACGCTCCACTGAATTTCTCATGCGAGGGTCTTCAGCAAAAACGTTGGCTACCATCACCAATAGAAACAGCGACCGGACACGGGTGGTGCGTGCGTGCCGGCGGCGGGGATGGGGGCCTGGACCTAAACTGATTCGCCCGCCAAGGCATAGTAAACCTGCCACGACGCCTGCGCCAGGCCTGTCCTCCTTCATTACTGCATACGGGGTGACCGACGCAGCGGTCTGGGACAACCC…
>i0_HQ_CK_c978/f2p0/538
GTACCCCGCTTCCCCCGAACCCTAGCCGCCAGATACCAGTCTCCCTCCTCTTCCGCTCCCCGCCTCCGCGAACCTCCTGAGCTGATTCTCGCGCCTTGGTCCAAGATGTATCTCCAGTACTACGTCAACGAGAAGGGTGCCAAGGTGTACACCACCAAGAAGGAATCCCCTCTCGGTGTGCCGACTCAGTCTGCCCACCCAGCTCGCTTCTCCCCAGATGACAAGTACGCTCGCCAGCGTTACCTGTTGAAGAAGAGGTTTGGATTGCTGCCAACCCAACAGCCAGCGCAGAAGTACTGAAGCAATCGCCGGATGGGTCCTCTGAAGAGACATTTACTACGTCGAATTGCTGTTTGGAGTGTAGATTAGGCGGTCATCTATGTGAACAGAGAATCAGTA…
>i2_LQ_CK_c142935/f1p1/2085
AAACGCGCTGAACTGAAACCCTCCCATCCCAGAGAAAAAAAGGGGAGAAAAGAAATTCAAAAGCTCCCAAAACCCTCCTCCAGCCTCCACCGCCGCCATGGACAGGGCCCCGCCGCGCGGCGCTCCCCGCGACGCCGTCGGCCAGCGGTGGCTGGCCGTCTTCGCCTTCCAGGCCGCGCTCTCGGCGGCCGCCTCCGCAATCCACCTCGCGACCGCCCCGCGCCGCCGCCACGCCAGCCTCGGGGTACCCGCGGCGCTCCTCCTGGCGCTGCACCCGCTCCTCTCCTGCGCCGCCACGGGGCTCCTCGCGCTCGCCTTCCTCGTCTCCGCCTCGCCCCACCCGCGCCCGCCGCCGGCGCCGCTGCGCGCGCTCGCGGCCTTCCTCCTCGCTGCGGCCGG…
>i2_HQ_CK_c57030/f2p1/2058
AACCAACACACAGACACAGTAGGTAGGCACACGAACACACTCGCCTTCTCTTCCCGTTTCAAACACTCCGAACTGAAACCCTCCCACATCCCAGAGAAAAAAAGGGGAGAAAAAGAAATTCAAAAGCTCCCAAAACCCTCCTCCAGTCTCCGCCGCCGCCATGGACAGGGCCCCGCCGCGCGGCGCTCCCCGCGACGCCGTCGGCCAGCGGTGGCTCGCCGTCTTCGCCTTCCAGGCCGCGCTCTCGGCGGCCGCCTCCGTGATCCACCTCGCGGCCTCCCCGCGCCGCCGCCACGCCAGCCTCGGGGTGCCCGCGGCCCTCCTCCTGGCGCTGCACCCGCTCCTCTCCTGCGCCGCCACGGGGCTCCTCGCGCTCGCCTTCCTCATCTCCGCCTCGCC…
>i2_LQ_CK_c181865/f1p1/2079
AGGCACACGAACACACTCGCCTTCTCTTCCCGTTTCAAACACTCCGAACTGAAACCCTCCCACATCCCAGAGAAAAAAAGGGGAGAAAAAGAAATTCAAAAGCTCCCAAAACCCTCCTCCAGCCTCCACCGCCGCCATGGACAGGGCCCCGCCGCGCGGCGCTCCCCGCGACGCCGTCGGCCAGCGGTGGCTCGCCGTCTTCGCCTTCCAGGCCGCGCTCTCGGCGGCCGCCTCCGCGATCCACCTCGCGACCTCCCCGCGCCGCCGCCACGCCAGCCTCGGGGTACCCGCGGCCCTCCTCCTCGCGCTGCACCCGCTCCTCTCCTGCGCCGCCACGGGGCTCCTCGCGCTCGCCTTCCTCATCTCCGCCTCGCCCCACCCGCGCCCGCCGCCGGCGCC…
>i2_LQ_CK_c121565/f1p2/2271
AGAACCGTAGAGAAAGTCTGAACCGAACGCTCACACTCAGAAGCGGCTCTAAATCATCACGTTGCCGGAGAAGATTGACGGCGGCCATGGCCGCGGCGCGGCGGTGGCGGCGGAAATGTAGGACGCGGGACGCGGTGCTGGCGCTGCTCCTCGTCTCGGTGCTCGCGCCCCTCGCACTCTACAGCGGCGCGCCCATCTCCGCCTTCTCCGGCCCCGCCCTGACTGGGAGCGCCTTCGGTCGCGATCCCTCCAATTTGATTGCCCGGAATGAGGCTGGGAAGCATCTACGTTCTCTACGGCAGGACGCATTAGGTGCGCTGAAGGATCCTGTACGGACAGTTGCATCTGATGCAAGCGTGAAAAGGGAGGGCACGGCTATTGTGGGTGTTCAGGGCAGTC…
>i2_HQ_CK_c54998/f2p2/2497
ACACTCAGAAGCGGCGGCTCTAAATCATCACGTTGCCGGAGAAGATTGACGGCGGCCATGGCCGCGGCGCGGCGGTGGCGGCGGAAATGTAGGACGCGGGACGCGGTGCTGGCGCTGCTCCTCGTCTCGGTGCTCGCGCCCCTCGCACTCTACAGCGGCGCGCCCATCTCCGCCTTCTCCGGCCCCGCCCTGACTGGGAGCGCCTTCGGTCGCGATCCCTCCAATTTGATTGCCCGGAATGAGGCTGGGAAGCATCTACGTTCTCTACGGCAGGACGCATTAGGTGCGCTGAAGGATCCTGTACGGACAGTTGCATCTGATGCAAGCGTGAAAAGGGAGGGCACGGCTATTGTGGGTGTTCAGGGCAGTCAGCTGGGACAGGATGGTGGAATTCAGCAA…
>i3_LQ_CK_c5593/f1p15/3416
ACCCCACGCTTCCCCCGAAGCGACCAGAACGGACTAGAACCCGAGCCCAGCGGCGAGCCGGCGAGCCACCGCTTCCGCTTCCCCTCGCTCTCCCGGCGCGCCCGGCAGCCTCCCCTCCCCGCCCCTCCCGCCCTCTCCGCCCGGGCTACAGATCAGATCCAATCGCGAGCGCGACGCGCGCCATGGCGTCGTCCTCCTCCGCGACGTCCGGCGGCGACCGGCCGCCGGCGCCGAGCGGCGGGAGCGGGCCGACGCTTCCGCCGCCGGCGCAGGCGCACGCGGAGTGGGCCGCCTCGATGCAGGCGTACTACGCCGCCGCCGCCGGCCACCCGTACGCGGCGTGGCCGTCTACGCAGCAGGTACGCCGTGATTGATTCTCTCATCATCATCATCATCTCT…
>i2_HQ_CK_c53297/f2p0/2375
ACAGATCGATCCAAGCGCCAGCGCGACGCGCGCCATGGCGTCGTCCTCCTCCGCGACGTCCGGCGGCGACCGGCCGCCGGCGCCGAGCGGCGGGAGCGGGCCGACGCTTCCGCCGCCGGCGCAGGCGCACGCGGAGTGGGCCGCCTCGATGCAGGCGTACTACGCCGCCGCCGCCGGCCACCCGTACGCGGCGTGGCCGTCTACGCAGCAGCACGGCCTGGTGGCGGCGGGGCCGGGAGCGGCGTACGGCGCACCGGTGCCGTTCCCCGTGTACCACCACCCGGCGGCGGCGGCGGCGTACTACGCGCACGCGTCCATGGCCGCGGGAGTGCCTTACATGGCCGGCGAGGCGGCCTCGGCGGCGGCGAAAGGGAAGAGGAAGGCCCGACGTGTCCCTTC…
>i3_LQ_CK_c10071/f1p8/3342
AGAAGAGAGAGAGAGAGAGGCGGAAAGAACCACCCACCACCTATCAAACAAACCTCCACCTCCGCCACCACCACCACCGCCGCCTCCTGCGGGAGACTGCCGCCGTTACTGCTCGCTCTCAGTCCATCCATCCCCCCACCTCAGTCGCATTGCGGAAGAAAACCCTCCCCTGCTCCGCCGCGCCGCCCTCAGCCTCCGTTTCCGGACGAGTTGCTGCCACAAGAATGGGGTGCAGAGGTGACCTGGCTGGCCAGCTGCAGGAGGATGGTGGTCACGACGTGGGTGTCGCTGCTGCTGAACGCGAAGAAGGCAGTGAAGAAGAAGAGGAGCCGTTTGAGCGTGTGTTCTATGATGATGATGATGACGCCGACAATTGTGACGAGCCAGAAACACAACCTG…
>i3_LQ_CK_c4890/f1p0/3601
ACCCACCACCTATCAAACAAACCTCCACCACCTCCGCCACCACCCCCTCCACCCCTGCGGGAGAATGCCGCGTTACTGCTCGCTATCGCCACCATCCCCACCTCAATTGCATGCGCAAGAAAACCCCCCTGCTCCGCGCGCCCCTCGCCTCCGTTTCGGGACGAGCTGATGATGCCATTTCAGTGTTGCTTTGCTAAATAACCTTCTCTCTGTGAACCATTGCTGCCACAAGAATGGGGTGCAGAGGTGACCTGGCTGGCCAGCTGCAGGAGGATGGTGGTCACGACGTGGGTGTCGCTGCTGCTGAACGCGAAGAAGGCAGTGAAGAAGAAGAGGAGCCGTTTGAGCGTGTGTTCTATGATGATGATGACGCCGACAATTGTGACGAGCCAGAAACAC…
>i3_LQ_CK_c11080/f1p5/3600
ACCCACCACCTATCAAACAAACCTCCACCTCCGCCACCACCCCCACCGCCGCCTCCGCGGGAGACTGCCGCCGTTACTGCTCGCTCTCAGTCCATCCATCCCCCCACCTCAGTCGCATTGCGGAAGAAAACCCTCCCCTGCTCCGCCGCGCCGCCCTCAGCCTCCGTTTCCGGACGAGTTGCTGCCACAAGAATGGGGTGCAGAGGTGACCTGGCTGGCCAGCTGCAGGAGGATGGTGGTCACGACGTGGGTGTCGCTGCTGCTGAACGCGAAGAAGGCAGTGAAGAAGAAGAGGAGCCGTTTGAGCGTGTGTTCTATGATGATGATGATGACGCCGACAATTGTGACGAGCCAGAAACACAACCTGTGGATCCTTGTGATGATTATCCTTTGCCAGAA…
>i1_HQ_CK_c8218/f3p0/1785
AGAGTTAGATTTTCGGCCATTCATACCACTGCGTTGTGCTCGGACCTCTAGTCCTCTACAACTGCTGGGTTTCGTTCGTCATCTCCACCACTCGATCGTTCCCACCACGCTGCCAAGCACACACCGGCGCCGCGCCGCTCCGGAAGCCAACAAGCCGCGATGGACGGCGATGCAACCACCACCAGGACGGCAGCCAAGCAGAAGCATGTGGTTCTGTACCCTTCGCCCGGCATGGGCCACCTTGTATCCATGATCGAGCTCGGAAAGCTCTTCGCCGCCCGCGGCCTCGCCGTCACCATGGTCATCGCGAGGCTGCCGTTCGAGGACACCGGCGCGAGGGGGCCTTTCCTGGCTGGCGTCACCGCCGCCAACCCCTCCATCTCCTTCCACTGCTTCCCG…
>i1_LQ_CK_c65054/f1p25/1750
ACCACTCGATCGTTCCCACCACGCTGCCAAGCACACACCGGCGCCGCGCCGCTCCGGAAGCCAACAAGCCGCGATGGACGGCGATGCAACCACCACCAGGACGGCAGCCAAGCAGAAGCATGTGGTTCTGTACCCTTCGCCCGGCATGGGCCACCTTGTATCCATGATCGAGCTCGGAAAGCTCTTCGCCGCCCGCGGCCTCGCCGTCACCATGGTCATCGCGAGGCTGCCGTTCGAGGACACCGGCGCGAGGGGGCCTTTCCTGGCTGGCGTCACCGCCGCCAACCCCTCCATCTCCTTCCACTGCTTCCCGCAGGTCGACATCGCGCCCGTTCACTCCAACTACCCAGAGGCGATCACCTTCGAGGTCGCCCGCGCCTCCAACCCCCACCTCCGTGA…
>i2_LQ_CK_c18718/f1p5/2697
ATCCTCAGGGGGCAAAAATCCTGGCCGTTGATTGGCCCTAAACAGTAAAATTTTCAACCCACTTCATCACCCACAGCCATCGGGAGCGGTTAGAAATTTTTGTACATTGGTTTCATTCGTGGGCTATATGACCCGCTGGGCCCTCCTGTGGCGTGGAGCCTCCAGCGAGAGAACGCAGGCGGGGCTGGCTCACGATCGCCCTTTTTCCTATCCTTGTGTCTGGGGGCCTTTTTCTCGTGGTAGGCCAGTGGGTGGGCAGTGAAAACCTAGATCGAAAATCACTCCCCAATCCATTATCACCACTCTCTCCCAATCCCCTGCTCTCCTCTCCCCTCCTTCCCCAATCGCCGCCGCCTCTTGTTTTCCTACACGGGCCGCCACGCGAGGTGCTGCAGGGGA…
>i2_LQ_CK_c132119/f1p6/2406
CTCTCTCCCAATCCCCTGCTCTCCTCTCCCCTCCTTCCCCAATCGCCGCCGCCTCTTGTTTTCCTACACGGGCCGCCACGCGAGGTGCTGCAGGGGAGGCGGGTGGATGGAGGAAGGGCGCCCCGAGTAACGAGGCGGCTGGATGCGGGGGTTGGTGGCGGCTGGACGGGCGGAATCCATGGCAAGGCCGCTTTGTAGAGCTCGTTCATCACTGCTTGGGGCTGGAGATGCTGGAGAGAAAAGATCTCCTCCAAGTGCTGCCAGAGTGGCCCTAGCTCCAGGAATTCAGGTAGGAGGACACGATGCATGGCCTCCTCCGCCCCCGTGATCCAGTGGCAGTCTTCTCTTACAATATGCTTTGCACTTTTCGTTTTTATTCCCAGTTTATAATGTTGTAAT…
>i2_LQ_CK_c85930/f1p4/2578
CAGGGGAGGCGGGTGGATGGAGGAAGGGCGCCCCGAGTAACGAGGCGGCTGGATGCGGGGGTTGGTGGCGGCTGGACGGGCGGATCCGGTGCAGGACGGGCGGAATCCATGGCAAGGCCGCTTTGAAGAGCTCGTACATCACTGCTTGGGGCTAGAGATGCAGGAGAGAAAAGATCTCCTCCAAGTGCTGCCAGAATGGCCCTAGCTCCAGGAATTCAGGTACGATACACAACTTTTTCCCTTTCTCATGCTTAAGTACCATGAACTCGTCCTTCTCACGTCGTCACCAGGTTGGCACAGGTAGGAGGACACGATGCATGGCCTCCTCCGCCCCCGTGATCCAGTGGCAGTCTTCTCTTACAATATGCTTTGCACTTTTCGTTTTTATTCCCAGTTTAT…
>i2_LQ_CK_c172055/f1p3/3012
ATTATCTATCTATCTATCTATCTCCATCTTCCTCCTCTCGTCTCCTCTCTTGTGACCTCAAGAACAGAGCCAAGAACACCTCCCATGGCGTCTCCAAGCTCAAGCTCCTCCATGGCCATGTCCTCGGCCTCTGGTGTTTGCGCGAGCCTCTCAGACCTTGGCCATGGCCTCGGTGTCCATGGGAACCTCTGTGGCGAAGAAGAAAGGAAGGAGCTAGCAGTTGACCGGCGTACGGTGGCACCCGAAGCTTGCTGTGGTCGTTGAAGGGTCGATGCAGCGCACAGATCTATGTTGCACGAGATCTTGGCGCAATCAATCTTCGGAAAGGATCCTTGAGATGTTGGGTTCGAGATCTGGTCTTGCTGAACCGGCAAAGGGGCTTTCCACACCACACCACAC…
>i2_LQ_CK_c65836/f1p3/2998
ATCTATCTATCTATCTCTGCCTAACCTCCATCTTCCTCCTCTCGTCTCCTCTCTTGTGACCTCAAGAACAGAGCCAAGAACACCTCCCATGGCGTCTCCAAGCTCAAGCTCCTCCATGGCCATGTCCTCGGCCTCTGGTGTTTGCGCGAGCCTCTCAGACCTTGGCCATGGCCTCGGTGTCCATGGGAACCTCTGTGGCGAAGAAGAAAGGAAGGAGCTAGCAGTTGACCGGCGTACGGTGGCACCCGAAGATTTGATTCGTTCCTGCAGCTTGCTGTGGTCGTTGAAGGGTCGATGCAGCGCACAGATCTATGTTGCACGAGATCTTGGCGCAATCAATCTTCGGAAAGGATCCTTGAGATGTTGGGTTCGAGATCTGGTCTTGCTGAACCGGCAAAG…
>i2_LQ_CK_c68807/f1p3/2976
ATCTATCTATCTATCCTGCCTAACCTCCATCTTCCTCCTCTCGTCTCCTCTCTTGTGACCTCAAGAACAGAGCCAAGAACACCTCCCATGGCGTCTCCAAGCTCAAGCTCCTCCATGGCCATGTCCTCGGCCTCTGGTGTTTGCGCGAGCCTCTCAGACCTTGGCCATGGCCTCGGTGTCCATGGGAACCTCTGTGGCGAAGAAGAAAGGAAGGAGCAGTTGACCGGCGTACGGTGGCACCCGAAGGTAAGATTTGATTCGTTCCTGCAGCTTGCTGTGGTCGTTGAAGGGTCGATGCAGCGCACAGATCTATGTTGAACGATCTTGGCGCAATCAATCTTCGGAAAGGATCCTTGAGATGTTGGGTTCGAGATCTGGTCTTGCTGAACCGGCAAAGGG…
>i1_LQ_CK_c58544/f1p0/1668
ACACAAACAGCGTCTCTCGCCTCGGCTACTCACTTTTGTCTCATCAGCCTCCGCTCCATCCGGCAGGGCAAGGCAACATGGTGGAACAACTGCCTAGGCGTGTTGTTTTCAAAGGAGACAATGGCAACTACATGGCCGCCGTCACCCCTCCTGGCGAAGATTATGTTTTCTTGCAGTTTTATGCAGACAAGACTAATCCGAGATGCAGCCACACCATCTACCCCGACATTTGTGGCACCATCCGCATAAAGTCTGACTACTATGGCAAGTTCTGGAGGCGTAGTCCCAACTGGATCTGGGTGGACTGCAATGACCAAAGCAGCGACCACCCCGACACAATTTTCCGTCCAGTCAAGCTTGATGGAGAAGGCATGTATGCACTCCAGAACCTCGGCAACA…
>i1_LQ_CK_c31006/f1p0/1329
ACACAAACAGCGTCTCTCGCCTCGGCTACTCACTTTTGTCTCATCAGCCTCCGCTCCATCCGGCAGGGCAAGGCAACATGGTGGAACAACTGCCTAGGCGTGTTGTTTTCAAAGGAGACAATGGCAACTACATGGCCGCCGTCACCCCTCCTGGCGAAGATTATGTTTTCTTGCAGTTTTATGCAGACAAGACTAATCCGAGATGCAGCCACACCATCTACCCCGACATTTGTGGCACCATCCGCATAAAGTCTGACTACTATGGCAAGTTCTGGAGGCGTAGTCCCAACTGGATCTGGGTGGACTGCAATGACCAAAGCAGCGACCACCCCGACACAATTTTCCGTCCAGTCAAGCTTGATGGAGAAGGCATGTATGCACTCCAGAACCTCGGCAACA…
>i8_LQ_CK_c21/f1p0/8456
TTGTTTTTTTTTTTTTTTGTTTTCATCTGTTCTCGACCAAAAAGCAACATTCTCAAGATAAGTACGTTGACGGCATGTAGGGCACATAATCCATTTTTGGTGCCTCCCAGAAGCTCGTTCTGTCAGGAACAAACAACACTTGCAGCACATGGAGTGGCCACATTGGAAAACCATTTTTTGCTCAAGAATCCTCTCCTGACAAACTGGGCATTGTTCATTGCTTATCTCAGAACCAGTTTGCCCTGTGGCAGGGAAAGAAGCTGTTGTATCAGCAGTGTTGCCTGACTTGGGCAGCATCAATCCCTTCAGGTACCGAAGTTGGCCTCTTATGCGAGCTAAAGATGCAAGAGCTAAGAATTTGTCACTCGTGAATTGCACGTTGTATGGTATGAGCTCTTC…
>i10_LQ_CK_c30/f1p0/10003
TTTTTTTTTTTTTTTTTTTTTTTTTTTTTTCGCAACGAAAACTGTACATGTTGCATTATTACCATACATGCTACGTTCATAAACATTGTACACCAAACGCAAGCTGTCATGGCAGAATTACCATAACAAAGAAGCAACGTGAGATGAGCCATGTTACATGCTAAGTTGCTCATCCTAATGTCAAACTAACGAGCCTATGTTACAAATTTATCGCCTCCCTAAACCTACACCTTCACAGCCTCACTGGCTCCGGTGCTCCACGCCATTCTATCAGTCATGACAGATTCTTGTGATGCGACAACTTCATGACCATATCATATCCATTCATCCAAAATTATTGTTGTCCTCTGTGATCTGAAGTTGGACGCCTTGAGCTTTCAGAGCACTGAAATTTCCATT…
>i2_LQ_CK_c14428/f1p1/2036
ACCGAGCAGCAGTGCGAGTGAGAGTGGCGCCCTGGCACTCCACCCACACTGTCGGTCTGGCCGTCGATGAGGCGGCTTAGAGCTAGACCCACCACGACCCCTGCCTCCCCCCGCGCGCGCCTTATCTCTCCTCTCCTGCGCGCGCCTTGGCATCTTGCCATTTACTATTTAGCCGGCGTGTAGGTGGCCGGCCGCCTGGGAGATCGATCGATCGAGCGCGCGCGCCATTGCCCCGCCAACCCCTGACTGCCCCGTCGTGTGCAGTCGCTCTGCCGTCAGCTGCACCGGTGACGGTGAGGGTGCTGCCCTGCTCTGCTCTGTCAGGCATGGCCAGGATGCGGTTTGTAGTTGGGAGTCTCTGGTTCTTGGCGTTGCTGCGGTTGGGCGCCGCGGCGGAGG…
>i1_LQ_CK_c24350/f1p0/1930
ATCGATCGAGCGCGCGCGCCATTGCCCCGCCAACCCCTGACTGCCCCGTCGTGTGCAGTCGCTCTGCCGTCAGCTGCACCGGTGACGGTGAGGGTGCTGCCCTGCTCTGCTCTGTCAGGCATGGCCAGGATGCGGTTTGTAGTTGGGAGTCTCTGGTTCTTGGCGTTGCTGCGGTTGGGCGCCGCGGCGGAGGTGGTCAGCGTGGATGGGCGGCGCGCCATTGCGTCGACGGGCGAGGACTTCGTCTGCGCGACGCTCGACTGGTGGCCGCCGGAAAAGTGCGACTACGGTACCTGCGCCTGGGGCCGCGCCTCCCTGCTCAACCTGGATCTCTCCAACAAAATCCTGCTCAATGCCGTCAGAGCCTTCTCGCCGCTGACGCTCCGGCTGGGCGGCTCG…
>i2_LQ_CK_c13765/f1p2/2442
CACACAGCACGAGGTGCCGCCCGCCGGTGCCCGCCAGATCCCTTTCCCCGCAGCACGGGAGCAAGGTTATTGCTCCGATGCTTGTGGTGGTGCTGCTGCTGCTGTCCATTCCATCTCCTGATGGCCGCAGCGTCCGTGAGGCCCAGATGCACCTCTTTTATTCGACTCGGACCGCGACCACCATAGCAAGATTAATATGGAGAGTGCCTCCAACATGAATGATTGGCTGCGTGTTCAGGGCAGCGACTCGGAAAACGCCGGCTCGTAGTAAGGTTACTGTTACGCTACTTGTGGTGCTGCTGCTGTCCATCGGAGCTCCTGGTGGCGCTTCCAGCCTCCGTGAGGATGAGCTGCCCCTGTTTTCTTCGACTCAGACTGCGACCACCGTAGGAAGGTTCT…
>i2_LQ_CK_c19401/f1p2/2333
AGCCCCTCTCTGTCCCTCTCCTCTCCTCCTCACTCCACTCCACTACACACGGCGGCCCCCAAAACAACCAAACCACGGCCAGATCCGCCGGCGTCGAGGCGCGGGCTCGCTCGCCGGAGCGCGCGTGCATCCCTGCGCGCCGCTCCGTCGACCTTGCCTCGCCGCGTCGCGGGACCGCCAGAGGGCCACCACCGCGCCACGGGCCAGCATCCGCACACAGCACGAGGTGCCGCCCGCCGGTGCCCGCCAGATCCCTTTCCCCGCAGCACGGGAGCAAGGTTATTGCTCCGATGCTTGTGGTGGTGCTGCTGCTGCTGTCCATTCCATCTCCTGATGGCCGCAGCGTCCGTGAGGCCCAGATGCACCTCTTTTATTCGACTCGGACCGCGACCACCATAG…
>i2_LQ_CK_c130494/f1p2/2230
ACACACGGCGGCGCCCAAAACAACCAAACCACGGCCAGATCCGCCGGCGTCGAGGCGCGGGCTCGCTCGCCGGAGCGCGCGTGCATCCCTGCGCGCCGCTCCGTCGACCTTGCCTCGCCGCGTCGCGGGACCGCCAGAGGGCCACCACCGCGCCACGGGCCAGCATCCGCACACAGCACGAGGTGCCGCCCGCCGGTGCCCGCCAGATCCCTTTCCCCGCAGCACGGGAGCAAGGTTATTGCTCCGATGCTTGTGGTGGTGCTGCTGCTGCTGTCCATTCCATCTCCTGATGGCCGCAGCGTCCGTGAGGCCCAGATGCACCTCTTTTATTCGACTCGGACCGCGACCACCATAGCAAGATTAATATGGAGAGTGCCTCCAACATGAATGATTGGCTGC…
>i2_LQ_CK_c183842/f1p3/2042
GAGGCCACCTAGCACGAACACAACAACCAGAGGGCAGGCCGCCGCCGTTGTCCTGCTCGTCACCTGCTCCCGCCGGTCGTCCCCTACCACCGCTGCTTGCTGCTCGCCGATCGCCCCTTGCCCCCTACAACCATTGCGACAACGACGACGAGATCAGAGACAAGGCGGCTGCATCGTCTCCGGTGCAATCCGGCATGCGCTGCCCCCACCGCGGAACATACTATCCTGCACACCCAGTACCGAAGGTCGGCCTCCGTCGTGTGTCCCGGCCTCCCCATCTTCCCCGTTGTCGCCGCCGCTACCACCGAGGTCGCCGACGTGCTGCTCAGGCACTCCTGCATCCCCATCCACCTCGTGCGGTCGTGCCCCACAGAGCATGCATTCTGCACTGACTGTACA…
>i2_LQ_CK_c52701/f1p3/2159
GAGGCCACCTAGCACGAACACAACAACCAGAGGGCAGGCCGCCGCCGTTGTCCTGCTCGTCACCTGCTCCCGCCGGTCGTCCCCTACCACCGCTGCTTGCTGCTCGCCGATCGCCCCTTGCCCCCTACAACCATTGCGACAACGACGACGAGATCAGAGACAAGGCGGCTGCATCGTCTCCGGTGCAATCCGGCATGCGCTGCCCCCACCGCGGAACATACTATCCTGCACACCCAGTACCGAAGGTCGGCCTCCGTCGTGTGTCCCGGCCTCCCCATCTTCCCCGTTGTCGCCGCCGCTACCACCGAGGTCGCCGACGTGCTGCTCAGGCACTCCTGCATCCCCATCCACCTCGTGCGGTCGTGCCCCACAGAGCATGCATTCTGCACTGACTGTACA…
>i2_LQ_CK_c13282/f1p0/2636
CATGCCTAAGGCGTGACACCGACACCAATCCTCCCCCGTCCTCCTCCGCCGTCGACTGCACCTCGCCGCCGGCCGCCGCCAGCGCCATGGCGAAGGACAAAATGAAAGATCTCATGAAGGAGGTCACCTCCTCCTCTGCCCCATCCTTGAAGGACTCCTCCCCTTCCCCTTCCCCTTCCCCTTCCGCCTCCTCCAACCCTAACCCCAATCCCAGACCGCCCCCCAAGCAGCAGCCCCCGCGCCCAGCAGGCCCCTCCGATTTCACCCCGCTCGTTTCCTCCTGTCACCGCCAAGATGCAAGTGCCGGCGCCTTCTCCTCCGAGCACGCGGTCAACGAGCACCTCGACGGCTGCCTTGCGGCGGCTGCCGCCGCCCGCGCGCGCGCGGCCGCGGCCGCGT…
>i2_LQ_CK_c12772/f1p0/2311
AAGGCGTGACACCGACACCAATCCTCCCCCGTCCTCCTCCGCCGTCGACTGCACCTCGCCGCCGGCCGCCGCCAGCGCCATGGCGAAGGACAAAATGAAAGATCTCATGAAGGAGGTCACCTCCTCCTCTGCCCCATCCTTGAAGGACTCCTCCCCTTCCCCTTCCCCTTCCCCTTCCGCCTCCTCCAACCCTAACCCCAATCCCAGACCGCCCCCCAAGCAGCAGCCCCCGCGCCCAGCAGGCCCCTCCGATTTCACCCCGCTCGTTTCCTCCTGTCACCGCCAAGATGCAAGTGCCGGCGCCTTCTCCTCCGAGCACGCGGTCAACGAGCACCTCGACGGCTGCCTTGCGGCGGCTGCCGCCGCCCGCGCGCGCGCGGCCGCGGCCGCGTACCTCGC…
>i2_LQ_CK_c7828/f1p1/2832
GTGATCGCCCGCATCTGCATCGCGAGCGTGAAGTGAAGGAACAAAAAAGAGGACATGACGCTGCTGTGTGTGCCGCTCGTGGGGCGGACGGTCGAGGAGATGAAGATCGACGCGGCGGCCGCAGCGGCCGCAGGAGGTGACCTCGTCGAGATCCGGCTGGACTTCATCGAGGGGTTCAGCCCACGGGAGGACCTCCCGCGCCTTCTCCGCAGCTGCCCGCTCCCCGCCCTTGTCACCTACCGGCCTAACTGGGAAGGAGGTCGCTATGATGGTGATGATGCTGCAAGGTTTGAAACACTACGTTTGGCAATGGAACTAGGCGTAGACTATGTCGACATTGAGTTAAAGGTTGCTGACAAATTTATCAACTTTCTTTCTGGTAATAAGCCAGATAAATGT…
>i2_LQ_CK_c173725/f2p1/2038
CGCACCCACCCTGGCCTTCCACCACTTGCGCAAGCGGCCAATTTACACCAACTCCCACCCTGTCGCTCGCGGCCATTGCTGATCGCCCGCATCTGCATCGCGAGCGTGAAGTGAAGGAACAAAAAAGAGGACATGACGCTGCTGTGTGTGCCGCTCGTGGGGCGGACGGTCGAGGAGATGAAGATCGACGCGGCGGCCGCAGCGGCCGCAGGAGGTGACCTCGTCGAGATCCGGCTGGACTTCATCGAGGGGTTCAGCCCACGGGAGGACCTCCCGCGCCTTCTCCGCAGCTGCCCGCTCCCCGCCCTTGTCACCTACCGGCCTAACTGGGAAGGAGGTCGCTATGATGGTGATGATGCTGCAAGGTTTGAAACACTACGTTTGGCAATGGAACTAGGC…
>i1_LQ_CK_c62366/f1p0/1764
AACAAAAAAGAGGACATGACGCTGCTGTGTGTGCCGCTCGTGGGGCGGACGGTCGAGGAGATGAAGATCGACGCGGCGGCCGCAGCGGCCGCAGGAGGTGACCTCGTCGAGATCCGGCTGGACTTCATCGAGGGGTTCAGCCCACGGGAGGACCTCCCGCGCCTTCTCCGCAGCTGCCCGCTCCCCGCCCTTGTCACCTACCGGCCTAACTGGGAAGGAGGTCGCTATGATGGTGATGATGCTGCAAGGTTTGAAACACTACGTTTGGCAATGGAACTAGGCGTAGACTATGTCGACATTGAGTTAAAGGTTGCTGACAAATTTATCAACTTTCTTTCTGGTAATAAGCCAGATAAATGTAAACTTATTGTATCTTCACATAATTATGAGAGTACCCCA…
>i1_HQ_CK_c2545/f7p0/1888
ACCCTGGCCTTCCACCACTTGCGCAAGCGGCCAATTTACACCAACTCCCACCCTGTCGCTCGCGGCCATTGCTGATCGCCCGCATCTGCATCGCGAGCGTGAAGTGAAGGAACAAAAAAGAGGACATGACGCTGCTGTGTGTGCCGCTCGTGGGGCGGACGGTCGAGGAGATGAAGATCGACGCGGCGGCCGCAGCGGCCGCAGGAGGTGACCTCGTCGAGATCCGGCTGGACTTCATCGAGGGGTTCAGCCCACGGGAGGACCTCCCGCGCCTTCTCCGCAGCTGCCCGCTCCCCGCCCTTGTCACCTACCGGCCTAACTGGGAAGGAGGTCGCTATGATGGTGATGATGCTGCAAGGTTTGAAACACTACGTTTGGCAATGGAACTAGGCGTAGACT…
>i1_LQ_CK_c18824/f1p10/1497
TGCACACAACGAAATCACACATTATCGACAGAGATTCATAGCATAAGGAGCAATGTCAGGCCTTGGACTCAGTAACATCAGCGGGGAGGGCAATGGCAGAAGCCATTGCTCGGGGGGCAAGGCCAAGCTGCTCGCACTGGGCAAGGGTCTCCCTAAACAAGTGCTGCACCAGGACAAGGTCGTGGAGACCTACCTCCAGGACACCAGCTGCGACGATCCTGCCACTAGGGCAAAGCTCGAGCGCCTCTGCAGGACCACCACAGTGAGGACAAGGTACACTGTCATGTCAAAGGAGCTCCTGGACGAGCACCCAGATCTGAAGACAGAGGGTACTCCAACATTGACACCACGTCTTGACATCTGCAACGCCGCGGTGCTTGAACTTGGTGCTGCAGCAGC…
>i2_LQ_CK_c131357/f1p21/2733
ATGCACACAACGAAATCACACACTTATCGACAGAGATTCATAGCATAAGGAGCAATGTCAGGCCTTGGACTCGGTAACATCAGCGGGGAGGGCAATGGCAGAAGCCATTGCTCGGGGGGCAAGGCCAAGCTGCTCGCACTGGGCAAGGGTCTCCCTAAACAAGTGCTGCACCAGGACAAGGTCGTGGAGACCTACCTCCAGGACACCAGCTGCGACGATCCTGCCACTAGGGCAAAGCTCGAGCGCCTCTGTGAGTTACTTCCTTCCTTCATGACACTGCCTTTTTTACGTCTCGCTGAGACTTTTAAGTTGGTATAGTAGTAATCCACTCTCCTTGAAGACATCATCAACACCAATAAGTTTTGCAATAGGGTTGCCATCTGGTTGTAACACCTTAGT…
>i1_HQ_CK_c73166/f18p8/1591
AAGCCTAAATCCGAACAACCAGTTCCCTGCAAAGCCTGAAAACCAAACAACCCCATTGCAACCATCCCCTATAAAAAGCACCGGCCAAGCACCCACATCATGCACACAACGAAATCACACACTTATCGACAGAGATTCATAGCATAAGGAGCAATGTCAGGCCTTGGACTCAGTAACATCAGCGGGGAGGGCAATGGCAGAAGCCATTGCTCGGGGGGCAAGGCCAAGCTGCTCGCACTGGGCAAGGGTCTCCCTAAACAAGTGCTGCACCAGGACAAGGTCGTGGAGACCTACCTCCAGGACACCAGCTGCGACGATCCTGCCACTAGGGCAAAGCTCGAGCGCCTCTGCAGGACCACCACAGTGAGGACAAGGTACACTGTCATGTCAAAGGAGCTC…
>i1_HQ_CK_c5467/f2p8/1517
ACACAACGAAATCACACACTTATCGACAGAGATTCATAGCATAAGGAGCAATGTCAGGCCTTGGACTCAGTAACATCAGCGGGGAGGGCAATGGCAGAAGCCATTGCTCGGGGGGCAAGGCCAAGCTGCTCGCACTGGGCAAGGGTCTCCCTAAACAAGTGCTGCACCAGGACAAGGTCGTGGAGACCTACCTCCAGGACACCAGCTGCGACGATCCTGCCACTAGGGCAAAGCTCGAGCGCCTCTGCAGGACCACCACAGTGAGGACAAGGTACACTGTCATGTCAAAGGAGCTCCTGGACGAGCACCCAGATCTGAAGACAGAGGGTACTCCAACATTGACACCACGTCTTGACATCTGCAACGCCGCGGTGCTTGAACTTGGTGCTGCAGCAGCTC…
>i3_LQ_CK_c36161/f1p0/3428
ACCGTATTCCAATCTCCTGAACTCCTCCATGCCCATGGACAACGTCGGTGTCGTCGACCTCACAGCCGGCCTCGCCCGCCTCCACCTTCTCTACTCATGCCTCGCTGCCGGCCACAGCCCGCGCGGACGACCCGCCGCACGCCGTCACCGCGCTCTCCGAGTTCGGGGGCGACCTCCTGGCGACGATCTTCCCCTCCCTTCCGTCCCACGGCCGCGATGCGCCGCCTCTAGGCGCGCGAGGCCACGCTTGATGGCTAGGCGGGCACGTGCGCGCTCGACACCCTCGGCCTCTCCCTCCTCCGCCTGAACTTCATCGTTTGCAACTTCTTCAACGTGTTCGGCGAGAACACCTCGGTATTCGCGGGCCTCTTCGTGAAGAAAGCTAGCCTCGGCTTGCTG…
>i3_LQ_CK_c23810/f1p0/3208
ACGTATTCCAATCTCCTGAACTCCTCCATGCCCATGGACAACGTCGGTGTCGTCGACCTCACCGCCGGCCTCGCCCGCCTCCACCTTCGCTACTCATGCCTCGCTGCCGGCCACAGCCCGCGCGGACGACCCGCCGCACGCCGTCACCGCGCTCTTCGAGTTCGGGGGCGACCTCCTGGCGACGATCTTCTCCTCCCTTCCGTCCCACGCCCGCGATGCGCCGCCTCTAGGCGCGCGAGGCCACGCTTGATGGCTAGGCGGGCACTTGCGCGCTCGACGCCAAGGGACCTCGACACCCTCGGCCTCTCCCTCCTCCGCCTGAACTTCATCGTTTGCAACTTCTTCAACGTGTTCGGCGAGAACACCTTGGTATTCGCGGGCCTCTTGGTGAAGAAATCT…
>i2_LQ_CK_c33570/f1p1/2534
ATGCTTCATTTCTTCCCATGCCGACCACCGTTGTCTCAACATTCATGATGGCTAAATTCGCCAGTTTAGCCCTCTTTCTGCTGCACTCCTGTGTATGTGCATCATCAAGAGATCACACGCTGAGTACCGGGTCATCCCTGGCGGTGGAAGATAACGCGAGGTCTTTCCTGGTGTCGCCGGACGCTACCTTCTACTTCTCCATTTGGTTCACCGCCAGCAAAAACAGAACCGCCGTCTGGACGGCCAACCCCGGCGCCCCTGTGAACGGACGGCTCTCCAGGATCTCGTTCAGCGGCGACGGCAAGCTGGTCCTCGCCGACGCCAACGGGACCATTGTCTGGGACACCAAGACGGGAGGCAACAAGCAGCACCTCACCGTCTCCCTCAACGACACCGGCA…
>i2_LQ_CK_c51346/f1p1/2799
ATACCATGCTTCATTTCTTCCCATGCCGACCACCGTTGTCTCAACATTCATGATGGCTAAATTCGCCAGTTTAGCCCTCTTTCTGCTGCACTCCTGTGTATGTGCATCATCAAGAGATCACACGCTGAGTACCGGGTCATCCCTGGCGGTGGAAGATAACGCGAGGTCTTTCCTGGTGTCGCCGGACGCTACCTTCTCGTGCGGCTTTCTCCAAGCCGGCGACAACGCCTTCTACTTCTCCATTTGGTTCACCGCCAGCAAAAACAGAACCGCCGTCTGGACGGCCAACCCCGGCGCCCCTGTGAACGGACGGCTCTCCAGGATCTCGTTCAGCGGCGACGGCAAGCTGGTCCTCGCCGACGCCAACGGGACCATTGTCTGGGACACCAAGACGGGAGG…
>i3_LQ_CK_c34251/f1p0/3630
ACGCACACACAGGTAAATATAGCTCAATGGCATCACCCACCATGTCTGCCCGCATTCCCATCATCTTCCTACTAATCCTACTCTCAGCCGTCTCCTACTCTTCTCCCAGTCCGACCAACGGCAGCGACACCGACCTCGCCGCCCTGCTGGCTTTCAAATCCCAGCTCGCCGACCCTCACCGCATCCTTGCCAACAACTGGACCGCCGGCACCTCCTTCTGCCACTGGGTCGGCGTCTCGTGCAGCCAGCGCAGACAACGCGTCACCGCTCTGTCGTTGCTGAACGTGCCGCTTGTTGGATCTATCGCGCCTCACGTCGGTAACCTCTCTTTCCTCTCCAGTCTCAACCTCACCTACGCCAATCTCACTGGCTCAATCCCTACTCAACTGGGCAGGCTAC…
>i4_LQ_CK_c1960/f1p6/4349
ACGCACACACAGGTAAATATAGCTCAATGGCATCACCCACCATGTCTGCCCGCATTCCCATCATCTTCCTACTAATCCTACTCTCAGCCGTCTCCTACTCTTCTCCCAGTCCGACCAACGGCAGCGACACCGACCTCGCCGCCCTGCTGGCTTTCAAAGCCCAGCTCGCCGACCCTCACCGCATCCTTGCCAACAACTGGACCGCCGGCACCTCCTTCTGCCACTGGGTCGGCGTCTCGTGCAGCCAGCGCAGACAACGCGTCACCGCTCTGTCGTTGCTGAACGTGCCGCTTGTTGGATCTATCGCGCCTCACGTCGGTAACCTCTCTTTCCTCTCCAGTCTCAACCTCACCTACGCCAATCTCACTGGCTCAATCCCTACTCAACTGGGCAGGCTAC…
>i2_LQ_CK_c136955/f1p3/2249
ATCCTCTCTCGTATCACTCTTCCTGGCGGCGGCGGCTAGGAGTAAAATGACGAGCGGGCAGCCGACGGCGCGGAACGGCGGGCTCCTGGGCGACGGGGAACAGCGTGATCCTCATTGGCGGAGGGGAACGGGATGCAGGTACTTTTTTCGGAGAGCAGTGCGGCTGCGGCAACAAAGGGGGCTATGATGGCCTGGTTTCCAACCTGCGCATTGTGGATGGGACGGTGGCAGTGTTCATTGTTGTTTCTCAGCGCTCCTCCGCACCGGTGCGGGACCAAGTCGATGTATGCTTCAGAAGCAGAGGTGGGTGTCAAATTGACTCGATGATTCAGAGGCAGATGTGGATGCCAAAATGAACTGCACTTCCTTCTTGATGGTTCCTGATGGCTGTGGCGGTTC…
>i2_LQ_CK_c151767/f1p3/2532
ACTGCATACACACGACTCGATGTACTGCAAGCCAGCGAGGGAAAAGAAACCTGACTAACCTTCCCTACCTCTCGGTGCACTCTCTCCCTCAAACCCTATCCTCTCTCGTATCACTCTTCCTGGCGGCGGCGGCTAGGAGTAAAATGACGAGCGGGCAGCCGACGGCGCGGAACGGCGGGCTCCTGGGCGACGGGGAACAGCGTGATCCTCATTGGCGGAGGGGAACGGGATGCAGGTACTTTTTTCGGAGAGCAGTGCGGCTGCGGCAACAAAGGGGGCTATGATGGCCTGGTTTCCAACCTGCGCATTGTGGATGGGACGGTGGCAGTGTTCATTGTTGTTTCTCAGCGCTCCTCCGCACCGGTGCGGGACCAAGTCGATGTATGCTTCAGAAGCAGA…
>i2_LQ_CK_c14394/f1p1/2094
CCACGCACTGAAGCAAACACTGAAGTAAAAAAAAAAAATCATACTGCTCCGCTTCTGCCCCAACGCCGGCGACCGGACAGCCGCTCCGTGACCGGAGACCAACCCCCGAGGTGGTACTTCTCCCCCACCCCGTCCCCCGTCCCCCGCCCCCCATCCCTGCAACACCCTCATCTCTCCTCCGGGCTCCAGCTCTCCCCCATGTCGCATCCCGTGTGACCGTCGCCTCCACATCAACGACCACATCCGGCCGGTGACCCGCGACTGGGAGGTGCTCGAGCTCTTCATGCTCACGGGCGATACAGCGCTAGGCGGAAGCGGATGCGCAGGGGCTCGTCTCCACGCGAATGGTGCCCGCGGACATCGCGCATCTGACGCGTACAGAGCACCTGAGCTTGGAGC…
>i1_LQ_CK_c27674/f1p0/1684
GCACTTGCACGCACTGAAGCAAACACTGAAGTAAAAAAAAAAAATCATACTGCTCCGCTTCTGCCCCAACGCCGGCGACCGGACAGCCGCTCCGTGACCGGAGACCAACCCCCGAGGTGGTACTTCTCCCCCACCCCGTCCCCCGTCCCCCGCCCCCCATCCCTGCAACACCCTCATCTCTCCTCCGGGCTCCAGCTCTCCCCCATGTCGCATCCCGTGTGACCGTCGCCTCCACATCAACGACCACATCCGGCCGGTGACCCGCGACTGGGAGGTGCTCGAGCTCTTCATGCTCACGGGCGATACAGCGCTAGGCGGAAGCGGATGCGCAGGGGCTCGTCTCCACGCGAATGGTGCCCGCGGACATCGCGCATCTGACGCGTACAGAGCACCTGAGCT…
>i3_LQ_CK_c53538/f1p0/3456
AACCAAACGTGATATTTTTGCATCCACCAGACCTGTATGGGCTGCATGCTGAAAACCAAACACGCCCATATCTTCTCTTGAGTCAACGGCGGACGATAGACAGAAGAGGCAGACTGGGGAGGTGGCGATCGATCGATCGATCGATCGATCAGCCTAGCGTGTATCTAGGACACAGAAATGGAGGCCGCTCTTTTGAGCGGCACCATCAAAGTTTTGCTGCCGAAGCTCTTCTCGCTGGTCGAGAAGAGCTGGAATCTGCGCAAGGACATCAAGAGAGACATCTATTTCCTCGACAAGGAGCTCGGCATGATTGTCCGTTCCATCGATGCTGAAGTCAACACGCCGAGGGAGTATCAGGTATCTGTACTGCTCTTGTCGATCGAGGATTTGCGCGAACTG…
>i3_LQ_CK_c43317/f1p4/3325
ATCAGCCGAGCGTGTATCTAGGACACAGAAATGGAGGCCGCTCTTTTGAGCGGCACCATCAAAGTTTTGCTGCCGAAGCTCTTCTCTCTGGTTGAGAAGAGCTGGAATCTGCACAAGGACATCAAGAGAGACATCCATTTCCTCAACAAGGAGCTCGGCATGATTGTCCGTTCCATCGATGCTGAAGTCAACACGCCGAGGGAGCATCAGGTATCTGTACTGCTCTTGTCGATCGAGGATTTGCGCGAACTGGCTCACGGGATAGAGGACTGCATCGACAGCCTCATGTACCAGGCGAGCTGGAAGCAGCAGGCTTCCTTGTTCCGCCGGCGCGTTCAGTCCCCCAAGGCGCTGCTGAACGGGCTGCAGTTTGCCCAGAAGCTGCAGAGGATGAAGCAG…
>i3_LQ_CK_c14563/f1p44/3019
GAACCCAAACCGGTTCCCCACTTCCCAGTAACTTGCGCGAATGCGTCCTCCCTCCGCGAAGGAGGCGAAATGACTGCCTACGTGACGCGCCGCCGCTTCCGCCGGAGGATCCCCCGACTCACCGCCGCGTGGCCGGAGAAGCAGAGTCCACAACTGAAGGACCGCGCCGTGGGGGGATGCAGAGACATCGCTTCCGAGGACGCCGCGCCATGGCAGTCGGTAGTCGCTCCCGCAGGTACTTTGTCGTGATTGATGATATATGGAGCATATCTGCATGGGACACCATCCAACTTGCCCTTCCCCTTAATGATTCTGCAAGTCGAATATTGACAACTACTCGTATTAATAATGTAGCTACACATTGTTGCTTACCACAGGAAGATTATGCTTACTCTATTA…
>i2_LQ_CK_c151854/f1p1/2300
TATTTCCAGAAGATCATATCATCTATAGGGATCAATTGATATGGAGGTGGATTGCTGAGGGATTTATTGTTGGACGGCCTGGACAAAATCTGGAGGAAGTAGGAGAAAGTTACTTTAATGAGCTCACCAACAGGAATATGATCCAGTTAGTTGTAATGGGTGGACCTGTCAAGTGCCGTGTCCATGATATCATATTGGATCTTCTTATATCCCTTTCGACCGAAGAAAACTTTGTTACCATACTGAATGGACAAAACTATATATCTTCAAGTAACAGGATTCGTCGCCTCTCCCTCCAAGGCAACTGTGAAGACCATAACGAATGGCTGAGTAGGAGAGAGTTTTCTCATGTCAGATCACTCAATGTGTTTGGTGATTGCAAGAATCAACCCCTGTTCA…
>i1_LQ_CK_c18442/f2p33/1674
ATGTGTTGCTCCTCTCCTCCTCTCAGTTGTCTCACACTGCCCACTCACTCCCTCTCGCCCACGGGCCACGGCGATGGATTCGCTCTGCCTCCGCCCGTCGTCCCTTCGCTCCGCGCCCGCCGCCGCCTCGTCCACCTCCGCGAGATCATATTCTACCATCAGTTTGTTCTATCCAACCAAATGGTCAAGGGCGAGTTTCTTTGTCCATCCAAGGGTCCAAAGGCCCTAGGGTTGATCATTGTAAAAAATTCTTGGATTGGAAATACTCCTACCATAGGATATCACATCAATCAAGAAATACTTCTGCAATAGCTTCGGGGCAATCGCTGCAGCCTGAAGCTGAAGCCCATGATCCAGCAAGCATCTGGAAGCCAATATCATCTTCTCTGGATGCATTTT…
>i1_LQ_CK_c61534/f1p1/1989
ACTACTTAAACCTGGCATGTGTTTCTGCTCTCCTCCTCTCAGTTGTCTCACACTGCCCACTCACTCCCTCTCGCCCACGGGCCACGGCGATGGATTCGCTCTGCCTCCGCCCGTCGTCCCTTCGCTCCGCGCCCGGCGCCGCCGCCGCCCGCCGGCGAGATCATATTCTACCATCAATTTGTTCTATCCAACCAAATGGTCAAGGGCGAGTTTCTTTGTCCATCCAAGGGTCCAAAGGCCCTAGGGCCGATCATTGTAAAAAATTCTTGGATTGGAAATACTCCTACCATAGGATATCACATCAATCAAGAAATACTTCTGCAATAGCTTCGGGGCAATCGCTGCAGCCTGAAGCTGAAGCCCATGATCCAGCAAGCATCTGGAAGCCAATATCATCTT…
>i3_LQ_CK_c37298/f1p0/3151
ACACACGCACCCACCAGAGCCAAGACCGACTGAAGAAAGGAGACACAGCGGCGCGACTTCCCTACCGCTAGCTGCCGGCGACGCGCCTCCCCGGCGGCGGCTCTTCCTCCTCCGTGAGCTCCTCCATGAGCGGAGACAAGGAACCAGGAAATTGACCAATGATGGATGAATCTCAAGTTCAAGAAGGAGTTGATCCAAAAACTGCTTGTAGATTAGAGATCCTTGTCAACTCATACTTCAGTATTATAGATGGCAAAAAGGTTTATAGTAAGGGCAGGACTGTAAGCTGGGTTGTCGATTATGAAAAGTATGCACTGATTGATCTGAACAAGGATATTGCTCCATACTTCACATGGGCCAGCGACCAAAAGGCAAACTTTTGGGTTGTTGATTCAAAGC…
>i2_LQ_CK_c12653/f1p1/2732
ACACACGCACCCACCAGAGCCAAGACCGACTGAAGAAAGGAGACACAGCGGCGCGACTTCCCTGCCGCTAGCTGCCGGCGACGCGCCTCCCCGGCGGCGGCTCTTCCTCCTCCGTGAGCTCCTCCATGAGCGGAGACAAGGAACCAGGAAATTGACCAATGATGGATGAATCTCAAGTTCAAGAAGGAGTTGATCCAAAAACTGCTTGTAGATTAGAGATCCTTGTCAACTCATACTTCAGTATTATAGATGGCAAAAAGGTTTATAGTAAGGGCAGGACTGTAAGCTGGGTTGTCGATTATGAAAAGTATGCACTGATTGATCTGAACAAGGATATTGCTCCATACTTCACATGGGCCAGCGACCAAAAGGCAAACTTTTGGGTTGTTGATTCAAAGC…
>i2_LQ_CK_c155675/f1p1/2470
ACACACGCACCCACCAGCCAAGAGCCCAAGACAGACTGAAGAAAGGAGACACAGCGGCGCGACTTCTCTGCCGCTAGCTGCCGGCGACGCGCCTCCCCGGTGGTGGCTCTTCCTCCTCCGTGAGCTCCTCCATGAGCGGAGACAAGGAACCAGGAAATTGACCAAGGATGGATGAATCTCAAGTTCAAGAAGGAGTTGATCCAAAAACTGCTTGTAGATTAGAGATCCTTGTCAACTCATACTTCAGTATTATAGATGGCAAAAAGGTTTATAGTAAGGGCAGGACTGTAAGCTGGGTTGTCGATTATGAAAAGTATGCACTGATTGATCTGTGCAAGGATATTGCTCCATACTTCACATGGGCCAGCGACCAAAAGGCAAACTTTTGGGTTGTTGATT…
>i2_LQ_CK_c170464/f1p1/2780
ATCTCACCGTAGTTGACTGCTTGCCGGTCTTCTTTTTCTCGGTCCTGATTCTCGCGGTTGCGACCACCGCCGGCCTGGCTCCTACGGCCGCGGCCCGTTCGTCATCTCCGCATGCTCGGCGTGGAGAGGCCACAGCTGTCAGGCCGGGCGACATCGGAGGTGCTCGCCGCCGACCCCGAGGAGGACCGCCGCCTCCGCGAGCTCTATGAGGCTGAGGCTGCGGCGTATGAGCGCGCGCCGCTGCCTCCGTGAGCTCTATGAGGCTGAGGCTACGGTGTACAGCGCGCGTGTAGCGCCTTCGAGGCGGATGGACCGGACAAAGCAGCGCCGTCAGCGCCCGTGGGGAGGCCGCAGCTATCCCGCTAGGTGACAACGGAGGTGCTCGCCGCCGACCACGGG…
>i2_LQ_CK_c25683/f1p2/2984
ATTCTCATCTCACCGTAGTTGACTGCTTGCCGGTCTTCTTTTTCTCGGTCCTGATTCTCGCGGTTGCGACCACCGCCGGCCTGGCTCCTACGGCCGCGGCCCGTTCGTCATCTCCGCATGCTCGGCGTGGAGAGGCCACAGCTGTCAGGCCGGGCGACATCGGAGGTGCTCGCCGCCGACCCCGAGGAGGACCGCCGCCTCCGCGAGCTCTATGAGGCTGAGGCTGCGGCGTATGAGCGCGCGCCGCTGCCTCCGTGAGCTCTATGAGGCTGAGGCTACGGTGTACAGCGCGCGTGTAGCGCCTTCGAGGCGGATGGACCGGACAAAGCAGCGCCGTCAGCGCCCGTGGGGAGGCCGCAGCTATCCCGCTAGGTGACAACGGAGGTGCTCGCCGCCGAC…
>i2_LQ_CK_c64621/f1p3/2679
CCACCTTTCCTTCAACGGGCGAGGTTTTTTGAAAGACGCCTCCTTTCTTCCTTCCTTCCTCCCCCTTCGTCTCCCCTCACCCTGGCAGCACACAAACCCCAACCCCCGCCACGCCACGGTTACCACCACCCACACCAAAGCTCGCTCCTTTGCCGCCCCCGATCCGCCTAGGGTTCCGCCCCGCCCCTCCCTCCGCGCGCGCCATCCCCGCCCGCCCCGATCCTCCCGATCCCCCCACCGATCTGGGGGGTTACACCCGGTCCGTCTGCGGCGGCGGCGGCGCCCCTTCCGTTTCTCTTTCCCTCGACACGTTTCCCTCGGGGGTTTCTGATTTGACGCTTCTTTTTCTGTCGTTCTTGTTGCCCTGGTGGTGGTTTCAGGCGGCGGCGGCGGCGGCGC…
>i2_LQ_CK_c11448/f3p2/2460
AACGGGCGAGGTTTTTTGAAAGACGCCTCCTTTCTTCCTTCCTTCCTCCCCCTTCGTCTCCCCGAGCACACAAACCCCAACCCCCGCCACGCCACGGTTACCACCACCCACACCAAAGCTCGCTCCTTTGCTGCCCCCGATCCGCCTAGGGTTCCGGCCCGCCCCTCCCTCCGCGCCATCCCCGCCCGCCCCGATCCTCCCGATCCCCCCACCGATCTGGGGGGTTACACCCGGCGGCGGCGGCGGCGCAGTGGATGACGTGGCGATGGTGATGGGCGCCATGGCGGCGGCGGTCAAGGTGGAGGAGCGGGACGGGGCGCGCGCGGAGGACCGGCTCACTCTGGCGTCGCCGACCCCGTCGTCCGCAGCGTCCCGAGTGGAAGGCAGACTACGGTGCTG…
>i2_LQ_CK_c49695/f1p2/2660
ACCCACACCAAAGCTCGCTCCTTTGCCGCCCCCGATCCGCCTAGGGTTCCGCCCCGCCCCTCCCTCCGCGCGCGCCATCCCCGCCCGCCCCGATCCTCCCGATCCCCCACCGATCTGGGGGTTACACCCGGTCCGTCTGCGGCGGCGGCGGCGCCCCTTCCGTTTCTCTTTCCCTCGACACGTTTCCCTCGGGGGTTTCTGATTTGACGCTTCTTTTTCTGTCGTTCTTGTTGCCCTGGTGGTGGTTTCAGGCGGCGGCGGCGGCGCAGTGGATGACGTGGCGATGGTGATGGGCGCCATGGCGGCGGCGGTCAAGGTGGAGGAGCGGGACGGGGCGCGCGCGGAGGGCCGGCTCACTCTGGCGTCGCCGACCCCGTCGTCCGCGTCCGAGGGAGGCAG…
>i2_LQ_CK_c177957/f10p3/2548
AAAGACGCCTCCTTTCTTCCTTCCTTCCTCCCCCTTCGTCTCCCCTCACCCTGGCAGCACACAAACCCCAACCCCCGCCACGCCACGGTTACCACCACCCACGCCAAAGCTCGCTCCTTTGCCGCCCCCGATCCGCCTAGGGTTCCGGCCCGCCCCTCCCTCCGCGCCATCCCCGCCCGCCCCGATCCTCCCGATCCCCCCACCGATCTGGGGGGTTACACCCGGCGGCGGCGGCGGCGCAGTGGATGACGTGGCGATGGTGATGGGCGCGATGGCGGCGGCGGTCAAGGTGGAGGAGCGGGACGGGGCGCGCGCGGAGGACCGGCTCACTCTGGCGTCGCCGACCCCGTCGTCCGCGTCCGAGGGAGGCAGCTACGGCGCGCTCGCAAGGATGTCGCC…
>i1_LQ_CK_c56835/f1p0/1766
AGCACAGTCCACCGTCCACCGCCGTCCCTCGCTTCCCGCTCTTTTCCCGTTCCTCCCCTCTCCGCCTCGAGCTACTCGCCAAACCCTAACCTTCTCGAACCTTCCATTCACCCCCGCGAGATCCTCCATGGCCTCCTCCCCATCCTCCCCCGCGAGGTCCTCCCCTCGGCCGCAGCGCTTCCCGGAGAATCTGTTCGTACTCGACAACCCCAGGCCCGAGGATAAGCTGACCCCGCAGATCTTCCTGGCGGCGGGGGATGGCAACATCCGCTCGATGAAGAAGCTGGCGGAGGGGTTGGCAAGGGAGGGGAAAAGCTTGGGGGAGATGACGGTCAATGACCCGCTGCACAGGAGGCTCGGCCCGCTCCACTTCGCGGCCTGGTCCGGGAAGCTGGAGAT…
>i1_LQ_CK_c23212/f1p9/1747
GCCGAACCCTAACCTTCTCGAACCTTCCATTCACCCCCGCGAGATCCTCCATGGCCTCCTCCCCATCCTCCCCCGCGAGATCCTCCCCTCGGCCGCAGCGCTTCCCGGAGAATCTCTTCGTACTCGACAACCCCAGGCCCGAGGATAAGCTGACCCCGCAGATCTTCCTGGCGGCGGGGGATGGCAACATCCGCTCGATGAAGAAGCTGGCGGAGGGGTTGGCAAGGGAGGGGAAAAGCTTGGGAGAGATGACGGTCAATGACCCGCTGCACAGGAGGCTCGGCCCGCTCCACTTCGCGGCTTGGTCCGGGAAGCTGGAGATGTGCAGGTTCCTCGTCAAGGATCTCCACCTCGACGTCAATGCGGACGCTGACCGTGGTTCGTCGCCTCTATTATTTG…
>i1_LQ_CK_c42209/f1p5/1986
AAATCTCACCACTCTCCCTCTCCACACTCACCTCACCTCTCCCGGATCGCGCGCGCGGGCGGCGATGGCGAACATCGACATGAAGGCGGTGCTGGCGGACCTGGAGCGGGACGCGGCGTCGGGGGCGGACGCGCGCACGCCGCGGACCAAGCTCGTCTGCACGCTCGGCCCGGCCTCGCGCTCCGTGCCCATGCTCGAGAAGCTGCTCCGCGCGGGGATGAACGTCGCGCGCTTCAACTTCTCACACGGCACGCACGAGTACCACCAGGAGACGCTCGACGCGCTACGCCAGGCCATGCACAGCACCGGCATCCTCTGCGCCGTCATGCTCGACACAAAGGGACCTGAGATCCGTACTGGATTTCTGAAGGACGGCAAGCCGGTCAAGCTAACGAAGGG…
>i1_HQ_CK_c5020/f6p12/1981
GCCCACCAAAAATTTCCCCACTCCTATAAACAAAATCAAATCCACCACCAAATCCCAATCTCACCACTCTCCCTCTCCCACCTCACCTCACCTCTCCGGCGGATCGCGCGCGGCGGCGATGGCGAACATCGACATGAAGGCGGTGCTGGCGGACCTGGAGCGGGACGCGGCGTCGGGGGCGGACGCGCGCACGCCGCGGACCAAGCTCGTCTGCACGCTCGGCCCGGCCTCGCGCTCCGTGCCCATGCTCGAGAAGCTGCTCCGCGCGGGGATGAACGTCGCGCGCTTCAACTTCTCACACGGCACGCACGAGTACCACCAGGAGACGCTCGACGCGCTACGCCAGGCCATGCACAGCACCGGCATCCTCTGCGCCGTCATGCTCGACACAAAGGGACC…
>i1_LQ_CK_c14269/f1p0/1636
GCGGTTTCGCAACTCTTCTGTAAACTCAAGAGATAAGGTGGTATGACCGTTGCGCAGGAGAAAGGGATGCAATCATGCAGGAAGTTCCGTAGAAGATCGCCATTGTTGTGCCAAGAAAACTGAAATATATACAGTTTCTTCATCGAGGATACAAGAGTTGCAGGGAGTTATGCACAGCCCAGGAAGCACATTTCTGTTACTATGTGTGATGTTTCAAGCTGCGGCAGCTTGTTCAGGCGGGCAATGCGAGCTCGGCGATCGATGTTCGTCTTCAGCCGACTGCGGTAATGAACTGTACTGCTACAACTGCTGGGTCGAGTTTGCGGGCAAAAGGATACATCATTGCCGTTCAACAAGTATGCATTTCTGACGACGCACAACTCGTTCTCCATCCACGGA…
>i1_LQ_CK_c26981/f1p2/1963
CGGTTTCGCAACTCTTCTGTAAACTCAAGAGATAAGGTGGTATGACCGTTGCGCAGGAGAAAGGGATGCAATCATGCAGGAAGTCCCGTAGAAGATCGCCATTGTTGTGCCAAGAAAACTGAAATATATACAGTTTCTTCATCGAGGATACAAGAGTTGCAGGGAGTTATGCACAGCCCAGGAAGCACATTTCTGTTACTATGTGTGATGTTTCAAGCTGCAGCAGCTTGTTCAGGCGGGCAATGCGAGCTCGGCGATCGATGTTCGTCTTCAGCCGACTGCGGTAATGAACTGTACTGCTACAACTGCTGGGTCGAGTTTGCGGGCAAAAGGTGTGTCAGGGAGACGGTGTCCGATCCATTCAAGATAGTTGTAAGCGGTGGACTCCTGCTCTCCCAT…
>i1_LQ_CK_c21488/f2p39/1680
CGGTTTCGCAACTCTTCTGTAAACTCAAGAGATAAGGTGGTATGACCGTTGCGCAGGAGAAAGGGATGCAATCATGCAGGAAGTTCCGTAGAAGATCGCCATTGTTGTGCCAAGAAAACTGAAATATATACAGTTTCTTCATCGAGGATACAAGAGTTGCAGGGAGTTATGCACAGCCCAGGAAGCACATTTCTGTTACTATGTGTGATGTTTCAAGCTGCAGCAGCTTGTTCAGGCGGGCAATGCGAGCTCGGCGATCGATGTTCGTCTTCAGCCGACTGCGGTAATGAACTGTACTGCTACAACTGCTGGGTCGAGTTTGCGGGCAAAAGGTGTGTCAGGGAGACGGTGTCCGATCCATTCAAGATAGTTGATACATCATTGCCGTTCAACAAGTAT…
>i2_LQ_CK_c131824/f1p7/2239
ACGGAGGTCCAGTCTCGGTCAGTCTCACTCTCTCGCCACTGCCACTGCTCTCCTCCGCCTCTTCTCCCTCACCGCCGGCGACCTCCTCCGCCCACAGGAATCCCACCAGGAGGCCTAGCCTCGTGAGCCCTGCGCGCGTCGACTCAGCCGCCCTCTGTCGCGGCTCGCGCTGCCCGGCCCCAGCTTCTCCGGCCGCGTGATCTGGTTGTTCTGAAATGGCCGGCGGCATTACGTGCGGATCCTTGCTGCAGAAGCTGCAGCTTGTCTGGGATGAAGTTGGCGAGAGTGACGAGGACCGTGACAAGGTCCTGTACCAGCTGGACCAGGAGTGCCTGGATGTCTACAAGAGGAAAGTGGACCAGGCAACCAACTCGAGGGATCTCCTTATCCAGGCACTCG…
>i2_LQ_CK_c8223/f1p7/2304
ACGGAGGTCCAGTCTCGGTCAGTCTCACTCTCTCGCCACTGCCACTGCTCTCCTCCGCCTCTTCTTCCTCACCGCCGGCGACCTCCTCCGCACCCAGGAGACCCACCAGGAGGCCTAGCCTCGTGAGCCCTGCGAGCTTCGACTCAGCCGCCCTCTGTCGCGGCTCGCGCTGCCCGGCCCCAGCTTCTCCGGCCGCGTGATCTGGTTGTTCTGAAATGGCCGGAGGCATTACGTGCGGATCCTTGCTGCAGAAGCTGCAGCTTGTCTGGGATGAAGTTGGCGAGAGTGACGAGGACCGTGACAAGGTCCTGTACCAGCTGGACCAGGAGTGCCTGGATGTCTACAAGAGGAAAGTGGACCAGGCAACCAACTCGAGGGATCTTCTTATCCAGGCACTCG…
>i1_LQ_CK_c74999/f1p4/1906
ACGGAGGTCCAGTCTCGGTCAGTCTCACTCTCTCGCCACTGCCACTGCTCTCCTCCGCCTCTTCTCCCTCACCGCCGGCGACCTCCTCCGCCCACAGGAATCCCACCAGGAGGCCTAGCCTCGTGAGCCCTGCGCGCGTCGACTCAGCCGCCCTGCTGTCGCGGCTCGCGCTGCCCGGCCCCAGCTTCTCCGGCCGCGTGATCTTGTTGTTCTGAAATGGCAGGCGGCATTACGTGCGGATCCTTGCTGCAGAAGCTGCAGCTTGTGTGGGATGAAGTTGGCGAGAGTGACGAGGACCGTGACAAGGTCCTGTACCAGCTGGACCAGGAGTGCCTGGATGTCTACAAGAGGAAAGTGGACCAGGCAACCAACTCGAGGGATCTTCTTATCCAGGCACTC…
>i1_LQ_CK_c3577/f1p3/1688
AAAAATCCCCATCCTCAAATCGCGGACCTTGTACACTGCACTGCAGCAGCACCAGCCGGCGGGGAGCGGCGGAGATGGTGGTGAAGAGCGGAGGAGTCGGCTCCGCGGAGGAGGGGCCCGCGGGCGCGGCCGTCCGGCGGTGGGTGGAGGCCGGCGGCGGGAGGCTGGTGCTGGACGGCGGGCTGGCCACGGAGCTCGAGGCCCACGGCGCCGACCTCAACGACCCGCTCTGGAGCGCCAAGTGCATCCTCTCCTCCCCGCACCTCATCCGCAAGGTACATTTGGACTACATAGAAGCAGGTGCGAACATTATAATCACAGCATCATATCAGGCTACAATTCAAGGGTTTGAGTCCAAGGGATTTTCAAAAGAACAAAGTGAAAATTTACTAACCAAGA…
>i1_LQ_CK_c14552/f1p0/1503
AATCCACTCATCAACATGCTGGCCAGGTTCCCTCCCTATAAATCTTGCCAAGCGCCGCACCCAAAACCCAAAATCCCCATCCTCAAATCGCGGACCTTGTACACTGCACTGCAGCAGCACCAGCCGGCGGGGAGCGGCGGAGATGGTGGTGAAGAGCGGAGGAGTCGGCTCCGCGGAGGAGGGGCCCGCGGGCGCGGCCGTCCGGCGGTGGGTGGAGGCCGGCGGCGGGAGGCTGGTGCTGGACGGCGGGCTGGCCACGGAGCTCGAGGCCCACGGCGCCGACCTCAACGACCCGCTATGGAGCGCCAAGTGCATCCTCTCCTCACCGCACCTCATCCGCAAGGTACATTTGGACTACATAGAAGCAGGTGCGAACATTATAATCACAGCATCATATCA…
>i2_LQ_CK_c24724/f1p5/2322
GACGACGACGCGGGGGCGCTCGCGGACCTCCTAGCCGCGCACCCGTCCATCGCCGACGACCCCGCGCCGTGGTACTCCCCGGCGCGGGGCGCGGAGCCCATGACGGCGCTCATGGTCGCCGCCGCGTACGGTTCCGTGGCCTGCCTCGACGTCCTCCTCTCGCCGCCCCACCTCGCCGACCCGAACCGCGCCACCGCGTCCTCCCTCTCCACCCCGCTCCACCTCGCCGCCGCGGGTGGCGCCCCGTCCGCGCCCGCCACAGTCAATCGCCTCCTCGCCGCCGGCGCCGACCCCACCCTCCTCGACCATCTCCACCGCCGGCCGTCGGACCTCGTCGCGCTGCCGCCCAACTCGCTGCCCCTCAAGAACCACATCCTCTCCCTCCTCGGCGCCCGCAAG…
>i2_LQ_CK_c22332/f1p4/2267
ACCATTTCGTCGAACACCTTCTCCGATCGCGCGCCGCCGGCCCATGGGGGAGGCCTCCGAGTATGATGGGGCGGCTGTCTCGGCGAGGCTGCTGGAGCTGGCGGCGGACGACGACGCGGGGGCGCTCGCGGACCTCCTAGCCGCGCACCCGTCCATCGCCGACGACCCCGCGCCGTGGTACTCCCCGGCCCGGGGCGCGGAGCCCATGACGGCGCTCATGGTCGCCGCCGCGTACGGTTCCGTGGCCTGCCTCGACGTCCTCCTCTCGCCGCCCCACCTCGCCGACCCGAACCGCGCCACCGCGTCCTCCCTCTCCACCCCGCTCCACCTCGCCGCCGCGGGTGGCGCCCCGTCCGCGCCCGCCACAGTCAATCGCCTCCTCGCCGCCGGCGCCGACCC…
>i2_LQ_CK_c150020/f1p6/2246
AAACACGGCTTCTTCCAATTTCGGCTAGTCCACCTGCCTCGCCTTCCCGTCCCGTCCTCGTAAAAGGAGAACAAAAAAATTCATCCGGGAATTTTTCGAGCTCCGTACCGCGACCGATTCCCAAAGCCCCCCAATCGCCGCCGCCGCCGCCGTCGAATTCTCGAGCCCAGGTTCTCGGCGATGTACCCGGCGGTGGGAGCGGGGCAGCGGTCGTCGGGCCGGCTGCCGGCGGCGTCGCGGGTCGACAAGGCCACCAGCCACCTGCTGCAGGGGCCCGACTGGGCCGTCAACCTCGAAATCTGCGACACCCTCAACGCCGACCGATGGCAAACAAAAGATGTGGTAAAAGCAGTGAAGAAGCGGCTGCAGAATAAGGACCCCAAAGTTCAGTTTTTCACT…
>i2_LQ_CK_c176102/f1p7/2131
ATCGGCTCCGCGAGCAGCCCAGGCCGCGCGTCTACCGGCTGCGGCGATGTACCCGGCGGCGGGGGCGGGGCAGCGGTCGACGGGCAGGCTGCCGGCGGCGTCGCGGGTCGACAAGGCCACCAGCCACCTGCTCATGGGCCCCGACTGGGCCGTCAACCTCGAAATCTGCGACACCCTCAACGCCGACAGATGGCAAACAAAAGATGTGGTAAAAGCAGTGAAGAAGCGGCTGCAGAATAAGGACCCCAAAGTTCAGTTTTTCACTTTGACGCTGTTGGAGACAATGATGAAGAACTGTGGCGAATATGTTCATTTTGAAGTTGTTGAGCTGCATATTTTACAAGAAATGGTTAAAATTGTCCAGAAGAAGCATGATATGCAAGTGAAGGATAAGGTATT…
>i3_LQ_CK_c14851/f1p0/3048
GACCAACAGCAGAACACCCACTGTCTCTAGCTCTCGCTCGGTCACACCTTCAGTCCTCACTCATTGTCCATGGCAGCTCGCCGGCCGGCTTCCTCCGTGTCCATGGCCTCCACCAACGTCGCCCACCTCCCACTCTACCTGCTCCTCCTATCGCTGCTCATCACCACCTCGTCCTCGGCGGCAGAAGCGGAGCAGCCAGTACACGACCTCCTGCTCAGCTTCAAGGCCTCCCTGCACGACCCCGCCGGCGCCCTCGCCTCCTGGTCCAGCTCCACGCCCTACTGCAACTGGCCCCACGTCACCTGCACGGCCGCCGCCGCCGCCAACACCTCCTCCGCCACCGTCTCCCTTTCTCTCCAGGGCCTCGGCCTCTCGGGCGACATCAACGCCTCCGCGCTC…
>i2_LQ_CK_c155888/f1p1/2866
CTTGACCAACAGCAGAACACCCACTGTCTCTAGCTCTCGCTCGGTCACTAGCTCCCGGTCAGACCTTCAGTCCTCACTCACTCATTGTCCATGGCAGCTCGCCGGCCGGCTTCCTCCGTGTCCATGGCCTCCACCAACGTCGCCCACCTACCACTCTACTTGCTCCTCCTATCGCTGCTGATCACCACCTCGTCCTCGGCGGCAGAGGCGGAGCAGCCAGTACACGACCTCTTGCTCAGCTTCAAGGCCTCCCTGCACGACCCCGCCGGCGCCCTCGCCTCCTGGTCCAGCTCCACGCCCTACTGCAACTGGCCCCACGTCACCTGCACGGCCGCCGCCGCCGCCACCAACAACACCTCCTCCGCCACCGTCTCCCTTTCTCTCCAGGGCCTCGGCCTC…
>i2_LQ_CK_c55515/f1p3/2595
ATATGGTTGTCAACTGGATGAATCTCGTATGGTTTGAGTGCTTGCTCGATTCATTGGTGAATTGCCGCGGAGGAAATCTTGGATATTTTCATTTACTAGACAACTTAACGGAGATGCAAAATATAAAGCAGAGAGAAGTACACGCGCACCTGAAACTGAAGGTGGTTCTGATGGTTTTCATCTGTTTTGCATGCAAAAGATAAAGCAGAGAGCAGTCCAGGAGTGGCACCAAGCTACAGACGGGAGAGGATCATAATAAGGACTACATTGTTGAATTCCAAGACACGAGCCCAAGTTCACTTGCAAGGAAATACCCAGGTCTTAAATGAGGTCTCTACAAACCTTCCACAACCATGTGTATGGCATTCTACAACAGAATCTGTCAAAGCCCTTGAATTA…
>i1_LQ_CK_c77101/f1p1/1886
TGCGTTTGTGCTTTCTGATTGTTTTCTTTGGGTAGTTGTGGTTTATGAAAAAGGAGTCATCTTCTGCTGGTATTAAAACATGTGAACTCAAAATTTTAATCGTATGTATGTCCTTTTCCCAGTGTCATTGCACATAATTGAGATTCTGGTATGAACCTACTGGGAAGTACCTTCGGTGTACAGTTACTAAGCATGGCATATATTCCTGTTATAGAACTCTAATTTCCTGCTACTGCTACTAGATTTTACATTCGGGAGCATGTCATTTACTTGTGGATGTTTCTTGGTCTCCTTCTGCTAGGTATTGTTAGTGCCTTCTTATTTTGGGGCCACACAATTGCTTTGTCACTTTTCTTAGTTCTGTGCTGTCTGTTAAGATTTTAAAATTTTGATGGAAAC…
>i2_LQ_CK_c118293/f1p1/2611
GACCATGGCTGTTGAGGCAAAGCATGATACATCATCCGTCAAGAAAGTTTTGAGATGTTCTATCAGGATCAGCTATAGATGTGCCTCTGAACACTGGGCTCTCTTCAGTCTATCCCTACTGCTTTACCTGCTGTACAGATCTTCACCGGGTTTCTTTGCTTTCGTTCTATCCTCGTCCCCTGTAATTATATGCGCCACCCTTCTTCTTGGAATACTGCTGAGTTATGGGAGCACACATCTTCCTGAGACTGATGAAGACCGGAAGACTGCCACAGATTTTTCAGCTCCCAGGTTTGGATGTTGTTCAAGAGATGTTTATTTTGAAGCACGTCGGGGATTTTCAGCGCCTGCATTTCAGGAGAACACCGTTAGTTTCAATTGTTGGGAAATCAGAAACCC…
>i2_LQ_CK_c51676/f1p1/2725
GATTCTTTCTTGTTGCCGGCCGCCATTGCCACCCCTGAATCTGCTGCTGCTGCTGCTTGCCACCGGCGGCGACGGCGCCCGTGGCGACTGCGCTTCCTCTGTACCGTGCTGCCGACTGTCGGATCTCGATCTGGCTCCGATCGCCGCCTGATTGAAGGTTCGTGCTGGCAAGTGTGAGAGAGGACCATGGCTGTTGAGGCAAAGCATGATACATCATCCGTCAAGAAAGTTTTGAGATGTTCTATCAGGATCAGCTATAGATGTGCCTCTGAACACTGGGCTCTCTTCAGTCTATCCCTACTGCTTTACCTGCTGTACAGATCTTCACCGGGTTTCTTTGCTTTCGTTCTATCCTCGTCCCCTGTAATTATATGCGCCACCCTTCTTCTTGGAATACTG…
>i3_LQ_CK_c27758/f1p0/3362
AAAGACCCGGCCTTTCTTTTGTTCCCCTGACCGGCCCCCTCCCCTCTCTCTTCCGGCCGCAGGCGAGCGCCATGGCCGGCCGGGCGAAGCTCCTGTACATTGTGGTCGTCGACGACAATGGCTCCTCCTTCCGCTACACCCGATCCCTCCTCCACAGCACCCTCCAGCTCATGGGATGCAAGCCGAGGCACGCCTTCGAGGTCCTCTCCTCCCCCTCTATTATTCTCCAATCCCTCGCCGCTTTCCTCTTCGATTCGATCCCATCTTATTTCCATTTCGATTTTGCCAAACAAAAAGATTAGCCGGAGGGTGTTCGATGTGATCCGAGGCGACCCGGCGGAGATGAACATGCTGATGGCGATGTCCGGCGGCGGCGGCGGCGTGCAGCGGTACGAGCTC…
>i2_LQ_CK_c32321/f1p2/2967
GTCCCCTGACCGGCCCCTCCCCTCTCTCTTCCGGCCGCAGGCGAGCGCCATGGCCGGCCGGGCGAAGCTCCTGTACATTGTGGTCGTCGACGACAATGGCTCCTCCTTCCGCTACACACGATCCCTCCTCCACAGCACCCTCCAGCTCATGGGATGCAAGCCGAGGCACGCCTTCGAGGTCCTTTCCTCCCCCTCTATTATTCTCCAATCCCTCGCCGCTTTCCTCTTCGATTCGATCCCATCTTATTTCCATTTCGATTTTTCTAAACAAAAAAGATTAGCCGGAGGGTGTTCGATGTGATCCGAGGCGACCCGGCGGAGATGAACATGCTGATGGCGATGTCCGGCGGCGGCGGCGTGCAGCGGTACGAGCTCCCGGACGCCGCCACCAGCCCGCGC…
>i2_LQ_CK_c29366/f1p2/2072
TCCTCCCGATGCATCCGCTGGCGTGACAAGCCTCCTCTTCCTCCCTAGATCGCTGGGGCCCTTTTCCAGTTGCCGCCGGTTCATCGTCTGTGCCATACCCGGTCGGCCGCCCCCGCGTTGCCTTGGCTGACGCTCTAGCAGGGAGGTCAAGCTGGATGGATGGCAGTCCATGCACTCCGATGAAGTCATTCTCCATGTCTCGCGCGGCCCACCTCCTCCGTCGCACAATACTAAGAAGACGGCGAGACAGTCCCATCGGTGGTCGCGATGGCAATTTTTCACCAGGAGACCTAGATCTTCACGCATTGAGAATGGAGACGCAGGAGCAGCACGGGGTCTGAGCGGCGCGGGCGCCCGTGAGGCCTGCTGTCGAGTGTCGACACCTGCGGCAAGGACCGA…
>i2_LQ_CK_c64683/f1p2/2460
ATGCATCCGCTGGCGTGACAAGCCTCCTCTTCCTCCCTAGATCGCTGGGCCCCTTTTCCAGTTGCCGCCGGTTCATCGTCTGTGCCATACCCGGTCGGCCGCCCCCGCGTTGCCTTGGCTGACGCTCTAGCAGGGAGGTCAAGCTGGATGGATGGCAGTCCATGCACTCCGATGAAGTCATTCTCCATGTCTCGCGCGGCCCACCTCCTCCGTCGCACAATACTAAGAAGACGGCGAGACAGTCCCATCGGTGGTCGCGATGGCGATTTTTCACCAGGAGACCTAGATCTTCACGCATTGAGAATGGAGACGCAGGAGCAGCACGGGGTCTGAGCGGCGCGGGCGCCCGTGAGGCCTGCTGTCGAGTGTCGACACCTGCGGCAAGGACCGAAACATCTC…
>i2_LQ_CK_c52876/f1p3/2579
GACGCTCGTTTGTGAAACAAAAATGCCGAACCCTAGCTATCCTGCTCGTTCCTCCTCTTCCCCTCCCGAAGAGAGGCTCAAGCCGCGTCCAGCACACCTCGGCGGCGGCGCAATCAGCCTCCTCCTCCTCCTCCTCCTCCTCCTCCTCCCTAGCACTCTTCCTCCTTGCCCCCATATGTGATTTCCCCCAGGACGTCCTCCCCTGCAGTCCTCCCTAACCCTAGATCGACTGGGCCGCCGCCATCTCATCTCCTCTTCCCACTGATGGCGGGAGTAGCATTGAAGACCGTTGCTCTGTCAGCGACTTTGGACGGAAGAAAGTAGGCCGCGTCGGGTGTGGATGGATTCACCGATGGAATGGGCGAGGCTGCATCATGGTCATGGACAATCTCCCTTCTT…
>i1_LQ_CK_c19028/f1p2/1688
ACTCGCCTGCTTGCGACTCCACGCCCTTCACCTCCTCCTCTCAGCCGCCGCCGCCTTGCTTGGCCACCATGTCCTCACCGGCACGCATCACGTCTCCCTCGCGACAACTCCAGTTCGCCAACTCCCCATCAAGTAGCAGCCTCTCCGGCCTTCGCAGCGTGCCCCCCTTGAATAGGCCATCACCCTAGCGCGCCACTCCTCCATTGGATAGATGTAATCACGACTGTTGGTGGAGAGAATGTTGGTGGTGGTGGATACCAGAGAAAGTGGCGCGCCCGGATGGAAGAGCACGGCCTTGCCTCTACGCTCGTAGGTATCGACAAAGGAAAATCTGTTGAGCACCATATGGCCACCACTCTCTTGCTTAGATTTCAATTGCTTTCAATTAACCAGTAGAAG…
>i2_LQ_CK_c119078/f1p1/2286
GCGTCCGCCCTTGTTCCACCGCCCCCAATCCCCCACTCCCCACCGGACCGATGGAAGACCCCGCACGGGCACCACCACCGCCATTCGCCGTACACCTAGTCACTGGCGGCTCCTCCTCGCTGGACCTATCCCACCTCCTCCACTCCCTTGCCGCCGCCCGCATCGTCGCCTTCGACGCAGAGTGGAAGCCGCGCCGCCGCCGCGCTCCCGCCAACGGCGACGACGCCTCGCCGGCACCCCCGAATCCGCCACAGCTGCCAACGGTTACGGTTCTTCAGCTTGCCTGCCGCAGCCAAGACGGGGGCAACGAGGTGTTCGTCGTCGACCTCCTCGCCGTGCCGCTCGCCGACCTGTGGCCGCAGCTAAGGGACTTGTTTGAACGGCCCGAGGTGCTCAAGC…
>i3_LQ_CK_c4162/f1p0/3279
ACTCCCCACCGGACCGATGGAAGACCCCGCACGGGCGCCACCACCGCCATTCGCCGTACACCTAGTCGCTGGCGGCTCCTCCTCGCTGGACCTATCCCACCTCCTCCACTCCCTTGCCACCGCCCGCATCGTCGCCTTCGACGCAGAGTGGAAGCCGCGCCGCCGCCGCGCTGCCGCCAACGGCGACGACGCCTCGCCGGCACCCCCGAATCCGCCACAGCTGCCAACGGTTACGGTTCTTCAGCTTGCCTGCCGCAGCGAAGACGGGGGCAACGAGGTGTTCGTCGTCGACCTCCTCGCCGTGCCGCTCGCCGACCTGTGGCCGCAGCTAAGGGACTTGTTTGAACGGCCCGAGGTGCTCAAGCTGGGGTTCCGCTTCAAGCAGGATCTCGTGTATCT…
>i3_LQ_CK_c14642/f1p0/3048
CCACCCACTCGGTCGACGCCTCGACCACCCACTCGCTCAGAGCACACCGCCGCTCGCCTCGCTCCACCCGCTGCTCCCACGCCGCCGCATTTCTCCCTCTCACGCGTCGCCGCCGCCCAGTCTCCCTAGCGCGCGTGGACACCGCCGCCCAGTCTCCTGCGCGCATCGCCGTCGCCGTCGCCGGGCGCATCACCGCTGCCCCTCTCAATTGCGCGCCTCGCTGCCATCTCCAACCGGGGAGAAGCTCCAATCTTGGTGGTGATGCGGAGCTCCACTCGTAGCCGGAGAAGACCTCCTTCCAGATCTCGGCGAAGGAGGTGGTGGTGGTGCGCCACCTTGAGGGACACAAACCGGTGGAGGATCTTCGGTGGCGCACCTGTTGCATCCGCGCCGGCGCCC…
>i2_LQ_CK_c5754/f1p0/2949
ACCGCCGCTCGCCTCGCTCCACCCGCTGCTCCCACGCCGCCGCATTTCTCCCTCTCACGCGTCGCCGCCGCCCAGTCTCCCTAGCGCGCGTGGACACCGCCGCCCAGTCTCCTGCGCGCATCGCCGTCGCCGTCGCCGGCGCATCACCGCTGCCCCTCTCAATCGCGCGCCTCGCTGCCATCTCCAACCGGGGAGAAGCTCCAATCTTGGTGGTGATGCGGAGCTCCACTCGTAGCCGGAGAAGACCTCCTTCCAGATCTCGGCGAAGGAGGTGGTGGTGGTGCGCCACCTTGAGGGACACAAACCGGTGGAGGATCTTCGGTGGCGCACCTGTTGCATCCGCGCCGGCGCCCATGCCCAGCTCGTCTCCTCCTCCGTCATCCCCGCCGCGTGTCCCAA…
>i2_LQ_CK_c100872/f1p8/2139
CTTCACACCTTCTCCATCTCTCTGTTCGCCCCATTACACTTTCGCATTGTATCCAGTTCCTGCGAATTTCTTCCGACTTTCTTTCCCAATCCGAGCCATCCAAAACCGCGGCTTCTGCTGTATCCTCTGCCTGTTGCGCACCCAAGAAAATCAAAAGGAATCCAGCAAAGTGTCGCGCGGCCTCTGTATTTGTACGTTTCCCCAACCCGAGAGCGTTTGATCCCGTGAATTCCGAGGCTCTAGCGCCACCAAGGAAAGCCAAGCTCTCACCAAGTTTCCATTTTTTCCCCCTTGTTCTCGTGGGAGCAGGAAAGCGGTGCAAAAAGGTTGCCTATCTTGGGGGCCGGGAGATGGAGAGGAGGATGCGGCACGCCATTGCCGCGCTCGGCGCCGCGTGCG…
>i2_LQ_CK_c136983/f1p8/2130
CTTCACACCTTCTCTATCTCTCTGTTCGTCCCATTACACCTTCGCATTGCGTCTAGTTCCTGCGAATTTCTTCCGACTTTCTTTCCCAATCCGAACCATCCAAAACCGCGGCTTCTGCTGTATCCTCTGCCGTCCTGTTGCGCACCCAAGAAAATCACCAGGAATCCAGCAAAGTGTCGCGCGGCCTCTGTATTTGAAAGCGGTGCAAAAAGGTTGCCTATCTTGGGGGCCGGGAGATGGGGAGGAGGATGCGGCACGCCATTGCCGCTCTCGGCGCCGCGTGCGCGGCCGCGGCCGTCGTCGTCGTCGCGGCCGACCGAGGCTTCTCGCCGGCCTCCGCCGCCGCCGCCACCGTTGTGGCGCCGGAGGAGGAAATCAGCCTCCTCAACAAGATTGCCG…
>i1_LQ_CK_c46834/f1p2/1985
AAAGCCAAGCTCCTCACCAAATTTCCATTTTTTCCCTTGTTCTCGTGGGAGCAGGAAAGCGGTGCAAAAAGGTTGCCTATCTTGGGGGCCGGGAGATGGGGAGGAGGATGCGGCACGCCATTGCCGCTCTCGGCGCCGCGTGCGCGGCCGCGGCCGTCGTCGTCGTCGCGGCCGACCGAGGCTTCTCGCCGGCCTCCGCCGCCGCCGCCACCGTTGTGGCGCCGGAGGAGGAAATCAGCCTCCTCAACAAGATTGCCGATTTCATGTGGCGGACCGATGGGAATTCGTACCAGCACGTTTGGCCGCCGATGGAATTTGGATGGAAAATGGTGCTGGGATCACTGATCGGGTTCTTCGGTGCGTCCTTTGGGAGCGTCGGCGGCGTTGGTGGCGGCGGGA…
>i1_LQ_CK_c40078/f1p4/1905
GATCCCGTGAATTCCGAGGCTCTAGCGCCACCAAGGAAAGACAAGCTCTCACCAAATTTCCATTTTTTCCCTTGTTCTCGTGGGAGCAGGAAAGCGGTGCAAAAAGGTTGCCTATCTTGGGGGCCGGGAGATGGGGAGGAGGATGCGGCACGCCATTGCCGCGCTCGGCGCCGCGTGCGCGGCCGCGGTCGTCGTCTCGGTCGCCGCCGACAGAGGTTTCTCGCCGGCCTCCGCCGCCGCCGCCAACGTGGTGGCGCCGGAGGAGGAAATCAGCCTCCTCAACAAGATTGCCGATTTCATGTGGCGGAGCGATGGGAATTCGTACCAGCACGTTTGGCCGCCGATGGAATTTGGATGGAAAATGGTGCTGGGATCACTGATCGGGTTCTTCGGCGCGTC…
>i2_LQ_CK_c82496/f4p20/2847
GAGCTAAGCTAAGCTGAGCTGAGCTTCGTCGTGACACTACCACGGCGGATTTGCTTACGCCACGGCTACAGATACAGACGTAACACGGCGCGCTAGCTGCCGCCGGCCCGTGCAGTGACGAGATGACGACGAGGCTGCTGCTCCTGCTGGTGTTGGCGCTCGCCGCCGCGGTGACAACGGCGACCACGGAGACGGAGCCGCGCGCGACGTACATAGTCCACATGGCAAAGTCCGCGATGCCGGCGGAGTACGCCGACCACGGCGAGTGGTACGGCGCGTCGCTGCGCTCCGTCTCCACCGCCAAGATGCTCTACTCGTACGACACCGTCGCGCACGGCTTCTCGGCGCGGCTCACGGCGCAGGAGGCCAGCGACATGGCGGGCATGGACGGCGTGCTGG…
>i2_LQ_CK_c27415/f1p16/2923
GTAGCATGGACCAACACCAACCAACCGTCCATCTTTTGCTCACACTCTTCCACTCATCTCTTAATCAGTAGCCAGTAGCCACTGCTGCCGTATATATATCACGACGCCTCTTTGTAGCAGCTACGAGCTAAGCTAAGCTGAGCTGAGCTTCGTCGTGACACTACCACGGCGGATTTGCTTACGCCACGGCTACAGATACAGACGTAACACGGCGCGCTAGCTGCCGCCGGCCCGTGCAGTGACGAGATGACGACGAGGCTGCTGCTCCTGCTGGTGTTGGCGCTCGCCGCCGCGGTGGCGGCGGCGGACACGGAGACGGAGCCGCGCGCGACGTACATAGTCCACATGGCCAAGTCCGCGATGCCGGCGGAGTACGCCGACCACGGCGAGTGGTACGGC…
>i2_LQ_CK_c34957/f1p21/2386
ACGAGCTAAGCTAAGCTGAGCTGAGCTTCGTCGTGACACTACTCGTACGACACCGTCGCGCACGGCTTCTCGGCGCGGCTCACGGCGCAGGAGGCCAGCGACATGGCGGGCATGGACGGCGTGCTGGCCGTGAACCCGGAGACGCGGTACGAGCTGCACACCACGCGGACGCCCGAGTTCCTGGGCCTCGCCGGGAGCGAGAACCTGTTCCCGCAGTCCGGCACGGCCGGCGACGTCGTCGTCGGGGTGCTGGATACCGGCGTATGGCCCGAGAGCAAGAGCTACGACGACGCGGGCCTCGCCGAGGTGCCGTCGTCGTGGAAGGGGACCTGCATGACCGGCACGGACTTCAACTCCTCCGCCTGCAACAAGAAGCTCATCGGCGCGCGCTTCTTCAAC…
>i0_LQ_CK_c5616/f1p0/645
TGACCGTGACGATCGACCCCTCCCCTTCCTCCTCCTCCTCCTCCGCGGCCGCGGCCGCCCCGCCGCCGCCGGAGACGGTGGTGCTGCGGCTGAAGCGGCGGGCCAAGAAGAAGGTCTCCTGGAAGGAGGGGACCGTGGACAACGAGTCCCTCGGCCGCAAGAGCTCCAAAAAGTGCTGCATCTTCCACAAGGAGGTCCCCTTCGACGAGGACTGCAGCGACGACGAGCAGGACCCCGGCCGCCGGAATCCTCCGGGAGACGGCGGCGAGGGGACCAGCGGCGGATGCTCCTCCCACGGCCATAGACACCACCAGCACTGAGCTCCGATTCGAGAGGCAACTTTTGATGGGCTTCCTTGTCTATGGGTGAAGTGGCTAAACATTACTGCTGTGTGTCAAA…
>i0_LQ_CK_c3633/f1p0/596
TTTCTACCCATCCGATCCACCGTGACCTTGACGATCGACCCCTCCCCTCCTCCTCCTCCTCCTCGCGTGGCTCCGCGGCCGCCCCGCCGCCGCCGGAGACGGTGGTGCTGCGGCTGAAGCGGCGGGCCAAGAAGAAGGTATCGTGGAAGGAGGGGACCGTGGACAACGAGTCCCTCGGCCGCAAGAGCTCCAAAAAGTGCTGCATCTTCCACACGGAGGTCCCCTTCGACGAGGACTGCAGCGACGACGAGCAGGACCCCGGCCGCCGGAATCCTCCGGGAGACGGCGGCGAGGGGACCAGCGGCGGATGCTCCTCCCACGGCCATAGACACCACCAGCACTGAGCTCCGATTCGAGAGGCAACTTTTGATGGGCTTCCTTGTCTATGGGTGAAGTGGC…
>i3_LQ_CK_c13296/f1p4/3526
ATCCTTCCCCTCTGCCCAAACCAACCGTGCCCCTCCGGAACTTCCCCCTCCGATTAGTCGCAGCTGGCCGATGTCCCTGCGCCGAAGTGGTACTGGTGTGAGGGAGAAGTCAGGCCGGAGGGACGAGCGAGGTCGGTCCTTGTATTCTTTTCGATCTGGGGTTTCTTCACATCCTTTTCCCGATCTGGATTTTGCATCACCGTTTAATGGAGTCAGTTTGCTGTTGATTTTTGTTTACATGGTATCTTCCGATCCTGATCTCATGATCATTCAAATAATGGGTAAAAGATTACGAGGGAAAAGTTCTGTTAATTATATAGAAATATATTTAGATCCAGATCCAATATGATTTGTTCATCCTGATTCTCAAGATTTATACGCTTCCGTACTGGAATTTCG…
>i2_LQ_CK_c54054/f1p0/2459
TTTTAGTTGCTGTTTTTTGGGATTTGAAGGAGGACCAGCTGCGTGTCGAGAGGCAGCGACGAGCTTCCTTTTTCTCTGCCTATTTGAGCCCCTGCTGACTTGAGCATGGCGGAACGCCGATGGCTGCGTCGATGGGCTAGGCGGGTAGCAGGGGCACAGGCTGAACTTGAAGCTCAAGATCCAGTGGCCCCTCCCTATCATGATTCCACATCTACATATTGCAAAACCTTTGAAAATGTCTTAGTCTATGTTGATTTTTCCTTCATGTCGTGCTCATTGGAAAAATCCGAATGGGATTTGTTTGTTTGATGTGTTGTTTTGGGGAAAAACTAGAATGGGAGTCTGATGTTGCTCCAGCTCCAACAATTTTGGATCTAAATCGGCAGCAATCCCTCTCTC…
>i3_LQ_CK_c36092/f1p2/3445
GCTGGTAGTGATTTGATGCCCATCCAGTTACGTTCTCTTTCTTCCAACCTCCGACCAGAACTCATCTTCCTCTATCCTTCCCCTCTGCCCAAACCAACCGTGCCCCTCCGGAACTTCCCCCTCCGATTAGTCGCAGCTGGCCGATGTCCCTGCGCCGAAGTGGTACTGGTGTGAGGGAGAAGTCAGGCCGGAGGGACGAGCGAGGTCAGTCCTTGTATTCTTTTCGATCTGGGGTTTCTTCACATCCTTTTCCCGATCTGGATTTTGCATCACCGTTTAATGGAGTCAGTTTGCTGTTGATTTTTGTTTACATGGTATCTTCCGATCCTGATCTCATGATCATTCAAATAATGGGTAAAAGATTACGAGGGAAAAGTTCTGTTAATTATATAGAAATAT…
>i2_LQ_CK_c49432/f1p2/2468
CTCCATCACAGTCCAAAACCCCCAAGGCAAGAACTTTCTCGCTCTTCTTCTCCTTCTTCCCCTCCTCGTTGTCTCTCCGAAACTGGAACATGGTGCAACAACACAGAATCTACGTCCTGCAGTTCGACAAGGGGGAGCCGGACCAGCAGGAGCTCTCATGCAAGGTCTCCCCGCCCAAGGGCGCCGGCCGCCGGATCATGTACTACTACCATGACTACGGCAGCGGCGGCGGCGGCGGTGCCGGTGGCGGCAAGAACGGCAAGACGCCCAAGTCCAGGACTCTCAGCCTGCGCGGCTTCTTTGGCTTGCTCCTCATCTGCTTTTTCGGGTTGGTGACGCTCCTCGCGGCTCCAGGCGACTTCTTCTCCTTCGCGCGCGTCAAGGATGCGGCGGCGCCGG…
>i2_LQ_CK_c123764/f1p2/2025
TGCCATTTATAGCTCTCCTCCGCCTCTGCTCCTCGCTCCATCACAGTCCAAAACCCCCAAGGCAAGAACTTTCTCGCTCTTCTTCTCCTTCTTCCCCTCCTCGTTGTCTCTCCGAAACTGGAACATGGTGCAACAACACAGAATCTACGTCCTGCAGTTCGACAAGGGGGAGCCGGACCAGCAGGAGCTCTCATGCAAGGTCTCCCCGCCCAAGGGCGCCGGCCGCCGGATCATGTACTACTACCATGACTACGGCAGCGGCGGCGGCGGCGGTGCCGGTGGCGGCAAGAACGGCAAGACGCCCAAGTCCAGGACTCTCAGCCTGCGCGGCTTCTTTGGCTTGCTCCTCATCTGCTTTTTCGGGTTGGTGACGCTCCTCGCGGCTCCAGGCGACTTCTT…
>i2_LQ_CK_c79744/f1p1/2376
GCCGCGATAGGTCACAATTTCCCCACCATACCAATTCCTGCCGTCGTCGTCGTCGCCTGACTTGCGCCGCCGTCGCCGGCTCTCCTCCCGCCCTCCGCGCCTCCTGATCTACGCCGCCGTTGCAGCCTCTCCTCCTGCCCCACCCCCGCGCGGCGCCTGCTCTGGCGGCGCGCACCACGCCGCTCTCGTCGATTTGGCTGGACAAGACTAGGGTTCGTGCTTACGTTTCGGCCTCCTGCTCTTCTCCAGCGCTCAGCGGACAACATGACGGATCTGCTGGTAATTAGAAGCAGCCCTTCTTATCCTAGCTTACAAGATTTCGGAGCTTCCTCTCCTGCTGCTGCTGCTGCTCGTGATAATGTCGAGAGGACGCCGACCAAGCCCAAGGAGAATCGGCCA…
>i2_LQ_CK_c133387/f1p1/2175
GATCTGCTGGTAATTAGAAGCAGCCCTTCTTATCCTAGCTTACAAGATTTCGGAGCTTCCTCTCCTGCTGCTGCTGCTGCTCGTGATAATGTCGAGAGGACGCCGACCAAGCCCAAGGAGAATCGGCCATCTGACCCGGTTTCGCGGACCATGAAAGCAGTACTAAGCTGCTCACCTGGGAACCGGAAGAATCAGGGCAAGACGAAAACCCGTGGCTTGCATATCCGGCATGCTTTGGCTGGACAAGAGATTCTGGGATCCAAGTGCTCCAACAAACCTCGCTCACCTGCTGGAGACATGGCAGCTCTTTCTCCTAGAATGAGTCCTAAAGGGCGAGGCAAACACGCAGCTGGAGACATGTCAGCTCTTTCTCCTAGAATGAGTCCTAGAGGGAGAGGC…
>i2_LQ_CK_c11840/f1p1/2313
ACAATTCCCACCATACCATTCCTGCCGTCGTCGTCGCCTGACTTGCGCCGCCGTCGCCGGCTCTCCTCCCGGCCCACCTCCGCGCCGCCTGATCTACGCCGCCGTTGCAGCCTCTCCTCCTGCCCCACCCCCGCGCGGCGCCTGCTCTGGCGGCGCGCACCACGCCGCTCTCGTCGATTTGGCTGGACAAGACTAGGGTTCGTGCTTACGTTTCGGCCTCCTGCTCTTCTCCAGCGCTCAGCGGACAACATGACGGATCTGCTGGTAATTAGAAGCAGCCCTTCTTATCCTAGCTTACAAGATTTCGGAGCTTCCTCTCCTGCTGCTGCTGCTGCTCGTGATAATGTCGAGAGGACGCCGACCAAGCCCAAGGAGAATCGGCCATCTGACCCGGTTTCG…
>i0_LQ_CK_c7678/f1p22/221
ACTACAGACGAAGAGTCAAAGGCAAGGATAAAGTTAGCACATACTTACATGTCCAGATGAGCAAATAATCCTGATGGTGTAGAGTTTGTAGTATAGATGCCATCGAGCTCGACTCTGACATTCTGTACATATATCGAATGTGTATCGGAATGACTGAACTATAGTTGTGCATGTTTCTGTAAGAGGTGATGTAAATATATTGGAGCCAGAAGTTGGTCACTGGTCAGAT
>i2_LQ_CK_c150776/f1p2/2211
ACGCTTCGAGCACTAGCTCGGAGCGAGCATCCGATACTATCCCACTCCACTCCACTCGGCCACTCCAGTGTACCAATCACGCGCGGCGCCATGCCGGACTCGGTGGCGGCGGTGGACGCCGTCATCAAGCCGCTCCCGCGGGCGCTCTCCCTGGCGGCGGCGGCGGCCGCCGCGGCCACGACGTCCCTCCTCCTCATTTCCGCCGTCGTCTCCCGCGCCCGCGACGACTACGCCTCCGCCTCGCCACCTCCTCCGGCCACCAGCGCATCCACAACCGCGGCGCTACCCCCGGCGCCCGAACCCTCGCCGCCGCTGCTCCCGGAGCATCCCCACCCGCACCCCCCGCCGCCGCCCGTCCCGCCCTGCCCGCCCAACCACTCCCACCACGTCCCCTGCCAC…
>i2_LQ_CK_c104089/f2p3/2235
GCCTCCGACGAGCATGAGGAGGCGCGTCGCGGGAGTTTCTGCCAGGCCGCCGCTGATGAGCGGGATGAGGTGCGTCGCGGGAGGCTCTGCCCAGGACCCCTTCGACGAGCGCGAGAGGGTGCGGCGCGGGGAGGGTTGCGCCATGCCGCCGTATAATCCGCTACCTCGCCGCCGGTGAGCATCAGCCGTGAGGAGGAGGCGCGTCGCAGAGAGGACTCCACGAGGACGCCGCCGACTCCGCCATGACTCTGTCGACGAGCTCGAGGAGGAGGCGCGATGCGGGGATGCTTGCGCAAGGGCACCGTCGACTCTACCACGCCGTCGCAAATTAGGAGGAGGACGCTTCCGCCTCTAGGGTGGAGACGCCACCGATAACAACCACATCGGGAAGGCCAGGTG…
>i2_LQ_CK_c154782/f1p3/2363
GATGGGTGTCGCGGGAGGCTCCGTCAGGACGCCTCCGACGAGCATGAGGAGGCGCGTCGCGGGAGTTTCTGCAGGCCGCCGCTGATGAGCGGGATGAGGTGCGTCGCGGGAGGCTCTGCCCAGGACCCCTTCGACGAGCGCGAGAGGGTGCGGCGCGGGGAGGGCTGCGCCAGGCCGCCGTATAATCCGCTACCTCGCCGCCGGTGAGCATCAGCCGTGAGGAGGAGGCGCGTCGCAGAGAGGACTCCACGAGGATGCCGCCGACTCCGCCATGACGCCGTCGACGAGCTCGAGGAGGAGGCGCGATGCGGGGATGCTTGCACAAGGGCACCGTCGACTCTACCACGCCGTCACAAATGAGGAGGAGGACGCTTCCGCCTCTAGGGTGGAGACGCCACC…
>i3_LQ_CK_c8729/f1p9/3361
ACGCGATTTCTCCCCATCCCCCTCGCCGTCCCCGGTGACTGGACCAGCAGCGCCGCCGCCGTCCTGCTTACTGGGTGGAGCACCCCACAGGCGAGGGAGGCCACGAGAGCATCCGCCCCGGCCGGCGGCCGTGCTCGTGCGCAGGGGAGGCACAGGAGCTCCACGCGCGATCCTGGTCGCCGGCGGGGACGGCCAAGGCGGGGCGACGGTGAAGCTCAGCGACCGCCGCGGTCTGTGCAGAATGTCGGCGGGGAGGAGCGGAGGACGAGCTAGCTGGTGGTCGCCTGCCCGAGTTGCTGCCTCCGGCGTCGTCTTCACCGCCCACGTCACGAGCTGCTGCCAGCGGCCATAAATAGGAGCAGCTGCTGCTGCCGGCCGTCGACGATGGGAGGATGACAC…
>i3_LQ_CK_c24355/f1p0/3311
AGGGTTAACCCAACCGCAGCACTCTCGATTCCCCTCACGCGATTTCTCCCCATCCACCTCGCCGTCCCCGGTGACTGGACCAGCAGCGCCGCCGCCGTCCTGCTTACTGGGTGGAGCACCCCACAGGCGAGGGAGGCCACGAGAGCATCCGCCCCGGCCGGCGGCCGTGCTCGTGCGCAGGGGAGGCACAGGAGCTCCACGCGCGATCCTGGTCGCCGGCGGGGACGGCCAAGGCGGGGCGACGGTGAAGCTCAGCGACCGCCGCGGTCTGTGCAGAATGTCGGCGGGGAGGAGCGGAGGACGAGCTAGCTGGTGGTCGCCTGCCCGAGTTGCTGCCTCCGGCGTCGTCTTCACCGCCCACGTCACGAGCTGCTGCCAGCGGCCATAAATAGGAGCAGC…
>i1_HQ_CK_c35695/f2p4/1903
ACCATTTGGAGGATCCTCTCAAAGATCGCGCGATCCCCTCGTGTCCCTCTCTCCCTCTCTCTCTCCTAGGAGAGCAGGAGACCATCGCCCACACACACACACAAATCGCACTCAGAGACGAGAGTACAGGGAGCGGGGCACACCAATTATAGCCGGTCTCGCTTATCTGGAGAGGATCACTGAGCTACCATGGCTCTCTTCTTCGTCTTCCTCCTCATGGCGGCGTTCATCCTCGTTTCGGTTGCCGTTCGCAGGCGGAGGATCGGGAGGGGTGGCGCCGTCGGAGAGGAGCAAGAGCTCATGCTGCCTCCCGGCTCCATGGGCTTGCCGTACGTCGGCGAGACCCTCCTGCTCTACCACCAGAACCCCAGCGTCTTCTTCGCATCCAAGCAGATGAGG…
>i2_LQ_CK_c89559/f1p3/2040
ACCACCATTTGGAGGACCTCTCAAAGATCGCGCGATCCCCTCGTGTCCCTCTCTCCCTCTCTCTCTCCTAGGAGAGCAGGAGACCATCGCCCACACACACACACAAATCGCACTCAGATACGAGAGTACAGGGAGCGGGGCACACCAATTATAGCCGGTCTCGCTTATCTGGAGAGGATCACTGAGCTACCATGGCTCTCTTCTTCGTCTTCCTCCTCATGGCGGCGTTCATCCTCGTTTCGGTTGCCGTTCGCAGGCGGAGGATCGGGAGGGGTGGCGCCGTCGGAGAGGAGCAAGAGCTCATGCTGCCTCCCGGCTCCATGGGCTTGCCGTACGTCGGCGAGACCCTCCTGCTCTACCACCAGAACCCCAGCGTCTTCTTCGCATCCAAGCAGATGA…
>i1_HQ_CK_c20198/f5p4/2017
CCGCCAAATCTTCGCCATGTCGCCCGGCTTACCCACCGCCGGGTAGACTTCCCGAAGTGACAGCCAACCTCCGGTGCGCCCCATGTATAGGTCTCCTCCTCCACCTCTCCTCTCTCACCAGACCAGTTCTCTCTCGCCCCGGCTCTCCGTTCTTCCCCGCCGCCAAATCTTTTCCATGTCGCCCGGCTTACCCACCGCCGGGTAGACTTCCCGAAGTGACAACCAATCTTCGGTGCTCCCCATGTACAGATCAATGCCGAAAGTCCTCCTAATCTTCGTTCTGCTGGCCATGGCCATGGCGTCGGCCCCATGTGTGGATGCCCCTGCCGTGGCGTCGGCTCCATCGACCCTGGCGCCAGAGGCACGGGCTCCAATGGTTGAAGCCCATGCCAAGTCAGC…
>i2_HQ_CK_c177832/f6p0/2030
AGTTGTCTCTCGCCCAGGCTCTCCCTCTTCCTCCGCCGCCAAATCTTCGCCATGTCGCCCGGCTTACCCACCGCCGGGTAGACTTCCCGAAGTGACAGCCAACCTCCGGTGCGCCCCATGTATAGGTCTCCTCCTCCACCTCTCCTCTCTCACCAGACCAGTTCTCTCTCGCCCCGGCTCTCCGTTCTTCCCCGCCGCCAAATCTTTTCCATGTCGCCCGGCTTACCCACCGCCGGGTAGACTTCCCGAAGTGACAACCAATCTTCGGTGCTCCCCATGTACAGATCAATGCCGAAAGTCCTCCTAATCTTCGTTCTGCTGGCCATGGCCATGGCGTCGGCCCCATGTGTGGATGCCCCTGCCGTGGCGTCGGCTCCATCGACCCTGGCGCCAGAGGCA…
>i2_LQ_CK_c20429/f2p21/2457
ACACAGCTTCTTGTTAAGAATACACAAGCAGAGGAGGACGTAGCTATCAGTTCCACTGATCCCTCCCTCGTGCTAATCAATCCAGCTTCTTGTTAAGATTAGCATCCTCTCCACCTTGCTTCTTCCATCGCATTGATCTCGGTCGATTGATTCTATGCCAATGGAGACAAGAGACGGCGGCTCGAGGCTGGAGCCAGCATCGCTGCCGTGCTCCTATGTGCCGTTGCCGGACGATGCTGAGGCCGCCGTGGTTGGGCGCGGTCGCCGGACCGGGCCTCTGTTGGCAGCGCTGCTGCTGGCATTGGCCGCGGTGCTACTCGCCGTGGCTACGCTGGCTGGCGTCATACTCGTTGGGCAGCTGCCCGCCACAGGCGTCGTCATGCCCAACCAACCCGCAAC…
>i2_LQ_CK_c1991/f2p12/2377
ACACAGCTTCTTGTTAAGAATACACAAGCAGAGGAGGACGTAGCTATCAGTTCCACTGATCCCTCCCTCGTACTTCAATCCAGGCATCCTCTCCTTGCTTCTTCCATCGCATCAATCTCGGTCGATTGATTCTATGCCAATGGAGACAAGAGACGGCGGCTCAAGGCTGGAGCCGGCATCGCTGCCGTGCTCCTATGTGCCGTTGCCGGACGATGCCGAGGCCGCCGTGGTTGGGCGCGGTCACCGGACCGGGCCTCTGTTGGCAGCGCTGCTGCTGGCGTTGGCCGCGGTGCTACTCGCCGTGGCTACGCTGGCTGGCGTCAGACTCGTTGGGCAGCTGCCCGCCACAGGCGTCGTCATGCCCAACCAACCGGCAACGGTTGACGAGGCGATGAGCAC…
>i3_LQ_CK_c29786/f1p5/3087
AAGGACACTTAACCTTGTTCACTTGTCCTAAGTCAAACCTGTTTAAGTTTGAACAAGTTTATGAAAATGATATCAACATCTACAATACCCAGTATTGTAGATGCTGATAACTGGTCAAACTTAATTGGGCTTTTTTTTGAATTGAGGAGCTCCCGCTCCCGATTTCATTAAAAATGAAACCAGATAAACAAGGTGTGCCCAGGTCTCCATTGTTCCAGGAGTCCAACATCGCCAACCATACAACTCCACAGATTACCAACTACCCAGATAGCGAGCTAGCAATACGAACACATATCCGAAACCAAAACCTAAAACATCAAGACACCAAACAGAAAACATCAGCTCCTTATTACTCTTTTAATTATTACCTTTCTGTTGCTTCTACCTCTACTGTCTTTT…
>i2_LQ_CK_c62978/f1p0/2386
GCTTTGTATATGTACATGGAGCAGTATTTATAGCTTTTATAGATCAAAAAGTTAAGCTATAGGTTAGTGCTTAGCATAAAATAGTTGGATAGAAGAAAACTTATCACGGGTGGCCGTGGACTCTGGTATTAACTTTGTGATGCTCCGTACACATAGGAGTAAATGGCAGAATGTTGCTATTCTTTTGTAGGATCATTTTTCCTGTTGGTACTTTTCCTTGTGTGGTTATGTTGATGTTGAACTTTGTAGGGTCATTGTACTTGGTTGAGTTGGAATAATTTTTAAGTGATTGAAAATTTAAAATAATAAAAGGATAAGATTGTGATATAATGCTGCATAGGTAACTAAGCATATCTATTGGCAGTGTTGGTGACAAATCCCTGCACATGATTGTGGGTG…
>i5_LQ_CK_c2339/f1p9/5173
AACCAGCGCCGCACCAGAAGCCGAAGAAGGCAGCGGAGGGAGGCTGACCGGCGGCGGAAGCGGAGGAGGCTAGCAGGCGGCCGAGGGAGGCGAGCAGCAGGCAGCGGCTGCAGGAACTGAAGCAGAGGAGCAGCAGTGGCATGGAAGAGGAGCGGCGGCAGTAGCGGCACCGTCCACGGAACGGAAGAAGAAGCAGGGAAGAGGAGCTGCAAAATTCAAAGGTTTGTCTCACAGATTACCCGCAAAAAAAAAAAAGGATGTCTCACAAATTCCCACAATTCCTCGTTTTCTCTCGCACCCACCTGATTCTTCACCGCATAATCCGAAGCAGCCGCAGCTGAGGCCCCGAACACGACTTCGCCGCCGCCACAACAATTCCATCGCAATTCCTCCGGCCTC…
>i1_LQ_CK_c64621/f1p2/1720
ACTGTATTTATAAGAGGAAGAGCATCATCGAACGGAGCTCTGGGATCAATAAAGAAAAAGAAGAAGAGAATGGACATGGACATGGATCCTTCCGTGGTGGCAGCTCTAGCAGCAGTAATCCTCGTTTCCGTCTTGCTGGTGCTGCCGCGCCTGAGAAAGCAGAGCTCACCTCCAGACGGTCCACGGCGGAAACAGAAGCTGCCTCCCGGTCCCTTTGGTCTGCCCGTCGTGGGCCAGACCCTCGGACTGCTGGGCGCCCTCCGCGCCAACACCGCCGAGGCATGGCTTCGGCGGCAGGTCTCCAAGTACGGCCCCGTCTCCAAGCTCTCCCTCTTCGGCTGCCCGACGGCCTTCGTCGTCGGCCCCTCTGCCAACAAGTTCCTCTTCTCCAGCACCGCG…
>i1_LQ_CK_c46077/f1p0/1829
GATCAATAAAGAAAAAGAAGAAGAGAATGGACATGGACATGGATCCTTCCGTGGTGGCAGCTCTAGCAGCAGTAATCCTCGTTTCCGTCTTGCTGGTGCTGCCGCGCCTGAGAAAGCAGAGCTCACCTCCAGACGGTCCACGGCGGAAACAGAAGCTGCCTCCCGGTCCCTTTGGTCTGCCCGTCGTGGGCCAGACCCTCGGACTGCTGGGCGCCCTCCGCGCCAACACCGCCGAGGCATGGCTTCGGCGGCAGGTCTCCAAGTACGGCCCCGTCTCCAAGCTCTCCCTCTTCGGCTGCCCGACGGCCTTCGTCGTCGGCCCCTCTGCCAACAAGTTCCTCTTCTCCAGCACCGCGCTCACCGCCATGAGCAACAGGTCCTTCAACAGCATGGTCGGCT…
>i2_LQ_CK_c81171/f1p9/2633
GAACCAGCAAAGCAGCTGATCCCTCCCCGTTCTTCCCAGTTCCGGCCACTGGAAAAAGATGGCGGAGATTGCCGGCGACGAGACCCCGCCGCTACCTTCGTCTTCCGGCGCCGGCGAATCCTCTCTCTACTCGTCCCCTCCCTCGCCCACCGCCCCCGCAGGCGACCAGCCGCCGCCGCCGCGCACGACGAAGCCCGGGACGAAGCGCCTCGTCCTCACCGCCTCCGTCTTCCTCTCCTTCCTCGTCGGACTGCCCTTCCTGCTCAAATCCACCGAGATCCACCGCTCGCCGCTGCCCTCCGACGCAATCGCCGACCTGTCCCGCCGCCTGCACTCCCACCCACCCTCCTTCCCCCGCGGCCTCCACGCGGTCTTCCTCCGCTCCGGCCCCGGCTCCCC…
>i2_LQ_CK_c79094/f1p9/2693
AGCAAAGCAGCTGATCCCTCCCCGTTCTTCCCAGTTCCGGCCACTGGAAAAGATGGCGGAGATTGCCGGCGACGAGACCCCGCCGCTACCTTCGTCTTCCGGCGCCGGCGAATCCTCTCTCTACTCGTCCCCTCCCTCGCCCACCGCCCCCGCAGGCGACAAGCCGCCGCCGCCGCGCACGACGAAGCCCGGGACGAAGCGCCTCGTCCTCACCGCCTCCGTCTTCCTCTCCTTCCTCGTCGGTACTGATCCCCACCCCTCCAAATCCACCATAGCCTTACTGCTTTTCTCTTCCTTCTCCGTATAACTGCCCTTCCTCTCTCCGCAGGACTGCCCTTCCTGCTCAAATCCACCGAGATCCACCGCTCGCCGCTGCCCTCCGACGCAATCGCCGACCTG…
>i2_LQ_CK_c100175/f1p2/2393
GGTGATGTGTAGCCTAGTATGCTGGTTATTTGCTTTGGTTCCCATTTGTGTCCTGTGAGCTGTGTGGTGATTCCCCTAGATGCTGACATATATGTGGACCACAGAGCTTTGGTTATCTCTTCTTTGTCGCCTCAAAAGAAAAAAACAAAGGTTTCGCTTCCTTGGGTTCTAAACATTGGTTCTAACTTTAGTTGTTTCTTCAAACTGCTCGACCCTCTACCGGCAGTCTCTGTCTTGTTGTTAATACTTCTGAAGAAAATTGCATCACACATTTCATTAAGCATGTTTTCAAACTTCCTCAAATTATTCACCATTCAGAAGTTTTCTTTTCCTTAATTTTGCAAGGAGTTTCAGAAGTTCCACGACCAGCAAAAGATTGGTGCCTGTTTTTACCAATTT…
>i4_LQ_CK_c5848/f1p0/4841
CCGCGTGATATAATGGGGAAGCCGGCTGAATCAGATTCGCAGAACGGCAATCCAAATCGATAAATTGGTGGCATCCAAGCGGAGCCCTACTGTACAAAATTTGGACGAACCAAACTCACATTTAACTTCCTCTTCGGCCGGTGCGTCAGCCAAGGCAGCTATCCTCACCGGTGACCAGCCACCACACAATGCTTCCGGCCACGGCGGCCGCCTCAGCGCCCCCGCCGCTACCTGCCCCGGCGCCCGGCGAGCCGCACGCCGCCCTGTTCCTTGCCCTGGGCTACATGCGGCTGCCCGAGCTGCTGGCCTGCTGGCGCGTGTGCCGCCTCCTCGGCGAGGCCGTCGCGGGGGACACCCTCCTGTGGCGCCGCGTCGCGGTGGAGCCGCCTCTCAGTAACC…
>i2_LQ_CK_c167594/f1p3/2175
GCGCCACTCGTCTCGTCGCCGCCCGCGAGCTCCGGCCGGTTGCTGGGTAAGCAAGCGAAGCTCCACCCTCCGACGGCGTACTCTTCTCCACTCCGCTACAATCTCCGTGTGTACGAGGACGAAGACCTACTTTCCGTCCCTTCTCTTCTTCCTTGCCGGCGCCGCTGCCTCGAGGCGCCCCCGGTCCGCCGACGTCCCGGTTCCCTCCCGTGCGCCGCCACCACCAGCTTGTGCGCTTCCAGCCTCCCAGGAGTCGAGTAAGCTGCAACTCGCGCTTGGATTTCTCTCATGGAGATGCTTAACTGCAAGGGTGTTCGTTTTAGCTTGGTAGGTATCGGTGCAACCAGAACCAAAAAGCTAATAAAGGTATGGGTTCCCTGCTCTGGCTTTAAAATTACC…
>i2_LQ_CK_c20793/f1p3/2811
CGCCACTCGTCTCGTCGCCGCCCGCGAGCTCCGGCCGGTTGCTGGGTAAGCAAGCGAAGCTCCACCCTCCGACGGCGTACTCTTCTCCACTCCGCTACAATCTCCGTGTGTACGAGGACGAAGACCTACTTTCCGTCCCTTCTCTTCTTCCTTGCCGGCGCCGCTGCCTCGAGGCGCCCCCGGTCCGCCGACGTCCCGGTTCCCTCCCGTGCGCCGCCACCACCAGCTTGTGCGCTTCCAGCCTCCCAGGAGTCGAGTAAGCTGCAACTCGCGCTTGGATTTCTCTCATGGAGATGCTTAACTGCAAGGGTACGTTCACCACTGTCAAGCAATCCCCACTGCTTCCGCGGTTCCATCGCCTTTGCAACATCTTAGTTCACCCAGTCAGAATTTTGCATT…
>i2_HQ_CK_c80945/f3p3/2219
GTCGCTGTTCTTATCTCTCCGCGCCACTCGTCTCGTCGCCGCCCGCGAGCTCCGGCCGGTTGCTGCCTAAGCAAGCGAAGCTCCACCCTCCGCCGGCGTACTCTTCTCCACTCCGCTACAATCTCCGTGTGTACGAGGACGAAGACCTACTTTCCGTCCCTTCTCTTCTTCCTTGCCGGCGCCGCTGCCTCGAGGCGCCCCCAATCCGCCGACGTCCCGGTTCCCTCCCGCGCGCCGCCACCACCAGCTTGTGAGTTTCCAGCCTTCCAGGAGTCGAGCAAGCTGCAACTCCCTTTAGGGGCTTGGATTTCTTTCATGGAGATGCTGAACTGCAAGGGTGTTCGTTTTAGCTTGGTAGGTATCGGTGCAACCAGAACCAAAAAGTTAATAAAGGTAGGA…
>i2_LQ_CK_c115172/f1p0/2126
AAGTCCCAACCAACTACCAAACCCTAACCCCTCCCCTCCCCTCCCCTCCCCACTACAGCGGCGGCGCCGGCGCCGGAACTCGGAAGCGACGGCCACCCAACAGGCGACCCGGCGAGCGCGCGCGTGCATCCGTTGCCTCGGCGCTCCGTCGACCTTGCCCGCCCAGCCCCCGCGTCGCGCCCTCGCCGGACCACCATCCGCAGCTGCCAGATCCGGCGCCCACCTCCACCTCCACGGCGAGGCAACTCCACCTCCGCGGCGAGGCAACTCCACCAAGCACGACGCGGCTCCGCCGACCCGGACGCGATGCACCAGCCAGCCGCATCAACCGCCGCTCGCCGGCATCCAGCCGTTTCCCATATCACGGCGTCGACGACCTGCCACGGGACGGAAGACGAG…
>i4_LQ_CK_c2559/f1p8/4240
TTTTTTTTTTTTTTTTTTTTTTTTTCTCAGAAAATTTCTGCATAACATCCCCTGTTCTTGGGGCAACCAGATCACAATCCAAACAATAAACAATAAAAGTGCAACAGCACAACCCAACTCCATCCCAAGTCTAGACAAACATATGCTACAGTCTGGAACATCAAAAGAACACCGATACTTTGTCAACTACCACCCAACAGTCCAGAAGTGGAGTGACAAATAACAGTCCGCAACCATTACAGCCCAGGTATTCACTTGGTTTCACAAGCAAAGGGAATCCTTCCACCCTCCAGTCATGCCTGCGATGCTACCAGCCTTCTGAACTTGCATCGCCTGAACACATGTAGTCAAAGAAGCACACCGCTGTAGGAGATGTCACAGTCGAAGGCAGGGGGCGCA…
>i1_HQ_CK_c73048/f2p0/1337
CATGGACGACGGGGACCTCGACTTCTCGAACCCGGAGACGTACCTGTGCCCGTCGCTCGGCGCCGACGCCCCGGGCGGCTGCTCCATGGACAGCTACTTCGACGACATCCTCAAGGACACGGAGCACCTGGCCTGCACGCACACCCACACCTGCAACCCGCCGGCGCACGACCTCTCGCACACCCACACCTGCGTCCACGTCCACACCAAGGTCGTCTCCGCCTCCTCCGACGGCGCCGAGTCGCCCTCCGCCTCCAAGAAGCGCCGCCCCTCGGGCAACCGCGCCGCCGTGCGCAAGTACCGCGAGAAGAAGAAGGCGCACACGGCGCTGCTGGAGGAGGAGGTGGCCCACCTCAAGGCCCTCAACAAGCAGCTCATGCGCAAGGTCCAGACCCACGC…
>i1_LQ_CK_c80589/f1p7/1446
ACGCGCACCCAAATCGATCAACCCACCATACCAAATCCCCCAAAGAAAATTCTCTTCCCCACCCCGCGGCGCCGGCGCGCGCCGCCGCGAGCCCCAACGCCGGTTTCCGCCGTAACCCACCAGCCCTCCTCCCGCCCGCCGAAGCGCACCTGCGCGTGTGTCCCCGGTCGCGGCCATGGACGACGGGGACCTCGACTTCTCGAACCCGGAGACGTACCTGTGCCCGTCGCTCGGCGCCGACGCCCCGGGCGGCTGCTCCATGGACAGCTACTTCGACGACATCCTCAAGGACACGGAGCACCTGGCCTGCACGCACACCCACACCTGCAACCCGCCGGCGCACGACCTCTCGCACACCCACACCTGCGTCCACGTCCACACCAAGGTCGTCTCCGCCTC…
>i4_LQ_CK_c7108/f1p36/4516
AACCAAGAACAGTAGTTTATTCTGCCCGAAAGGTACACGCAGCGACGAACAAACGATCACACTGGGACTCGAACCCAGAATCTCTCGCTCCGAGGCGAGCGCCTTATCCATTAGGCCATGCGACCACTTCGTAACAGATATAATTGGTGTCATTATCCTGTGAGACCACTATAGTGCTGACATGTTGGTGCCTCCTTGCTAAATAAAAAGTCTGAGCTACTTTTCTTTAGACTGAGTTATCACTGTGTATTTTTTATTTTCTCAATGGCTGCTTAGTTGTTGATTATTTTGCATTGTATTTCTATAGAACCGAATACACATTGGTGATGAACTAACATGACGCCACCATCAGGCATCAGCTGGAGGATGATGATGAGAACATCTTGGGTGGCAACAAAG…
>i2_LQ_CK_c53521/f1p1/2821
TTCTATATTCATTTCCAGTTGCACAACATGTGCTTGATGAACATTTCAATTGTTAAGCTGTGAGTAGACATTAGAGATAGGCTCCTGAAATTCATTGTAAGGATTTTTTTTTTCAATTTCTAGGTATCAATAGTGCAGAACTAGAAATTCCTAGCAAACATATACCTTTTAAGAACAAAAGAGTGAAAATAGATGGCCAGAAAAGTGGATATTTATTTTTATATTTTTGTTGTAATCCGTCACTTTTGTGCAGACCATTTTTATCTACTTCTCTTCATTCGCATACATTTTTATCTTCTCTAAATGTCCACTTTTTATTGTTTAATTTGATGGTCTTTTAGTTCTGTATAGTTTGCTACTGAATTGTTTTAGAACCAATCGCATACATCTGCTTCTACA…
>i4_LQ_CK_c3550/f1p0/4342
TGACGGGGTGCGGCATCGTGAGCTCAAACCCTCCAGATCATTTATGTTCCCGTTGACTTGTTATTTCTTGTTTGCTTTGTTTCTTGCTGTTCCTCTGCTTTCGATTCTTGGACAGCTGCATCGGACTGGTAGGCTCGTGGGCAGGCGGCGAATCCGCGATTGGACCGATGACGGACGGTGGCGAGAACCGGCGGGGAGCGACGTCGGACGCGGCGCTCGAGGAGAGCCTCCTGCCCCAGGAAGCCGCGGCGGCGAGGACGAGGAGCAAGTATGAAAAGACATACCTGGACGTGCTGGGCGTGTGCTGCTCGGCGGAGGTCGCGCTCGTGGAGAGGCTGCTGGCGCCGCTCGACGGCGTGAGGGCGGTGTCGGTCGTCGTCCCGTCCCGGACCGTCATCG…
>i2_LQ_CK_c80027/f2p0/2927
CCCCTGAACTCTTCTTTCTCGTTGACGGGTTGCGGCATCGTGTAGCTCAACCCTCCAGATCATTTATGTTCCCGTTGACTTGTTATTTCTTGTTTGCTTTGTTTCTTGCTGTTCCTCTGCTTTCGATTCTTGGACAGCTGCATCGGACTGGTAGGCTCGTGGGCAGGCGGCGAATCCGCGATTGGACCGATGACGGACGGTGGCGAGAACCGGCGGGGAGCGACGTCGGACGCGGCGCTCGAGGAGAGCCTCCTGCCCCAGGAAGCCGCGGCGGCGAGGACGAGGAGCAAGTATGAAAAGACATACCTGGACGTGCTGGGCGTGTGCTGCTCGGCGGAGGTCGCGCTCGTGGAGAGGCTGCTGGCGCCGCTCGACGGCGTGAGGGCGGTGTCGGTCGTC…
>i3_LQ_CK_c55240/f1p0/3103
GGAACCGTCTCTATCATGCGCCGCCCACGGAATCCCTTCTACATCGCCGCACTACACGCGACCACGCTGCGGTTCCCTGTCCGCCGCCGCGCGAGCCCGCCTCCGATTAGCGCCGCCGCCACTGGAGCCTGCCCGCCTTCAACGGGAGGGGGCGCCCTCAACGCCAGAGAAGCGAGGCCACACCCTCAACGATTGGGAATCGCCGGAGAATCGAGGCCGTCCTCAACGGGAGGGGGAGCCCTCAATGCCGGAGAAGCGAGGCCACACCCTCAACGATTGGGAATCGCCGGAGAATCGACGCCGTCCTCAACGCCGGGGAATCGAGGCCGCCCTCAACGCCGGGGAATCTCCGCGGAATCGTGGCCGCCCTCCATGCCGGGGAAGCACCGCGGAATCGAG…
>i2_LQ_CK_c149354/f1p2/2306
ATACACTATATCGTCCATATCACTTCAGTTTTATTCAGTTCAGACAGAGAGAGAGGGATCAACATCCTTTTTTTTAACTATAGAGTGCCTCTATTCCATAATGGTAATCAAATTTTTATAATGTGTAAGGAATTGCCACATGAATGCGCATGCTTCTCCTACTATTTTTCATGTGTTAGAAGCATCTGTAGGAAAGAATTATAATTACAATGTCATGTTCCCAGCAAGTAGTTAAATGGGTTTTACCTCTCATGTACTCAATGCCATATCTGTTTGTACTTGTGCAGTAGTATATCTGTTTTGATCAGGGGAACATAACCTATAGAGGGGAATGCAAATACCTTGTGTAATAATCTTCTGGAACAAAATATACCAGTGGTCAAGGTTGGTATGCCCAAT…
>i3_LQ_CK_c6450/f1p4/3277
ATAGCTGGAGGGGCTCCCTGCAAAATCTCCCATCCGTACTCCGCAGCTACCACGCGGATCACTCCGCCACCGCCAGGGGATCAAACAAGTCCACCGTCCCCGATCTCTCTCCGGCGAAGGATCCAACTACGCCGGCGCGGAGATTCCAAGTCTCGTCTCCGACTAGGTGAGTGCTCCCAGTCTTCTCCGGCGACGATTAATCTCTCTTCTCTGATTTGCCCCCCAAGTTCAGCTAGCTCTTGAGTTCAGATTCAGAGTACGAAGCACCCCAACTCTCGCTGCTAATGGTGCCTCAGGATTCACTCTATAACTTCGTGGCAGATACTGATATAACTGCTCGCCGTTCGCTGCATTTAAGGTTTAGCTTCGTTAGAACCCAGGCTATAGAGTTGGGTGTTT…
>i2_LQ_CK_c152560/f1p0/2977
ATCCGTACTCCGCAGCTACCACGCGGGTCACTCCGCCACCGCGAGGGGATCGATCAAACAAGTCCACCGTCCCCGATCTCTCTGCCGGCGAAGCTCCCAACTACGCGCGGAGATTCCAGGTCTCGTCTCCGACTAGGTGAGTGCTCCCAGTCTCCCCCGGCGACGATTAATCTCTCTTCTCTGATTTGCCCCAAGTTCTACTACCACTTGAGTTCAGATTCAGAGTACGGAGCACCCCAACTCTCGCTGCTAATGGTGCCTCAGGATTCACTCTATAACTTCGTGGCAGATACTGATATAACTGCTCGCCGTTCGCTGCATTTAAGGTTTAGCTTCGTTAGAACCCAGGCTATAGAGTTGGGTGTTTTATGAGGGAGCTGGGGAGATGCATAGGCTGGT…
>i2_HQ_CK_c147913/f3p5/2153
ACCCTTCACCCTCCATCGCCGCCTCTCTTCTTCCCTCTACCATCACCACCGGCGGCGCCAACGGCAAGACCGCAAGATGGTGAAGAAAAGCAAGAAGAGCAAGAGCAAGCGCGTCACGCTTAAGGCCAAGCACAAGGTGCTGCGCAAGGTGAAGGAGCACCACCGCAAGAAGCGCAAGGAGGCCAGGAAGGACGGCAAGAACCACAAGAGCAGGGTCGAGAAGGACCCCGGGATCCCCAACGAGTGGCCCTTCAAGGAGCAGGAGCTCAAGAACCTCGAGGTCCGTCGGGCGCAGGCGCTCAAGGAGCTCGAGCTCAAGAAGGAGGCTCGCAAGGAGAGGGCTAGGAAGAGAAAGCTTGGATTGCCTGAGGATGAAGATATTGCTGATCTTGTAGCTGC…
>i1_LQ_CK_c65479/f1p4/2043
ATCCTCCATCGCCGCCTCTCTTCTTCCCTCTACCATCACCACCGGCGGCGCCAACGGCAAGACCGCAAGATGGTGAAGAAAAGCAAGAAGAGCAAGAGCAAGCGCGTTACGCTTAAGGCCAAGCACAAGGTGCTGCGCAAGGTGAAGGAGCACCACCGCAAGAAGCGCAAGGAGGCCAGGAAGGACGGCAAGAACCACAAGAGCAGGGTCGAGAAGGACCCCGGGATCCCCAACGAGTGGCCCTTCAAGGAGCAGGAGCTCAAGAACCTCGAGGTCCGTCGGGCGCAGGCGCTCAAGGAGCTCGAGCTCAAGAAGGAGGCTCGCAAGGAGAGGGCTAGGAAGAGAAAGCTTGGATTGCCTGAGGATGAAGATATTGCTAATCTTGCAGCTGCTGCTTCT…
>i2_LQ_CK_c4824/f1p0/2508
GACTTAACCGCACGACCCACTCAAAACTTTTCATGTCGCCCGCCGCCGCCGCCACCGCGAGGCCCCATCTCTCTCCCCCGCGCTCCCCCACCGCCTCCGCCTTGGCCTCCGACGCCACCGCCCCTCCTCCTCCTCAGTACCCGGCGGCATGGTGCTCCATGAGCGGCCCCGGTGGCATGGTGCTCCCGGCCCGGCCCCGGCAGCGGCGATCGTCGCCGAGAAGCTTACCTTCGAGACCTCGACGGGCGGCGAGGTCGACGGCAGTTGCGACGCCGTTGGAATCCACGGAGAGCAGCTCCACGGCATCTACGGCTATGCCCTCCGCCCTTCGCGCGCTCCTAAAGTAGTTCGACACCGTTCGCGTCGAGGCCGACGCGGCGGCGGCCGAGCAGACCTGTG…
>i2_LQ_CK_c5251/f1p0/2471
ACGACCCCACCTCAAAACTCTTCCATCGTCGCCGCCGCCGCCGCCACCGCGAGGCCCCATCTCTCTCCCTCCGCGCTCCCCCACCGCCTCCGCCTTGGCCTCCGACGCCACCGCCCCTCCTCCTCCTCAGTACCCGGCGGCATGGTGCTCCATGAGCGGCCCCGGTGGCATGGTGCTCCCGGCCCGGCCCCGGCAGCGGCGATCGTCGCCGAGAAGCTTACCTTCGAGACCTCGGCGGGCGTCGAGGTCGACGGCAGTTGCGACGCCATTGGAATCCACGGAGAGCAGCTCCACGGCATCTACGGCTATGCCATCCGCCCTCCGCGCGCTCCTAAAGTAGGTCGACACCGTTCGCGTCGAGGCCGACGCGGCGGCGGCCGAGCAGACCTGTGCCCTCGT…
>i3_LQ_CK_c34549/f1p4/3980
CCTCTTCTTCTCCCTTTAGTAAACCAGTTTGTGATTGTGAGTGAGTTAACCTCGCCACCAAGCCAACTAAAAGTTGCGAGACACAAGTGCTATGTTATTATCTGTCTACTCTTCCAACACAAGCAAGAACCAAGATTTGCTTGTGTTGTGATTTGTGACATACCAGCGTGGCTAGCTAATTCTATAGCACCACCTCATCTTTCTTCTCTTAATCTCTTCTTGGGTTCTGGATAGATAGCAGAGTGCAGAAGTGTCGAGTGTAGCGGATGCCTCCTGACATGGGCGGCGGTAGGTGGAGGAGGGGCCACGTGGTGCTGTGCTGCGCGCTCGTCATGGCGTGCATGGGCGGCGCCCTGGGCCTGGACGCGCAGGGCGCGGCGCTGCTGGCGTGGAAGCGCA…
>i3_LQ_CK_c61136/f1p0/3838
GGGTTCTGGATAGATAGGAGAGTGCAGAAGTGTCGAGTGTAGCGGATGCCTCCTGACATGGGCGGCGGTAGGTGGAGGAGGGGCCACGTGGTGCTGTCCTGCTTGCTCGTCATGGCGTGCATGGGCGGCGCCCTGGGCCTGGACGCGCAGGGCGCGGCGCTGCTGGCGTGGAAGCGCACCCTGGGCGGCGACGGCGCGAGGGCGCTGGGCAACTGGGACGTGTCGGACGCGTCGCCGTGCCGGTGGACGGGCGTGTCCTGCAATGCCGGCGGCGGGGTCACGGAGCTGAACCTCCAATTCGTCGACCTGCTCGGCGGCGTGCCGGACGACCTGTCCGCCGCCATGGGCGCCACGCTGGAGCGGCTGCTGCTCACCGGCACCAACCTGTCGGGCCCCATC…
>i3_LQ_CK_c13524/f1p0/3809
ATAGCACCACCTCATCTTTCTTCTCTTAATCTCTTCTTGGGTACTGGATAGATAGGAGAAGAGTGCAGTGTCGAGTGTAGCGGATGCCTCCTGACATGGGCGGCGGTAGGTGGAGGAGGGGCCACGTGGTGCTGTGCTGCTTGCTCGTCATGGCGTGCATGGGCGGCGCCCTGGGCCTGGACGCGCAGGGCGCGGCGCTGCTGGCGTGGAAGCGCACCCTGGGCGGCGACGGCGCGAGGGCGCTGGGCAACTGGGACGCGTCGGACGCGTCGCCGTGCCGGTGGACGGGCGTGTCCTGCAATGCCGGCGGCGGGGTCACGGAGCTGAACCTCCAATTCGTCGACCTGCTCGGCGGCGTGCCGGACGACCTGTCCGCCGCCATGGGCGCCACGCTGGAGC…
>i2_LQ_CK_c143146/f1p6/2090
ATGACCGCACCGTTGGAACCTATGGAGACCCCAACTGGGGCCGACGGTGGAGATAATTGAGAATGCCGTGGAGTATAAGGGTGAAGAGTATAATTGTCTTCTGTCTTGGATTGGATGTGTATAAATAAGCAGGATCGATCTGATTTATCATTCTCTCCGGTGCAAAGGGTGGAAGGAAAGGAGGAAGCAAAGCATCTCATTCGCCCTCCCCAATCCCACCAACACCTTGGCTGCTTGGCACCACCACCACCACCACCTTGCTGCCGTGCCCCCGGCCTCCTTCTCCGTTCTTACCTTTATCTCATCTCGGCTCCAAGCATCGATCTCCCCTTCCCCTTCCTCGCTTTGATCCCCTACTCACATTTACAGATAGATTGGCAGATTGCTACACGCATTGTC…
>i2_HQ_CK_c117195/f2p6/2173
TCCGGTGCAAAGGGTGGAAGGAAAGGAGGAAGCAAAGCATCTCATTCGCCCTCCCCAATCCCACCAACACCTTGGCTGCTTGGCACCACCACCACCACCACCTTGCTGCCGTGCCCCCGGCCTCCTTCTCCGTTCTTACCTTTATCTCATCTCGGCTCCAAGCATCGATCTCCCCTTCCCCTTCCTCGCTTTGATCCCCTACTCACATTTACAGATAGATTGGCAGATTGCTACACGCATTGTCTGTTTTTTCATGGTTGGTTAAGCGAGTGAGTGTGAGAGAGGAAGCTAGGCACATCTATCTTGTGACGCAAAGCTGCATCTTTCCAAGCTCACCGCCACCACACCACTGTTTCTTCTTAGTTTGTTGCGCCACCACCCTCTTCCGCCGCTTGCATT…
>i2_LQ_CK_c70240/f1p0/2282
GCAGCGCCGAGAGCCCTGTGGTCGTACCTTCCGCCGCCGCCGACCTCCCGCCGCCCCAAGTTCCACATCCGCCCTCGCCCCGCATCAGGTCGACCGCAGCCGCCCAAGATTCTCCGTAGGAGCGCCGCCAAGTAGCCACGAAGTCGCGGCCGGCGTCGGCGACGCGATCGACGGAGGACCTTCTTTCTGCCGGGTTTCGCCGCGGCCGGCGTCTTCGTGGCGGCGCCCGACGGCAAGTAATGCCGTGGAGTCGAATTGGTCCGACGGCCGAGCGGGACTTGGCCGCCCCTCCCCTCCCCTCCGACCCTCCCCCTCACGGTCGGCCATGACCCCAACCCCGCCACTCCGCATCAGATCGACCAGTCCCCTTGGACTGCCGCTGCTCACCGGCTTACTCGG…
>i2_LQ_CK_c161829/f1p0/2030
GCAGCGCCGAGAGCCCTGTGGTCGTACCTTCCGCCGCCGCCGACCTCCCGCCGCCCCAAGTTCCACATCCGCCCTCGCCCCGCATCAGGTCGACCGCAGCCGCCCAAGATTCTCCGTAGGAGCGCCGCCAAGTAGCCACGAAGTCGCGGCCGGCGTCGGCGACGCGATCGACGGAGGACCTTCTTTCTGCCGGGTTTCGCCGCGGCCGGCGTCTTCGTGGCGGCGCCCGACGGCAAGTAATGCCGTGGAGTCGAATTGGTCCGACGGCCGAGCGGGACTTGGCCGCCCCTCCCCTCCCCTCCGACCCTCCCCCTCACGGTCGGCCATGACCCCAACCCCGCCACTCCGCATCAGATCGACCAGTCCCCTTGGACTGCCGCTGCTCACCGGCTTACTCGG…
>i3_LQ_CK_c38102/f1p37/3223
AGTCAGCGCGTGCTCTGTTTTATCTCGTTTTGCTCGGGGAGGAGGTGGAAGCCATGGCGGAGACCGGAGAGGTCTGCAGCGACGCCGCACCCAAGTTTGCCGGTGTCGGAGGGGGCCGTGCTTTAAGCGATGGGAAGACCGCCGATGGAGAGAGCGGTTATCCCGCAGCAGGCGCTAGCGGCGATGTAGAGAGTCGCGACTCCGGGGAAGAGATCGGCGATTCACGAGCGTTGGAGGCATGTGCGACGCCGGTGACCTGGCTCGAGGGTAGGAGGTGCTCTGAGGTCGCCCAGGTCCTCCCGGAGAGCTACGAGCCGCCCTCCGACGAGCCCTGGACCACAGGGATCTTCTGATGCACCGACGAACCCGAGCTGCGTGTATTTAACTTCTCCTTTTCCT…
>i3_LQ_CK_c41425/f1p0/3180
GAGTCAGCGCGTGCTCTGTTTATCTCGTTTTGCTCGGGGAGGAGGTGGAAGCCATGGCGGAGACCGGAGAGGTCTGCAGCGACGCCGCACCCAAATTTGCCGGTGTCGGAGGGGGCCGTGCTTTAAGCGATGGGGAGACCGCCGATGGAGAGAGCGGTTATCCCGCAGCAGGCGCTAGCGGCGATGTAGAGAGTCGCGACTCCGGGGAAGAGATCGGCGATTCACGAGTGTTGGAGGCATGTGCGACGCCGGTGACCTGGGTATTCTTCCTTCCTTCTTCCTCTGTGTTCCTTCAATCCAGACCCTTGTGTAATACTATTTGATTTTGTTTCTAGCTCGAGGGTAGGAGGTGCTCTGAGGTCGCCCAGGTCCTCCCGGAGAGCTACGAGCCGCCCTCCG…
>i3_LQ_CK_c38587/f1p14/3518
ACCGAACCAACCACGACGCGGGCAGACATGTCCTCCGCCGGCGACGGAGCAGACGGCGTCGCCGCCGACGAGGTGGTCCTGGAGATCACCGACTCGTCATCCCTCTCCACCACCTCCAGTCCTCCACCTCCTCCCATCCCCGTCTCCGCCCTCGACGGCCCCCTCCCGTCCCCGACCGTCGCGGTTCGCGCCGACCGGAGCAGGCTCATCGAGAGCTCCTCCTACTTCCGCGCCCTCCTCGGAGGCAGCTTCAGTGAATCGGGCAGCGGATATGTGCACATCAGCTGCAACCTCGACGCCGCCGTGCAAGTCCTCCGCTATCTGTTCGAGCCTCCCGCGATCACGCATGAGAATTTCCTCCCGCTGCTGGAGGGTGCTTTGTTTCTCGCTGTTGAGAAC…
>i3_HQ_CK_c11700/f2p0/3615
CCGTCCGTACCCGAACCAACCACGACGAGCAGACATGTCCTCCGCCGGCGACGGAGGAGACGGCGTCGCCGCCGACGAGGTGGTCCTGGAGATCACCGACTCGTCATCCCTCTCCACCACCTCCACGCCTCCACCTCCTCCCATCCCCGTCTCCGCCCTCGCCGCCCCCCTCCCGTCCCCGACCGTCGCGGTTCTCGCCGACCGGAGCAGGCTCATCGAGAGCTCCTCCTACTTCCGCGCCCTCCTCGGAGGCAGCTTCAGTGAATCGGGCAGCGGATATGTGCAGATCAGCTGCAACCTCGACGCCGCCGTGCAAGTCCTCCGCTATCTGTTCGAGCCTCCCGCGATCACGCATGAGAATTTCCTCCCGCTGCTGGAGGGTGCTTTGTTTCTCGCTGT…
>i3_LQ_CK_c55942/f1p0/3422
GAACCAACCACGACGAGCAGACATGTCCTCCGCCGGCGACGGAGGAGACGGCGTCGCCGCCGACGAGGTGGTCCTGGAGATCACCGACTCGTCATCCCTCTCCACCACCTCCACGCCTCCACCTCCTCCCATCCCCGTCTCCGCCCTCGCCGCCCCCCTCCCGTCCCCGACCGTCGCGGTTCTCGCCGACCGGAGCAGGCTCATCGAGAGCTCCTCCTACTTCCGCGCCCTCCTCGGAGGCAGCTTCAGTGAATCGGGCAGCGGATATGTGCAGATCAGCTGCAACCTCGACGCCGCCGTGCAAGTCCTCCGCTATCTGTTCGAGCCTCCCGCGATCACGCATGAGAATTTCCTCCCGCTGCTGGAGGGTGCTTTGTTTCTCGCTGTTGAGAACCTTCT…
>i2_LQ_CK_c32655/f1p0/2822
ACATATCTTCTCCAAAGCTACAGCTCGTACAATTTCACCGGCGATCCCCTTTCTCCACCACACCGCTGGCCGCGGCACCTCGACAGCCATTGCCGCCGCCGCCTGAGTCCTCCAGTTCTCGGAGAGAGTTGCCGCTCCGGCAGTAGCATGGAGCCACCATGGGCGACCACAACGGCGGATGCGAGCCAGGGCACCACGCCGCCGCTCCCCGACGATCTCCTCACGGAAGATTCCGCGCCGTGTCGCGCGAGTGGCGCGCGATGCTCTCGTCGCCCCGCTTCGTCAGCCTCCACGCCCGGCTGGCGAACCGCCGCCAGCCCAGGCTGCTGCTCACTCCGGCCAGGTCCTCCTCCTACGACGGCCACGTCTACTCCTGGCGGCCTGGCGGTCCGGTCGAGC…
>i2_LQ_CK_c168209/f1p0/2808
CACCGCGGCACCTCGACAGCCATTGCCGCCGCCGCCTGAGTCCTCCAGTTCTCGGAGAGAGTTGCCGCTCCGGCAGTAGCATGGAGCCACCATGGGCGACCACAACGGCGGAGACGAGCCAGGGCACCGCGCCGCCGCTCCCCGACGATCTCCTCACGGAAGATTCCGCGCCGTGTCGCGCGAGTGGCGCGCGATGCTCTCGTCGCCCCGCTTCGTCAGCCTCCACGCCCGGCTGGCGAACCGCCGCCAGCCCAGGCTGCTGCTCACTCCGGCCAGGTCCTCCTCCTACGACGGCTACGTCTACTCCTGGCGGCCTGGCGGTCCGGTCGAGAAGCTCATGCGGGGCGATCTCCGGCTAGGGTGCCACTATCCCTAACAGCAAGCCCTGCCATGGCCTCA…
>i4_LQ_CK_c9856/f1p10/4072
CCGGCACTGCCGCTCGCGTCCCTCCGTGCCTCCTCCACCTCTAGCTGCCATTCAGCTCACCGAGAAACGGCGGCCCGAGCTTGACGTCGTCGTCGCCTGGAAACATCGCGCCCTCCTGCTCCCGTCCCTTCGCCTCCTCCTCTCCGCCGCCGTCTTCCTCACACGAATGGCCCACGGCCCCGACTCGGCCGGCGTGCTGCTGCACCGCAAGACAGCCGGTGAGTTCCTTCGCATCTCTCTGTTTCCCTTTTTCTTTTCTTTTCTCTTTCTCCGTAGAAGAAGCCACTTCTGTAGATGCAGCAAACCATGGAAGTTTTGGGTCTCCTTGGGCATGGAGAAGCACCGTCGGCGGATTCATTACCCGGTGCCGCCGGCCATCACGATATCCCGTCCGTCTCA…
>i3_LQ_CK_c5887/f1p0/3448
ACTGCCGCTCGCGTCCCTCCGTGCCTCCTCCACCTCTAGCTGCCATTCAGCTCACCGAGAAATGGCGGCCCGAGCTTGACGTCGTCGTCGCCTGGAAACATCGCGCCCTCCTGCTCCCGTCCCTTCGCCTCCTCCTCTCCGCCGCCGTCTTCCTCACACGAATGGCCCACGGCCCCGACTCGGCCGGCGTGCTGCTGCACCGCAAGACAGCCGGTGAGTTCCTTCGCATCTCTCTGTTTCCCTTTTTCTTTTCTTTTCTCTTTCTCCGTAGAAGAAGCCACTTCTGTAGATGCAGCAAACCATGGAAGTTTTGGGTCTCCTTGGGCATGGAGAAGCACCGTCGGCGGATTCATTACCCGGTGCCGCCGGCCATCACGATATCCCGTCCGTCTCACCGCC…
>i2_LQ_CK_c24945/f1p0/2836
TGAGTTCCTTCGCATCTCTCTGTTTCCCTTTTTCTTTTCTTTTCTCTTTCTCCGTAGAAGAAGCCACTTCTGTAGATGCAGCAAACCATGGAAGTTTTGGGTCTCCTTGGGCATGGAGAAGCACCGTCGGCGGATTCATTACCCGGTGCCGCCGGCCATCACGATATCCCGTCCGTCTCACCGCCGCTGCTCCTCCGCCCCTCGCCTCCTCTCCTTTTCGTGGGGAGCAACGAGCGCGGGTCGACAACGACGGCCCCTCACGCCGCTGACCCTGCACCCAGTGCCGGCTACTTCATCCCCACCAGCCAGCCACCTCGCCGGTATGTCCGCCTCCACCTGTGCGTGCAACGTGAGATGAGGTGCTCCTGGTCTCCTCTTTCCTCTTCCTCCTCTCCTTAC…
>i2_HQ_CK_c95761/f3p5/2268
GCCATCTCGCCTCCGCCCATTCGCCGCCCAAATCCGTAGGAGACAGAGGGGTGGGAGCTACCCCGCGCCCCTCCTCGCCCCGTCGCCGGCGATGGCCGACGGCGAGGGCGCGTACAGGGAGTTCAAGGCGCTGGTGGAGGCGGCGGACCGCAAGTTCGCGCGCGCGCGGGACCTGCCGCTCTACGGCGGCGGGGACCACCACAGCCGCAAGGCCTTCAAGGCCTACACGCGCCTGTGGCGCCTGCAGCAGGAGCGCCGCCGCGACCTCGTCGCCGCGGGCCTGCGGCGGTGGGAGATCGGCGAGGTCGCCTCGCGGATCGGCCAGCTCTACTACGCGCGCTACCTCCGCACCGCCGAGCCGCGCTCGCTCGTCGGCGCATACGTCTTCTACGAGGCCAT…
>i2_LQ_CK_c51385/f1p5/2283
GAACCAACTCCCCTTTTATTACTCGCTCTCTCTCTCTCCACCGTCGCCATCTCGCCTCCGCCCATTCGCCGCCCAAATCCATAGGAGACAGAGGGGGCAGCTCTCCCGCGCCCCTCCCCGTCCCGTCGCCGGCGATGGCCGACGGCGAGGCCGCGTACAGGGAGTTCAAGGCGCTGGTTGAGGCGGCGGACCGCAAGTTCGCGCGAGCGCGGGACCTGCCGCTCTACGGAGGCGGGGACCACCACAGCCGCAAGGCCCTCAAGGCCTACACGCGCCTGTGGCGCCTGCAGCAGGAGCGCCGCCGGGACCTCGTCGCCGCGGGCCTACGGCGGTGGGAGATCGGCGAGGTCGCCTCGCGGATCGGCCAGCTCTACTACGCGCGATACCTCCGCACCGCCG…
>i2_LQ_CK_c149191/f1p5/2365
CAGGACAGACAGAGAGCGGGGTGGGAGCTACCCCGCGCCCCTCCTCGCCCCGTCGCCGGCGATGGCCGACGGCGAGGGCGCGTACAGGGAGTTCAAGGCGCTGGTGGAGGCGGCGGACCGCAAGTTCGCGCGCGCGCGGGACCTGCCGCTCTACGGCGGCGGCGGCGGGGACCACCACAGCCGCAAGGCCTTCAAGGCCTACACGCGCCTGTGGCGCCTGCAGCAGGAGCGCCGCCGCGACCTCGTCGCCGCGGGCCTGCGCCGCTGGGAGATCGGCGAGGTCGCCTCGCGGATCGGCCAGCTCTACTACGCGCGCTACCTCCGCACCGCCGAGCCGCGCTCGCTCGTCGGCGCATACGTCTTCTACGAGGCCATCTACAGCCGAGGCTACTTCGCTGC…
>i1_LQ_CK_c27849/f1p1/1535
ACTATCAGTGAGAAATACTAGCATTGAAGGAAACACAGAAAACAGGCTCCTCGCGTCGCACCCCACGCGACGCCGGGAGCCCACCCTCACCGCGCCGCCAGCAGGTGGCGGCGGGCGGGCCGACCCGGGCTCGATCTGGGCCGTGGTGGATTTGTCCGGCGAGCGGGGAGCTAGGAGGTGGCGCGACGGAGGGTGGGCGCGGTTGCAGTTCCTGCTGCCGGCGGGGCGCGGCCCTGGTGGCGCGCTGCTGCTTCGGTGGTCAGGGCGGGCGCTGTGTGGCCCTGTGTAGCGCGGTGGTGCTGGGGAGGGCGCGGCTCGGGAGTCGTGCCGCTGCTGCGGCAGTTCGTCGCGGGCGAGGTGCTGCTGGCTGCTGCGGGAGGGTTCTAGTGGGTTGCCGGG…
>i1_HQ_CK_c40751/f3p8/1783
AAGAATAAGAGGTGATAGGAAACACAGAAAACAGGCTCCTCGCGTCGCACCCCACGCGACGCCGGGAGCCCACCCTCACCGCGCCGCCAGCAGCCGGCCTACGCCGCCCCCCTGCCGCCGCTGCCGCCGGCCCTTGCCGCGGTGGCGGCGGGCCTCATCTTCAAAGGGGGTGAGGTGGGTCCGAGTTCTTCTCCGTCGGGGTGGCCGGCCCGTGTGGGGCGTCGCCGGCAGGGAGGAAGGAAGCCAGGGCGGCGGCCCTGGGCCCCGTCTGCTGCGGCGACGGGTGGTGCGGCTGGGCGCTGCGGGCCGCGGCGGCGTGGCCGTGGCGCGGCAGCAGGTGGCGGCGGGCGGGCCGACCCGGGCTCGATCTGGGCCGTGGTGGATTTGTCCGGCGAGCGG…
>i3_LQ_CK_c28963/f1p0/3414
CACTCTCAGCATCACTAGCAAGCACAAACTCGGAGGAGGAAGCGCGCGGTGGGACAAGAAGAAGAACAGCCACAACCAAGAGCGGGAGGCGGCGCTTCTTCTCCCGTGCGGGGGGTGTGGGGGGTTGGGGGAGGACACAACCACCGATCGAGTGATGCGCGCCGGGGTGTACACCATCCACCAGTCGCTCACCGCCGAGGCGGCCGCGGTGCTCAAGCTCGCGCTCGCCCTCGCCACCCGCCGCGGCCATGCGCAGGTCACGCCGCTGCACGTCGCATTCGCGCTCCTCAGCTCCTCCTGCTCGCCGCACCAGCACCAGCACCAGCACCAGCATCCGGGCGGCGGGGGCGCGGCCTACGGGCTGCTCCGGCGCGCCTGCCTGCGGTCCCACCCCGCGTC…
>i3_LQ_CK_c44171/f2p0/3285
GCCACTCTCAGCATCACTAGCAAGCACTAAACTCGGAGGGAAGCGCGCGTTGGTGACAAGAAGAAGAAGCAGCCACAACCAGAGCGAGAGGCGGCGCTTCTTCTCCGTGGGGGGTGTGGGGGGTGGGGGAGGACACAACCACCGATCGAGTGATGCGCGCCGGGGTGTACACCATCCACCAGTCGCTCACCGCCGAGGCGGCCGCGGTGCTCAAGCTCGCGCTCGCCCTCGCCACCCGCCGCGGCCATGCGCAGGTCACGCCGCTGCACGTCGCATTCGCGCTCCTCAGCTCCTCCTGCTCGCCGCACCAGCACCAGCACCAGCACCAGCATCCGGGCGGCGGGGGCGCGGCCTACGGGCTGCTCCGGCGCGCCTGCCTGCGGTCCCACCCCGCGTCAG…
>i2_LQ_CK_c2945/f1p1/2144
CCACAGCCATAGATTAAGGTTACTACCCCCTCCCCTTCTACCTCTCTCTCTCTCTCTCTCTCTCTCTCTCTCTCTCTCTCTGTATGTAGGCAGCCAAGGAGGCACGATAGTCCGGCCGTTCCTCTCTTCTACTTCAGATCGAGGTCAAGAGAACAGAAGCTGCTGCCTGGCTGAGGAACATCAAGGTTACTACCTGCCTCTCTGTCTCTAATTTGCAGAGCTTTTCTCTGCCTGAATTTCATGGGTTCCTCCATGTTCCATGGCTATGGCGATGAATGATAATTCAAGTTTACTATATGCTCTTCTTCCCTCTTTCTTTCTCGCCTTTCTTTGTCGTATATTGCTCAAGTTTGACTCTGCCGATGAATTTTGGCCAGAGTATCTGGATCCAAGACTTCG…
>i2_LQ_CK_c14501/f1p1/2109
CCACAGCCATAGATTAAGGTTACTACCCCCTCCCCTTCTACCTCTCTCTCTCTCTCTCTCTCTCTCTCTCTCTCTGTATGTAGGCAGCCAAGGAGGCACGATAGTCCGGCCGTTCCTCTCTTCTACTTCAGATCGAGGTCAAGAGAACAGAAGCTGCTGCCTGGCTGAGGAACATCAAGGTTACTACCTGCCTCTCTGTCTCTAATTTGCAGAGCTTTTCTCTGCCTGAATTTCATGGGTTCCTCCATGTTCCATGGCTATGGCGATGAATGATAATTCAAGTTTACTATATGCTCTTCTTCCCTCTTTCTTTCTCGCCTTTCTTTGTCGTATATTGCTCAAGTTTGACTCTGCCGATGAATTTTGGCCAGAGTATCTGGATCCAAGACTTCGGACTAC…
>i1_LQ_CK_c24293/f1p36/1818
GCTCTCGTACGGTCGATGCTGCTCCTTCCAATCGATCCCCATTTCCAAAACCAACCCGCGCCCCACTCCATCCCCATTTCCTCCCCAACCTAACCCTAACACTTCTGCCGGCGGCGCCCCTCGCACGCGTCGCCGACGACAACCACCACGCGCCGGCGAGCCGTCCGCACGCACAAGAACACGCCGTCCGTCTTCCGGCCGCAGGTAGCGAAAAGCTGCTCGCCGTCACCGCCTCGCGCGCGAGGCAGGACCAGCTTCCTGCCTCGGATCGATGCTCGCCGCCAGATCTCTCCTTCCTTCCTGCCCCGCGTCCTCCTCCATCAGACCCGCCGGTTACATGTTTCTGTTCCTCTTCCCGTGCCCTCCGCTGGTGCTGTCTGCTGCTGCTGCCGCCGGTGC…
>i1_LQ_CK_c57499/f1p0/1997
ACGGTCGATGCTGCTCCTTCCAATCGATCCCCATTTCCAAAACCAACCCGCGCCCCACTCCATCCCCATTTCCTCCCCAACCTAACCCTAACACTTCTGCCGGCGGCGCCCCTCGCACGCGTCGCCGACGACAACCACCACGCGCCGGCGAGCCGTCCGCACGCACAAGAACACGCCGTCCGTCTTCCGGCCGCAGGTAGCGAAAAGCTGCTCGCCGTCACCGCCTCGCGCGCGAGGCAGGACCAGCTTCCTGCCTCGGATCGATGCTCGCCGCCAGATCTCTCCTTCCTTCCTGCCCCGCGTCCTCCTCCATCAGACCCGCCGGTTAGGTTCCTGTTCCCCGTCCGTCCGGTGCCCTCCGCTGGTGCTGTAAGCTGCTGCTGCCGACAGCGTCCTTAC…
>i1_LQ_CK_c81716/f1p1/2004
ACGGTCGATGCTGCTCCTTCCAATCGATCCCCATTTCCAAAACCAACCCGCGCCCCACTCCATCCCCATTTCCTCCCCAACCTAACCCTAACACTTCTGCCGGCGGCGCCCCTCGCACGCGTCGCCGACGACAACCACCACGCGCCGGCGAGCCGTCCGCACGCACAAGAACACGCCGTCCGTCTTCCGGCCGCAGGTAGCGAAAAGCTGCTCGCCGTCACCGCCTCGCGCGCGAGGCAGGACCAGCTTCCTGCCTCGGATCGATGCTCGCCGCCAGATCTCTCCTTCCTTCCTGCCCCGCGTCCTCCTCCATCAGACCCGCCGGTTAGGTTCCTGTTCCCCGTCCGTCCGGTGCCCTCCGCTGGTGCTGTAAGCTGCTGCTGCCGACAGCGTCCTTAC…
>i3_HQ_CK_c18069/f3p0/3582
ATACTGTGGCGCTTGTCTTTTCCTCTGCCTCGGGAGAACAGAAGTTACAAGAGAGATAGAGAGGAGAAAATCCATGGCGGAGATGTTGGCGGCGAATCCACCGCCGCTGCGGCCGCCGGCGAGCACGCAGGGGATGCGCCCGGCGACGGAGGGGTTGCTCCCTCAGGAGAGTCGGGGGAGAAGCGAGCTCTCAGAGACACATAAGAGGACCCCCATGGCGGAGTTGTTGTCGCGGGATCCGGCGGCGCTTCGCCCGGCGGCGACCACGGCGTGGATGCGCCCGACGACGGAGAGAGTGCAGCTGGATCGGGCGTCTGGGGGGAGCGCTGTTCGTTGTGCGGCGGAGAGAGCTGTTGCTCGTGAGCGTCGGCGACATGGCCGTCGCGTGCGTGAAATGAG…
>i3_LQ_CK_c12799/f1p0/3520
AGAAGTTACAAGAGAGATAGAGAGGAGAAAATCCATGGCGGAGATGTTGGCGGCGAATCCACCGCCGCTGCGGCCGCCGGCGAGCACGCAGGGGATGCGCCCGGCGACGGAGGGGTTGCTCCCTCAGGAGAGTCGGGGGAGAAGCGAGCTCTCAGAGACACATAAGAGGACCCCCATGGCGGAGTTGTTGTCGCGGGATCCGGCGGCGCTTCGCCCGGCGGCGACCACGGCGTGGATGCGCCCGACGACGGAGAGAGTGCAGCTGGATCGGGCGTCTGGGGGGAGCGCTGTTCGTTGTGCGGCGGAGAGAGCTGTTGCTCGTGAGCGTCGGCGACATGGCCGTCGCGTGCGGGTGAGGAGGGTGCACTTTCTTTGTATCGTCCCGTTGTACGATACTCT…
>i3_LQ_CK_c34998/f1p0/3941
ATCCCCCAATCCCTGCATCCTCTCCTCCTCCCCAATCGGCCGCCCCCTCTTCCCTCGCCCTCCAATCGCTCGGCGGATGGGGTCCCCGGGAAGCTCGTCGTGAAGCAGCAGGAGGTTGAGGTCGAGCAAGCAGCGGCGGTGTTGGTCGCGCGGCGCGGACGCGTAGGAGGAGGCGCGCCTGGCCGAGGACGGGCGGGAGGAGGCGGCGCGACAGCGGGCGGCGGACGCGGTCCCCGGGGAGCTTCTCGTGACGCAGCAGGAGGTTGAGGTCGAGGCAGCGATGGTGGTGCTGGCCGCGACGGACGCGAAGGAGGAGGCGCGCCTGGCTGAGGTCTGGCAGGAGAGGCGGCGCGGCGGCGGACGGGGTTCCCGGGGAGCTCCTCGCTATGCTGCAGGAGG…
>i4_LQ_CK_c6316/f1p55/4391
ATCCTCCCCAATCCCTGCATCCTCTCCTCCTCCCCAATCGGCCGCCCCCTCTTCCCTCGCCCTCCAATCGCTCGGCGGATGGGGTCCCCGGGAAGCTCGTCGTGAAGCAGCAGGAGGTTGAGGTCGAGCAAGCAGCGGCGGTGTTGGTCGCGCGGCGCGGACGCGTAGGAGGAGGCGCGCCTGGCCGAGGACGGGCGGGAGGAGGCGGCGCGACAGCGGGTGGCGGACGCGGTCCCCCGGAGCTTCTCGTGACGCAGCAGGAGGTTGAGGTCGAGGCAGCGATGGTGGTGCTGGCCGCGACGGACGCGAAGGAGGAGGCGCGCCTGGCTGAGGTCTGGCAGGAGAGGCGGCGCGGCGGCGGACGGGGTTCCCGGGGAGCTCCTCGCTATGCTGCAGGAG…
>i3_LQ_CK_c27803/f1p0/3158
AGCGGCGAAGGCAAATAAAAACGGCGGGGGAGGAAAACCCCGCTCGCTCGCTCTCTTCGCGGTCCGAAATCCGGAGCTGCGGCAGTGGAAGCAGATTGCTACTCCCCCGCCGGCCGCCTCCGCCGCTGGCCGGGAGAAACAGCTCGCCGGGGGTTAAGAGATGGCGGACCAGGAGCGAGACGACATCCCGATGCTGCTCCGAAACGTGGAGCTCCCAAAATTCCCCCGGAGCACGTCGATGTGTATGCCGATGAGGGACGAGGACTACGAGGAGGACACCTACGTGCCCCACACCGGCCCTCTATCCAGCCAGCCGGCGGCCCAGACTGCGGCGGCGGGGGCGGGCAACCCGTTTGTCGGCAGGCACACGCCGGACAGGCCGCCGCGGCACCCGCAGGT…
>i3_LQ_CK_c7030/f1p2/3537
CTCGCTCGCTCTCTTCGCGGTCCGAAATCCGGAGCTGCGGCAGTGGCAGCAGGTTCCTACTGCCCCCGCCGGCCGCCTCCGCCGCTGACCGGGAGAAACAGCTCGCCGGGGGCTAAGAGATGGCCGACCAGGAGCGAGACGACATCCCGATGCTGCTCCGAAACGTGGAGCTCCCAAAATTCCCCCGGAGCACGTCGATGTGTATGCCGATGAGGGACGAGGACTACGAGGAGGACACCTACGTGCCCCACACCGGCCCTCTATCCAGCCAGCCGGCGGCCCAGACTGCGGCGGCGGGGGCGGGCAACCCGTTTGTCGGCAGGCACACGCCGGACAGGCCGCCGCGGCACCCGCAGGTGAAGCCGGTCAGCAAGCCGCAGGCCGTCATGCCGGAGGAGG…
>i3_LQ_CK_c37495/f1p29/3446
GCCGGTCTCACCACCTCCATCTCCGCCGCGCGCCAGGCCAGGAAGGCGCAGGCCGAAGCAAAGGCCGACGACGACGCGCGTGGCCCGGAGGAGCAAGCAGCGGCCGCGATCGAGGCGGCACGGGAGCTGCGGGACAAGGCGGCAGCCCTCGCCGTGCGCCGCGCTGCCGACGAGGACGCGCTGCGGCGCCACGCGGTCACGCTGGACGGGGACCTGCGGCGTCTCCAGGGCTCCGTCGCCGCCCTCGAACCCGCCGCGCTCGACAAGGTGGAGGAAGACCTGGAGCGTGCCAACCTAGCAATCCTAGACAGTCACGTGGCTGCATTTCTCCGAAACAAGGGAAATGGGAAGTTCCTAAAGAAGTTCGTTGGGCCTGTAAATGTGCGGATTGCAAGGAAG…
>i3_LQ_CK_c12345/f1p10/3908
CTCTCGATCCCCACCCACAATCCGCTCCTTGTTGGTCTCTCCTCCTCACAATCCCATGTGGCTCCTCTCCTGCTCAGGCCGCCGGTCTCACCACCTCCATCTCCGCCGCGCGCCAGGCCAGGAAGGCGCAGGCCGAAGCAAAGGCCGACGACGACGCGCGTGGCCCGGAGGAGCAAGCAGCGGCCGCGATCGAGGCGGCACGGGAGCTGCGGGACAAGGCGGCAGCCCTCGCCGTGCGCCGCGCTGCCGACGAGGACGCGCTGCGGCGCCACGCGGTCACGCTGGACGGGGACCTGCGGCGTCTCCAGGGCTCCGTCGCCGCCCTCGAACCCGCCGCGCTCGACAAGGTGGAGGAAGACCTGGAGCGTGCCAACCTAGCAATCCTAGACAGTCACGTGG…
>i3_LQ_CK_c52963/f1p0/3446
CGGTCGCGGTGGACGGGGACCTGCGGCGTCTCCAGGGCTCCGTCGCCGCCCTCGAACCCGCCGCGCTCGACAAGGTGGAGGAAGACCTGGAGCGTGCCAACCTAGCAATCCTAGACAGTCACGTGGCTGCATTTCTCCGAAACAAGGGAAATGGGAAGTTCCTAAAGAAGTTCGTTGGGCCTGTAAATGTGCGGATCGCAAGGAAGGAAGATAAGCTCAAAGTGAAGGATGAGTACAACAATTATAGGGATAGGGCTGCCTATGTGTTCCTGTTGTTTCCATCCATTCTCCTCTTATTGAGATGGTGGGTGTGGGATGGGTGCCTTCCAGCATTAGCAGTCCAGATGTACCAGGCTTGGTTGTTATTCCTCTACACAAGTTTTGCTTTTCGGGAGAATG…
>i3_LQ_CK_c57518/f1p0/3535
ACCCCTTTCTATTCGGAACCTTCTTCTCCGTCTCCCCCAATCGCCTCCAAATTCCAATCTCTCCCCCCCAGGCCGGAGCGCCGCCGTCGCCGCCCCGATCTCGGTGATGCGTCCGTCCATGGGGAACGAGCGGCCGCCGGGACGTCCCGTGTCTGGCTTCATGCCGGGCTTCGCTCCCTCCGCCCCCCCGCCGTCGGGGGCGCCGTTCACGGCCGCTACTGGGATCGCGCGACCCGGTGGCGCGGTCGGCCCGTTCGCCCCGCCGCCGCTCCAGCATGGTGCGCCAGTCCCGCAGGCGGTTGCTCCTCCCGGGGCGCCGTTCGGAGCTGCTCCGCCCGCGGCAATGGGTGGGTACAGAGGTCCCGCACCGCCTCAGGGGCCCTTCGGTGCCGGACCGCC…
>i3_HQ_CK_c2494/f2p2/4019
GCTCCACCTCTTTTCTATTCGGAACCTTCTTCTCCGTCTCCCCCCAATCGCCTCCAAATTCCAATCTCTCTCCCCCCCAGGCCGGAGCGCCGCCGGCGCCGCCCCGATCTCGGTGATGCGTCCGTCCATGGGGAACGAGCGGCCGCCGGGACGTCCCGTGTCTGGCTTCATGCCCGGCTTCGCTCCCTCCGCCCCCCCGCCGTCGGGTGCGCCGTTCACGGCCGCTACTGGGCTCGCGCGACCCGGTGGCGCGGTCGGCCCGTTCGCCCCGCCGCCGCTCCAGCAGGGTGCGCCGGTCCCGCAGGCGGTTGCTCCTCCCGGGGCGCCGTTCGGGGCTGCTCCGCCCGCGGCAATGGGTGGGTACAGAGGTCCCGCACCGCCTCAGGGGCCCTTCGGCGC…
>i3_LQ_CK_c4810/f1p24/3655
AATCGCCTCCAAATTCCAATCTCTCTCCCCCCCAGGCCGGAGCGCCGCCGTCGCCGCCCTGGGGGGGAGAGATTGGAATTTGGAGGCGATTGGGGGACGAGCGGCCGCCGGGACGTCCCGGGTCTGGCTTCATGCCCGGCTTCGCTCCCTCCGCCCCCCCCGCCGTCGGGTGCGCCGTTCACGGCCGCTACTGGGCTCGCGCGACCCGGTGGCGCGGTCGGCCCGTTCGCCCCGCCGCCGCTCCAGCAGGGTGCGCCGGTCCCGCAGGCGGTTGCTCCTCCCGGGGCGCCGTTCGGGGCTGCTCCGCCCGCGGCAATGGGTGGGTACAGAGGTCCCGCACCGCCTCAGGGGCCCTTCGGCGCCGGACCGCCGCCTCAGAGAACGCTCACCACGTCCCCG…
>i1_LQ_CK_c12178/f1p0/1984
GCCCGACTCTTCTTTTGTAGGACATCTCCCTCCTATGCCCTCTTCCATCTCCATCGTATGTTGTTGTTGCATTTAGCCTCTTCAAATCAGGCCTATGCCAAGGGCCTCATCTATCCTTTCCCCACAAGAAAGATCTATTTCGTTGCCAGGTAAGTTCCCAAACTGTAAAGTTGTGTTTCTCTGTAATATGATATGGCTACTTTATCCAAAGAGAAGGGTTGTTCTTGAAAAAAAAATCAAAATTTCTCTCCACTATTTCTCCCTTGCAGCCTTGCCAGAACACAAGCTAATACTCAACACAAAGCATGCTGCCCAAATTCCTCTTTTATTGCTTCTGATTTTCTGTACTTTTTGAACAACAGGAGTATCCATGAAATCATATAACATATTATGCCCAAG…
>i2_LQ_CK_c149459/f1p0/2199
AACCATAAGCCCCATCAGCAGTGCAGCCACATCTCCCCTGGACCCCTTCGATTCCCATTCATCTTGCCATTTATTCCCTCTTCTCATCCTCTTCCAGGCCCGACTCTTCTTTTGTAGGACATCTCCCTCCTATGCCCTCTTCCATCTCCATCGTATGTTGTTGTTGCATTTAGCCTCTTCAAATCAGGCCTATGCCAAGGGCCTCATCTATCCTTTCCCCACAAGAAAGGTACGGATTTCTTGCTGTTTCTCTCTGTGTCATATGAAATTTAGTTGTTTTACAGTGGAATCAATCTGTTTTGTAGATCTATTTCGTTGCCAGGTAAGTTCCCAAACTGTAAAGTTGTGTTTCTCTGTAATATGATATGGCTACTTTATCCAAAGAGAAGGGTTGTTCTT…
>i3_LQ_CK_c4538/f1p6/3144
ACCAAACGCGCCGCCTGAACGGAAACCAGGTCCGCGCACGCACGCCCGCAGTATCGATCGTCGAAGCGCCGCGGTTCTTCGCTCCGAGGTGCGTGCCCGCCCGCCCTTCCGCCCGAACCCTAGGTTGCTATCCCGTATCAGTCTCAGCGACCGATCTATGTTTCGCGCTGGATTTCCTGCGTGGTCGGTTTCGATGATTTGTGCCTGATAGATGTCGGATGCGGTTAGTTAGATGGTTTAGTTAGATGCGGAAATAGAGTAGATCGTTTCTCTTGCAGATTGTGGAGTTTGCGCCGGGATTATGTTGGGATTAGGTGTTAGGGGATTGAATCTAGGGTTGTGCAAACTATGTGCTAGGGATTGTGCAAACTATAGTTTTCCTTAAATTAGAGGATATCG…
>i2_LQ_CK_c86975/f1p0/3018
ACCCAAACGCGCCGCCTGAACGGAAACCAGGTCCGCGCACGCACGCCCGCAGTATCGATCGTCGAAGCGCCGCGGTTCTTCGCTCCGAGGTGCGTGCCCGCCCGCCCTTCCGCCCGAACCCTAGGTTGCTATCCCGTATCAGTCTCAGCGACCGATCTATGTTTCGCGCTGGATTTCCTGCGTGGTCGGTTTCGATGATTTGTGCCTGATAGATGTCGGATGCGGTTAGTTAGATGGTTTAGTTAGATGCGGAAATAGAGTAGATCGTTTCTCTTGCAGATTGTGGAGTTTGCGCCGGGATTATGTTGGGATTAGGTGTTAGGGGATTGAATCTAGGGTTGTGCAAACTATGTGCTAGGGATTGTGCAAACTATAGTTTTCCTTAAATTAGAGGATATC…
>i4_LQ_CK_c2192/f1p1/4922
GTTGCCATCCTTTTTCCCTAAAAAAAAAAGAGAGAGAGAAATGCCATACGGCTGTTCTGGAACCAACGGCGCCGCCGATGCGTGAAACCCTAAGCTTGAAGCGAGAGAGGAAGAGGAGGGGAGGCGCGACGACCAGTCTAGATCTAGAGGGATGGCCTGTATGCTGCTGCGCGGGTCCGCCTTCCGCCGTGCGGTACCGAGCGCGGCAGAAAGATTGGCCGTCGCGCTCTCGGCTTCGCACCCCCGTAGCCTATTGCATTCCTCTGCTAGAGCCAGGTCTTCGCTAGAGGAGCTTGATGCACTATGTGAGTTGGTTCGAACAACAGATGTTTCCTCAGTGGGAACAGATCTTCTTGAGCGCATTGTTGAATGCTGTTCGAATGCTCGTAAGGAGTTTGT…
>i4_LQ_CK_c6140/f1p11/4861
CCATCCTTTTTCCCTAAAAAAAAAAGAGAGAGAGAAATGCCATACGGCTGTTCTGGAACCAACGGCGCCGCCGATGCGTGAAACCCTAAGCTTGAAGCGAGAGAGGAAGAGGAGGGGAGGCGCGACGACCAGTCTAGATCTAGAGGGATGGCCTGTATGCTGCTGCGCGGGTCCGCCTTCCGCCGTGCGGTACCGAGCGCGGCAGAAAGATTGGCCGTCGCGCTCTCGGCTTCGCACCCCCGTAGCCTATTGCATTCCTCTGCTAGAGCCAGGTCTTCGCTAGAGGAGCTTGATGCACTATGTGAGTTGGTTCGAACAACAGATGTTTCCTCAGTGGGAACAGATCTTCTTGAGCGCATTGTTGAATGCTGTTCGAATGCTCGTAAGGAGTTTGTGCAG…
>i3_LQ_CK_c42160/f1p0/3452
GCGGAGCCCAGATGCCCCCGCGTCTCCGTCTCCTGCTCCTCCTCCTCCTCCTGGCCGCCGCCGCGCTCCCTCCGCCGGCCGCGTCCCAGCTCGGCGACTACGCCGCCCCTCCTCCCCCACACCCACGCCCGCACCCGCTAAAAGCAGCGACCGCCGGAGGTAGCAGCGGCGGCGGCGGCAGCAGCACCGTGCTCACCACCGCGCTCGTCTCCGTCGCGTCGCTGCTCATCGTGCTCCTGCTCTACCTCTGCGTCGCCATCGCCGTCCGCCGCTTCCGCTCCCGCCGCCCCTGCGGCGCCGGCCAGGACGAGGAGGACGGCCGCGGCGTCCCGTCCCAAACCCAGTCCTCCCGCGCCGCCGCGTTCCTCCGCCGCCACGGCCTCCACCACAACCGCCCCT…
>i1_LQ_CK_c60622/f1p0/1833
GCAGTGCAGAAGCAAACCTTCCCCCGGTCGCCGCTCACTTCCCATTTCCCCTCTCTCTCCTCGACTCGATCGAACCAGCCTGGATCGCCAACGGCGGCGGAGCCCAGATGCCCCCGCGTCTCCGTCTCCTGCTCCTCCTCCTCCTCCTGGCCGCCGCCGCGCTCCCGCCGCCGGCCGCGTCCCAGCTCGGCGACTACGCCGCCCCTCCTCCCCCACACCCACGCCCGCACCCGCTAAAAGCAGCGACCGCCGGAGGTAGCAGCGGCGGCGGCGGCAGCAGCACCGTGCTCACCACCGCGCTCGTCTCCGTCGCGTCGCTGCTCATCGTGCTCCTGCTCTACCTCTGCGTCGCCATCGCCGTCCGCCGCTTCCGCTCCCGCCGCCCCTGCGGCGCCGGCC…
>i2_LQ_CK_c37510/f1p0/2319
ACCCCGCACCGACCCAAAGCTCTTCTCTCCTCTCCTCCCACTCTCCCATCCGGCGATTCTTCCGATTCCGGCCGCCGACCGCCGCGAACATGCCGCCCATGCGGGGCAGCGGGAAGCGCGGCCGGGGGAGGCCGCGCAAGACTCCAGCCGCCGCCGCCGTCATAGAGGTTGAAGACGAGGAGATGGCGCCCGAGGACATGGAAGAGACGCCACAGTCTTCTGCGGAGGAGAACCACGAGAAGAAGGGTGAAGCGGAGGAGTTGCCACATCCTTCTGCCGAGGAGAACGATGATCAGAGAGTCAAGGACGAGACTCTGGCTGCTGCCGAGGAGAACGGTGTAATCAAGGGCATGGAAGATATGCCACAGGCTTCTGCTGAGGAGAACGGCACACAAGGGA…
>i3_LQ_CK_c56104/f1p0/3124
ATTCCTTCTACAGCTAGGACTGGGCGTCAATATTTGGGGATTAGCAGCAGCTTTGCAGACCCCGCACTGACCCAAAGCTCTTCCTCTCCTCTCACTCTCCCACCCGGCGATTCTTCCGATTCCGGCCGCCGAGCGCCGCCACCGCGAACATGCCGCCCAAGCGGGGCAGCGGGAAGCGCGGCCGGGGGAGGCCGCGCAAGACTCCCAGCCGCCGCCGCCACCGCCGCCATAGAGGTTGAAGACGAGGAGATGGCGCCCGAGGACATGGAAGAGACGCCACAGTCTTCTGCGGAGGAGAACCACGAGAAGAAGGGTGAAGCGGAGGAGTTGCCACATCCTTCTGCCGAGGAGAACGATGATCAGAGAGTCAAGGACGAGATACTGGACGCGTCTACAGAT…
>i6_LQ_CK_c531/f1p0/6479
ACTCTTCTCCACTCCCCCACGATCGAGCTCGCCAATCCACTCTTTCCCTACCCAATTTCCACCTCCACCGCCTCCCTCCTCCAGCGTCTCCGACGGATTCGCCAGTCCGGCCGTCCGCCCCGACGGCAGGGATGACCGAGGGGTCCTGCCTCTGTGTCTACGAGGGGTTTGCCGCTCCCGCCGCCAAGGCCACGGGCCGATGCGTCGCGAAACGGTCGCATCTCAGCTCCCCCATGCCAGTCGCCCTGCACCGAGCAGAGCTCCCTGCTGCATGACCTCCCCATGGCTGCCGGCCCGAGCCGCTTGTGGATCCACCGGTCTCGCCCCCATCTTGCCCATGGCTGCGTGACCGCGGCCGCGGAACGACATCGCGGCGGTCACGAGTCTTCAAAGGGGAAC…
>i3_LQ_CK_c14126/f1p0/3432
TCAGCGGTGTCTTGGTCGATATACTGAATCTTGTGCTGCAACACTAAACCTGAAGCAGAAACAGAATAGTTTTTGACGGTTTCTTGGCAGATACACTATTCTTAGAAACCTGGGGCATTGAGTTGAGGTCCCTACATGGATTCTTGGGATGAGGACTACTGATGTTTGGTCGTCACTAGACCATTGATGGTGATGATTTTTATCTGCTTGGTCTCATATGGACAATGGGTTTTGGTCACGTTTGTCTGGACATAATTCTTGGTCGTCGCCTATTTGTTTTTCGGGTTTCGATCTTTTCGCCTTCTTCTGAACATCAGCTGATGTACACTGCTCTTGGTCGTTCCGACAAAGTTCTGCTCTCTGCGCGGGAGAACTCTGTACAGCGCCCCTGTGAGGTAC…
>i4_LQ_CK_c1667/f1p0/4837
TCGCCAATCCACTCTTTCCCTACCCAATTTCCACCTCCACCGCCTCCCTCCTCCAGCGTCTCCGACGGATTCGCCAGTCCGGCCGTCCGCCCCGACGGCAGGGATGACCGAGGGGTCCTGCCTCTGTGTCTACGAGGGGTTTGCCGCTCCCGCCGCCAAGGCCACGGGCCGATGCGTCGCGAAACGGTCGCATCTCAGCTCCCCCATGCCAGTCGCCCTGCACCGAGCAGAGCTCCCTGCTGCATGACCTCCCCATGGCTGCCGGCCCGAGCCGCTTGTGGATCCACCGGTCTCGCCCCCATCTTGCCCATGGCTGCGTGACCGCGGCCGCGGAACGACATCGCGGCGGTCACGAGTCTTCAAAGGGGAACGACGCGATGTCGTGCCATGCCGGCAAGC…
>i2_HQ_CK_c40063/f3p3/2749
AAAGGACACAACCACGAGCCGCGAGCGCACGGGCCACGCTTTTTCTTCCGCTTCCTCGCGCGCGTGGCCTCCACCTCCCTCGCCGTCGCCGTCGCCGTCGCCGTCGCCGTGCCGCCCCCGCCTCCGCCTCCATGGCGTCCGTCCACACCGCGCCTCGCGCGCCGCTACCCGCCACGGGGCCCTCCTCGTCCTCGCACCCGAACCCTAGCCGATTCCTCGCCGCGCGCCGCCTCCGCGTGCGCCGCCTGGCGGGCGCCGCGCCGGCGCGCCGCGCTTCCGACGCGGCATCCGTGTTCCGCTGCAGCGCGCGCAGCAGCCCCGGCGCCGACTCCGGCGGCGAGCGCCGCCGAGGCTGGGACGCGCTCTTCCACGGAGCCGTGCGCCGGTGGAGCGAGTACG…
>i2_LQ_CK_c81873/f1p3/2643
ACAGCAAAGGACACAACGCCAGGCCACCACCAGCCGCGAGCGCACGGCCCACGCTTTTCTTCCGCTTCCTCGCGCGCGTGGCCTCCACCTCCCTCGCCGTCGCCGTCGCCGTCGCCGTGCCGCCTCCCGCCTCCATGGCGTCCGTCCACACCGCGCCTCGCGCGCCGCTACCCGCCACGGGCCCCTCCTCGTCCTCGCCGAACCCTAGCCGATTCCTCGCCGACTCCGGCGGCGAGCGCCGCCGAGGCTGGGACGCGCTCTTCCACGGCGCCGTGCGCCGGTGGAGCGAGTACGTCGGCAGCCGCTGGCCCTCGGCGCCCGCCTCGGAGGAGGCCGGTCCGGGGAAGAGGGCGGAGAGCTCTCGCCTGCAGGAGGAGAAGGTGGAGGAAGACGACGAGG…
>i2_LQ_CK_c115406/f1p3/2334
AGCAAGGACACAACCACGAGCCGCGAGCGCACGGGCCACGCTTTTTCTTCCGCTTCCTCGCGCGCGTGGCCTCCACCTCCCTCGCCGTCGCCGTCGCCGTCGCCGTCGCCGTGCCGCCCCCGCCTCCGCCTCCATGGCGTCCGTCCACACCGCGCCTCGCGCGCCGCTACCCTCGTTGATGAACTGCAGCTACAACTCCGTACTGCTGTGTATAGAGAAGACTATAGGAGTGCTCACAAACTGAAGTTGGCTATTATTGCTACATCAAGAAATGATACTGTTGGCAGAGCAATATCTGACTTACATAGGGCCATAGAAGAGGAGCGTTATATGGATGCAGCTCATATTAGAGACCACGCTGGTGCCGGACTGTTGGGATGGTGGTCTGGAATTTCCGGA…
>i2_LQ_CK_c32055/f1p2/2852
ACACAACCTCGTGAAAATGAAATTAATGCACATGGAAAACCAAACGGGCGCTAGCTCCCAACTCCCTCGAATCCCATACTCTCCGTCTCCGATCCGCCCGCACTCCACCTCTCCCCTCCACACCCGCCGGAGCTGCTCCGGTTGCTCCTTCCCGGAGGATTTCCTCGCCATCGCCGTAACCACCCCGCGCCTCCAATCACTAACCCTAGCACGCCGGCGTCGAGGACGATGGGGTCCAGCCTCGCGCGCTCTTCCACCGGCCGTCAAACCAACGCTGCGCTTGTCGGCGTCCGCGCGCGTGGTGACAAAGGAGGGCACTAGCGTCGGTGGCCAGGAGATCCGGCGCCCTCCTCCGTGAGGCCGCCCCGCTCCAGCAGCTCCTCCCGGTCGTCTACAAGC…
>i2_LQ_CK_c3244/f1p1/2517
ATGGAAAACCAAACGGGCGCTAGCTCCCAACTCCCTCGAATCCCATACTCTCCGTCTCCGATCCGCCCGCACTCCACCTCTCCCCTCCACACCCGCCGGAGCTGCTCCGGTTGCTCCTTCCCGGAGGATTTCCTCGCCATCGCCGTAACCACCCCGCGCCTCCAATCACTAACCCTAGCACGCCGGCGTCGAGGACGATGGGGTCCAGCCTCGCGCGCTCTTCCACCGGCCGTCAAACCAACGCTGCGCTTGTCGGCGTCCGCGCGCGTGGTGACAAAGGAGGGCACTAGCGTCGGTGGCCAGGAGATCCGGCGCCCTCCTCCGTGAGGCCGCCCCGCTCCAGCAGCTCCTCCCGGTCGTCTACAAGCCTCCCCTGCCGCCCTAAGCATGGAGTTTATA…
>i2_LQ_CK_c3065/f1p2/2767
AATGCACATGGAAAACCAAACGGGCGCTAGCTCCCAACTCCCTCGAATCCCATACTCTCCGTCTCCGATCCGCCCGCACTCCACCTCTCCCCTCCACACCCGCCGGAGCTGCTCCGGTTGCTCCTTCCCGGAGGATTTCCTCGCCATCGCCGTAACCACCCCGCGCCTCCAATCACTAACCCTAGCACGCCGGCGTCGAGGACGATGGGGTCCAGCCTCGCGCGCTCTTCCACCGGCCGTCAAACCAACGCTGCGCTTGTCGGCGTCCGCGCGCGTGGTGACAAAGGAGGGCACTAGCGTCGGTGGCCAGGAGATCCGGCGCCCTCCTCCGTGAGGCCGCCCCGCTCCAGCAGCTCCTCCCGGTCGTCTACAAGCCTCCCCTGCCGCCCTAAGCATGGA…
>i2_LQ_CK_c100838/f1p2/2204
AATCGGCCCACAACCCACCAACCGCGCCGCGCCCACGCGAGGCGCAGCTCAACCTCGCGAGGCGGAGGAGGAGAAGCGGGGTGGCTTGCCATGGCGTTCCTGTTCGGAGCCTTGCTGGGTCTGGTGCTCGGCGTCGCCGTCGTCATGGCGTTCGCGCGCCTCGAGAACTCCCGCGCCGAGCAGCGCCGCGAGCTGGCCGCTACAGTTTCATCTTTCTCAAAATTGACTGTTCAAGATTTGAAGACGCTTATTCCTCCTGAGTTCTATCCATCATGGGTATCTTTCACCCAAAAGCAGAAGCTTAAATGGCTGAATCAAGAATTAATAAAAATCTGGCCATTTGTCAATGAGGCTGCATCGGAGCTGATAAAAACTTCTGTGGAGCCTGTATTCGAGCAA…
>i2_HQ_CK_c31501/f4p2/2222
GACAACCACTCGGCTCGCCTCGCCTCTCGTTCTTGCGCATCTTCTCCGCATCAAGCAATCGAGCCCAAACACCACCCAAACGCGCGAGGCGCAGCTCAACCTCGCGAGGCGGAGGAGGAGAAGCGGGGTGGCGTGCCATGGCGTTCCTGTTCGGAGCCCTGCTGGGTCTGGTGCTCGGCGTCGCCGTCGTCATGGCGTTCGCGCGCCTCGAGAACTCCCGCGCCGAGCAGCGCCGCGAGCTGGCCGCTACAGTTTCATCTTTCTCAAAATTGACTGTTCAAGATTTGAAGACGCTTATTCCTCCTGAGTTCTATCCATCATGGGTATCTTTCACCCAAAAGCAGAAGCTTAAATGGCTGAATCAAGAATTAATAAAAATCTGGCCATTTGTCAATGAGG…
>i2_LQ_CK_c100466/f2p0/2243
ACCGCCGCCACCTCTCATCTCCTCATCTCCTTCCCCGACGGGCACAATCGCCATGCTCTCCATCCCCGCGCTCGCCAGGGCCATCCTCGCCCTCCTCCGCGCCGTCCTGCTCCACCTCCGCGCCGCCCCCGCATCCACCCACCACCTCTTCTTCTTCTCCACCTAGCCACCCGCACGCCACCCACTCATGTCTACCGCCGCGGCCGCGCTGCGGAGATCTGGCACCAACAGCCTCTCCGCCCTCCTGCGGGCCGATGCCGAGGACGACGACCCGCCGCCCGCCCCCGCTGCTGCTTCTCCCGACGCCACCAAGCGGCGCGGCGCACGAGCGCGGGGCAGGACCAGGAGGAGCTACCTCCGCCTGCCTCTAACCGGCGCCGGCGGCTGCCGCGTCTGCGC…
>i2_LQ_CK_c100479/f2p0/2360
ATCTCCTTCCCCGACGGGCACAATCGCCATGCTCTCCATCCCCGCGCTCGCCAGGGCCCTCCTCGCGCTCCTCCGCGCCGTCCTGCTCCACCTCCGCGCCGCCCCCGCATCCACCCACCACCTCTTCTTCTTCTCCACCTAGCCACCCGCACGCCACCCACTCATGTCTACCGCCGCCGCGCTGCGGAGATCTGGCACCAACAGCCTCTCCGCCCTCCTGCGCGCCGATGCCGAGGACGACGACCCGCCGCCCACTCCCAGTCCCGTTGCTCCCGCTCCCGACGCCACCAAGCGGCGCGGCCCCGGCGGACGCGCGCGGGGCAGGACCAGGAGGAGCTACCTCCGCCTGCCCCTCGCCGGCGCCGGCGGCTGCCGCGTCTGCGCCTGCGACGAGGCCGA…
>i1_HQ_CK_c18445/f2p1/1635
ACCGCAGCCTCTCTCCTCCGTCAATTCCCTACGCCATCGTGCGCATCGAAGGTCAAGACAACGCAGCCCCTTCTAAATCCAAATCAAGACAAGAGAAAACCCAGCTGGGCCTCGCCTCAAATGCGCCGGCCACGCGCCGCCCCCGCACGATGAGCCTCGCGGTGACGGACGCCGGCGGCGACCTCTTCGCCGCCAACCTCAAGGGCGCGCTCCTCGCCGTCGCCTCCTCCGCCTTCGTCGGGGTCAGCTTCATCGTCAAGAAGAAGGGCCTCCGCCGCGCCGGCGCCGCCGGCGCCCGAGCAGGTGTCGGAGGGTATGGGTACCTCTGGGAGCCGCTCTGGTGGGTCGGGATGGTCACCATGCTTGTTGGGGAGACGGCCAATTTCGTGGCTTACATGT…
>i1_LQ_CK_c6650/f1p3/1673
AACGCAGCTCCTTCTAAATCCAAATCAAGACAAGAGAAAACCCAGCTGGGACTCGCCTCAAATGCGCCGGCCACGCGCCGCCCCCGCACGATGAGCCTCGCGGTGACGGACGCCGGCGGCGACCTCTTCGCCGCCAACCTCAAGGGCGCGCTCCTCGCCGTCGCCTCCTCCGCCTTCGTCGGGGTCAGCTTCATCGTCAAGAAGAAGGGCCTCCGCCGCGCCGGCGCCGCCGGCGCCAGAGCAGGTGTCGGAGGGTATGGGTACCTCTGGGAGCCGCTCTGGTGGGTCGGGATGGTCACCATGCTTGTTGGGGAGACGGCCAATTTCGTGGCTTACATGTTTGCGCCAGCCGTCCTAGTCGCACCGCTGGGCGCACTCAGCATTATTGTCAGTGCTGTT…
>i3_LQ_CK_c23844/f1p1/3716
CCCACCATTCCTGATTTCTCTGTTGCCCTTGCCCTCTTCCTCCTTCCTCGCGTGCGTGCGGTCCGCCCGCTCCCTCTACGCCCTGCCCTAGCTACCCCGACCACTCCGGCATAGGCCGCGCCGGCGCCGGCGGTGACGCCGTATCATCCCGGTACCACGAGCAATGGGGAGGAGATGTTCTCCCAGGAGAGGAGATGACAGCAGGGGACGAAGCGCTTCTAGGAGAAGTTCTGGTGAGCAAGGAGGAAAGAAGGAACAAGGTTCCATAAGCCTGTTGGTGCGCAACATCTCCCATGACTGCAGCTATGATCTTCTAGCTGCTTTCCAAAAATTTGGTCGTATCCGGGATTTTTACATTCCAAAAGACTATTACAGTGGGGAGCCAAGAGGGTTTGCTTT…
>i3_LQ_CK_c34504/f1p0/3825
GCCACCATTCCTGATTTCTCTGTTGCCCTTGCCCTCTTCCTCCTTCCTCGCGTGCGTGCGGTCCGCCCGCTCCCTCTACGCCCTGCCCTAGCTACCCCGACCACTCCGGCATAGGCCGCGCCGGCGGCGGCGGTGACGCCGTATCATCCCGGTACCACGAGCAATGGGGAGGAGATGTTCTCCCAGGAGAGGAGATGACAGCAGGGGACGAAGCGCTTCTAGGAGAAGTTCTGGTGAGCAAGGAGGAAAGAAGGAACAAGGTTCTATAAGCCTGTTGGTGCGTAACATCTCCCATGACTGCAGCTATGATCTTCTAGCTGCTTTCCAAAAATTTGGTCGTATCCGGGATTTTTACATTCCAAAAGACTATTACAGTGGGGAGCCAAGAGGGTTTGCTTT…
>i3_HQ_CK_c62051/f2p0/3831
AACCAACAATAGAGAAACCCCAGCCAACCTCGAGTCGGCTGCCACTGCACCATTCCTGATTTCTCTGTTGCCCTTGCCCTCTTCCTCCTTCCTCGCGTGCGTGCGGTCCGCCCGCTCCCTCTACGCCCTGCCCTAGCTACCCCGACCACTCCGGCATAGGCCGCGCCGGCGGCGGCGGTGACGCCGTATCATCCCGGTACCACGAGCAATGGGGAGGAGATGTTCTCCCAGGAGAGGAGATGACAGCAGGGGACGAAGCGCTTCTAGGAGAAGTTCTGGTGAGCAAGGAGGAAAGAAGGAACAAGGTTCTATAAGCCTGTTGGTGCGTAACATCTCCCATGACTGCAGCTATGATCTTCTAGCTGCTTTCCAAAAATTTGGTCGTATCCGGGATTTTTA…
>i3_LQ_CK_c57477/f1p6/3121
CGACGAGGAGCTTGACGCCATGCTCCCGCAGGAGGGGTACAAGATTCTCGAACCTCCAGCTTCATACCAGCCCATACGCACACCGGCAAGGAAGCTGCTTGCTACGCCGACGCCTCTGACCACACCACTTTATAATATTCCAGAGGAGAATCGTGGGCAGCAGTATGACGTGCCCAAGGAAATGAGTGGTGGCTTGCCAGACATGAAGCCGGAAGATTACCAGTACTTTGGACCATTGCTGGATGAGGACAGCGAGGAGCAGCTAACGCCAGAGGAGCAGAAGGAAAGGAAGATCATGAAGCTTTTGTTCAAGGTTAAGAATGGCACGCCCCCGCAGCGAAAGACAGCGCTTCGGCAGCTCACAGACAAAGCACGGGAGTTTGGCGCTGGTCCTCTGTT…
>i4_LQ_CK_c6393/f1p1/4080
AGCTCGCCCAAGCACAGGACGAGCGCCGGAAGCTGGAGGAGGCCCTGGCGGCCGGCGCGCCCATGGCCGTCTCCTCCGTCACCTTCGACAAGGACCTCTACGGCGGGGGCAGTTCCGGCCCCGACCGCTTCGCCGGCTACGACACCTCCATCCCGGCCTCCGAGGACGACGCGCCCGACGACGAGCCCGCCGCCGCCGCCGCCAACCCCGCCGCGCGCCGCCTCGCCTCCTACACGGGCCACGCCCTAGCCGCCGCCGACATCCCCCGCTCGGCCGACGACGACGACGGGGCCCCCGCCAAGAAGTCCCAGCGCATCATCGACCGCGAGGACGACTACCGCCGCCGCCGCCTCGACCGCATCATCTCGCCCGCGCGCCACGACCCCTTCGCCGCCGGGG…
>i1_LQ_CK_c46138/f1p0/1708
ATCCCCGATCCCCGCCCTCCTTCACGCTGCCCTCGTGCTCTGCCCTACCCAAGACCCAATCCAACCCTAAATTCTCTCCCGCAGTCCACCACCGCCGCGTCCTAGAGCTGCTCCCGCGCCGCAGCTCACCGCCACCGCCGGCGCCTCTACATATCCAACCCCTCCACCTCCTACGACGTCGCCGCCATCGCCTTTCCCCTTGCACCACCCCTCGTCCGCAGTCCTGGACATTGATTTTTAGGTCTAGATCCTCCGCTGGACCTTGAGCCGCCGCGGAGATGGATCCGATGGACATCGTGGGCAAGTCCAAGGAGGACGTCTCCCTCCCCAAATCAACAATGTTTAAGATCATTAAGGAGATGCTGCCACCTGATGTTCGAGTGGCAAGAGATACACAAG…
>i1_LQ_CK_c46820/f1p0/1584
GCCCTCCTTCACGCTGCCCTCGTGCTCTGCCCTACCCAAGACCCAATCCAACCCTAAATTCTCTCCCGCAGTCCACCACCGCGAGCTGCTCCCGTGCCGCAGCTCACCGCCACCGCCACCGCCACCGCCGGCGCCTCTGCACATCCAACCCCTCCACCCCCTACGACGTCGCCGCCATCGCCTTTCCGCTTGCACCACCCCTCGTCCGCAGTCTTGGACATTGATTTTTAGGCCTAGATCCTCCGCTGGACCTTGAGCCGCCGCGGAGATGGATCCGATGGACATCGTGGGCAAGTCCAAGGAGGACGTCTCCCTCCCCAAATCAACAATGTTTAAGATCATTAAGGAGATGCTGCCACCTGATGTCCGAGTGGCAAGAGATACACAAGATCTTCTTGT…
>i1_LQ_CK_c23286/f1p0/1697
ATATTAAAAAGGGGGCTAAACAGCAACCAACCCATTTGCATGCTTCATTGATTCTTCCTTCCTTGCTTCCTTCCTTCCTTTCTTCCTTCCTTCTATACATGCTATGCCATGCTATCCCTAACTACTAATTAAGCTAGAGATAGTTCATATAGCAGAAAGCACACAGATGCACATCTATATTCTTCCGGTTTAACTACATAGCTTCCCTAGCTATAAGCTAGTCAAATTGGTTGAGAGGGAGTGTGCATTGCAGTGGTGGTCATCACTTGATCACTTGCATGCATGGGGCACCATTCCTGCTGCAACCAGCAGAAGGTGAAGAGGGGCCTCTGGTCTCCTGAGGAGGATGAGAAGCTCGTCAGGTACATCACCACCCATGGCTATGGCTGCTGGAGCGAG…
>i1_LQ_CK_c61722/f1p0/1706
AGAGCTAGAAGAAGGAAGGAAGGGGCCAAGGCAAAGAGTCATATTGAAAAGGGGGCTAAACAGCAACCAACCCATTTGCATGCTTCATTGATTCTTCCTTCCTTCCTTTCTTCCTTCCTTCTATACATGCTATGCCATGCTATCCCTAACTACTAATTAAGCTAGAGATAGTTCATATAGCAGATAGCACACAGATGCACATCTATATTCTTCCGGTTTAACTACATAGCTTCCCTAGCTATAAGCTAGTCAAATTGGTTGAGAGGGAGTGTGCATTGCAGTGGTGGTCATCACTAGATCACTTGCATGCATGGGGCACCATTCCTGCTGCAACCAGCAGAAGGTGAAGAGGGGCCTCTGGTCTCCTGAGGAGGATGAGAAGCTCGTCAGGTACATCAC…
>i1_LQ_CK_c41648/f1p0/1695
AATTAAGCTAGAGATAGTTCATATAGCAGATAGCACACAGATGCACATCTATATTCTTCCGGTTTAACTACATAGCTTCCCTAGCTATAAGCTAGTCAAATTGGTTGAGAGGGAGTGTGCATTGCAGTGGTGGTCATCACTAGATCACTTGCATGCATGGGGCACCATTCCTGCTGCAACCAGCAGAAGGTGAAGAGGGGCCTCTGGTCTCCTGAGGAGGATGAGAAGCTCGTCAGGTACATCACCACCCATGGCTATGGCTGCTGGAGCGAGGTCCCCGAGAAAGCTGGTACGTAGGCATGGATCTCTCTCGGTCAATCTTGCTTGCTCTTGGATCAACGATGGAAAATGAGCCCGGCCTCCTGAAAGTTTCTTTCCTTAATTCTGGTGCAATGTAAT…
>i2_LQ_CK_c130585/f1p1/2451
GGCCAAAAAAAATCCCCGCCCATCCCCGTCCCCAACTCCCGTCTCATCCCGTCCTCGTTCTTGCCCAAACCCTACCAAGAGCTGCAGCGAGCGAGCGACTGGCGGCGAGCGACCGGAGGCAAGCGGAGCTGCTGCGGGAGATGCGGGAGAGGCGGAGCAACTTACCGGTAGGAGGGTATGGATCCCGCTTAGCCGCTCCAGCAGATCACTGCCGTTCTTGCAGACTTACCGGCACCGGCACCGGCACCTACTGCCGTTCGGATCTCCGAGAGTAACACAGAAGCTTATCCATCTTGTTTCTGCAAGTAAACATTCTGGCATTATCTCCAAGTAATTCATTCAGTGAAGAGCTCCCTTGTAGCTGCGATCAGCGGCGATTGTCAAGATCAGCCCGTCTCC…
>i2_LQ_CK_c80554/f1p1/2304
GGCCAAAAAAAAATCCCCGCCCATCCCCGTCCCCAACTCCCGTCTCATCCCGTCCTCGTTCTTGCCCAAACCCTACCAAGAGCTGCAGCGAGCGAGCGACTGGCGGCGAGCGACCGGAGGCAAGCGGAGCTGCTGCGGGAGATGCGGGAGAGGCGGAGCAACTTACCGGTAGGAGGGTATGGATCCCGCTTAGCCGCTCCAGCAGATCACTGCCGTTCTTGCAGACTTACCGGCACCGGCACCGGCACCTACTGCCGTTCGGATCTCCGTAAACATTCTGGCATTATCTCCAAGTAATTCATTCAGTGAAGAGCTCCCTTGTAGCTGCGATCAGCGGCGATTGTCAAGATCAGCCCGTCTCCAGCAACGGGCGTGGCAGCCGCTTCCGCAGAAGACTGA…
>i3_LQ_CK_c57126/f1p0/3081
AAGAGAGGTGGCAAGGCCAACAAAAACCTGCTCCATCAGCATTCACCTAGTGCGTGAACAATAAGATGTGAAAATGTTTGAGTTGCCAGGTATAAACACAAACTATTTTTTTGGGAAAGGAAGACATCCCCAAGCTGAACGCCAAGAATCTGATCTTCCCCGTGGTCCTGCAGAACAGACCTGAACGAATCAAGATATGTGAGGGGATGAAAAACAAAATTAAATAGATGAGGGGGAAGAGGCACATACCAATTTAATCAGATACCACCGCCGATCCCATCGCTGGTACGACCACAAGAATCCTGCTAGCTCAGACCTTCTCCCATGCGCGCTGCTGGGAGTATGAGGATGGAGGAACTGGACATCGCCATCAACACGCTCAAGTTCAGCAAGAACAGT…
>i1_LQ_CK_c20780/f1p4/1847
ATCATATCCTAGATCGGTTTCACGTTCCACCCTATCCACCGCGGGAAGCCGGCGTTATTCCGCACAACTCGGTAACTAATCCCTGGATTCATCCAAATCCACCTTTCCCCACTGCGGCATAGCCGGCGCCCGGCGGCGATCTTCTACCGAACTCCTGCTACTCCGTCGTCTGCTTCACGGAGCAACGCGACGTGCGCCACACAAAGAAAGCCTCCATGGACAGCGGCGGAGCGGACCGCATCAGCGCCCTCCCCGACGAACTTATCCACCACGTGCTCTCCTTCCTCCGCGCGCACGAAGTGGTGCGGACGTGCGCGCTCGCGCGGCGCTGGCGCCACCTCTGGAGATCCGCCCCCGCCCTGCGCGTCACCGGCGCCAAGGGGTGCAAGAACTCTGGAT…
>i4_LQ_CK_c2402/f1p31/4719
CCAGAACATTCTGTACAACGTGTTTGGTTACTACATGCAGTTTTTGTCACTTGTTTGTCGGCAAATCGAGGCTGGTAAAGAATCAATTGAAAAGGAGTTGAAAGATCAGGTCAAGCTTTATCGATGGGAGCAAGATCCATACACTCTTGCTTCAATTGATAATTTCAAGAGGACGAGGCACAAAATATTTAAACTTCTGCAACGGTTCAATGATATTTTGCAAAAACCTTTCATTGCCCTACTGAATGAAGAGGCTACATCAAGAAAAGTCCCAACTTGGCTTGATCCTCAGATACCAGAATCACAGTTTCCTGTTGACACAGAGAAACTTAGAGAAAGGTTTTTGTGGTATAGCAAGTGGAAAAGTCATGCTTCTGTGTCATTGCAAACTTTATTGAA…
>i4_LQ_CK_c5390/f1p0/4385
TGAAGAGGCTACATCAAGAAAAGTCCCAACTTGGCTTGATCCTCAGATACCAGAATCACAGTTTCCTGTTGACACAGAGAAACTTAGAGAAAGGTTTTTGTGGTATAGCAAGTGGAAAAGTCATGCTTCTGTGTCATTGCAAACTTTATTGAATGCAAACGGTACTGCTGCTACAGTTCTTAACGTGAAAGAATCTGTGTATGCCGTTGTGCACAATATGAACCACCAACAAGATGAAACTGATCTCAACGACAGATTGAAATTCTTCTGGTATGCACTTGAGAGAATTTGCAATGCGGCTGATTTTGGTTCTATACTGAAGCATGGTAAAAAGAACCAGAAGAAAACCGCTTTATCCAGTTTGTTCAAGACACTCGAGGAATGTGGACTCTCAAAGCA…
>i3_LQ_CK_c24899/f1p0/3103
ACGGCCTCACGTCTCTCGAGCCTGAACATGACCCCCTCTCGATTCCCCTCTCTCCTGCGACCTCACATGGCGATGCGCCCGTCGCCGCCTTGATTCCGGCCACCTCCGCCGCAGATTCTTGCCGGCGAGTCTCCGCCTTGATCTCCTTCATCGAATCCCCGCCGCCTCGACGCTCACCCGCGTCCGTGCTGTCAGGACACGCGCGCGCTTCCGCGGCTACCCTAGCCCTAGCTCGAGCACCTGGCAGTGTGATGCTGCCCCCGATTTGGTTCTCCTTGGGGAACCCCAAGTACTGTCTCACCCGACCGTGTCGTGTCGCTCTTTGACGGCCTCTCTCGGGTTTTCCTCCATCTCGTCTTCAACACCCTCGACGCCGGTGGAATGGCAATGGCTGCAATC…
>i3_HQ_CK_c5757/f8p0/3212
ACGGCCTCACGTCTCTCGAGCCTGAACCTGACCCCCTCTCGATTCCCCTCTCTCCTGCGACCTCACATGGCGATGCGCCCGTCGCCGCCTTGATTCCGGCCACCTCCGCCGCAGATTCTTGCCGGCGAGTCTCCGCCTTGATCTCCTTCATCGAATCCCCGCCGCCTCGACGCTCACCCGCGTCCGTGCTGTCAGGACACGCGCGCGCTTCCGCGGCTAACCCTAGCCTGCAGGTTTGGCGCGGTTGCCGGCACTGCTCTGCCACGCCAGCTCCTCCCGGCTCCTCCCCTCCGGCAACCTCGCCTCCTCTTCGATCTCTAGCCCTAGCTCGAGCACCTGGCAGTGTGATGCTGCCCCCGATTTGGTTCTCCTTGGGGAACCCCAAGTACTGTCTCACCC…
>i2_LQ_CK_c20572/f3p9/3006
ACGGCCTCACGTCTCTCGAGCCTGAACATGACCCCCTCTCGATTCCCCTCTCTCCTGCGACCTCACATGGCGATGCGCCCGTCGCCGCCTTGATTCCGGCCACCTCCGCCGCCGATTCTTGCCGGCGAGTCTCCGCCTAGATCTCCTTCATCGAATCCCCGCCGCCTCGACGCTCACCCGCGTCCGTGCTGTCAGGACACGCGCGCGCTTCCGCGGCTAACCCTAGCCTACAGGTTTGGCGCGGTTGCCGGCACTGCTCTGCCACGCCAGCTCCTCCCGGCTCCTCCCCTCCGGCAACCTCGCCTCCTCTTCGATCTCTAGCCCTAGCTCGAGCACCTGGCAGTGTGATGCTGCCCCCGATTTGGTTCTCCTTGGGGAACCCCAAGTACTGTCTCACCC…
>i2_LQ_CK_c68184/f1p1/2578
ACCATGCACCAGCTGCCGCTCCTCCTCCTCCTGCCTCGTCGACGTCGCTCGTGTCGCGGGCGCGGACGGCGATCCACTCCGCCGCCGCCCGCGCCGAGCGCGTGCTCACTGACATCAAGGCCGACCTCCGAGATGCGGACGGATCCGGCGGGAACAGGGCGCCGTCCCCCAGGACCTCGCTGGATCGGCAGGCCGACGCCGAAGCAGGCCCGTTCGCCACGGGGCAGCCGCCGGCCGTGAAGCCTCCGCTTGATGAGGTCCTTGAAGTAATCCCCTCAGAAGATGAGGGCGGCTTGAACATAAAACCCGGGTCAGCTTCATCTAACCTGACCTTTCCTCCAACTTCAGTAGTTAAACAGTTGGTTGCAGCCATTGAGTAAGTTTATGTTCCATCTGCCC…
>i2_LQ_CK_c21088/f1p1/2203
GCCCTGTGCAGCTGTGGTCAGTCCTCCCTATGTCTCGTCTTCCCTCGCTAGTGTTCCCCTTCTCCCACGCCACTGCCAAGTAGGGCCCACCATGCACCAGCTGCCGCCTCCTCCTCCTCCCCCTGCCTCGTCGACGTCGCTCGTGTCGCGGGCGCGGACGGCGATCCACTCCGCCGCCGCCCGCGCCGAGCGCGTGCTCACTGACATCAAGGCCGACCTCCGAGATGCGGACGGATCCGGCGGGAACAGGGCGCCGTCCCCCAGGACCTCGCTGGATCGGCAGGCCGACGCCGAAGCAGGCCCGTTCGCCACGGGGCAGCCGCCGGCCGTGAAGCCTCCGCTTGATGAGGTCCTTGAAGTAATCCCCTCAGAAGACGAGGGCGGCTTGAACATAAAACC…
>i2_LQ_CK_c12951/f1p0/2254
TGTCGCGGGCGCGGCGGCGACCCTCCGCCGCCGCCCCGCCGAGCGCGTGCCAAGACATCAAGGCCGACCTCCGAGATGCGGACGGATCCGGCGGGAACAGGGCGCCGTCCCCCAGGATCTCGTTGGATCGGCAGGCCGACGCCGAAGCAGGCCCGTTCGCCACGGGGCAGCCGCCGGCCGTGAAGCCTCCGCTTGATGAGGTCCTTGAAGTAATCCCCTCAGAAGATGAGGGCGGCTTGAACATAAAACCCGGGTCAGCTTCATCTAACCTGACCTTTCCTCCAACTTCAGTAGTTAAACAGTTGGTTGCAGCCATTGAGGATATCCATGGTGCACCGCCTGGAAGCTTTGTTCATCACTTAGGAGAGATTATTGGCAGCATTAGTTCTGTGTACAAGA…
>i2_LQ_CK_c115706/f1p1/2408
GTCCTCCCTATGTCTCGTCTTCCCTCGCTAGTGTTCCCCTTCTCCCACGCCACTGCCAAGTAGGGCCCACCATGCACCAGCTGCCGCCTCCTCCTCCTCCCCCTGCCTCGTCGACGTCGCTCGTGTCGCGGGCGCGGACGGCGATCCACTCCGCCGCCGCCCGCGCCGAGCGCGTGCTCACTGACATCAAGGCCGACCTCCGAGATGCGGACGGATCCGGCGGGAACAGGGCGCCGTCCCCCAGGACCTCGCTGGATCGGCAGGCCGACGCCGAAGCAGGCCCGTTCGCCACGGGGCAGGCGCCGGCCGTGAAGCCTCCGCTTGATGAGGTCCTTGAAGTAATCCCCTCAGAAGATGAGGGCGGCTTGAACATAAAACCCGGGTCAACTTCATCTAACC…
>i2_LQ_CK_c25662/f1p1/2316
GTCCTCCCTATGTCTCGTCTTCCCTCGCTAGTGTTCCCCTTCTCGCACGCCACTGCCAAGTAGGGCCCACCATGCACCAGCTGCCGCCTCCTCCTCCTCCCCCTGCCTCGTCGACGTCGCTCGTGTCGCGGGCGCGGACGGCGATCCACTCCGCCGCCGCCCGCGCCGAGCGCGTGCTCACTGACATCAAGGCCGACCTCCGAGATGCGGACGGATCCGGCGGGAACAGGGCGCCGTCCCCCAGGACCTCGCTGGATCGGCAGGCCGACGCCGAAGCAGGCCCGTTCGCCACGGGGCAGGCGCCGGCCGTGAAGCCTCCGCTTCATGAGGTCCTTGAAGTAATCCCCTCAGAAGATGAGGGCGGCTTGAACATAAAACCCGGGTCAACTTCATCTAACC…
>i2_LQ_CK_c135355/f1p1/2651
TCTCCCACGCCACTGCCAAGTAGGGCCCACCATGCACCAGCTTCCGCCTCCTCCTCCTCCCCTGCTCGTCGACGTCGCTCGTGTCGCGGGCGCGGACGGCGATCCACTCCGCCGCCGCCCGCGCCGAGCGCGTGCTCACTGACATCAAGGCCGACCTCCGAGATGCGGACGGATCCGGCGGGAACAGGGCGCCGTCCCCCAGGACCTCGCTGGATCGGCAGGCCGACGCCGAAGCAGGCCCGTTCGCCACGGGGCAGCCGCCGGCCGTGAAGCCTCCGCTTGATGAGGTCCTTGAAGTAATCCCCTCAGAAGATGAGGGCGGCTTGAACATAAAACCCGGGTCAACTTCATCTAACCTGAACTTTCCTCCAACTTCAGTAGTTAAACAGTTGGTTGCAG…
>i2_LQ_CK_c69789/f1p0/2855
AGGAAGGAAGGTCAAAGAAAAAGGGTACGCCGCCAGACGCTCACCATACGCCCTCGCTCCTGAGCCCCCATTCTCTCCGCCGGCCGCCGCCGCCGCTCCCTCCACCCTCCACCACCGCCGCTCCCTCCACCCTCCACACTCCACACCCGCCGACGCTCCCCATTCTCTCCGCCGCCGCTCCCTCCACCTTCCACACCCGCCGACGCACCTCCGGTGCTTCGGACGACACGGCCTCCCGCGGTCTTCTACCGGCCGACGGCCGTCGAAACGCAGTCCTCCCTCCTGGGCTAGGGTTAATCCCAAGCGCCGCCCCGTCCTCGCATTTGAAGGAGGAGGCGCCGCCATGGTGCCGCTGCTGGCTTGCTCGCCGGCGTCGCCTGCATTGATTCGACGGTTCCG…
>i3_LQ_CK_c47554/f1p8/3101
GTACGCCGCCAGACGCTCACCATACGCCCTCGCTCCTGAGCCCCCATTCTCTCCGCCGGCCGCCGCCGCCGCTCCCTCCACCCTCCACCACCGCCGCTCCCTCCACCCTCCACACTCCACACCCGCCGACGCTCCCCATTCTCTCCGCCGCCGCTCCCTCCACCTTCCACACCCGCCGACGCACCTCCGGTGCTTCGGACGACACGGCCTCCCGCGGTCTTCTACCGGCCGACGGCCGTCGAAACGCAGTCCTCCCTCCTGGGCTAGGGTTAATCCCAAGCGCCGCCCCGTCCTCGCATTTGAAGGAGGAGGCGCCGCCATGGTGCCGCTGCTGGCTTGCTCGCCGGCGTCGCCTGCATTGATTCGACGGTTCCGTCCAACTCGCCCGTCTGCGTCGTC…
>i2_LQ_CK_c46922/f1p0/2949
ATACGCCCTCGCTCCTGAGCCCCCATTCTCTCCGCGCCGCCGCCGCCGCTCCTCCACCCCCACCACCGCTCCCTCCACCCTCCACACTCCACACCCGCCGACGCTCCCCATTCTCTCCGCCGCCGCTCCCTCCACCTTCCACACCCGCCGACGCACCTCCGGTGCTTCGGACGACACGGCCTCCCGCGGTCTTCTACCGGCCGACGGCCGTCGAAACGCAGTCCTCCCTCCTGGGCTAGGGTTAATCCCAAGCGCCGCCCCGTCCTCGCATTTGAAGGAGGAGGCGCCGCCATGGTGCCGCTGCTGGCTTGCTCGCCGGCGTCGCCTGCATTGATTCGACGGTTCCGTCCAACTCGCCCGTCTGCGTCGTCTGCGTGGATGAGGGAGCGCATTGCGGTG…
>i4_LQ_CK_c7291/f1p0/4685
GAAGAAGCTTCGTGGTGGCAGCGGCGATCGGCGATGGTGTTCCTGCAGCGCAGCAACCCGCGGAAGCGCCCGCCGCCGGCGCCCACGCCACCAGTGCCGCCGCCGGCGCCCACGCCACCCGAGCCGCCGCCGTCAGCGTCCGCGTCAGCGCCCGCGCCCAACCTCTCCGCCGTCGACGCGGCAGCGGCGCTCCTCGCGGAAGCCGGCTGCACGCTCCTCGTCCCGCCGCACCTGCCCCCTCCCCTCCCGTCCCCGCCCGCCTTCGTGGCCCGCCTCACCCGCGACCTCGCCGCGGGCCCCGCCGCCGCCGCGCGCCTCCTCGCGGGGCTCGCCGCCTTCGCCGACTCCCCCGCGCGGCTCCGCCAGCTGCTCCTGCCCTCGTCCCCGGGCTCGCCGACC…
>i2_LQ_CK_c98620/f1p0/2632
GAAAATTTTCATTTTCATTCCCCCAAAATTCCCCAAAAATCCCAAACCCTTCCGCCTCCTTCCCGAAGAAGCTTTCGTGGTGGCAGCGGCGATCGGCGATGGTGTTCCTGCAGCGCAGCAACCCGCGGAAGCGCCCGCCGCCGGCGCCCACGCCACCGGACCCGCCGCCGTCAGCGTCCGCGTCGGCGTCCGCGCCCAACCTCTCCGCCGTCGACGCGGCAGCGGCGCTCCTCGCCGAAGCCGGCTGCACGCTCCCTCGTCCCGCCGCACCTGCCCCCTCCCCTCCCGTCCCCGCCCGCCTTCGTGGCCCGCCTCACCCGCGACCTCGCCGCGGGCCCCGCCGGCGCCGCGCGCCTCCTCGCGGGGCTCGCCGACTTCGCCGACTCCCCCGCGCGGCTC…
>i3_LQ_CK_c7421/f1p0/3556
ATCCAAGCTTTGTTCCCATATTCAGTGATTTATTTAAAAATGCAAATTCTCTGCGTGTTGTCTTTTTGTCAACAATGTACTACCCTGTGGAGTCTCTATTGCTCAGTGTGCCAAACCTTGTCCATCTTCGGTACCTGCGGCTTAAGTCGTCATACTACGGTAGTAATGAACATTTGCCAAGGAATATTTCAAGATTCTATAAATTAAGGGTCCTAGACATAAGATACTGGCATGGTTCTCATAGTCTGCTTGGAGATATGACTAACCTTGTAAAGTTGCGGCATTTTTTATCTCATAATAAGGAAGTCCACTCAAATATTCGTAATGTGGGAAAGTTGTATAGCTTACAACAGCTACAGACATTTGAAGTCAAAAAAGAAAGTAGTGGTTTTGAATTAA…
>i3_LQ_CK_c8920/f1p29/3943
CGGCCACACACCAGTATTCATGAGCTATCCATTGATGGGCATGGAGGCTCCACGTGCCCTACATGGCTAGGTACAAACCTGTCCACCAGAGGTCTGGAGGCTCTTCGACTTGACATCACTGATTGGGAATCCCTTCCACCCCTTGGAGAGCTATATCTGGTTCGCGAGAGTGGAGAAGAGTATTTCGGTTGCATTAGAGGTCCGAACTTTCATAACTTGAAAAGACTAGAACTCATTGGGTTGCCAAGATTTAAAAGGTGGGTAGCAAATGAATTTTGCCCTTGGTACTTCTCAGTTATAGAAGTACTCATTGTGAAGGATTGCCCTGAACTAACTAAGCTCCCGTTTTCATCTTATACTACTTGCTACCCTTCAGAAGGAGATTTGAATATGACTTGG…
>i3_LQ_CK_c43663/f1p2/3311
TACAGACATTTGAAGTCAAAAAAGAAAGTAGTGGTTTTGAATTAAGGGAGCTGGGGAAATTAGAAGATCTAGGAGGATCACTTGCCATATATAATCTTGATAAGGCAGCAGTAAATGAGGCACATGAGGCAAAACTATCATACAAATACCGCTTGCACAAATTAACACTGAACTGGAAGGAAGGCCGATCTGATATAAATCCTGGCGCAGAAGATCAACAACTTGAAAGCCTTCGGCCACACACCAGTATTCATGAGCTATCCATTGATGGGCATGGAGGCTCCACGTGCCCTACATGGCTAGGTACAAACCTGTCCACCAGAGGTCTGGAGGCTCTTCGACTTGACATCACTGATTGGGAATCCCTTCCACCCCTTGGAGAGCTATATCTGGTTCGCG…
>i3_LQ_CK_c54266/f1p6/3787
AAAGGTTATCCAACAGAAACTTATAAAAAGAATAAAAGAAGAGGTAAAAGAGCAGAAGCAGCCTGCAAAACCGATCGCCGGCGAGATGGCGGCGAAAGCGGCGGCGCGGCCGGCGGCCGCTCAAGGTGGAGGCAATCAAGTGCCACGTCGACAGGCTGGAGTTCGGGGACGCTCTCCGCACCCTCAAGCTCGACGTCCTCGGCACCGACGACTCCCCCGTCCCCATCACTGGCTATTATGCTCCATGTACTCACCCAAAAGTTCCGGGGCTCTTGAGGCTACGTGGAGCATCGTTAGTCCCGTCATCTGCCAACTCATTTGGCCCGAGGGACAATTGTCCAGTACCAGGAACACTCATAAATACTAATAACATGTTGGGGTTCCAAAATCTAGATTTGG…
>i3_HQ_CK_c1775/f4p2/3350
AGAAGCAGCCTGCAAAACCGATCGCCGGCGAGATGGCGGCGAAAGCGGCGGCGCGGCCGCGGCCGCTCAAGGTGGAGGCAATCAAGTGCCACGTCGACAGGCTGGAGTTCGGGGACGCTCTCCGCACCCTCAAGCTCGACGTCCTCGGCACCGACGACTCCCCCGTCCCCATCACTGGCTATTATGCTCCATGTACTCACCCAAAAGTTCCGGGGCTCTTGAGGCTACGTGGAGCATCGTTAGTCCCGTCATCTGCCAACTCATTTGGCCCGAGGGACAATTGTCCAGTACCAGGAACACTCATAAATACTAATAACATGTTGGGGTTCCAAAATCTAGATTTGGTATCTCTACTCAGAGAAGAAGGAAAGAAGATCTTGCATGATGTTCTATCCGGTA…
>i2_HQ_CK_c109592/f2p1/2114
GCGCTCGCGTGCACCGCCGCCGCCGCCTCCGCCTCCCTCTCCATCATCGGAATGGCGCTGCGCTCGCCGGAGCTGCGCTTCGCCGCCACCACCGGGCTTGGCGCCCTCTCCCGGCCCAGTCGCCTCGTGTCCTCCCCCCTCGCCGCGCTTGCTTCCCCGCGCCGACGCCGCCGCGGCCCGTCTCCGTCCCCTTCCCCCTCGCCCTCGGACTCCACCCCATCCACCGCCTCCGCCGGCGACGCGGAGGGGCCGGAGTGGAAGAAGGTCAGCGCGAAGCGGTTCGGGTTCAAGGAGTCCATGATCCCCGACGAGGCATGGAACGTACTCCACCGCCTCCGCAGCAGAGGATATGATGTATACCTGGTCGGTGGTTGTGTTCGAGATCTCATAATGAAGAAA…
>i2_LQ_CK_c180936/f1p1/2094
CTCGCGCGTGCGCTCGCGTGCACCGCCGCCGCCGCCTCCGCCTCCCTCTCCATCATCGGAATGGCGCTGCGCTCGCCGGAGCTGCGCTTCGCCGCCACCACCGGGCTCGGAGCCCTCTCCCGGCCGAGTCGCCTCGTGCCCTCCCCCCTCGCGGCGCTAGCTTCCCCGCGCCGACGCCGCCGCGGCCCGTCTCCGTCCCCTTCCCCTTCCCCCTCGCCCTCAGACTCCACCCCCTCCACCGCCTCCGCCGGCGACGCGGAGGGGCCGGAGTGGAAGAAGGTCAGCGCGAAGCGGTTCGGGTTCAAGGAGTCCATGATCCCCGACGAGGCATGGAACGTCCTCCACCGCCTCCGCAGCAGAGGATATGATGTATACCTGGTCGGTGGTTGTGTTCGAGAT…
>i2_LQ_CK_c80139/f1p2/2835
TCCTATACTAATCCTAAAACATAGTACGTTTTTCGTGTTTAAATATGTGATAATCCTCTTCGTATGTTTTTTGTCCTCTTTTTTCTGTGCTTTTCCTTTTCACTATTCGCGCAAACTTTATTTTTTGGGTGGATTAATTGTTAGTATGTTTCCTTTGGTTTGTTGCATCATTTTCAAGGTAGTGGTCCAAAGCTGAGAATAATAAGGAATTGATTTTCAGGATTTTGGTCCACAAGAGTATTTTGGCACAGTTTTGGCATGTCGACGCTAACACACATTACTGAAATTGAAAGCTTCCTTAGAACCTTAGATCATAATTTCAATAGGCTTGTCTAACTATTTGTAGTTTATAATCTAATTATAGTCAACCCTGATTTGTGTTCAGATCGATGTGGAAGG…
>i3_LQ_CK_c43258/f1p0/3634
AAACTAAGTATATATACACAACTCGGATTTTTTTAATTTGTTTGGACAGGTTGATTTCTTCTGTTTTTTGTGGTGGTTTCAGGTTACTGTCTTCAAATACTTCTATTCTATTGCTTGCTAAGCATATGCGTACTGTGGTCATGTATGTTTGCCCGGAACACAAGATTTGTCCTTTTGGCTTTGGTGCCTTGGTCTCCTCTAAGTCCGAAGGATATTTTTTTCTCATCTCATGGAACCTACTCGTGATCTGTTTACGGGCTAATGTAAGTGCTTGTCGTTTTTCTCACATTTTATCATGCTTGGTTTCTTGCATGTGGATTTTGTCGCAATGGTCTATTGCCGTTGTTCATGAACTACTGAAACTAGATTATTTTAGCTGTGAAATGACCTTTCTGATTC…
>i2_LQ_CK_c74267/f1p0/2064
ATTTCCGTCACTACTTTTTCTGTTTCTACAAATATGTGGAGTGTGTGTGTTTGCTGACTCCATGTACTGGGCCGTGAACCATTGAAGGAAGAACAACCATTCAAGGAAGGGAGCACACTGACATGCATGAAAATTTGGCAGACAGGAGGAAGTGCGGTCACAAAAGGGTATCCATCGTTACTTTTGCATGTGGGAGCCTCCAAGTGGAAAACAGGTAAATCAGATAGCTCATCCAGCTCATCTTTCGTCATCAGCTGAGCCTAGATAGATAGCAAACATATTACTGCCTATTGGCTGCTTAAGATAATAAAAACGTTCCCTGGTTAGGAAATGGCACTACTGAGCACAAATTCTTTCATGCTGATCTGTTTGTTATGTATGAATCTACACTTCTTTTGC…
>i4_LQ_CK_c1454/f1p0/4510
TTTTTTTTTTTTTTTTTTTTTTTTTTATATGTGAAACCGCATGCTTATACACAATCAAATCTGTCAATCACAAGTCATGTGCTTATATACAATCAATCCATCAATCATATAAGTCAGCTAACGGCTAACTATGATTCCATTTACAGTTACAAATACCTACGGTCTCACGAAACTGAACATCTAACTTGCACCTCCACTTCAGCCTTCTCTGCTGCAGGTAAACACCTCTCGTGCGGGCAGGGCCTCGCGAAGAATTTCGCGATGTTATCCCCGGGCATGATCACCGGCAGGCCACACTCTTTCGCTGCTTTCTCGTTCTTGTGCTGAGAAGCTGCCTTGCTTGGCGCCGATCCGATGGTGATGACGGTGAGCTGACCTTCCTGGAGCATGGCGGGATGC…
>i1_LQ_CK_c90760/f1p2/1495
AGGAGCCCCCAATCTCCCCTCCAATCCCCCATACCCCCGCCGGTAGCCGATCGCGTCGACGATGCTGGGCGCCGCCAGGAGATCCGGATGCGTGCTCGGGCGGCTGGCGCAGGCCCTGCGCCCCGCGGCGGCGACGACCGGAGCGGCGAGGACCTACTCGTCGGCCGCGAAGGAGATGAATGTGTGTGAAGCATTGAACTCTGCCCTTGACGAGGAGATGGCTGCGGACCCTTCCGTTTTCTTGATGGGAGAAGAGGTTGGAGATATCAAGGTGCATACAAGATCACAAAGGGCTTGCTTGACAAGTATGGTCCTGATAGGGTTCTTGATACACCAATTACAGAGGCTGGTTTTACAGGCATTGGTGTAGGCGCAGCCTATCAAGGTCTCCGACCGGTC…
>i2_LQ_CK_c37336/f1p5/2156
AAGTCGGCGCGGCATTTGCGGCGGCGTCCTCTCCATCCATCTCCCTCACCCGCCGTCTCAACAAGACGAGTAGGGGCCATCCTCATCACGAACCCCACCAAACAAACAAAAGCCGAACCCGGCTCCCTCCTCCTCCTCCACCTTCCCAGGAGCCCCCAATCTCCCCTCCAATCCCCCATCCCCCCGCCGGTAGCCGATCGCGTCGACGATGCTGGGCGCCGCCAGGAGATCCGGATGCGTGCTCGGGCGGCTGGCGCAGGCCCTGCGCCCCGCGGCGGCGACGACCGGAGCGGCGAGGACCTACTCGTCGGCCGCGAAGGAGATGAATGTGCGTGAAGCATTGAACTCTGCCCTTGACGAGGAGATGGCTGCGGACCCTTCCGTTTTCTTGATGGGAGA…
>i1_LQ_CK_c71388/f1p1/2017
ACCACTACTAGAGCACACACACCGCGTCCCATTCTAGCTCGATCTCTCCCCCTCGTGGCCTCGTCGTGCGGGATTCCCTCTCCCAGATCCCGGAGCGCGGCACGCAATGAGGGCGCGGCGGCTCCTCGCGGTGGCGGCGCTCCTCGCCGCCCTGCTCGTGTTCTCGGCGGCGGCGGCGGCGAGGCTCGATCTGGACGAGGTGGACGACTCGGAGGTGCTGGAGGCGCTTCTGGCCGTGGACGACGAGGAGGACGCGTCTGCGGCCGCGCCGGAGGACAGCGACGGCGGGGGCGCGGAGGCGGTGCGGCGGACGCAGTCCATGGTGCTGGTGCTCGACAACGACAACGCGCGCCGCGCCGTGGAGGAGCACGCCCAGCTGCTCCTCCTCGGCTACGCGCC…
>i2_LQ_CK_c57064/f1p1/2070
GTTACCACTACTAGAGCACACAACCGCGTCCCATTCTAGCTCGATCTCTCCCCCTCGTGGCCTCGTCGTGCGGGATTCCCTCTCCCAGATCCCGGAGCGCGGCACGCAATGAGGGCGCGGCGGCTCCTCGCGGTGGCGGCGCTCCTCGCCGCCCTGCTCGTGTTCTCGGCGGCGGCGGCGGCGAGGCTCGATCTGGACGAGGTGGACGACTCGGAGGTGCTGGAGGCGCTTCTGGCCGTGGACGACGAGGAGGACGCGTCTGCGGCCGCGCCGGAGGACAGCGACGGCGGGGGCGCGGAGGCGGTGCGGCGGACGCAGTCCATGGTGCTGGTGCTCGACAACGACAACGCGCGCCGCGCCGTGGAGGAGCACGCCCAGCTGCTCCTCCTCGGCTACGCG…
>i1_LQ_CK_c76924/f1p1/1932
ATCTCCCCCTCGTGGCCTCGTCGTGCGGGATTCCCTCTCCCAGATCCCGGAGCGCGGCACGCAATGAGGGCGCGGCGGCTCCTCGCGGTGGCGGCGCTCCTCGCCGCCCTGCTCGTGTTCTCGGCGGCGGCGGCGGCGAGGCTCGATCTGGACGAGGTGGACGACTCGGAGGTGCTGGAGGCGCTTCTGGCCGTGGACGACGAGGAGGACGCGTCTGCGGCCGCGCCGGAGGACAGCGACGGCGGGGGCGCGGAGGCGGTGCGGCGGACGCAGTCCATGGTGCTGGTGCTCGACAACGACAACGCGCGCCGCGCCGTGGAGGAGCACGCCCAGCTGCTCCTCCTCGGCTACGCGCCCTGGTGTGAGCGCAGCGCGCAGCTCATGCCGCGCTTCGCCGAG…
>i2_LQ_CK_c66161/f1p4/2166
GCAGACAGAGGCACAGTCACACCGCACAGCGCACAGCCACCGCACTCGCGCGGCGCAGATCCGATTCCCCATTTCCGGCGGCCATGGCCGGGCGCTTGGACCTCCAGGGCAGGCACGGCAAGTCCCGCGTCCGCGTCTCGCGCGTGTGGCGCCGCCCCGCCGCGGACGGCGGCCACCTCTTCGTCGAGTGGAGCGTCGCCGTCAGCCTCGTCTCCGACTGCCTCCCTCCTACACCTCCGACGACAACTCCGCCATCGTCGCCACCGATTCCATCAAGATCACCGTGTATGTCAAGGCCAAGGAGTGCACGGAGGTGGTGTCCATGGAGGAATTCGCCGTCATTCTCGGAAGGCATTTCACTTCCCTGTATCCTCAGGTCTCGGAGGCGACAGTGACAGT…
>i2_LQ_CK_c49845/f1p5/2312
ACCGCCGCAGACAGAGGCACAGTCACACCGCACAGCGCACAGCCACCGCACTCGCGCGGCGCAGATCCGATCCCCCTCTCCGGCGGCCATGGCCGGGCGCTTCGACCTCCAGGGCAGGCACGGCAAGTCCCGCGTCCGCGTCTCGCGCGTGTGGCGCCGCCCCGCCGCCGACGGGGGCCACCTCTTCGTCGAGTGGAGCGTCGCCGTCAGCCTCGTCTCCGACTGCCTCCCCTCCTACACCTCCCACGACAACTCTGCCATCGTCGCCACCGATTCCATCAAGAACACCGTGTATGTCAAGGCCAAGGAGTGCACGGAGGTGGTGTCCATGGAGGAATTCGCCGTCATTCTCGGAAGGCATTTCACTTCCCTGTACCCACAGGTCTCGGAGGCGACAGT…
>i3_LQ_CK_c36769/f1p18/3172
GTTGCCGGTGTCTGATAGAGATCTTCTCCGGCCGGAGAAGCGCCGCCGCCAAAGGCCTGCAGGCCAGCTCGAGCCCATCCTCCACGGCCGATAGTCATGGAGGCGGCTCTGGTGAGCGTGGCTACGGGGGCCCTGAAACCCGTTCTGGAGAAGCTCGCCGCTCTGCTTGGGGACAAGTATAAGCGTTTCAAAGGGGTGCGCAAGGATATCAAGTCCCTCAGCCACGAGCTGGCCGCCATGGACACATTTCTCATGAAGATGTCTGAGGAGGAGGATCCGGATGTGCAGGATAAAGTCTGGATGAACGAGGTGCGTGAGCTGTCCTACGACATGGAGGACTGCATTGACGACTTCATGCAAAGTCTAGATGACAACGATACAAAGGCAGATAGTTTCATC…
>i3_LQ_CK_c5551/f1p1/3258
ACTGCCGGACATCCTCCATCTTCTCGGGTTGCCGGTGTCTGATAGAGATCTTCTCCGGCCGGAGAAGCGCCGCCGCCAAAGGCCTGCAGGCCAGCTCGAGCCCATCCTCCACGGCCGATAGTCATGGAGGCGGCTCTGGTGAGCGTGGCTACGGGGGCCCTGAAACCCGTTCTGGAGAAGCTCGCCGCTCTGCTTGGGGACAAGTATAAGCGTTTCAAAGGGGTGCGCAAGGATATCAAGTCCCTCAGCCACGAGCTGGCCGCCATGGACACATTTCTCATGAAGATGTCTGAGGAGGAGGATCCGGATGTGCAGGATAAAGTCTGGATGAACGAGGTGCGTGAGCTGTCCTACGACATGGAGGACTGCATTGACGACTTCATGCAAAGTCTAGATGAC…
>i2_LQ_CK_c86180/f1p4/2511
ACGCACAACCATCAGGGTCCTCGCCGCTCGCCTAATTCGAAACGCCGGAAGACAGAAAAGCAGACGCAAAACCATCACCCACGCACGGAAGCGGTTCCGATTCCGGCGTCCACTCGGGCTCTCTCCCCCGCTTCCCGATCAAGCCGACTCGCCTCGGCGCCGCCGGAAGCGCACCGCGCAAGTGATGGCGGCCGCGTCCAGGAAGGAGGAGGAGAGGAACGAGCGGATCGTGAGGGGGCTCCTCAAGCTGCCGCCCAACCGCAGATGCATCAACTGCAACGGCATCGGGCCGCAGTACGTGTGCACCAGCTTCTGGACCTTCATCTGCATCTCCTGCAGCGGCATCCACCGCGAGTTCACGCACCGAGTAAAATCGGTGTCTATGTCGAAGTTCACCGT…
>i2_HQ_CK_c92764/f3p4/2550
ACGCACACACAATCAGGGTCCTCGCCGCTCGCCTAATTCGAAACGCCGGAAGACAGAAAAGCAGACGCAAAAACACGGAAGCGGTTCCGATTCCGGCGTCCACTCGGGCTCTCTCCCCCGCTTCCCGATCAAGCCGACTCGCCTCGGCGCCGCCGGAAGCGCACCGCGCAAGTGATGGCGGCCGCGTCCAGGAAGGAGGAGGAGAGGAACGAGCGGATCGTGAGGGGGCTCCTCAAGCTGCCGCCCAACCGCAGATGCATCAACTGCAACGGCATCGGGCCGCAGTACGTGTGCACCAGCTTCTGGACCTTCATCTGCATCTCCTGCAGCGGCATCCACCGCGAGTTCACGCACCGAGTAAAATCGGTGTCTATGTCGAAGTTCACCGTGCAAGAGGTT…
>i2_LQ_CK_c169122/f1p3/2781
GAGACGCAAAAACACGGAAGCGGTTCCGATTCCGGCGTCCACTCGGGCTCTCTCCGCCGCTTCCCGATCAAGCCGACTCGCATCGACGCCGCCGGAAGCGCACCGCGCAAGTGATGGCGGCCGCGTCCGGGAAGGAGGAGGAGAGGAACGAGCGGATCGTGAGGGGGCTCCTCAAGCTGCCGCCCAACCGCAGATGCATCAACTGCAACGGCATCGGGCCGCAGTACGTGTGCACCAGCTTCTGGACCTTCATCTGCATCTCCTGCAGCGGCATCCAGTGAGTGTTTTTTTTTTTTGTATTCCATCCCTGACCATGTGCGATCGATCCTTTCTTTGTCTAGGTGGAATTGGAAATCCTAATCAGTCCGATCCAAGTTTAGTTCGTGTTGGGCTGTGTCA…
>i2_LQ_CK_c153354/f1p0/2356
ATTCCTTCTCCCCGCGACGACTGTCACAGAGGCGACGCCGGCAGGCCGTTTGCCGGCGCGCGGATCCGCAAGCCTGCGTGGCCGAGGGCGGCTGCCGCTGCATGCCGGCGAGCCGGCCACCAGGACGCGCCGGCGACGACGCAGGCCATGGAGGGATTTGGCTGCCATCGTCCTCCACGCGCAGCTCGCGCAACGGGGATCCCTCCTTCCCGGAGTCCTCCACCAGGCTGTTCCGCCGCGGCAATACTCCGATGTGCTGCGTCTGGCGGTCTCCCCCGACGACCTCGCCGGGAACAAGTCCGCCCCCGTGTGGCCGACCTGAGCCCACAAGAATCGACGCTGCTATGTGGCGTGGTGGAGGTAGAGTGGTTCCCGCCCTTTGGTCCTGGAGGATGGGAA…
>i3_LQ_CK_c3151/f1p21/3189
ATCCCCGCGACGACTGTCACAGAGGCGACGCCGGCAGGCCGTTTGCCGGCGCGCGGATCCGCAAGCCTGCGTGGCCGAGGGCGGCTGCCGCTGCATGCCGGCGAGCCGGCCACCAGGACGCGCCGGCGACGACGCAGGCCATGGAGGGATTTGGCTGTCATCGTCCTCCACGCGCAGCTCGCGCAACGGGGATCCCTCCTTCCCGGAGTCCTCCACCAGGCTGTTCCGCCGCGGCAATACTCCGATGTGCTGCGTCTGGCGGTCTCCCCCGACGACCTCGCCGGGAACAAGTCCGCCCCCGTGTGGCCGACCTGAGCCCACAAGAATCGACGCTGCTATGTGGCGTGGTGGAGGTAGAGTGGTTCCCGCCCTTTGGTCCTGGAGGATGGGAAGGCGAGG…
>i2_LQ_CK_c33080/f1p1/2127
GGCGGGCTGGGGCGCCGTGTGAGCCGGACGGTCGTGGCACGGAGGCAGCGTTCCAGGACCATTGGGTTATCCTGGAAATAAATGACGATTCCAAAACGATCCAGAAAGGCCCGTGCTTCCCCCTTCTCCTACCTTCTTCTTCGCGAGCGGCCGGCGGGGCGATTCGGCCACCAGGGGAGAGGCGGATTTGCCGAGCCATGGATTTCCCGCTTGATCCGGTTAGCACTTAGCAGTATGCCTATCTATGCGCCGTATCCAACTGAGGCAAGAGTGCTGAATCTGCAAGGGGAGGACTCGGTCAGCAGCAACGCTGGGCCGGTGACGGCGGGTGCGGCCGTGCTTGGGAACCTGGCGGACAGGAGTGGTGTGGGCGATGGAGCTAGCTGCCTAGCTGCATGG…
>i1_LQ_CK_c2771/f1p0/1714
GCGAGCGGCCGGCGGGGCGATTCGGCCACCAGGGGAGAGGCGGATTTGCCGAGCCATGGATTTCCCGCTTGATCCGGTTAGCACTTAGCAGTATGCCTATCTATGCGCCGTATCCAACTGAGGCAATAGTGCTGAATCTGCAAGGGGAGGACTCGGTCAGCAGCAACGCTGGGCCGGTGACGGCGGGTGCGGCCGTGCTTGGGAACCTGGCGGACAGGAGTGGTGTGGGCGATGGAGCTAGCTGCCTAGCTGCATGGCTGGCCTGGAGGTACCATGATTCCGCGGAATCAAACCGGCAGGACAATCCACAAACGCCCGTGTGGTGACGCACCGGTAGGCGCAGGTGTCGAGCCACGACGTCCCATCTCGATCTGTGTCCTCTCCAGTCTCCTCCTACCA…
>i2_LQ_CK_c161500/f1p1/2037
GATCCAGAAAGGCCCGTGCTTCCCCCTTCTCCTACCTTCTTCTTCGCGAGCGGCCGGCGGGGCGATTCGGCCACCAGGGGAGAGGCGGATTTGCCGAGCCATGGATTTCCCGCTTGATCCGGTTAGCACTTAGCAGTATGCCTATCTATGCGCCGTATCCAACTGAGGCAATAGTGCTGAATCTGCAAGGGGAGGACTCGGTCAGCAGCAACGCTGGGCCGGTGACGGCGGGTGCGGCCGTGCTTGGGAACCTGGCGGACAGGAGTGGTGTGGGCGATGGAGCTAGCTGCCTAGCTGCATGGCTGGCCTGGAGGTACCATGATTCCGCGGAATCAAACCGGCAGGACAATCCACAAACGCCCGTGTGGTGACGCACCGGTAGGCGCAGGTGTCGAGCCA…
>i2_LQ_CK_c39600/f1p4/2705
AGGAACACATTTGTTGGAACACCATGCTGGATGGCTCCAGAAGTGCTCCAGCCAGGCACTGGATACAACTTCAAAGCTGACATATGGTCGTTTGGAATCACTGCACTTGAACTAGCGCATGGCCATGCTCCATTTTCGAAGTACCCCCCTATGAAGGTTCTTCTCATGACTCTCCAGAATGCGCCACCTGGCCTTGACTATGACCGAGACAGAAGATTTTCGAAGGCATTTAAAGAGATGGTTGCAATGTGCCTGGTGAAAGATCAAACAAAGAGGCCGACGGCTGAAAAGTTGCTCAAGCATTCATTTTTCAAAAGTGCAAAACCTCCAGAAGTGACAATGAAAGGCATCTTAACTGATCTGCCTCCTCTATGGGACCGTGTAAAAGCACTCCAGCTT…
>i3_LQ_CK_c13967/f1p0/3707
GCGTCGGCTCTCTCCCTCTCCTCCCGGCTCAGCACGGGAGGCACTGGTCAAACACCGATTCGGCGGCGGCGGGGCGGCGGGAGGGAGCTCCGGTGATCTCCGCGAGGACAGCAGAACGAGCGGTGCTGCCTCCGCCGGCAGGCAGCGCGAGCAGGGGGGGCCATGGGCAGGAACGGGAGCTTCAAGCGCCCGGCGGCTGCCGCGGCGCCCCCGGCGTTCACGGTGAACCCCAGCGACTACCGTCTCATGGAGGAGGTCGGGTACGGCGCGCACGCCGTCGTCTTCCGCGCGGTCTTCCTCCCCCGCAACGCGACCATTGCCGTCAAGTGCCTGGATCTCGACCAGCTCAACAATAGCATCGATGAAGTACAAAGGGAGGCTCAAATTATGAGCTTGATA…
>i2_LQ_CK_c168604/f1p4/2467
ATATTTAGTAACGATTGTTCATCAGTGCTGCCTTCAAAGTGAGGTCTACTATAATGCGTGTTATATGTGTCATATGGCGCACATTGCATATAACTCATGATTAATCGGTGTGTAGTACTACATATGAACTGAGCAAGGCATAATACCATGTTTACTTATGACGAATCAAATGCTACTATCTTATAATAAGACCTGTTTGTAAAAGAACAGCTGCAGTGTTTACTGTAACAATAATAAAGTCCAGAACCGGACATTTTGTGTTGAAAACTGAGAACTGTAAAATAGGCTTCTGGCACTAGGGGAGTCAGGACCCTAGAACATAGAGAACTTTTAGTCTTTTATGCTCTGCAGATCTTCCGCACCTTCACTTGTGTACCTCATACAACTGTTCCATAAATT…
>i1_LQ_CK_c49086/f1p0/1324
ATAGCGAGGGAAGCCACGACCACACGTCACCCATCCCATTCGGCTCTCCCTCCTCTCGCTTTTTTGCTTTCCCCAAAATTCCACGGCCTCGCGCCGCTCCAATCATTGGCACGATCCGACGCCCGGCCAACGATTGATTGGCCGCGTCTCCTCTGGCTGCATCTGTTATCAGGAAGTTTATCACTATTGTGGAAGGATATCCTCACCAAAGTTGCTGTCGAAGCTAGAATAAAGATATTTGCTGCCTTCCGTCTATGGCAACCAATGAAAACCTCCCACCAAATGTCATTAGGCAATTGGCTAAAGAATTGAAGAATCTTGACCAATCACCTCCAGAAGGGATCAGAGTGATTGTGAATGATGACGACTTCACGAGTATTTCAGCAGATATAGAGGGGC…
>i3_LQ_CK_c3978/f1p15/3962
AAGGCGCTCAATCATTGGGCACGATCCGACGCCGCCCCCATCAGACCCAGATTGGCCGCGTCTCCTCTGGTAACTCGCCGATCCCTGCCTCCCTCCCCGATTCATCTCTCCCTGCGGTTCGAGCCGATTTGCTCCGGGCCATTCCGCGGTTCTCGCGGTGCGTGCTCGTGATCTGATAGTTTAGTTCGATCCGTGGGGTAGGACTAGCGGATTCGGGAGGTTTTGGAGTCTGGGCGAGTGGTGATTTTGGATTGTTTCGGCGAATTGCGCAGGAATGAGCAGGCGGGTGTGGCGGGGTTTGCTCATTCCGTCAAGTGAGGTCACGGGTGGTGCGAGATTGGGGGAACTCGCGGTAATGTCCTCGATCGGCGTTAGTGTATGTAAACATACACATACTTA…
>i2_LQ_CK_c176896/f1p0/2072
ACAGCCACGTCACCCATCCCATTCGGCTCTCCCTCCTCTCGCTTTTTTGCTTTCCCCAAAATTCCACGGCCTCGCGCCGCTCCAATCATTGGCACGATCCGACGCCGCCCAGATTGATCGGCCGCGTCTCCTCTGGTAACTCGCCGATCCCTGCCTCCCTCCCCGATTCATCTCTCCCTGCGGTTCGAGCCGATTTGCTCCGGGCCATTCCGCGGTTCTCGCGGTGCGTGCTCGTGATCTGATAGTTTAGTTCGATCCGTGGGTAGGACTAGCGAATTCGGGAGGTTTTGGAGTCTGGGCGAGTGGTGATTTTGGATTGTTTCGGCGAATTGCGCAGGAATGAGCAGGCGGGTGTGGCGGGGTTTGCCCATTCCGTCAAGTGAGGTCACGGGTGGTGCG…
>i2_LQ_CK_c66523/f1p2/2789
GGGCTTATCCGACTCCTCCTCGTCGCCGTACCGATACTGCACGCCGCGGCAGGGAGCGGTAACCCAACGGCGGCGTGCCCGCTGGACCTGGGCTACGTGCGGACGTTCCCGTGGGACCGCGCGCCGTGCGCGCCGCCGGTGGCCAACGTCACTACCTGCTGCACGACGCTCCTCTCCGTGCTGGGCATCGGCATCGCCGCGCGCCTCCGTGCCACCGGCCGCTTCCGCCTCCCGTCCGCGACGGCCTCCGCAGCCTGCATCCGCGCCTTCTCCGACGAGCTCGCCTCGCCGCCGCTCTCGCTCCCGCCAACGCTCGCGCCAACCTGCTTCCCGGTCCCATCCCAGTTCGCCATCTCCCCGTCTTTCTGCGCCGGCGTCACCACCGCTTCACAGTATGTC…
>i2_LQ_CK_c177641/f7p0/2158
AGACTCGATCAGTTAGTTTCAGTTCACCTTTTGTTGTTTCCTCGCGCTCTCTCGCTCGCTCGTCCGCCGAAACTAATGGCGATCGTCGCGGGGCTTATCCGACTCCTCCTCGTCGCCGTACCGATACTGCACGCCGCGGCAGGGAGCGGTAACCCAACGGCGGCGTGCCCGCTGGACCTGGGCTACGTGCGGACGTTCCCGTGGGACCGCGCGCCGTGCGCGCCGCCGGTGGCCAACGTCACTACCTGCTGCACGACGCTCCTCTCCGTGCTGGGCATCGGCATCGCCGCGCGCCTCCGTGCCACCGGCCGCTTCCGCCTCCCGTCCGCGACGGCCTCCGCAGCCTGCATCCGCGCCTTCTCCGACGAGCTCGCCTCGCCGCCGCTCTCGCTCCCGCCA…
>i3_LQ_CK_c13822/f1p9/3454
ACCTCAAATCTCATTTTCTCCTGCTGGCCGCCATGGCCTCCTTCTCACGTCCGGCTGGTTCCCCGGCCGCCCCTCTCTCCTCCGGTTCATCAGGCGCACCATCCCGGGCATGTACATCACACGCTTCCATTGAATTCACCATGTAGTATCTTGTTAACCCGTATGTTGTTTGTTGATTCGCATCCAGGCAGCCTTCTTCTCTCATCTCCGTCGCGGCGGTGGTACCCATGGCTATCCGTGCCGTTTCGTCCCGTCGCCGGTGAAGAATCTTCCCCCGACGACTACAAATGCATGGCATGGTAGACAGCAGCTTCTAGGTATGTGATTTTTAATGGGTTTTCTGTCCATGGTGCTCTGTGACAAGGAGCGCATCGACCGGTAATTTTCCCCTCTAATCAG…
>i3_LQ_CK_c2941/f1p23/3207
ATAGGGAAAACCTCTCTCCCCGCCCTGAGATAGATCTGGCCGGCCCTGCCTCGCATCCCCTACCTCAAATCTCATTTTCTCCTGCCGGCCGCCATGGCCTCCTTCTCACGTCCGGCTGGTTCCCCGGCCGCCCCTCTCTCCTCCGGTTCATCAGGCGCACCATCCCGGGCATGTACATCACACGCTTCCATTGAATTCACCATGTAGTATCTTGTTAACCCGTATGTTGTTTGTTGATTCGCATCCAGGCAGCCTTCTTCTCTCATCTCCGTCGCGGCGGTGGTACCCATGGCTATCCGTGCCGTTTCGTCCCGTCGCCGGTGAAGAATCTTCCCCCGACGACTACAAATGCATGGCATGGTAGACAGCAGCTTCTAGCCGGATCTCGTCGTTGCATCC…
>i2_LQ_CK_c134529/f1p1/2577
AAATTAGGAAGGGAAAACTCCACCTTTCGTACTGGGTACCCCGTATCCTACTGCGACATGGATCAGTTGCCGAGGGAGTTTGCGACTCTGTACTGGGAAGTGGAGGCTGGCGTCTCCCGGCGGATCCCCCGATCTGGCATCATCCAGCAGCTGCCCAAGGAGTTCGACGTTGTTTGGGAGGATCTCGCGGCCGGCATCTCAGATCTGGTCGACACCCTCAACGGGACGGACGGCAAGATCTTCGGGGCCAAGGAGTTTGTTCGTTTGTATAGCATGGTGTTCAACATGTGTCCGGGCTACTCGCAGCAGCTATACGATCGCTACAAGATGACCCTTGAAAGCTACACGGAAATAGTGGTGTTGCCTTCTTTGAAGGCGAAACACGGCGAGTTCTTACTG…
>i1_LQ_CK_c8141/f1p9/1751
CGACCACCAAAAACCCTAGAGCCGCCCCAATGGCGAGCCACCAAACCCTAGGCGCGTCCCCTGTCCCCTCCTCCTCCTCCAAGAAGAAGAAGAAGCACTCCAAGAAGCGCAGGGCAATCGAAGAAACTGTAGCCGCCTCTTCCGACCCCGTCGACGTCACTGTAGACGCCTCCTTCGCCGGCGCCGCCCGCCCCCGCCCCCCGTCGTCGGCTACTTCCCCACGGGCTACGACCCCCTAGCAGCCCAAGAGCCCCCAAGCGCGCGGCTCTTCCGCCACGAGAAGCACCATAACCGCGTCGAGCTCGTGGTCAGCGCCCCTGGTAAAGGCCCCGATTTCGTCGGCCGGAGCTACGCCGGCGAGGCAGCGGCGCCGCAGCTCTGCGGCTACGCCCTCGGCGT…
>i1_LQ_CK_c24407/f1p0/1567
AGGGCCATTGGCGACCACCAAAAACCCTAGAGCCGCCCCAATGGCGAGCCACCAAACCCTAGGCGCGTCCCCTGTCCCCTCCTCCTCCTCCAAGAAGAAGAAGAAGCACTCCAAGAAGCGCAGGGCAATCGAAGAAACTGTAGCCGCCTCTTCCGACCCCGTCGACGTCACTGTAGACGCCTCCTTCGCCGGCGCCGCCGCGCCCCGCCCCGTCGTCGGCTCTTCCGCCACGAGAAGCACCATAACCGCGTCGAGCTCGTGGTCAGCGCCCCTGGTAAAGGCCCCGATTTCGTCGGCCGGAGCTACGCCGGCGAGGCAGCGGCGCCGCAGCTCTGCGGCTACGCCCTCGGCGTCCTCGACAAGGCCTCCGGCACCCTCAGGATCGTCCCCATAGCCTCC…
>i1_LQ_CK_c25792/f1p1/1708
GCGCAAAACCACCGCCGCAGCACCCACAGATTTCCACCTTCCCTCTCCGCCCCTTCCCAAGCTCGCAGCCACCTCCTCCTCCCCGCCCGCCCGCCCCGCATGGCGCTGCACCGCGCGGCCTCCGCGATCCGGCGCCGCGGGCCCCTGCTGCCGGGCAGCGCGCCGGCGAGGGCGATGGCGTCGCTTTTCGGCCACGTCGAGCCGGCGCCCAAGGACCCCATCCTCGGCGTCACCGAGGCCTTCCTCGCCGACCCTTCGCCGGACAAAGTGAACGTCGGCGTCGGCGCCTACCGGGACGACATCGGCAAGCCCGTCGTGCTCGACTGCGTGCGCCAGGCGGAGAGCCGGATCGCCGGCAACCTCAACATGGAGTACCTTCCAATGGGAGGAAGTATGAAG…
>i1_LQ_CK_c45615/f1p0/1872
ACCGCCGCAGCACCCACAGATTTCCACCTTTCCTCTCCGCCCCTTCCCAAGCTCACAGCCACCTCCACCTCCGGCATGGCGCTGCACCGCGCGGCCTCCGCGATCCGGCGCCGCGGGCCCCTGCTGCCGGGCAGCGCGCCGGCGAGGGCGATGGCGTCGCTCTTCGCACACGTCGAGCCGGCGCCCAAGGACCCCATCCTCGGCGTCACCGAGGCCTTCCTCGCCGACCCCTCCCCAGACAAAGTGAACGTCGGCGTCGGCGCCTACCGGGACGACAACGGCAAGCCCGTCGTGCTCGACTGCGTGCGCCAGGCGGAGAGCCGGATCGCCGGCAACCTCAACATGGAGTACCTTCCAATGGGAGGAAGTATGAAGATGATTGAAGAGTCGCTGAAGCTG…
>i1_HQ_CK_c89081/f9p5/1554
GCCTCCGCGATCCGGCGCCGCGGGCCCCTGCTGCCGGGCAGCGCGCCGGCGAGGGCGATGGCGTCGCTCTTCGCCCACGTCGAGCCGGCGCCCAAGGACCCCATCCTCGGCGTCACCGAGGCCTTCCTCGCCGACCCCTCCCCCGACAAAGTGAACGTCGGCGTCGGCGCCTACCGGGACGACAACGGCAAGCCCGTCGTGCTCGACTGCGTGCGCCAGGCGGAGAGCCGGATCGCCGGCAACCTCAACATGGAGTACCTTCCAATGGGAGGAAGTATGAAGATGATTGAAGAGTCGCTAAAGCTGGCGTATGGAGAGGAATCTGAGTTCATCGAAGATAAGAGGATTGCAGCGGTGCAGGCGCTTTCAGGCACTGGGGCATGCCGGCTCTTCGCTGAT…
>i4_LQ_CK_c4921/f1p0/4110
CATCCAACAAAGCACTTGCCAAGAGCCGGAGACACTACGCCTCTCTGGAAACAGAGTATCCAAGAGGCGAAAAGAGAAGGCAGAGGAATCACAGGTAGAAGATGGTGCTCCTCGTGTTGACTGGTGTGGTGGTTAGCGTGGTTTTGTTGAGCAGCCTGCTGCTGAGATGGAATGAGGTGAGGTACAACAGGAAGCAGGGCTTGCCCCCCGGCACAATGGGGTGGCCTGTCTTCGGCGAGACCACCGAGTTCCTCAAGCAGGGGCCAAGCTTCATGAAGGCTAGGAGGCTTAGGTACGGGAGCTTGTTCCGGACCCACATCCTGGGTTGCCCCACGGTAGTGTGCATGGATCCGGAGCTGAACCGGCACATGCTGCAGAGCGAGAGCCGTGGCTTCGTTC…
>i4_LQ_CK_c5793/f1p4/4288
AACAAAGCACTTGCCAAGAGCCGGAGACACTACGCCTCTCTGGAAACAGAGTATCCAAGAGGCGAAAAGAGAAGGCAGAGGAATCACAGGTAGAAGATGGTGCTCCTCGTGTTGACTGGTGTGGTGGTTAGCGTGGTTTTGTTGAGCAGCCTGCTGCTGAGATGGAATGAGGTGAGGTACAACAGGAAGCAGGGCTTGCCCCCCGGCACAATGGGGTGGCCTGTCTTCGGCGAGACCACCGAGTTCCTCAAGCAGGGGCCAAGCTTCATGAAGGCTAGGAGGCTTAGGTACGGGAGCTTGTTCCGGACCCACATCCTGGGTTGCCCCACGGTAGTGTGCATGGATCCGGAGCTGAACCGGCACATGCTGCAGAGCGAGAGCCGTGGCTTCGTTCCCGGA…
>i2_LQ_CK_c21968/f1p13/2261
GGTGCCGTGGTATGGCCTTTGAGGTTGCCATGCCTCCCCCAAGATCCTAGGCAAGCCAGCGTCGCGACCCTTCCTCGGATCAACTGGTGCGCCCTGCCTCTGAATTCACCGCTCTCTCCCCGCCCCGCCGCGCCAAATTCTGCTCCATTCTGGTGCCCAATTGCTGCGGTTTCGATCGGTTCTTTGAGCCGGGCATTCTTGGGTGGAAGTAGGAGGCTAGACGGACATGGAGGCGGACGCTGGGAAGCTGTTCATCGGTGGCATCTCGTGGGACACCAACGAGGACCGCCTCAGGGAGTACTTTGAGAAGTATGGAGAGGTGGTGGAGGCCGTCATCATGCGCGACCGGGCAACTGGCCGTGCCCGGGGCTTCGGGTTCATCGTGTTCTCCGACGCAGC…
>i2_LQ_CK_c4914/f10p15/2256
ACAACAAGAAAGGAAGGAGAGGAAGAAGAGGAGGAGGTGGTGGTGCCGTGGTATGGCCTTTGAGGTTGCCATGCCTCCCCCAAGATCCTAGGCAAGCCAGCGTCGCGACCCTTCCTCGGATCAACTGGTGCGCCCTGCCTCTGAATTCACCGCTCTCTCCCCGCCCCGCCGCGCCAAATTCTGCTCCATTCTGGTGCCCAATTGCTGCGGTTTCGATCGGTTCTTCGAGCCGGGCATTCTTGGGTGGAAGTAGGAGGCTAGACGGACATGGAGGCGGACGCCGGGAAGCTGTTCATCGGTGGCATCTCGTGGGACACCAACGAGGACCGCCTCAGGGAGTACTTTGAGAAGTATGGAGAGGTGGTGGAGGCCGTCATCATGCGCGACCGGGCAACTGGC…
>i2_LQ_CK_c29995/f52p15/2224
ACAGAGAGAATAGCAAAAGGAAAATAAATAATAAAAAGGAAGGAGAGAGATAGAATAGAGAGAGACACACAACAAGAAAGGAAGGAGAGGAAGAAGAGGAGGAGGTGGTGGTGCCGTGGTATGGCCTTTGAGGTTGCCATGCCTCCCCCAAGATCCTAGGCAAGCCAGCGTCGCGACCCTTCCTCGGATCAACTGGGTGGAAGTAGGAGGCTAGACGGACATGGAGGCGGACGCTGGGAAGCTGTTCATCGGTGGCATCTCGTGGGACACCAACGAGGACCGCCTCAGGGAGTACTTTGAGAAGTATGGAGAGGTGGTGGAGGCCGTCATCATGCGCGACCGGGCAACTGGCCGTGCCCGGGGCTTCGGGTTCATCGTGTTCTCCGACGCAGCAGTCGC…
>i4_LQ_CK_c2211/f1p0/4205
AGGCCGATGGAGAGCTAGGGTTCCACCGTTGCCCTGCCCCCGGCGCTCAACCTGCCGCTCACCCCGGCTCAAGTCGCGGCCCTTCCTCTCAAGGCGGAGCAGCGACCGGCGGCGACGACCAAGCCTGCCTCTCCATGCGGAGCGGCGAACGGCGGCGACGACCGGCAACAGCGACTGGTCCCGATCTACGTCGTCTTCGATCCAGTCCATCCCTCGACGTCCTCCTCGCTGTTAGACAGTAAAAAGTTGAACTCTTCAATTTTATAACCTTTGATTGCACCATGGAATCCTTCCATGTTCAGGTTCATGGACAATTTGTTCCAATTTCAGGCAGGAGAGACAGCCAACGGACTCCGCGGAAAACAGCCTGGCTTGCGGTGGGCGCCGAGGACAAGGGCT…
>i4_LQ_CK_c9680/f1p1/4092
ACGACACATCCTCTCTCTCTTCTCTACCAGGCCACACTGATGGAGAGCTAGGGTTCCACCGTTGCCCTGCCCCCGGCGCTCAACCTGCCGCTCACCCCGGCTCAAGTCGCGGCCCTTCCTCTCAAGGCGGAGCAGCGACCGGCGGCGACGACCAAGCCTGCCTCTCCATGCGGAGCGGCGAACGGCGGCGGCGACGGGCAACAGCGACTGGTCCCCGATCTACGTCGTCTTCGATCCAGTCCATCCCTCGACGTCCTCCTCGCTGTTAGACAGTAAAAAGTTGAACTCTTCAATTTTATAACCTTTGATTGCACCATGGAATCCTTCCATGTTCAGGTTCATGGACAATTTGTTCCAATTTCAGGCAGGAGAGACAGCCAACGGACTCCGCGGAAAACA…
>i2_LQ_CK_c39330/f1p2/2808
AGGCCCAATCCCCTCGCTTCCTCCTCCCCAATCGGCTGGCCTCCTCCTCCCCCAATCGCACCTCGTCCCGTCGCCGCCGCCCCCGCCTCCATGTCGATCCCAACCGCGCATCCTCCCGTCGCCGCTGCCGCCGACGAAGGTCGTCGACCCAGACCGCGCCCCATCCCCGTCGTGGGTGCTTTCGTGGTCTTCTTCCAGTCGAGACAGTAGGTGAGGAGGCGGAGGAGGAAGCCCTCCATGGTGCCGCTGGTGCCCTCCATGGGCCGCCGCTGCTGGAGATGATGGCGAGGTTTGGCAGCACGGGGCACTTCGTGCCTCCCTCGAGCTGCTCGGCGTGGAGTCTGCGGCCGAGCCCCTCTTCATCATCCTCTTGCTTGAGGCGGCCAAGGTCGTCCTCGT…
>i2_LQ_CK_c27367/f1p2/2597
AAAGGCCCAATCCCCTCGCTTCCTCCTCCCCAATCGGCTGGCCTCCTCCTCCCCCAATCGCACCTCGTCCCGTCGCCGCCGCCCCGCCTCCACATCGATCCCAACCGCGCATCCTCCCGTCGCCGCTGCCGCCGACGAAGGTCGTCGACCCAGACCGCGCCCCATCCCGTCGTGTGTGCTTCGTGGTCTTCTCCATCGAGACAGCAAGCGAGGAGGTCGAGGAGGAAGCCCTCCATGGTGCCGCTGGTGCCCTCCATGGGCCGCCGCTGCTGGAGATGATGGCGAGGTTTGGCAGCACGGGGCACTTCGTGCCTCCCTCGAGCTGCTCGGCGTGGAGTCTGCGGCCGAGCCCCTCTTCATCATCCTCTTGCTTGAGGCGGCCAAGGTCGTCCTCGTCCT…
>i4_LQ_CK_c9610/f1p0/4072
CTCCACGCTTTTTCCCTTCCATTCCTCCTCCCACCACCACCGGCGCCGAATAAAAAATAAAAGAAAAACCTCAGCGCCGAACCAATTCACCCCCGATTCGATTTCCTCGCCGAGTTCACCGGCGGGCGGCGGCGCCGGACCGCGATCGGCGGGTGAGGAGGAGCTTCCTCGGCGGCGGCGGGCGGAGATGGTTGCCGTGGCGGCCCAGGGCCCGATCCGCGCCGACGCGGCGGCCGCGGCGGATGCGGCGGGCAAGGGCAGGGAGGACGAGGTGCGGGAGTACAAGAGCGACGTCAGGAAGCTGGAGGAGCTCTTCAAGAAGCTCAACCCCTCCGCCGCCGAGTTCGTGCCGCTCTCGCGCCGCCAGGGCGGCGATGGCGCCGCCCAACGCAGGCTCTC…
>i3_LQ_CK_c35614/f1p3/3643
AGATGCACGTGCTGCAGCTCGTCGGCGCCGGCGCTGGGGGTGGGGGCGGCGGCAGGGACTCCAGCAGCGACGGATCCGCCAGCGGCCAGCCGAATCGACGGAGAAGGAATGGCTTCAACCAGGGAAGGCGGAGGATGGGTGTCCGCCCACGGCGATCTGATAGGGAGGACAGTGTGCGGCGAACTGTCTATGTCTCTGACATTGATCAACATGTCACTGAACAGAAGCTTGCTGAAGTTTTCTCCAACTGTGGTCAGGTTGTAGATTGTCGTATCTGTGGTGATCCAAATTCGGTGATGCGTTTTGCCTTTATCGAGTTTGCTGATGACGTTGGTGCAAGAGCAGCTCTATCTCTTGGTGGAACCATTCTTGGTTTTTATCCTGTCAGAGTTCTGCCAT…
>i3_LQ_CK_c11772/f1p2/3647
ACCGCCGAATAAAAAAATAAAAGAAAAACCTCAGCGCCGAACCAATTCCCCCCGATTCGATTTCCTCGCCGAGTTCACCGGCGGGCGGCGGCGCCGGACCGCGATCGGCGGGTGAGGAGGAGCTTCCTCGGCGGCGGCGGGCGGAGATGGTTGCCGTGGCGGCCCAGGGCCCGATCCGCGCCGACGCGGCGCCGGATGCGGCGGGCAAGGCCAGGGAGGACGAGGTGCGGGAGTACAAGAGCGACGTCAGGAAGCTGGAGGAGCTCTTCAAGAAGCTCAACCCCTCCGCGGCCGAGTTCGTGCCGCTCGCGCGCCGCCAGGGAAACGGCGGAGACGGCAACCGCAGGCTCTCCGCCGACGCGCCCGTCTTCGTCGCCCCCGCCGTCGCCCCCGCCGCGA…
>i2_LQ_CK_c115544/f1p5/2146
AGTGGAATCACAAGGCATTTTGTTCTTAACCAGATAGTTTTGCATGTTTTCCTGTATCAGCAAAAGAATAGCTGCAACACCTACTTTGATCGTCCTATTTTTAGTGCATGAACCTTTGAGCCAACACCAAATGCATTATGGCCGTTCAGATTTACGTTCTGAAAGCAAAACACACATTTCACAATGTTTCAGTTTAGATACTGATCCAAACTGCAAAGTTTCTGATAGACCGTCGAATCAACAAATAAATTTCCTTTCCCATCATGATTCGATCAAATATTCTGTAGACAAGATAATCTTCCTCCATGACAAATGCACAAACATTAACTTAACGATAAAGCCACACCCCCATGAATGGAGCCTTGTGTACTATGTCTAAAAGGGAAGCGTGACATAGAA…
>i1_LQ_CK_c49571/f1p0/1386
ACCCCGGCTAGGGTTCGAGCCGCCGCCGCCGCCGGCCACTCCAGGCGCGCCCCGGCCTCTCCTGCCGCACCCCCGGCTTCTCCCGCCGCGCCAGGCTCCTCCACGCCGGCCGGGGCTCGCCGCTCCTCCGCCTCCATCCGCCGCCGTGTTCACCGCAGCGGAGCTCCGTCTCCGCCGTCCGCTGGCTTCCCCACTTGCCACCGCCTCCGCCACAAGTATCCATGGCCGCTTCCGCTGTGCCTGGGTCGCCTGCGGCTGGGCCTATGGAAAATGATGAAAGTAAGAAGCTGTTTCCGTTGAGCGAGCCGGCGTTAATGACCTTTCTAAAGACAGTGGCAGATGCATCGGTTACAGGAGTTACACTTCTCAATGTATACAGTACAACTTGTGTTCTCGCGT…
>i1_HQ_CK_c67128/f3p2/1353
GATAACATCAAGTTACTGAAGTTGAGTCCCTCCCGAGCCGCCCGCACCCCCGGCTAGGGTTCGAGCCGCCGCCGCCGCCGGCCACTCCAGGCGCGCCCCGGCCTCTCCTGCCGCACCCCCGGCTTCTCCCGCCGCGCCAGGCTCCTCCACGCCGGCCGGGGCTCGCCGCTCCTCCGCCTCCATCCGCCGCCGTGTTCACCGCAGCGGAGCTCCGTCTCCGCCGTCCGCTGGCTTCCCCACTTGCCACCGCCTCCGCCACAAGTATCCATGGCCGCTTCCGCTGTGCCTGGGTCGCCTGCGGCTGGGCCTATGGAAAATGATGAAAGTAAGAAGCTGTTTCCGTTGAGCGAGCCGGCGTTAATGACCTTTCTAAAGACAGTGGCAGATGCATCGGTTACA…
>i1_LQ_CK_c82090/f1p4/1748
ATCCATCTCGCGGGTTAACCCCCTCTTCTCCCCACGCGATCTCGCCGCCCGCCGCCGCCGCCGCCATGGCTTTCTCCGCCCGGAGAAGCCTCACCCTCTCCCACCACCTCGCCCGCCGTCTCCACCCCTCCCTCTCCCACCTCGTCCCCTCCCACCACGACCGCCGCGAAGACCCTTCCTCCTCCTCCGCCCCGCCGCTCCCCGCCGAGCAAACTCCACACCTCCCCTCCGCCGACCTCCGTCGACGCGCGAGATCCCAGACCCTACCCCTCCCCCTCCCCTTCGGCGCCCACCTCTTGGCCCACCGCAGCTTCTCCTCCTCCTCCAGAGCCGGGATCGATGCCGCCGCCGACGTCCTCACCGACCCCGCGGCCGACCAGATGGACGTCGCGGCGGGCG…
>i1_LQ_CK_c3285/f2p0/1739
ATGCCAGCAGCATACTCGGAGTCGGAGAGGAATATCCATCTCGCGGGTTAACCCCCTCTTCTCCCCACGCGATCTCGCCGCCCTCCCGCCGCCGCCGCCGCCGCCATGGCTTTCTCCGCCCGGAGAAGCCTCACCCTCTCCCACCACCTCGCCCGCCGTCTCCACCCCTCCCTCTCCCACCTCCTCCCCTCCCACCACGACCGCCGCGAAGACCCCTCCTCCTCCTCCGCCGCCCCACCGCTCCCTGCCCAGCAAACTCCACACCTCCCCTCCGCCGACCTCCGTCGACGCGCGAGATCCCAGAGCCTAGCCCTCCCCCTCCCCTTCGGCGCCCACCTCTTGCCCCACCGTACCTTCTCCTCCTCCTCCAGAGCCGAGATCGATGCCGCCGCCGACGTC…
>i1_LQ_CK_c63748/f1p8/1889
ACGCCATGGGCACCATGGACGCGCCAGTCTCGAGCGGCATGCATAACGCCACTACGGCTGCGTTTCTCGGCTCCAGCGGCCTCGCCAGCCAGCTCCTGGAGCTGCATACGGTGGAGGTGCTCGTGGCAGTGTCCATCTTCGTGGTGATCCACTCGCTGCGGCAGCGGCGCTCGCTGGGCCTCCCGTCGTGGCCGGTGGTCGGCATGCTCCCGTCCCTTCTCCTCGGCGTCCGGGGCGACATGTACGAGTGGATCACGGGTGTCCTCAAGTCCCGGGGCGGCACGTTCACGTTCCGCGGGCCGTTATTCACAAACCTGCACTGCGTGGTCACCGCCGACCCGCGCAACCTGGAGCACCTCCTCAAGACCAAGTTCGGCAACTTCCCCAAGGGGCCCTACT…
>i2_LQ_CK_c177967/f7p0/2030
ACACACCTCGCTCCTCACAGGACACAAAGCACACACACATACAAACACACGCCAGGACGCCACAAAACCACCTTCGTTTGCCGACCCAAACGTACGCACGCCATGGGCACCATGGACGCGCCAGTCTCGAGCGGCATGCATAACGCCACCACGGCTGCGTTTCTCGGCTCCAGCGGCCTCGCCAGCCAGCTCCCGGAGCTGCATACGGTGGAGGTGCTCGTGGCAGTGTCCATCTTCGTGGTGATCCACTCGCTGCGGCAGCGGCGCTCGCTGGGCCTCCCGTCGTGGCCGGTGGTCGGCATGCTCCCGTCCCTTCTCCTCGGCGTCCGGGGCGACATGTACGAGTGGATCACGGGTGTCCTCAAGTCCCGGGGCGGCACGTTCACGTTCCGCGGGCCG…
>i2_LQ_CK_c81009/f1p1/2675
ACGCTTCCTCTCCCCGCACGCAACCTCCCCATCTCTCATGTCCCAGCGGCGGCGGCTCCTCCCTCACGCCCTCATCTTCTTCTTCACCCGATCCGGCCGGTTCCTGACCTCCTCCACCACCACGCCTTCATCTAAGGCGTCAGCCCGTGGTGGAAGCAGGCGGAAGCACCTCAACCACGGAGGCTCGATGGCCAGAGCGACGGCGGCCGGTGCGGCCCTGGAGGATTGGGCGATGTCGCCATGTCGGCCCTCCCAAAGGCCGTGATGCGCAGCCCCTCACCTCCAGTAGATCAAAGGCCATCACGGCGGCAGTCCGGACTAAGAAGGAGCGGAGATGCCGTCTGCCGCCGCAGTAGCGGAATCAGGGGGTGAAGGAGAGTAGCGAGGAGAGGAGGAGGA…
>i2_HQ_CK_c23531/f3p4/2709
ACGCTTCCTCTCCCCGCACGCAACCTCCCCCATCTCTCACGTCCCAGCGGCGGCGGCTTCCCCTCACGCCCTCATCTTCTTCCTCACCCGATCCGGCCGGTTCCTGACCTCCTCCACCACCACGCCTTCATCTAAGGCGTCAGCCCGTGGTGGAAGCAGGCGGAAGCACCTCAACCACGGAGGCTCGATGGCCAGAGCGACGGCGGCCGGTGCGGCCCTGGAGGATTGGGCGATGTCGCCATGTCGGCCCTCCCAAAGGCCGTGATGCGCAGCCCCTCACCTCCAGTAGATCAAAGGCCATCACGGCGGCAGTCCGGACTAAGAAGGAGCGGAGATGCCGTCTGCCGCCGCAGTAGCGGAATCAGGGGGTGAAGGAGAGTAGCGAGGAGGAGGAGGAGG…
>i3_LQ_CK_c53783/f1p10/3376
ACAGACCCTAGGACAGTCTCCACCACGCGATCCACGGCCGCCGCATCCCCTCGCCGAGCCAGGAGGAGCGAGCAGCAACTGCCGGGAAGATGCGCCTGGGCGCCGGCGGCGGGAGGGCGCTGAGGAGCGCGGGCTGCAGCGACGTTTCACCTCGCCATGCCCTCCTATGCGCTTGGGTCGACGTCAATGGCGGACGGGGCGCAGCTGGAGGTGGTGCGGCCCGGGAAGACGCGTGCGCGGGGCCGGCAGCGCGAGGGCGCGGCCTTCCCTTTCCTTCCACTTCTCCCCCAATCCCGTCTGGTTCTTCTCCTCCTCTACCTCGTGCCCCCCATCCCTGCCGCTGCGCGCCTCTCCTCCTCCCCTTCACGGCTGCCTCAGCAGCAACAACTGGAGGTCGAC…
>i2_LQ_CK_c10017/f1p3/3008
ACAGACCCTAGGACAGTCTCCACCACGCGATCCACGGCCGCCGCATCCCCTCGCCGAGCCAGGAGGAGCGAGCAGCAACTGCCGGGAAGATGCGCCTGGGCGCCGGCGGCGGGAGGGCGCTGAGGAGCGCGGGCTGCAGCGACGTTTCACCTCGCCATGCCCTCCTATGCGCTTGGGTCGACGTCAATGGCGGACGGGGCGCAGCTGGAGGTGGTGCGGCCCGGGAAGACGCGTGCGCGGGGCCGGCAGCGCGAGGGCGCGGCCTTCCCTTTCCTTCCACTTCTCCCCCAATCCCGTCTGGTTCTTCTCCTCCCCTACCTCGTGCCCCCCATCCCTGCCGCTGCGCGCCTCTCCTCCTCCCCTTCACGGCTGCCTCAGCAGCAACAACTGGAGGTCGAC…
>i3_LQ_CK_c54374/f1p10/3291
TCTCCCCCACAGACCCTAGGACAGTCTCCACCACGCGATCCACGGCCGCCGCATCCCCTCGCCGAGCCAGGAGGAGCGAGCAGCAACTGCCGGGAAGATGCGCCTGGGCGCCGGCGGCGGGAGGGCGCTGAGGAGCGCGGGCTGCAGCGACGTTTCACCTCGCCATGCCCTCCTATGCGCTTGGGTCGACGTCAATGGCGGACGGGGCGCAGCTGGAGGTGGTGCGGCCCGGGAAGACGCGTGCGCGGGGCCGGCAGCGCGAGGGCGCGGCCTTCCCTTTCCTTCCACTTCTCCCCCAATCCCGTCTGGTTCTTCTCCTCCTCTACCTCGTGCCCCCCATCCCTGCCGCTGCGCGCCTCTCCTCCTCCCCTTCACGGCTGCCTCAGCAGCAACAACTGG…
>i2_LQ_CK_c18163/f1p5/2939
AAGTCGTCTTCTTTCTCACCTAGCGCTATCAGGAGTTCTCCAAAAAAAAAAGAAGTTGTCGGCTATCAGCTCCGATCTCCCCAATGGTGGATCCCGGCGAAGCCGCGACACCATCCGCAGCCGTCTCCTCCCCGTGGGACGATATCCCCGACGACTTCTTCCTATCCGCCTCCATCTCGTCTCCTTGCCCTCCACCAGCCCCTGCTCCCGTCCTTTGCACCTCCCCTTCCCCTCCACAGGCCCTCCGCTCATCGTTCACCTCCACCCATTCAGCCTCCGCATACTTCTCCGATTCCCTCCTCCTTACAACTCTGTGCGTGCGGACCGCCCGCCCCCGCTGGAGCTGCGCCCGCGGCCGCCGAGGGAGTCACAGGCTGGCACCGCCCTCCGCGCTCTCGC…
>i2_HQ_CK_c53418/f2p5/2522
ATTGTCTGACAATTCTAGATCAAAAGTATGGAGTGCTGGTTACCTCTCATTTGCACTCTGGTACACTTCATGTGTCCTCTTATTTGGTACATATTTGGTACATTGAATTGGGCTGACATTAGTCCAGCTGTTTGTATATTTCTGTTTATTGTTGTTCTCTATTTTGCCATATAGGGATTCCCGCACTAAGGAGCTCCTGAAAGTGGTAAATGTGAATGGTCAAGTTGATAGTCGTTTTGACGTCATAGCTGCTCAGGATTCATATGGCCATGAAACAAAAGAAAACCTTTTCTCCTCTCCGAAGAAAGACAAAGCTCGCAGTCCTGTTAACTTTTTTCAGAGATCACGGAATGCTTTGCTGGGAGCAGCTGATGCAGTTCGACGAGTTGCTGCGAAAGC…
>i3_LQ_CK_c40487/f1p1/3350
GGCGAAGCCGCGACACCATCCGCAGCCGTCTCCTCCCCGTGGGACGATATCCCCGACGACTTCTTCCTATCCGCCTCCATCTCGTCTCCTTGCCCTCCACCAGCCCCTGCTCCCGTCCTTTGCACCTCCCCTTCCCCTCCACAGGCCCTCCGCTCATCGTTCACCTCCACCCATTCAGCCTCCGCATACTTCTCCGATTCCCTCCACCACGCTACTCCCCCTGAGTCCATCCACCCCAGTCACTCCCTCCCGGCCTTATCAGCCGATTCTCGCTCCGCAGCAGCCGACCTCTGGCACCCGCCTCCGGGCCCCCACCATTCCAACTCCCTCCCGGAGTTTTCGGCCTCCGTATCCGAGTCGCACGTCCACCGCCCTCCTCCTTACAACTCTGTGCGTGCG…
>i3_LQ_CK_c5541/f1p4/3515
AAAGAAGTTGTCGGCTATCAGCTCCGATCTCCCCAATGGTGGATCCCGGCGAAGCCGCGACACCATCCGCAGCCGTCTCCTCCCCGTGGGACGATATCCCCGACGACTTCTTCCTATCCGCCTCCATCTCGTCTCCTTGCCCTCCACCAGCCCCTGCTCCCGTCCTTTGCACCTCCCCTTCCCCTCCACAGGCCCTCCGCTCATCGTTCACCTCCACCCATTCAGCCTCCGCATACTTCTCCGATTCCCTCCACCACGCTACTCCCCCTGAGTCCATCCACCCCAGTCACTCCCTCCCGGCCTTATCAGCCGCTTCTCGCTCCGCAGCAGCCGACCTCTGGCACCCGCCTCCGGGCCCCCACCATTCCAACTCCCTCCCGGAGTTTTCGGCCTCCGTAT…
>i2_LQ_CK_c82023/f1p5/2853
CGGCGAGTGCGCCGTTCCGTGAGTCGCGCAGGACGCCGCCGGCGCTTTTCTCGTGGTTTCCCCCCCCCCCCCCCCCCCCCCCCCCCCCTCCCCGTGCCGACCCTGGCCGCGGTGTGGTGTGGAGCGGGCACACCAACGGGCGGATCATGGCTTGGGGCGCCGACCGGGGTCCAGAGGCTGGAGAGTGCATTGGGTGGGATGCGCACCGTGGACCGGTATTCGCCTTGGTCATCTCTCCATATGGTGATTTATGGTCTGGATCTGAAGGGGGGATAATTAAAGTATGGTATGGAGAAGCAATTGAGAAGTCACTTGCTTTACAAAGAGAAGAAAAGTGTAAGACCTCCCTTTTAGTTGAAAGATCATTCGTTGACCTCTGGATCATGGTCAGTGATGGAG…
>i3_HQ_CK_c17889/f3p69/3642
AAGTCGTCTTCTTTCTCACCTAGCGCTATCAGGAGTTCTCCAAAAAAAGAAGTTGTCGGCTATCAGCTCCGATCTCCCCAATGGTGGATCCCGGCGAAGCCGCGACACCATCCGCAGCCGTCTCCTCCCCGTGGGACGATATCCCCGACGACTTCTTCCTATCCGCCTCCATCTCGTCTCCTTGCCCTCCACCAGCCCCTGCTCCCGTCCTTTGCACCTCCCCTTCCCCTCCACAGGCCCTCCGCTCATCGTTCACCTCCACCCATTCAGCCTCCGCATACTTCTCCGATTCCCTCCACCACGCTACTCCCCCTGAGTCCATCCACCCCAGTCACTCCCTCCCGGCCTTATCAGCCGCTTCTCGCTCCGCAGCAGCCGACCTCTGGCACCCGCCTCCGG…
>i2_LQ_CK_c39150/f1p5/2529
CTCTGGATCATGGTCAGTGATGGAGGGGCCTGCCCCTTACCTGCCGTAGATGTAAAACTTCTATTGTCTGACAATTCTAGATCAAAAGTATGGAGTGCTGGTTACCTCTCATTTGCACTCTGGTACACTTCATGTGTCCTCTTATTTGGTACATATTTGGTACATTGAATTGGGCTGACATTAGTCCAGCTGTTTGTATATTTCTGTTTATTGTTGTTCTCTATTTTGCCATATAGGGATTCCCGCACTAAGGAGCTCCTGAAAGTGGTAAATGTGAATGGTCAAGTTGATAGTCGTTTTGACGTCATAGCTGCTCAGGATTCATATGGCCATGAAACAAAAGAAAACCTTTTCTCCTCTCCGAAGAAAGACAAAGCTCGCAGTCCTGTTAACTTTTTT…
>i3_HQ_CK_c62125/f11p0/3541
ACGGCACGACCGAAAGGCCAAAGCCATTCTGAGCCCTAGGACGCTCGTGCAAGTCGTCTTCTTTCTCACCTAGCGCTATCAGGAGTTCTCCAAAAAAAAAGAAGTTGTCGGCTATCAGCTCCGATCTCCCCAATGGTGGATCCCGGCGAAGCCGCGACACCATCCGCAGCCGTCTCCTCCCCGTGGGACGATATCCCCGACGACTTCTTCCTATCCGCCTCCATCTCGTCTCCTTGCCCTCCACCAGCCCCTGCTCCCGTCCTTTGCACCTCCCCTTCCCCTCCACAGGCCCTCCGCTCATCGTTCACCTCCACCCATTCAGCCTCCGCATACTTCTCCGATTCCCTCCACCACGCTACTCCCCCTGAGTCCATCCACCCCAGTCACTCCCTCCCGGCC…
>i2_LQ_CK_c120149/f1p1/2603
TACACCGCCTGCAAATAGAAGTGGCACTTCAAAGTCACCTCCTCCAGTGAGACGTAGCGCTTCAAGATCACCTTCTCCAAAGAGGAGTACCTCAAAGTCTCCGCCTCCAAGGAGGCGTAGCACTTCAAGATCTCCTCCTCAAAGACGTGGTAGATCAAGGTCAAGGGATAGAAGTCGTTCCAGGGATAGGAGTGATGATGATTTAAGAAATCCTGGGAATAACCTTTTTGTTACTGGGTTGTCCACACGTGTAACTGAAGCTGAACTTGAGAAGTTCTTTAGCAAGGAAGGAAAGGTTAAAAACTGTCATGTTGTTCTTGATCCTCGTTCAAAAGAATCTCGGGGCTTTGCCTTTGTGAGTATGGATACTGTTGAGGATGCAAGACGCTGCATCAAGCG…
>i2_HQ_CK_c48751/f3p2/2896
AAAGAAATCCCGGGACGAGGCCCTCTCCCACCTACTCCGTCTATCCTCTTCGCCGCTCCTCACGCTCAGATCTGGCCTCCGGCCAACTCTATTCCGGCGAATCCATCTACCAGCGACGTCGATCTCTTCGATCCAAGCACCCATGCATGTAGATCACAACTAAGCTTTTCTTCAGCTGGTTCTTCATTTGGGACTTTAAGATCAAGATGTCACAAACGAAGGAAGTGAGGTACACTGCACGGTCCATTACACCGCCTGCAAATAGAAGTGGCACTTCAAAGTCACCTCCTCCAGTGAGACGTAGCGCTTCAAGATCACCTTCTCCAAAGAGGAGTACCTCAAAGTCTCCGCCTCCAAGGAGGCGTAGCACTTCAAGATCTCCTCCTCAAAGACGTGGTA…
>i2_LQ_CK_c24247/f1p2/2220
GAAGCAGCGGAGGCGGAGCCAGCGCCGCCATGCTACCGCTTTCCTACGCGCCGCCGCACACGCGGCCGAACCCCTGCCCCAGCCACAAGCCCAAGCCGCAGCCCCTGCCACGCGCGCTCCCCTTCCCCGACGCCCTCCGCGCGGCAGCGGCGGCGGCCGCCATCTCCCTCTCCCTCCTCGCTGGCAACGCCGCGGTGTGGGCGGCGGAGCAGCCCCCGGAAGAGATATGCCGCGGCGAGGACGGCGGACGGGGCGCAGAGGTGAAGGCCGAGGCGGTGACCAACGAGCAGCTCGTCGAGGAGGCCTGGGAGGTGGTCAACGAGGGCTTCCTCCCCGACGCTGGCAGCCGCCCCTGGTCGCCGGAGCTGTGGATGCAACGCAAGCAAGACATTCTTCAAG…
>i3_LQ_CK_c52760/f1p4/3315
ACTCCTCCAAACCCCCACCACTGAACCAAACTCAAGTGCTGCCGCTGCCGCTCCCCTCCTCCAAGCTCGAAGCAGCGGAGGCGGAGCCAGCGCCGCCATGCTACCGCTCTCCTACGCGCCGCCGCACACGCGGCCGAACCCCTGCCCCAGCCACAAGCCCAAGCCGCAGCCCCTGCCACGCGCGCTCCCCTTCCCCGACGCCCTCCGCGCGGCAGCGGCGGCGGCCGCCATCTCCCTCTCCCTCCTCGCTGGCAACGCCGCGGTGTGGGCGGCGGAGCAGCCCCCGGAAGAGATATGCCGCGGCGAGGACGGCGGACGGGGCGCAGAGGTGAAGGCCGAGGCGGTGACCAACGAGCAGCTCGTGGAGGAGGCCTGGGAGGTGGTCAACGAGGGCTTCCT…
>i3_LQ_CK_c21799/f1p0/3745
TGAGAACTAGGAGAAGGAAGAGGACATAAAGAGAGATGGAGCGGCAAGACTAATTGATCCCAGGTTTCTCCCTCCCTCTCTCTCTCAATCTCATTGCCCTCCCAGGGATTAGGTTCCCACTTGCGCATTTTCTCTTGTGAAAGATAGCTCTTGCAGATGAAGGTCAAGATAAGAGAGAAAGGGCAAGTTCAGGATTCAGATTAGCACTCCCCCAGCATATGTGAGTTGGCACGCTAGGACTTGGGAAAGCTCAGCTCACCTGTGGCCATGATGTGCCTCCCTTCTAAATTTTCAGATAAGTTATTTTCTGATCAGGTGCATTTGATTAATTTGTCCTATATATGAGTGGATATTTTGTTCTGGTGAAAGTATGATTTATTGTTCATATCAAAATACATA…
>i4_LQ_CK_c1188/f1p0/4813
AACCCTATCCCACGTTTCAATCCCCTCCTCTCTCGTCTCCTCCTCAAACCTGTCCACGCCTCCGCCCGCCGCCGGCTGGCGATTTCTCTCCCTGGCCCCTCCTCTCCCGTTCGTTCCCTCCTCGTCTCTCCCTCCTCCGGTCGATCTCCCGTCGCCGCCATAGCCGGCCGGGAGAAGCACCACCCTTGGGTGTAAGTGCCGCCTCTCGTCATCGCCATCGTCGGCCAGTAGCCGACCGCCGCCTCCCGTCATCGCCATGGCCGGCCAGCAACAGCGCTGGCCTTGGCATGAGCGCCGCGTGCGGCTCGAGCGGGCCGCTGGGCTTGGGCGGGATAGGGAATTTGTGAAGGCGGACGCCGGTCCTTCTTATGGTGAAGAAGAGAAAGGGGCGCGGCCGCC…
>i2_HQ_CK_c41942/f2p3/2068
CTCCCCTTCCCGCTTCCCGACGACACACCTCACCACAGGGGGCCGGATAACTCCCAGCCAAAACCCTCCCCAAACCCTAGCCCCCACCCATTGATGACCTCCGCCGCCGCCGTAGATGCACAGGCTCCCCCTCCTCCTCCCCGCCACCGCCGCCACCACCTTCATTGACGCCACGGCGCCCTTCCTGCTCCCGACTTCCTCCATGCCCGCCCTCCGCCTCGGCTCCCCGGCGCTCCTCGCCGCGCGCCGGGGCCCGCTCCCCTGGCTGCGCTGCGTCGCCGCGCCCAGGCGGGCCATGTGCTGCTCCCTCGACGCCTCCACCCGCGCCGACTCGGAGGAGGACGACGAGAAGCGGCGCGGGGCCCGCGCGGCCGCCGACCGGAGGCTCAGGGGCGGCAG…
>i2_LQ_CK_c120130/f1p3/2167
CCCGACGCAACACCTCACACCAGGGGGGATAACTCCCATCCAAAACCCTCCCCAAACCTAGCCCCACCCATTCATGACCGCCGCCGCCGCCGTAGATGCACAGGCTCCCCCTCCTCCTACCGGCCGCCTCCACCTTCGTTGACGCCACGGCGCCCTTCCTGCTCCCGACCTCCTCCATGCCCGCCCTCCGCCTCGGCTCCCCGGCGCTCCTCGCCGCGCGCCCGCTCCCCTGGCTGCGCTGCGTCGCCGCGCCCAGGCGGGCCATGTGCTGCTCCCTCGACGCCTCCAGCCGCGCCGACTCGGAGGAGGACGACGAGAAGCGGCGCGGGGCCCGCGCGGCCGCCGACCGGAGGCTCAGGGGCGGCAGCGGGGAGCTCCTCGCCATCCCCGGCGTCGGGC…
>i2_LQ_CK_c177178/f1p0/2102
CCTCACACCGGGGGATAACTCCCATCCAAAACCCTCCCCAAACCCTAGCCCCACCCATTCATGACCGCCGCCGCCGCCGTAGATGCACAGGCTCCCCCTCCTCCTACCGGCCGCCTCCACCTTCATTGACGCCACGGCGCCCTTCCTGCTCCCGACCTCCTCCATGCCCGCCCTCCGCCTCGGCTCCCCGGCGCTCCTCGCCGCGCGCCCGCTCCCCTGGCTGCGCTGCGTCGCCGCGCCCAGGCGGGCCATGTGCTGCTCCCTCGACGCCTCCAGCCGCGCCGACTCGGAGGAGGACGACGAGAAGCGGCGCGGGGCCCGCGCGGCCGCCGACCGGAGGCTCAGGGGCGGCAGCGGGGAGCTCCTCGCCATCCCCGGCGTCGGGCCGCGCAACCTCAG…
>i2_LQ_CK_c104270/f1p2/2683
GTTCGCGCGCGACCAGCGATGCTCCTGCGCGCCAACCCGGCGGCGACGGTCGCCGTCCCGATCTCCTCCTTCCCCACCTCGCCGGCGGCGGCCCGTACAGCCAGGTCCTTCCCCGCGGCTCGATGCTCCGTGGGAAACCTCTCTCCCGTACGTTTCGAGCCCCTTCGCGCCGACCCCGACCCCGCTCCCGATCCCCTCTCCCGAAACGGCGTTGATGTTCGCGCTGGCGCGGCCACCGCCGACGGCGATGACCAAGACCAGCAGAAGCTCGAAGACGAGGGGGGTGCGGATGAGGGCAAGGGCAAGGGGAGCAAGCAGGAGGGCGTCTCCGGCATCAGCGTGCCGCGCCAGCGCTACATCGCCGTCCCCAAGGCCGCGCTCCTCGACGCCCTCCTCCCG…
>i3_LQ_CK_c52021/f1p0/3855
GTTCGCGCGCGACCAGCGATGCTCCTGCGCGCCAACCCGGCGGCGACGGTCGCCGTCCCGATCTCCTCCTTCCCCACCTCGCCGGCGGCGGCCCGTACAGCCAGGTCCTTCCCCGCGGCTCGATGCTCCGTGGGAAACCTCTCTCCCGTACGTTTCGAGCCCCTTCGCGCCGACCCCGACCCCGCTCCCGATCCCCTCTCCCGAAACGGCGTTGATGTTCGCGCTGGCGCGGCCACCGCCGACGGCGATGACCAAGACCAGCAGAAGCTCGAAGACGAGGGGGGTGCGGATGAGGGCAAGGGCAAGGGGAGCAAGCAGGAGGGCGTCTCCGGCATCAGCGTGCCGCGCCAGCGCTACATCGCCGTCCCCAAGGCCGCGCTCCTCGACGCCCTCCTCCCG…
>i3_LQ_CK_c47527/f1p0/3063
CGGCGCGTTCCCCTCTCCACGCCGGATCCAACTGCTCCGTCTCTCTGTGTACTGCGTTGCGTGCGCAGGTAAGAAAGGAATCTAGCCATGGAGTGCAAGGGGAAGCCTCTGCCTCTCTCTCTCTCTCTTCTCTCTCCGCGAAAGAGAGAGTACAGAGGGCGCAGGGCTGAGGTCACCCCAGGATAAACCAATCTTACGACGTCTGCGGCACTTTTGGTTGGCGCGGTGCATCCCAACCCAAGATCGGTGCGTCTCAACCAAAGATCGATGTATACCTACACGCTTACTGTGTCTGTACGCCCTCCTAGGTCCTAGCCTGTCATGAACGGTGGTGCTGAACTGAGGAATCCCCCTAACCATTTTTGTCTGCAAACTAGCAAATTGGATGCGGTTATTGCA…
>i2_LQ_CK_c138214/f1p0/2778
ATCCGCTCCACGCCTCCATCTGTCTCCTGCGGCGCGTTCCCCTCTCCACGCCGGATCCAACTGCTCCGTCTCTCTGTGTACTGCGTTGCGTGCGCAGGTAAGAAAGGAATCTAGCCATGGAGTGCAAGGGGAAGCCTCTGCCTCTCTCTCTCTCTCTCTCTCCTCCGCGAAAAGAGAGAGTACAGAGGGCGCAGGGCTGAGGTCACCCCAGGATAAACCAATCTTACGACGTCTGCGGCACTTTTGGTTGGCGCGGTGCATCCCAACCCAAGATCGAACTGAGGAATCCCCCTAACCATTTTTGTCTGCAAACTAGCAAATTGGATGCGGTTATTGCAAGAGATGAGACCGAGGGCTCACGCCGCACCTCCCAATATTCACCGGCAGCAAGATCAAGGG…
>i3_HQ_CK_c28124/f2p5/3449
ATCCGCTCCACGCCTCCATCTGTCTCCTGCGGCGCGTTCCCCTCTCCACGCCGGATCCAACTGCTCCGTCTCTCTGTGTACTGCGTTGCGTGCGCAGGTAAGAAAGGAATCTAGCCATGGAGTGCAAGGGGAAGCCTCTGCCTCTCTCTCTCTCTCTCTCTCTCTCCGCGAAAAGAGAGAGTACAGAGGGCGCAGGGCTGAGGTCACCCCAGGATAAACCAATCTTACGACGTCTGCGGCACTTTTGGTTGGCGCGGTGCATCCCAACCCAAGATCGAACTGAGGAATCCCCCTAACCATTTTTGTCTGCAAACTAGCAAATTGGATGCGGTTATTGCAAGAGATGAGACCGAGGGCTCACGCCGCACCTCCCAATATTCACCGGCAGCAAGATCAAGG…
>i1_LQ_CK_c14188/f1p3/1564
AAGCCAGCTAGCTACACTTGCTGCCGCCGCGTATAAGTTCCTTTCTCGCTCGCTTTGCCCACCGCCGCGATCCCTTTCCAGATCCGTTCCTCCCACACTCCCAGCTTCCAGTACTCTCACTCACCTCCCCTCCTGTGAGGAGGGAGAGAGAAGCCATGGGTTCTTGGGTCCTTCTTGCCCTGGCTCTCGGGCTCCTAGCCGGAGCAGCGCGTGCCTCCGAGCCGTGGTCCAACGGGACGCAGGTCTACTACACCAATGGCAACTCCGGCGGCGGCAACGGCGCCTTCGTCGGCCTCACGCTCATCCAGTCGGCGGCCGCCAGGGGAGCCGTATGCTTGGATGGAAGCTTACCGGGTTACCATTTACACCGGGGATCTGGATCGGGGTCAAATAATTGGC…
>i1_LQ_CK_c61476/f1p0/1610
AGTACTCTCACTCACCTCCCCTCCTGTGAGGAGGGAGAGAGAAGCCATGGGTTCTTGGGTCCTTCTTGCCCTGGCTCTCGGGCTCCTAGCCGGAGCAGCGCGTGCCTCCGAGCCGTGGTCCAACGGGACGCAGGTCTACTACACCAATGGCAACTCCGGCGGCGGCAACGGCGCCTTCGTCGGCCTCACGCTCATCCAGTCGGCGGCCGCCAGGGGAGCCGTATGCTTGGATGGAAGCTTACCGGGTTACCATTTACACCGGGGATCTGGATCGGGGTCAAATAATTGGCTTGTCAACCTGGAGGGTGGAGGCTGGTGCAATGATGTTAAAAGCTGTGTGTACCGCAAGAGCAGTCGGCGTGGGTCATCAAATCACATGGAGAGGCAGCTCCAGTTTAC…
>i4_LQ_CK_c962/f2p0/4754
ACGCATCGACCTCTGCTCTTCCCTGTCCCCTCCACCTCCTCAGCGCTCCAGCCATGGAGGACGACTTCTCCCGCGCCGTCGAGGACGGCCTCAAGCTCGCCAAGCGCCTGGTCCTCCCGGGCGGCCCCCCCGCCGCGCCCCCCGCCGGGATGGACCGCTACGGCGTCCCAGAAGCCGCCTCGCTGCTGCCCGTCGCGCCCATGGCCTACGCCGTCGTCGCCGACCCCGCCGCCGTCGACAGCCCCGACGTGCCCAGCTACCAGCCGCACGTCTACGGCCGCCTCAACCCGCCCGCGCTCATGCCGCTCCAGATGCGCGAAGTCGACCTGCGGGTCGACTGCGCCGCGGGATGCGACACCGCAGAGGTCACCCTGAAAGCGCGGTGGTGGGTGCACTGCA…
>i5_LQ_CK_c1473/f1p0/5496
GCACCCACCCGGTGCTCTCACCTCCTCTTCCTCCTCAACAGCAACAGGCAACAGCTCATGGCGACTTGAACCTATAATCCCCTGCCATATCAGCACCATTCACTCCCACGCATCGACCTCTGCTCTTCCCTGTCCCCTCCACCTCCTCAGCGCTCCAGCCATGGAGGACGACTTCTCCCGCGCCGTCGAGGACGGCCTCAAGCTCGCCAAGCGCCTGGTCCTCCCGGGCGGCGCCGCCCCGGCCGCGCCCGCCGCCGGATGGACGCTACGCGTCCCAGACGCCGCCTCCTGCTGCCCGTCCGCGCCCATGCCTACGCCGTGGTCGCCGACCCCGCCGCCGTCGACAGCCCCGACGTGCCCAGCTACCAGCCGCACGTCTACGGCCGCCTCAACCCGCCC…
>i2_HQ_CK_c35003/f3p2/2465
GAGCTTCCACAGTTCTTCTCCCCACTGACCACAGTCGACCCGACCTCCTACCCGTGGTCGGCGATTCCGGCGGCATCCTGCGGCGAGGTACTTCCCTCTGCCCTTCCTGCATTCTTCTCCCGATCCCTCTCTCCTCGCTGCACATCCGGTCCATCTTTTCGCTGCAGGAACAGCGCGCGACCCCTCCAGCCCGGCGACCGGCGGCGAGCCGAGGCGGCGGCTGCCAGGTACCAGCGAGGTTTGAATTGATCACTATGGTGAAGAAAACTGCAAAGAAAAGCTATGGTGGTGTGGCTGCATGCACCTCAAGTTCTGAACTTGCAGAAAATATGCCAAGGCAGAATTTCCGTTTAGGAGATATAACATGGGTTAAGCATGATGGATCCTCATGGTGGCCAG…
>i2_LQ_CK_c84429/f1p2/2417
TATCAACGCAGAGTATCATGGGGACAGTTCTTCTCCCCACTGACCACAGTCGACCCGACCTCCTACCCGTGGTCGGCGATTCCGGCGGCATCCTGCGGCGAGGAACAGCGCGCGACCCCTCCATCCCGGCGACCGACGGCGAGCCGAGGCGGCGGCTGCTAGGTGCCGGCGAGGTTTGAATTGATCATTATGGTGAAGAAAACTGCAAAGAAAAGCTATGGTGGTGTGGCTGCATGCACCTCAAGTTCTGAACTTGCAGAAAATATGCCAAGGCAGAATTTCCGTTTAGGAGATATAACATGGGTTAAGCATGATGGATCCTCATGGTGGCCAGCACAGGTTCCGAGCATTTTGTGTTCAACTAGCTAAATACATTCGTTGCTGTGGGGCAACAATCTA…
>i2_LQ_CK_c52788/f1p0/2200
AGGCGCCCCGATCTCTCGGAGCACCCCGATAGATACCATGGGATCGGCGAGGCGGCAGACGCTCCTCGTCCCGCGAGGAGGAGGAGGAGGAGGCGCGTCGACTCGGGCGGCCGCTATAAGTACGTACCCAGGGCTCCCACCCCCGCCCACGCGCGCGCCAGGAGAACCAGACGAGACGATCCGCCGGACGGACTCTCCGCCTTGATCTTCTCCTTCCGGCGACCCGGGACTCGCGACATCGTCAGGGGCTGTTACTCTGAGTTTCGTTCCGCGAGATCACAGTCGAGGAGATGGCGAACTACGACGACTATGAAACCAATCTAAGATCTCTTTTGCCATTGAAACGTACCTTTTGTTTCATCATTGTTTCGGTCAAGTAATTCCCAATAATATGATTGT…
>i2_LQ_CK_c29246/f1p0/2098
ATGAGACCAGAGCCGGACGGACGCGTGGCTCGTGGTGGCGTGGGGAACAAGCGTTCGCCAAGGTTCAACCGCTCAAGCTACAAAGACGGCACGACCGCTCAACCAGGTCGACGCGAGATCGGTGATCTTGCGGATTCGGCGCGTGCTGCAAACGCCCGCCCGCGCGCCATCGATGGATGGGCTTGGGCTTGGCTCCGCGATCGATCGATCGAGCTCGCTATATCGGCACAGCGCGCGCGGAGGGCAATTGGGCTTCCCAGGCGCCCCGATCTCTCGGAGCACCCCGATAGATACCATGGGATCGGCGAGGCGGCAGACGCTCCTCGTCCCGCGAGGAGGAGGAGGAGGAGGCGCGTCGACTCGGGCGGCCGCTATAAGTACGTACCCAGGGCTCCCACC…
>i1_LQ_CK_c14589/f1p0/1969
AGAGTCATCTTCTTCTTCCTCCTCGAGCCAAGCCGAACCATCCTAGGGTTAGGGTTCAGCCGCCATGGACGCCGCGCAGAAGCGGAAGCGAGCGGACCAGGACGAGGAGCCGGCGCCCGACGGCCTGGAGGTGCTCGACCTCCGGGCGGCCAAGCGGTTGCTGATAGGCTTCGAGCGCCGGCTCAAGGACAACCTCGAGGCGCGGATGAAGCACCCGGACGACCCGTCCCGCTTCGCCGACTCCGAGCTGGCGCTCCACGCCGAGACGGACCGCCTCCGCCTCCTCGCCGGCGCGCCGGAGCTCTTCCCGGACCTCGTCCCGCTCGGCCTCGCCTCCTCCCTCTCCTCGCTCCTCACTCACGAGAACGCCGACCTCGCCGCCGCCGCCGCGTCCCTCCT…
>i2_LQ_CK_c14282/f1p1/2028
AGATCCAACGCTCTAACCTCCCCCAAAGCCCCTTCTGAGTTCAGAGTCATCTTCTTCCTCGAGCCAAGCCGAACCAGCCTAGGGTTAGGGTTCAGCCGCCATGGACGCCGAGCAGAAGCGGAAGCGAGCGGACCAGGACGAGGAGCCGGCGCCCGACGGCCTGGACGTGCTGGACCTCCGGGCGGCCAAGCGGTTGCTGATAGGCTTCGAGCGCCGGCTCAAGGACAACCTCGAGGCGCGGATGAAGCACCCGGACGACCCGTCCCGCTTCGCCGACTCCGAGCTGGCGCTCCACGCCGAGACGGACCGCCTCCGCCTCCTCGCCGGCGCGCCGGAGCTCTTCCCGGACCTCGTCCCGCTCGGCCTCGCCTCCTCCCTCTCCTCGCTGCTCACCCACGA…
>i2_LQ_CK_c6636/f1p2/2215
AGCACCAAAGGCGCGTCTCCCCTCTCCCGTCCCCGAGCCAAAATCCAAGACCACGGCCGGAGCCACCTCCCCCTCCCCGACCTCGCGTCCTCGCTACATGGCAGCTACGCGTCTCCACCACGCCCAATCCGAATCCGACACCCTCAAGAACAACCCCTGCTTCTCCTTCTCCTCCTGCCCTTGTCCCCAACCGCAGCGCGCGCATCTCGATTTCCACGCCGGTTTTCGCTCCTCACTCCGCGCCCTCTCCTGATTCGGGCTCAACCCCACCGGACTTCTCGCCGCGCCGTTCTTGCGCGGTGGTGGGTTTCTTGTGATTCGCTAGGAGGGACGGCCGATTCCTGATTCCGGTTCTTGCCGCGCGGAGGGTCTCGCCATGGGGAAGAGCAAGAAGAGCAA…
>i1_LQ_CK_c38896/f1p4/1985
ACCAAAGGCCCGTCTCCCCTCTCCCGCCCCGAGCCAAACTCCAAGAACCGGCCGGAGCCGCCTCCCCCTCCCCGACCTCGCGCCCTTGCTACATGGCAGCTACGCGTCTCCACCACGCCCAATCCGAATCCGACACCCTCAAGAACAACCCCTGCTTCTCCTTCTCCTTCTCCTGCCCTTGTCCCCAGCCGCAGCGCGCGCATCTCGATTTCCACGCCGGTTTTCGCTCCTCACTCCGCGCCCTCTCCTGATTCGGGCTCAACCCCACCGGACTTCTCGCCGCGCCGTTCTTGCGCGGTGGTGGGTTTCTTGTGATTCGCTAGGAGGGACGGCCGATTCCTGATTCCGGTTCTTGCCGCGCGGAGGGTCTCGCCATGGGGATGAGCAAGAAGAGCAAGG…
>i2_LQ_CK_c32905/f1p2/2626
GACCGGCATATCCAGGCTCGAGAAGGCTCTCGGCGACCAGTTCCCCGAGGGCGAGCACTACTTCGGCCTGGAGAACTTTGGCAACACCTGCTACTGCAACAGCGTACTTCAGGCACTTTATTATTGCATTCCATTTCGAGAGCAGTTGCTAGAATATTCTGCAAATTACAAGAATCCAGGAGAGGCCGAGGAAAATTTGCTGACCTGTTTGGCAGATCTTTTTACACAGGTGAAAAAACATCATTATCTGATATACTGCTACATTTTCTATGTTGTTGCTCTCTGGTATGTATTAATGTACTCCCTCTATCACTATCTAGTCAATGCACACATGGATTCCATGTCATGGTATTTGGTAAAAACAAAAATATAGTAATATTGAAGATTATTCATTTTACT…
>i2_LQ_CK_c80599/f1p3/2937
ACCGATTGAGGCGCCGGCTAACCAAAAAAGGTTGCTACCTCGGCGCGCCTCCGATCAGCCATTCGCTTAGGGCCGCCGCCGCCGCCGCCGCTTGCTTGCGAGGGCGTCCAAACCCTAGATGGCTAAAGCGGCGCGATCGCCGACGGCGGAGGCCCCGCCGGCCCCGGAGAGGTCCCGGTCCGCGGTCGGGTCGGGGCTCCGCTCCCTCGCCAGCGCCGCCTCGGGTTTTCTGGATCGGTGGACGGTCGTGGGGACCGGCATATCCAGGCTCGAGAAGGCTCTCGGCGACCAGTTCCCCGAGGGCGAGCACTACTTCGGCCTGGAGAACTTTGGCAACACCTGCTACTGCAACAGCGTACTTCAGGCACTTTATTATTGCATTCCATTTCGAGAGCAGTT…
>i2_LQ_CK_c117307/f1p3/2727
AAGCAAACAAACACTCCATGTGGTCTCCCTCGCCCCATAAACCTCATCGATCGGGACCAATCGATATTCTTCTTCTCCTATCACACATTGCTCCCTACCTACAGCTAGATTCAGCGCACAATTCCCAACATCACTCTACTCTCTCAACTTCAGCTAGCGAGCCTGCACAGCCTCTCTCCTTCTGAAATCCTGCTGCTGCTGCAAGATCAGAACAACAGAAACTCTAGCTTATATGTATGTCTGAAAGCATCCAGTAAAATAGCTTTTCTACATACTTCGGACAAGGCCGGCGTAGAGGAGGAGAGGCATGTGGGAGTCGGAGAGCGACGCCGGCGAGCGGGGGCTCGTCCCCGTCCTCGGCGGCTCCGACAGGCACGACGCGGTCAAGAGCGACGGCTT…
>i2_HQ_CK_c4141/f15p3/2574
ATTCTTCTTCTCCTATCACACATTGCTCCCTACCTACAGCTAGATTCAGCGCACAATTCCCAACATCACTCTACTCTCTCAACTTCAGCTAGCGAGCCTGCACAGCCTCTCTCCTTCTGAAATCCTGCTGCTGCTGCAAGATCAGAACAACAGAAACTCTAGCTTATATCGGACAAGGCCGGCGTAGAGGAGGAGAGGCATGTGGGAGTCGGAGAGCGACGCCGGCGAGCGGGGGCTCGTCCCCGTCCTCGGCGGCTCCGACAGGCACGACGCGGTCAAGAGCGACGGCTTCGTTCGCAGAGATCAGTCTTGGTATGTGAACAGCGATATCCCCAGCGACTTGCTTGTCAAAGTGGGAGATGTGAGCTTCAATCTTCACAAGTACCCGATGATCTCCCG…
>i2_LQ_CK_c6566/f1p3/2584
AGATTCAGCGCACAATTCCCAACATCACTCTACTCTCTCAACTTCAGCTAGCGAGCCTGCACAGCCTCTCTCCTTCTGAAATCCTGCTGCTGCTGCAAGATCAGAACAACAGAAACTCTAGCTTATATCGGACAAGGCCGGCGTAGAGGAGGAGAGGCATGTGGGAGTCGGAGAGCGACGCCGGCGAGCGGGGGCTCGTCCCCGTCCTCGGCGGCTCCGACAGGCACGACGCGGTCAAGAGCGACGGCTTCGTTCGCAGAGATCAGTCTTGGTATGTGAACAGCGATATCCCCAGCGATTTGCTTGTCAAAGTGGGAGATGTGAGCTTCAATCTTCACAAGTACCCGATGATCTCCCGGAGCGGCAAGATGGGCCGCGTCATCTACGAGTCCGCCTCGC…
>i2_LQ_CK_c121228/f1p3/2546
AAACCTCATCGATCGGGACCAATCGATATTCTTCTTCTCCTATCACACATTGCTCCCTACCTACAGCTAGATTCAGCGCACAATTCCCAACATCACTCTACTCTCTCAACTTCAGCTAGCGAGCCTGCACAGCCTCTCTCCTTCTGAAATCCTGCTGCTGCTGCTGCAAGATCAGAACAACAGAAACTCTAGCTTATATCGGACAAGGCCGGCGTAGAGGAGGAGAGGCATGTGGGAGTCGGAGAGCGACGCCGGCGAGCGGGGGCTCGTCCCCGTCCTCGGCGGCTCCGACAGGCACGACGCGGTCAAGAGCGACGGCTTCGTTCGCAGAGATCAGTCTTGGTATGTGAACAGCGATATCCCCAGCGATTTGCTTGTCAAAGTGGGAGATGTGAGCTT…
>i4_LQ_CK_c7982/f1p2/4771
AGAGGCACACTCACCCAATCCCAGCCGCCTCCATTCGTTCTCCTTGTCCCCATCTCCCATCCAATCCCCAATCCCCCCACGCCCCCTCTCCCTAATCCCCTCGCTCCATCTCCCCAATCCCCTCCTCCCCTGCCACAAATTTGCTGGTCTCTTCCATGGATGGAACAGGGAGAGGCGACGGGAGTGCGCCATGGTTGAGGAGGTGGAGCTGATGGCTGAGGATGCGGAGCTCGACATGAAGGAGCACACAGGGAAGATGATGAACCACGCCATCTACATCGTGCGCATTGCCGGCGGCATCCCCGCGGACAGCTCCTCTGTCTCCACCACGTTCTTCTCTCCTCTGGCTGTGTCGATTTGGCTCTGATGTACCATGTAGCCACCATGGATATTTCTTGG…
>i4_LQ_CK_c6038/f1p0/4262
ACGCCCCCTCTCCCCAATCCCCTCGCTCCATCTCCCGAATCCCCTCCCCCTGCCACCAATTTGCTGGTCTCTTCCATAGATGGAACAGGGAGAGGCGACGGGAGTGCGCCATGGTTGAGGAGGTGGAGCTGATGGCTGAGGATGCGGAGCTCGACATGAAGGAGCACACAGGGAAGATGACGAACCACGCCATCTACATCGTGCGCATCGCCGGCGGCATCCCCGCGGACAGCTCCTCTGTCTCCACCACATTCTTCTCTCCTCTGGCTGTGTCGATTTGGCTCTGATGTACCATGTAGCCACCATGGATATTTCTTGGTATTTTCTTTCTAGGAATTATTTAGTTCATTTTTTGTGGGAGTCATTGGCACTTAAACAACGAATCTAGAGCCAATAGTT…
>i1_LQ_CK_c23202/f1p3/1804
AAGGACGGAGAGAATTCCGCGGCGGCGGAGGCGAAGCGGCTGCTTTGGCTGGCCGGGCCGCTGGTGGCAAGCGGCCTCTTTCGGAGCGCGCTCCAGATGGTGTCCGTCATGTTCGTTGGCCACCTCGGCGAGCTTCCCCTCGCCGGCGCCTCACTAGCCACTTCCCTCGCCAGCGCCACCGGTTTCTGCTTCTTCGTAAGCACCCTCAACTCAACCCGGCACAAATTTATTGCTATGCATGAGCTGAACGATCTGCAGATTGGCATGTCGAGCGCTCTGGACACCCTGTGCGGGCAGGCGTTCGGCGCGCGGCAGTACAACCTCCTGGGCGTGTACATGCAGAGCGCGATGGTGGTGCTCGCGCTCGCCTGCGTCCCGGTGGCCTTCGTCTGGGCCTGC…
>i1_LQ_CK_c27325/f1p0/1787
ATACATAGATAGCGCTAGTCCCTGCTTCTCAGCACCACAAGATCTCACCTCAACCGTCAGCTCAGACCGAGACAAGCCGATGAGCATACAAGTGCCCCTGCTCACCGCGGGGCACGACAAGGACGGAGAGAATTCCGCGGCGGCGGAGGCGAAGCGGCTGCTTTGGCTGGCCGGGCCGCTGGTGGCAAGCGGCCTCTTTCGGAGCGCGCTCCAGATGGTGTCCGTCATGTTCGTTGGCCACCTCGGCGAGCTTCCCCTCGCCGGCGCCTCACTAGCCACTTCCCTCGCCAGCGCCACCGGTTTCTGCTTCTTCATTGGCATGTCGAGCGCTCTGGACACCCTGTGCGGGCAGGCGTTCGGCGCGCGGCAGTACAACCTCCTGGGCGTGTACATGCAGAG…
>i4_LQ_CK_c1430/f1p0/4182
ATCACTTCTCAATCCAATCCGTTTCCGTTGGACCATTTCCCGCCCATGGCCACCCGCTGCCCGCGGAAAAAGACATACACTCCCCCGCGCGCCGCCGCCGAAGTAAAGCCAGCGACCGCCGCGCCGCGCACAACCGACGCGCTCCCCCCTCCCCCAACCCATGGATCCCGCGACGATCCCACGCCGCCTCCGCCCCATCCCCACACTCGCCGCCGCCGCCACCCACAGGCAGCGGCTCGCCCGGCCAAGGCGCCAGGCTGGCCCCTTCCGCTCCGACCACCCCCTCACCTCCAGCTCCTCCGGCCGGCGCCTCGGCAGTGACCCCGCCAGCTTCGCTGCCGGGCCTGGCCCGCGGCCGAGCACCGCCGGCGGATCACGCCCCTCGGCCTTCGTCTTCGG…
>i3_LQ_CK_c8991/f1p8/3877
AGATCACTTCTTCAATCCATCCGTTTCCCGTCGTTTGGACCATTTCCCCGTCCCATGGCCCACCCCGCTGCCCCGCCGGAAAACGAAATCCACGTCCCCCGCGCGCCGCCGCCGACGTGAAGCCAGCCGCCCGCCGCGCCGCCGCACACCCGACGCGCGCCCTCCTCCCACCCCATGGATCCCGCGCACGATCCGCACGCCGCCTCCGCCCCATTCCCCACCATCCCCGCCGCCGCCGCCACCCACAGGCAGCGGCTCGCCCGGCCAAGGCGCCAGGCTGGCCCCTTCCGCTCCGACCACCCCCTCACCTCCAGCTCCTCCGCCCGGCGCCTCGGCAGTGACCTCGCTAGCTTCGCTGCCGGCCCTGGCCCGCGACCGAGCACCGCCGGCGGATCACGC…
>i1_LQ_CK_c61511/f1p0/1423
ATGGAGGAGCTCTGCCTGGGAGAGAGGCCCTTTTGGTGCACCGGCGTCGATCCCCCGTGCCCATCCGCCTCGCTTTTCCCTCGCCGCTCCACCTTCGCTCTCTTCCTCGCCTCGTCCGCCCGGTCGCCGGGCCATCGATCCACCGCGCCCGTGTCAGCTGCTTGTTCAGCGTCGTTGGCGGCCGCAGTCGTTGCTCGATGGCACCGCTCTGCCGTGAGTTTGGTTGAGGTCGTCGTCTTGCTAGGATTGCCGCGTGGGGTTGAGGCGGCTGCTTCTGTTGGGTTCCTGCTCGCCTCTACTGTCGGTTATTTGCTGCTGTGAGCTGTTGTTGCAAGTTGCTGGGAGTCCTTGTTCGTCAGGATGTTCGTCGTCTCCTATTCCCCTCTGCATTTGTTTGAG…
>i1_LQ_CK_c76178/f1p0/1889
GGCACCGGCGTCGATCCCCCGTGCCCATCCGCCTCGCTTTTCCCTCGCCGCTCCACCTTCGCTCTCTTCCTCGCCTCGTCCGCCCGGTCGCCGGGCCATCGATCCACCGCGCCCGTGTCAGCTGCTTGTTCAGCGTCGTTGGCGGCCGCAGTCGTTGCTCGATGGCACCGCTCTGCCGTGAGTTTGGTTGAGGTGACCCCCATCCCTTTTCCCCTTCCCCTCCTAGAGCGAGCAGGTTTGGCTGATCTCCGTGCGGACGAATCGATCAGGCCTAGGTTGATTTCGTGTCGCCTGATTCGGGCCTCTCGTTTTGGTTTCTCTTTTTCCTAGATGTTTCCTTCCTCATCTCGGTCTCTTAGCCGGCAGGATTTGGTTTTCGTTCCTTCTTGCAATTCCTCT…
>i1_LQ_CK_c58431/f1p0/1774
GATTCGCCCATGGAGGAGCTCTGCCTGGGAGAGAGGCCCTTTTGGTGCACCGGCGTCGATCCCCCGTGCCCATCCGCCTCGCTTTTCCCTCGCCGCTCCACCTTCGCTCTCTTCCTCGCCTCGTCCGCCCGGTCGCCGGGCCATCGATCCACCGCGCCCGTGTCAGCTGCTTGTTCAGCGTCGTTGGCGGCCGCAGTCGTTGCTCGATGGCACCGCTCTGCCGTGAGTTTGGTTGAGGTGACCCCCATCCCTTTTCCCCTTCCCCTCCTAGAGCGAGCAGGTTTGGCTGATCTCCGTGCGGACGAATCGATCAGGCCTAGGTTGATTTCGTGTCGCCTGATTCGGGCCTCTCGTTTTGGTTTCTCTTTTTCCTAGATGTTTCCTTCCTCATCTCGGTCT…
>i3_LQ_CK_c51686/f1p0/3510
GAATCGGGATCGGTGAACAAGAATCTGCAGTTTCCATGGTGACACGCATATACCGTCGGCAGCACCGTCAGGCTACCTGCCACTCCAAAGCCCAACTCCATTGGACTTGACTGGGGCCACTCGTGTCGCGCTCCGACGCCGAGAAGGCTGACCAGTTCGCCGGACCAACCAACCGGCGCGCGCTCCGATCTACGGACGCGACGATGCAGCGTGGACGGAGGGCGCACACGGCCGACGAGGCGGCGGCGGTGCTACGGAAGGCGTGGTGCCGGCTGCGGCTGTCGGCGCGCGACCCGGCGCGGGTCCCTGCCTGGGACGCCGTCGCGCTCACCGCCGCCAGCCCCGAGCAGGCCGCGCTCTACGACCGCCCCAAGCTCGCACCGCGACGCGCCGGCCTCG…
>i3_LQ_CK_c2675/f1p2/3388
AGAAGGCTCTGACCACTGACCAGTTCGCCGGACCAACCAACCGGCGCGCGCTCCGATCTACGGACGCGACGATGCAGCGTGGACGGAGGGCGCACACGGCCGACGAGGCGGCGGCGGTGCTACGGAAGGCGTGGTGCCGGCTGCGGCTGTCGGCGCGCGACCCGGCGCGGGTCCCTGCCTGGGACGCCGTCGCGCTCACCGCCGCCAGCCCCGAGCAGGCCGCGCTCTACGACCGCCAGCTCGCCCGCGCGCGCCGCCTCGGCCGCTTCCCGCCCTCCACCGCCGCGCTCGCCGTCCCGGACCCCGACGGCGCCCGCATCGGCTCCGGCGGCGCCACGCTCCACGCCGTCGCCTCCCTCGTCCGCCACCTCCTCTCCCAGGCCTCCGAGGAGGAGATCG…
>i1_LQ_CK_c20685/f1p1/1763
ACCTCACTCTGAGTCCTGATCCCCCTAACCTAGAGTGTGAGAGAGAGAGGGAAGGAGGAAGCAACAGCAAAGAAAGGACTTTTGCAACTCTACTTCTCCTGCCCAGACGAGGACTTGGTCCAGACACACCACCCCAACGACCCCTCTCCCCTCCTACTCTCCCGTGTGTTCTCCTAGAGGTTCTCCTACTTCTCCTCTCGGACGGAGGCATCTCCTCCTGCCCCCTACCTCGCCGCACACGGGATTCCGCCATTGGCAAGAAAAGATCAAGGCGGTGACGGGGAGTAGGGGTTCCACCATTTGCTACTTGGTCTCAAGGAGAAGGAATCTTACATGATCCCTGTAAACAGGAGGGGAACTCAGCCTAGGGCTGGGATGGAGTACTTTGATGCTAGGCGT…
>i1_HQ_CK_c6599/f4p10/1742
AACATACCACCCCAACGACCCCTCTCCCCTCCTACTCTCCCGTGTGTTCTCCTACTTCTCCTCTCGGACGGAGGCATCTCCTCCCGCCCCCTACCTCGGCGCACACGGAATTCCACCATTGGCAGAAAAGATCAAGGCGGTGACGGGGAGTAGAGGGGTTCCACCATTTGCTACTTGGTCTCAAGGACAAGGAATCTTACATGATCCCTGTAAACAGGAGGGGAACTCAGCCTAGGGCTGGGATGGAGTACTTTGATGCTAGGCGTAAACCACATAATCTTGGGAAAGTTGTTGTGGCTCTGGTCCTCATAACACTCTGTATATTTGTTCTGAAGCAATCTCCTGTTTTTGGTGGGACTAGCGTGTTTTCTCGGCATGAACCTGGGGTTACCCATGTCT…
>i2_LQ_CK_c35722/f1p0/2741
AAAGTCGGAATCGCACGGAAACAAGTCCCGCCTGTACAGTTTCCTCAGTCCCTTCGCCAGAGAGCGAGGGAAGCTCGGGAGCTCGGCCTGCTCCGCCCGACGCGACGTGGAGGTTCCCGGCCGCGGCGGCGGCTGCTCCGGATAAGCCACCCCCGCCGCCCTTGTCTTCCTCACCGGTTCCGGCCATCCTCTCCCCATCTCCGCCCTCCTCCGAGCCTCGATGCGACCGGTCGTTGTCATCACCGGTTCCCCTAACCCTAGATGCGACCGGGCGGTAGGGGTAACGGCGGCGGCCGGTGGCCTCTCTTTGGCCGACTCCAAGTCGAGCTGATCGTGGAGGCAGTGAACGATGGTTTACGAACGTATAAAGGTGAACAATGGTCAGCAAATCATCCAATT…
>i1_LQ_CK_c87775/f1p0/1306
AAACAAGTCCCGCCTGTACGTTTCCTCAGTCCCTTCGCCAGAGAGCGAGGGAAGCTCGGGAGCTCGGCCTGCTCCGCCCGACGCGACGTGGAGGTTCCCGGCCGCGGCGGCGGCTGCTCCGGATATTTTCTGGATTAATTGTTTCGGCAGTCAGCTCGACAATATTGTAGTGGCAGATTCACATTTGAACTCAACCGTAGGATGGATCTTGCTCCTTTCAAGCTGGATATTGACGAGCTGCTAGATGATTATGCCAAGGAAAATTGCACATCATTCACTGATTTCAAGAGAGCGTGGATGGCCAAGAAGTTCTCTTATATCTATGAAGGCCGACCCAAGACCAACTCAGGTGTTTTCATGCAGTCCCTCTTTTTGCATTGTATAGGCCATATGGCTTCC…
>i1_HQ_CK_c13430/f2p3/1747
GGGAGCGAATAGACAGAGACAGTCAGACAGAGAGGGAGCCGCGCCGTCATCTCTCCACCCTCCTCTCTGCTCCAGCAGAGCCAAGCTCGCCTCGCCTCCCACCTGTTCCCGGGGAGCGCAGCGGAGGAAGAAGCAGCACTATGAGCCCTTCCGTCTGTCATATTCCTTTTCTTCTGCTGCTACTGTTGCATGTGGTCATTGCTAGACCGTTGTTTCCACTACCAAGTAAGGCTAGCAATGAAGAGAAGAAGCCCATACAGACATTTCGACCATATAACATTGCTCACCGTGGGTCAAATGGGGAAATCCCTGAGGAAACAACTGCCGCTTACCTGAGGGCTATTAAAGAAGGCGCAGATTTTATAGAGACTGACATCCTTGCTAGCAAAGATGGGGCAT…
>i2_LQ_CK_c25167/f1p4/2457
GACAGACAGAGAGGAGCCGCGCCGTCATCTCTCTCCTCCTCTCTGCTCATATCAACCAAGCTCCTCGCTTTCCTCTGTTCCCGGGGATTGCGGCGGAGGGAGAAGCAGCACTATGAGCCCTTCCGTCTGTCATATTCCTTTTCTTCTGCTGCTACTGTTGCATGTGGTCATTGCTAGACCGTTGTTTCCATTACCAAGTAAGGCTAGCAATGAAGAGAAGAAGCCCATACAGACATTTCGACCATATAACATTGCTCACCGTGGGTCAAATGGGGAAATCCCTGAGGAAACAACTGCCGCTTACCTGAGGGCTATTAAAGAAGGTGCAGATTTTATAGAGACTGACATCCTTGCTAGCAAAGATGGGGCATTGATCTGCTTTCATGATGTAACACTTGA…
>i2_HQ_CK_c33762/f4p4/2206
ACGGACAGACAGAGAGGGAGCCGCGCCGTCATCTCTCCTCCTCCTCCTGCTCATCTCAACCAAGCTCCTGGCTTTCCTCTGTTCCCGGGGATTGCGGCGGCGGGAGAAGCAGCACTATGAGCCCTTCTGTCCGTCATATTCCTTTTCTTCTGCTGCTACTGCTGCATGTGGTCATTGCTAGACCGTTGTTTCCACTACCAAGTAAGGCTGGCAATGAAGAGAAGAAGCCCATACAGACATTCCGACCATATAACATTGCTCACCGTGGGTCAAATGGGGAAATCCCTGAGGAAACAACTGCCGCTTACCTGAGGGCTATTAAAGAAGGCGCAGATTTTATAGAGACTGACATCCTTGCTAGCAAAGATGGGGCATTGATCTGCTTTCATGATGTAACAC…
>i2_LQ_CK_c183492/f1p1/2021
GGCCGCGTGCTCCTATCCATCTATCCATTCTCTTTTTTTCTTCTTCCTCTTCCTCTGTCCGTTTCTCGACGGGTCCAAAAAAACAATTGATCGATTCCCAAAAGAAAAACAATTGACCAATTTTCTTGGCTGCCGAGGCAATCTTTGCTCTCCCCGCGACCTATAGTCCCCTCTGGGGCGGCTAGGGGTTGGGGATTTGTAATTCCGTCTTCTTGATTTCAGTCCGCTTGTTCAAGTCGTTGAGGCCGGATTATGAGATGGGCCTCTTCTCGTGCCTGTTCCGGTGCCCTGAGGACGAGGAGGAGGTGGCCAAGGAGCAGGATGACGAGGAGGAGTCCAGCAGAATCGACCATCGACTCGCCTCAGAGTCATCAGAAAGTGTCCCACTGAGGGCTGAAT…
>i1_LQ_CK_c22933/f1p10/1772
CGACCTATAGTCCCCTCTGGGGCGGCTAGGGGTTGGGGATTTGTAATTCCGTCTTCTTGATTTCAGTCCGCTTGTTCAAGTCGTTGAGGCCGGATTATGAGATGGGCCTCTTCTCGTGCCTGTTCCGGTGCCCTGAGGAGGACGAGGAGGTGGCCAAGGAGCAGGGTGACGAGGAGGAGTCCAGCAGAATCGACCATCGACTCGCCTCAGAGTCATCAGAAAGTGTCCCACTGAGGGCTGAATCCAGGCAAGAAGAAGAAATTCAAAGAAATGGCGCACATAATGAAGCAACAATCTTCAGTTTGCGTGAGCTTGTTGATGCCACCAAAAACTTCAGCCTGGATTTCCATTTGGGCCGAGGGGGATTTGGTTGTGTCTATAAAGCATATCTGAACGATG…
>i2_LQ_CK_c96576/f1p2/2438
GTAGGAGTCCGGTTCCGATTCATACATCCTCTCTCTTGTATAAATTCCCTCCCCCCTCGACATAGGCTGCCTGAATTCAGGGCGGTTCTCAAGATGTCGATGTCGACCGAGCAGCAGCAGCAGCAGCAGACCGCCGTCACCAAGAAGCACAGCGTAAGCACGGAGAGGAGGAGAGCCAAGTCCAAGAAAAAAACAGCACAGGATCCATACGATTCGTTGTACGGCCGCGTCCCCTTGAAGATGTTCCACGAGAGGCCATGGACGTACGCTGGATGGCTCGATGGATCCAAGGTGGGCAATTACGTGCTGCTCTTTGGCAATGTGATGCGGGTCCGGCCACTGAGCAAGACGAGCACCATTGTGGTGCTGCTCAGCAGGTGTAGAACGGTGCGCTGTATG…
>i2_HQ_CK_c25935/f4p2/2766
ATTTTATTATTCCCGCCCCGCGCCCGCCGCCGCCGCCGCCCCCGCCACGCGCCGCCGCCCCCCCGCCCCCCGCCCCAGCAGGTTTACGAAATCTGCACCTCGTAGGAGTCTCCCGTTTCCGATTATTCATACAGCAGAAGGCTTAGGGTTACTAGATCTGCTGCCGGCGGGGTAGGAGTCGGTTTCGATTCATATACAGCAGCAGCAGGCTTTCTAGGGCTACGAAATCTGCTCCTGGTAGGAGTCCGGTTCCGATTCATACATCCTCTCTCTTGTATAAATTCCCTCCCCCCTCGACATAGGCTGCCTGAATTCAGGGCGGTTCTCAAGATGTCGATGTCGACCGAGCAGCAGCAGCAGCAGCAGACCGCCGTCACCAAGAAGCACAGCGTAAGCACG…
>i2_LQ_CK_c170758/f1p2/2608
GGATTACGAAATCTGCTCCTGGTAGGAGTCCGGTTCCGATTCATACATCCTCTCTCTTGTATAAATTCCCTCCCCCCTCGACATAGGCTGCCTGAATTCAGGGCGGTTCTCAAGATGTCGATGTCGACCGAGCAGCAGCAGCAGCAGACCGCCGTCACCAAGAAGCACAGCGTAAGCACGGAGAGGAGGAGAGCCAAGTCCAAGAAAAAAACAGCACAGGATCCATACGATTCGTTGTACGGCCGCGTCCCCTTGAAGATGTTCCACGAGAGGCCATGGACGTACGCTGGATGGCTCGATGGATCCAAGGTGGGCAATTACGTGCTGCTCTTTGGCAATGTGATGCGGGTCCGGCCACTGAGCAAGACGAGCACCATTGTGGTGCTGCTCAGCAGGTGT…
>i4_LQ_CK_c3238/f1p6/4972
ACCGCTCTCGCATACATCGATCTCGCGCTCTCAGCAAATTAACACCCCCTTCCAGATCGCAATGGCTCACGTCCTCGCCGCCGCGGAACCCCTCACCCTCCTGAAGCGCCCTCCGCCGCCGTTCGGCGACGAGGACAACAACGGCAGCACCGACGAGAAGCCGGCGGTGAAGGCGCGCCGCCGCGAGTCCGACCCGGCGGCGGCGCTGGCCGCGGCGCGGCACGAGTTCGGCGAGCACGGCGGCGTGAACATGTCCATCGAGGCGTCGGCGACGTTCACGGTGATGGAGCCGGACACCATGCGGCGGCTCTTCGCGGGGGAGCTGGGCCCGGAGCGCGGCGACCTGTACATCTACAGCCGCCACTTCAACCCGACGGTGCTGGCTCTGGGGCGGCAGAT…
>i2_LQ_CK_c8011/f1p11/2704
AGCTTTAGACCTCAAGTAACACCAGGGTAAGTTGGGGCCTCTAATCGATCTAGCATATTTCCTTCGGCCTATGAAACATGTCGAAAATTTATAAAATTAGGATGTATCTTATACTATTTAGTGTCTATATACGTTCAAATTTAGATAAATATCAAATAACTTATATGGGACGAAGGGAGTATATGGTCTTTTTATATGTCCAACATAGATGTGTGGGGAAGTAGATTCCAGAGATGGTATCGAGATTCGACGGCCACAAATAGAACGAATCGCAAGATTCTCATTAAAAAAAGAGTGGAATAGAGAGTAATAAAATCATACCCAACGCCATAACGATTATGACATGACCAACTCGACATTCTTAATTTGTAATTGCTTCAGAAATCAGCATATAATATA…
>i1_LQ_CK_c78314/f1p0/1768
ATCGCCGCCAGCCCGCCACTGACCACCTCGGGCCTCCGACGATGCGGCCCGGGCTGCCTCCGGAGACGCTGAGCTCCGGCGACTACGAGCTGCTCCAATTCCTATATGCCTCCCTCCCGGAGCCGCCGGTCTCCACATTCCCCTCCCTCTGCTGCGCCGCCGACGGAGACAAGACCGACCGCGTCAGCCGCCTCCCGGACGATATCCTCCGCCGCATCGTATCCCTCCTACCGGCCAAGGACGGCGCGCGCACCACCGTGCTCTCCTCGCGCTGGCGCGGCCTCTGGCACTCCGCGCCGCTCGTCCTCGCCGACACCCACCTCCTCCCCGGGGGCGACGCGGGGGTTCGGCCCGCCCGCGCCGGCGCCGCCTCGCGCGCCGTCACCAGCGCCGTCTCCG…
>i1_LQ_CK_c60502/f1p0/1726
AGTCTAGTGTGGACATACTACGCCTGACACAAACCAGCTCGTTCCCCGCGTTGCCCTCGCCCAAAACCCTCCTCCGCGTGCCGTGCGGCGGCCAGTATCGCCGCCAGCCCGCCACTGACCACCTCGGGCCTCCGACGATGCGGCCCGGGCTGCCTCCGGAGACGCTGAGCTCCGGCGACTACGAGCTGCTCCAATTCCTATATGCCTCCCTCCCGGAGCCGCCGGTCTCCACATTCCCCTCCCTCTGCTGCGCCGCCGACGGAGACAAGACCGACCGCGTCAGCCGCCTCCCGGACGATATCCTCCGCCGCATCGTATCCCTCCTACCGGCCAAGGACGGCGCGCGCACCACCGTGCTCTCCTCGCGCTGGCGCGGCCTCTGGCACTCCGCGCCGCTCG…
>i2_LQ_CK_c82422/f1p2/2993
ACGGAGGCTCTTTCCTGATTTGTTGGTATGTCGCGGTGAGGTGCGGGGTGTACCCATGTTTGTGGGCCTTCTGGCCGTCGGCGGGGTGGTGTTGCTCATTTGGCGCGCGGCGGCAGTTCTTGCAGGCGGCGGGGTGCTGCTGCTCTCTCGCCGCGCGACGGCGGCGTCCGCGGGCGGCGCGGTCGGCCTCCTACTCCAACCCCGACGCGCCTGCTGTGCGCCCACTCCACTTCGTTGCCCCTGCTCCTCCCCCACCACGCGAACTACCAAGCTCTGGATCCCACCATGTGAGATCCCCGCCCCGGAGGGCTTCCGCCGTTACGCCCGAAGGGCTGCTGCTGCCGCTCCGCGTAGGGCTGCCGCCACCACGGCCCGGTGGCCGGGCACAGTCGACGTCGG…
>i2_LQ_CK_c37168/f1p1/2883
ACGGGAGGCTCTCTTCCTTGATTTGTTGGTATGTCGCCGGTGATGGTGCGGGGGTGTACCCATTGTTCTGTGGCCTGCTGGCCGTCGGCGGGGTGGTGTTGCTCATTTGGCGCGCGGCGGCAGTTCTTGCAGGCGGCGGGGTGCTGCTGCTCTCTCGCCGCGCGACGGCGGCGTCCGCGGGCGGCGCGGTCGGCCTCCTACTCCAACCCCGACGCGCCTGCTGTGCGCCCACTCCACTTCGTTGCCCCTGCTCCTCCCCCACCACGCGAACTACCAAGCTCTGGATCCCACCATGTGAGATCCCCGCCCCGGAGGGCTTCCGCCGTTACGCCCGAAGGGCTGCTGCTGCCGCTCCGCGTAGGGCTGCCGCCACCACGGCCCGGTGGCCGGGCACAGTCG…
>i2_LQ_CK_c62703/f1p0/2958
GCGGTGTCTACACTCTCTCTGCCATCCCAGAATCAAACACCTCCATGGTCGCCGCCTGCCCGCCCACCACCACAGACGGAGGCATCTGCTCCCACCTTTTGACCGCGCGGCTCCCACTCTCCGCTCCGGCGGGGTCGACTCTCGCCGTCTCGCGGTCCCCGCTGCGGCTTTTGCTGATCTCGCCGGCGGCTGAGCTGGTTGGCCTGGCTTGCTATGAACAGATGGTGAGTGTCTTAGCAGGGGTGACGACATCTGTCATCAGCAAGCTCACTGCCCTGCTTGGGGAGGAGTACGCAAAGCTGAAGGGTGTGCACAGGGAGGTGGAGTTCATGAAAGATGAGCTGAGCAGCATGAATGCACTCCTTCAAAGGCTTGCAGACGTAGACTGCGATCTTGATG…
>i3_HQ_CK_c5271/f2p5/3266
CCTTCACTTCTCACACTGCCTTCGCTCTCGCCTCTCGCGGTGTCTACACTCTCTCTGCCATCCCAGAATCAAACACCTCCATGGTCGCCGCCTGCCCGCCCACCACCACAGACGGAGGCATCTGCTCCCACCTTTTGACCGCGCGGCTCCCACTCTCCGCTCCGGCGGGGTCGACTCTCGCCGTCTCGCGGTCCCCGCTGCGGCTTTTGCTGATCTCGCCGGCGGCTGAGCTGGCCTGGCTTGCTATGAACAGGTATTAGCTTTGTCGTGCTGAAGCTTGGGGTTACATTTGCTATGAATTGGGCATTTGCCAGATAATCCATCAAACTTCCAACAGATGGTGAGTGTCTTAGCAGGGGTGACGACATCTGTCATCAGCAAGCTCACTGCCCTGCTTGG…
>i1_LQ_CK_c20343/f1p1/1913
GAAGCGTTCAAACAGAAACAAGCACCGCGTGCCCGGAACTGACGCCTTTCTCCGCCACCGCGACCCTCTAGGTTGGCTCCCCTGGATATCTCAGGCTGGGCAAGGCATACGTGGGAAAGGCATACGCAGGGCGGCCACCATCACAAGGGGCGGCAGGCATAGCCCATGGAGGGGTAACAGGGTGGAGGCGGATTCCGGTGAGGTATTGCCGGAATCGATCACATCAACCTGGATTGGATTTCCTATTTTTGCCCAGATCCGACTCGAATCGGACACAGCTAATTCTTTGTCGAATCAAATTGGCGTGGAAAGGATCAATAAGTACAACGCGGCCGGACCAGAGTTGCCGCCCTTCTCTTTCTAGTCTTGGATCCATTGATCGCCGGTGTTATCCACGAT…
>i2_LQ_CK_c80611/f1p2/2843
AAGCACCGCGTGCCCGGAACTGACGCCTTTCTCCGCCACCGCGACCCTCTAGGTTGGCTCCCCTGGATATCTCAGGCGTGGGGCAAGGCATAGTGGCATACGCAGGGCGCCGCCATCACAAGGGGCGGTTAGGCCATAGCCCATGGAGCCGGAGGTATGTGGCTCTGCCTCTGAAATCTTTGATTTTCTTTGTAGCGCCATCAAGACCGGATTCAAATCCGCCATTTCAGGGGTAACAGGGTGGAGGCGGATTCCGGTGAGGTATTGCCGGAATCGATCACATCAACCTGGATTGGATTTCCTATTTTTGCCCAGATCCGACTCGAATCGGACACAGCTAATTCTTTGTCGAATCAAATTGGCGTGGAAAGGATCAATAAGTACAACGCGGCCGGACCA…
>i3_LQ_CK_c39685/f1p5/3226
GGAGACACCGGCAATTCCAACCTAATTTTTTTGCCCACCTCTCCGCACAATCCAAACGATCACCTAGTCCCTCAGCCGCGCCGCGTTCATCGCCACATCGGTCCTCTCTCCCCCTATTCTCTCTCTTCACCTCTGCTCCTCCTCGGTGGGCGCTTCCGGGATTTGCGCTACGGGATGCTCCGGTCATGGCGGAATCTGGACCGTATTTCCCGATCTGCTTATGAATCCTTGAGCATGGCAAGGAAACTTTCACTACAGGGCCAGCCGAAATGGCCCAGCCACCTCCGTTGTGGCAATGATTTTTTCTGCACATTTAATAATGCCCGAAGTGAGCAATTTTCGAGCACCAAAGGGATAGATAATGCAGAAATGAGGAAGGAAACCAAGAACGTAAATGTA…
>i3_LQ_CK_c23703/f1p0/3441
AACCCTAATTTTTTTGCCCACCTCTCCGCACAATCCAAACGATCACCTAGTCCCTCAGCCGCGCCGCGTTCATCGCCACATCGGTCCTCTCTCCCCCTATTCTCTCTCTTCACCTCTGCTCCTCCTCGGTGGGCGCTTCCGGGATTTGCGCTACGGGATGCTCCGGTCATGGCGGAATCTGGACCGTATTTCCCGGTGCGCGTTTTGTTCGTGGAGTTTTTTTTTTTACTCTGGATTGAGACTACAGTTAAATTCGGGCGTTTGAAATCTTATTATCCTGTCAAGTCTTATTGCTGTTAATTTATGGCGAATTGAATTTCTGTTGCGCTAGATTTAGAACCGGTGATTATATTTGGATTCGTAACCTGCAAATTATACTGCATACTGCTTATATGGATC…
>i2_LQ_CK_c131975/f1p0/2798
ATCAATCACCACAGGAGATGAGAGAGCAACGGAAAGGAGGCGGGTCGTGCGCGGCTCCGTGAGGCCGCCGCCGACGAGCGCATCGCTGGAGGCTCCACCAAGACGCCTCTGACATCCGCCGTCGTTCTGCCTTGCCCCCATCCTTCTGCCTTGCCTCTCACCTCCATCAAATCGCCATTGCTGAAGCTGAACTCCAGGCTCTAGACGACTGTTTAGTAGTTTGGAACTGAACTTTTACTGCGATAATTTCTGAAGGGGGAGGAGAACAACCACTCTCCCATATTCTGCCGGTATGCCTCTGCCCCTATATCTAAATCAGGAAATCGCTGAGGTGGTGGCAATTAGTTCATATCTTGATTACGTTCGGAAATAGATACCTGCGATTTTCTGCCTAAACTG…
>i2_LQ_CK_c121542/f1p0/2914
ACAGGAGATGAGAGAGCAACGGAAAGGAGGCGGGTCGTGCGCGGCTCCGTGAGGCCGCCGCCGACGAGCGCATCGCTGGAGGCTCCACCAAGACGCCTCTGACATCCGCCGTCGTTCTGCCTTGCCCCCATCCTTCTGCCTTGCCTCTCACCTCCATCAAATCGCCATTGCTGAAGCGGAACTCCAGGCTCTAGACGACTGTTTAGTAGTTTGGAACTGAACTTTTACTGCGATAATTTCTGAAGGGGAGGAGAACAACCACTCTCCCATATTCTGCCGGTATGCCTCTGCCCCTATATCTAATCAGGAAATCGCTGAGGTGGTGGCAATTAGTTCCTATCTTGATTATGTTCGGAAATAGATACCTGCGATTTTCTGGCTAAACTGGTTTGTGTTGCG…
>i1_LQ_CK_c28734/f1p0/1768
CAGTGGCTCACTGAAGAGGATCTTCTAGGTATGGGGATCACTTCCCTTGGACCTAGAAAGAAAATTATCCATGCCCTGGGTGAATTAAGGAAGAAAAATGATCATACCAATGATATGGAAGAAGATGTGGTAATTTCTGAAAATACAAACAGAACTAAAGTCCCTATGAATGGGAACAAATTAATTACGGAGTACTTTAGGTGTTCCCCATCTGATCAGAAACAAAGAGGCAGCAAAGTTCAAAGACCATCTAATGTAAATAACCAGAAAAATTCTAGTGCCAAAGTGGCTACTAGCAGAAGTCATACCCGTAAAACGAAGGTTAAAGATACACCTATATGGTGTTGCATCCCAGGAACACCCTTTCGAGTGGATGCATTTCGTTACTTACGGGGAGAG…
>i3_LQ_CK_c6416/f1p3/3164
AGCGAGCTTTCCATTCATTTCTTCTCAAAAAGCTCGGCGAAAAAATCCACCTCCCACCTCCTCACCCAATTCCTCCCTCGCCCAAAGCAGCGAAAACAAACCTCCGCGAACCATGGCCGCCGGGCGACCTCCACATCCCATGCAAACCACAGCAGGCCATTCATCGCCGCCGTACGCCCGCGACGACGACGACGACTTCCAGATCCCTCTCCACGCCCGCCCCTTGAAGCCCCCCAATGGCGCCGTCTCCCGCCACCTTCGCAAGAAGCTAAAACTTCCGTCACCATACTCCGGGAAGGAGAACCGTCCTGTCGCCAGCGGCACGGCTTCCGCGGGGACGGTTGCTGCGGCGGCTGCCGAAACCCTAGCGGCCGGTTCGAGGGTTGGCGGCGCCGGCCT…
>i2_LQ_CK_c68619/f1p3/2292
CCGCTTCCGCTCCTCCAGCACATGGCGGCATGACCCATCCCGCCGCTACGCCCACCTGCGCACCCGCACTGCCTCGGCGTCTCCGCGGCGCCAAGTAGCGGAGCAGCGGCACGACGATGAAGCCGCCGCCGCCGTCGACGCCGCCGCGGCAGAGCAGCCGGGGATGGGGAGGCGCGCTGGGCCGCCGCCGGGCCTTCGCGTGCGTCCTGGCCGGGGCCGTCCTCGCGCTCGCGCTCCTCTGCCTCTTCTACGGCGCCGCCTTCGGCCCCACCCTCCGCCGCCGCCACCCTCGCGCCCCGCTCCGATCAGTTCCGCAGGCCCAGGCCCCCGTCCCCGCCGACCTCGCGCTCTCCTCCCTCCCGGTGTGCGACGCGGTGCACTCGGAGCTGATCCCGTGCC…
>i2_LQ_CK_c18805/f1p3/2305
GCGGTCCGCCCCGTCCCTAGACCGACCGCGGTCCACTCTCGGTCTCCGCCGCCGTGCCCGTGCTGCCGTGCGCTGCCGTGTTTCCGCTCCATTCCACGCGCCGCTCCCCTTCCGCTTCCGCCTCCTCCAGCACATGACGGCATGACCCATCCCGCCGCTACGCCCACCTGCGCACCCGCACTGCCTCGGCGTCTCCGCGGCGCCAAGTAGCGGAACAGCGGCACGACGATGAAGCCGCCGCCGCCGTCGACGCCGCCGCGGCAGAGCAGCCGGGGATGGGGCGGCGCGCTGGGCCGCCGCCGGGCCTTCGCGTGCGTCCTGGCCGGGGCCGTCCTCGCGCTCGCGCTCCTCTGCCTCTTCTACGGCGCCGCCTTCGGCCCCACCCTCCGCCGCCGCCAC…
>i2_LQ_CK_c29409/f1p39/2082
ACCACCGCACCGTCCGCACGGCTTCGTTTCTGCCCCTCTGCCCAAGAATTCCTTGGTTCCTTTCCCTCGGCAGCTACACATTTCCAAATCTGCACACCCCGTCGCCCGCGTATATAACCCGGGGCATCGCCTCCCCCACAACACACACCAAATCCTCCTATTGCACCTGATTCAAGTCTCATAGAGAGAGAGCTTAGCTAGAAGCGGCGGCGGCGGCGACGACATTAGCTTTTAGCTTCACCTTGTTCTCTGCTCGGTCGATCGGCTGCAGCCCGCAGCGATGGTGCTCACCAGGGCCCCCTCCGACACCGACGTGTCGGTGCACTCGACCTTCGCCTCGCGCTATGTCCGGTCGTCTCTCCCAAGGTACCGTATGCCGGAGAACTCGATCCCCAAGGA…
>i2_LQ_CK_c144152/f1p31/1927
ACACAAATCCTACGCACCTGATCAAGTTTCAGAGAGAGCGTTGAGCTTGAGGCGGCGGCGACATTAGCTTTTAGCTTCACCTTGTTCTCTGCTCGGTCGATCGGCTGCAGCCCGCAGCGATGGTGCTCACCAGGGCCCCCTCCGACACCGACGTGTCGGTGCACTCGACCTTCGCTTCGCGCTATGTCCGGTCGTCTCTCCCAAGGTACCGTATGCCGGAGAACTCGATCCCCAAGGAGGCGGCGTACCAGATCATCAACGACGAGCTGATGCTGGACGGCAACCCGCGCCTGAACCTCGCCTCCTTCGTCACCACGTGGATGGAGCCCGAGTGCGACAAGCTCATCATGGCCTCCATCAACAAGAACTACGTCGACATGGACGAGTACCCCATCACCA…
>i3_HQ_CK_c61410/f4p0/3371
GAACACTTGCCGTGCATGCGCAGCGAGCTCGCCGGCATGGACATCCCACTCCCATTGCTGCTCTCCACTCTGGCCATCTCTGCTACCATATGCTATGTCTTGTTCCGAGCCGGCAAGAGGCGCCGTGCGCCGCTGCCGCCTGGCCCGAGGGGCTGGCCGGTGCTTGGGAACCTCCCGCAGCTGGGCGGCAAGATGCACCAGACCCTGCATGAGATGACCAAGGTGTACGGGCCCGTGCTCCGCCTCCGGTTCGGCAGCTCCGTGGTGGTGGTGGCTGGGTCAGCCGCCGTGGCCGAGCAGTTCCTCCGCACCCATGACGCCAAGTTCAGCAGCCGGCCGCCCAACTCCGGTGGCGAGCATATGGCGTACAACTACCAGGACGTGGTGTTTGCGCCCTAC…
>i3_LQ_CK_c7762/f1p0/3201
GACACTTGCCGTGCATGCGCAGCGAGCTCGCCGGCATGGACATCCCACTCCCATTGCTGCTCTCCACTCTGGCCATCTCTGCTACCATATGCTATGTCTTGTTCCGAGCCGGCAAGAGGCGCCGTGCGCCGCTGCCGCCTGGCCCGAGGGGCTGGCCGGTGCTTGGGAACCTCCCGCAGCTGGGCGGCAAGATGCACCAGACCCTGCATGAGATGACCAAGGTGTACGGGCCCGTGCTCCGCCTCCGGTTCGGCAGCTCCGTGGTGGTGGTGGCTGGGTCAGCCGCCGTGGCCGAGCAGTTCCTCCGCACCCATGACGCCAAGTTCAGCAGCCGGCCGCCCAACTCCGGTGGCGAGCATATGGCGTACAACTACCAGGACGTGGTGTTTGCGCCCTACG…
>i1_LQ_CK_c5751/f1p0/1715
AAAATCGTCGAAACCCTAGCTCGCTTTCGCCGCCAATCTCCCCCACCTCGCCGTCGCCATGGGCAAGAAGCGGAAGCTCGAGACCAAATCCACCGCCGCTGCCAAGGCCGCCGCCGCTAAGGCCACGGCTGCTGCTGCTAAGATCGCCGAACCGGCGGCTCCCACCCCTCAGCCCGAAACCCTAGCCGAATTCTACGCCCCGTCCTCCCAACCCGTGGCCCAGAAAAGCGGATCCGCCGCGGAGGAGAAGCCGCCCCAGGAGCTGGGCGGCGAGGAGGACGAGTGGGAAGAGGTGGAGGTGGAAGAGGAGGTGGACGAGGAGGAGCAGCAGCAGCAGGCGGAGGAGGAGGTGGACGAGGGCGAGAGCGACCCCGCCTCGATCCAGGCGCTGCTGGAGGC…
>i2_LQ_CK_c32989/f1p3/2983
ATCGCCCACCCATATCTCGTTTTCCCTTCCCAAATCGTCGAAACCCTAGCTCGCTTTCGCCGCCAATCTCCCCCACCTCGCCGTCGCCATGGGCAAGAAGCGGAAGCTCGAGACCAAATCCACCGCCGCTGCCAAGGCCGCCGCCGCTAAGGCCACGGCTGCTGCTGCTAAGATCGCCGAACCGGCGGCTCCCACCCCTCAGCCCGAAACCCTAGCCGAATTCTACGCCCCGTCCTCCCAACCCGTGGCCCAGAAAAGCGGATCCGCCGCGGAGGAGAAGCCGCCCCAGGAGCTGGGCGGCGAGGAGGACGAGTGGGAAGAGGTGGAGGTGGAAGAGGAGGTGGACGAGGAGGAGCAGCAGCAGCAGGCGGAGGAGGAGGTGGACGAGGGCGAGAGCGA…
>i1_HQ_CK_c10086/f2p31/1440
ACAGACAGCCGCAGCGAGAACCAAAGCCCAAACCAACCAGCGATCAGCGACTCAGCGGGCGCGCGTGTGGTGGGAGAAAGCTTAGCTTGGTCGTGTCCCGTGTGTGTGGGTCACTGCAGCAGAGCATAGCAGAGGACCTCCTTGCGATGGCAGCAGCCGTGGCCACCGTGGCCTCCACCCCTGCCTCCAGGCGCCTCCCCGCCCACCCGCTCTCCGCCTCCACCGCCGCGCCGTCCCTCATCCGCCTGCCCGGATCCTCCAGGCGCCTCCGCCGGGCCCTGCGAGTCTCGGCCGCCGCGGAGGACCCCGACGTGCTGCCGGGGCCCGGCGCCGGCGACCTGGAGATGCTGCCGGCGGGGCTGCTGGAGGACCTGCCCCTGCCGGAGGGCGCGCTCGGGG…
>i1_HQ_CK_c29344/f3p9/1998
ACAGAGAGCCGGCAGCGAGAACCAAAGCCCAAACCAACCACGCGCGCGCGCGCGGTGTGATGGGAGAAAGCTTAGCTTGGCCGTGTGTGTGGGTCACTGCAGCAGAGGACCTCCTTGCGATGGCGGCAGCCGTGGCGACCGTGGCCTCCACCCCTGCCTCCAGGCGCCTCCCCGCCACCCGCTCTCCGCCTCCACCGCCGCGCCGTCCCTCATCCGCCTGCCCGGATCCTCCAGGCCCCTCCGCCGGGCCCTGCGAGTCTCGGCCGCCGCGGAGGACCCCGACGTGCTGCCGGGGCCCGGTGCCGGCGACCTGGAGATGCTGCCGGCGGGGCTGCTGGAGGACCTGCCGCTGCCGGAGGGCGCGCTCGGGGGTAGCCAGCTCGACATCGGGGGGCTCGC…
>i1_LQ_CK_c44904/f2p0/1771
GAAACTGCCAGCCTTCCCTCCTCGGCTCCTCTCACCCCACCACTTGCTCCGCAGCCGGCACCACCCAGCACGGCCGGAGGTCCCTCACGCGAGCACATCCATGGATTTCCTGCTGACCATGCTCCCCGCGAGCGGCGGGGGCGCCGTGGCCGCGGCCGCCGCGGCCGTCGGCGGGCTGGCCGCGGCCGCCACGCTCGCCGGCAAGGCCGGCATCGTCGGGATTGGGCAAAAGGACCGCTCCAACGCGCCCCCAGCTGTTCCCGGTTTACCGCTTATTGGAAATCTGCACCAGTTGAAAGAAAAGAAGCCCCATAAGACATTTGCAAAATGGTCCGAAATTTATGGGCCAATATACACAATAAAGACTGGGGCTTCATCTGTAGCTGTCCTCAACTCAGC…
>i1_HQ_CK_c8386/f2p2/1918
ACCGCCACTGCCAGCCTTCCCTCCTCGGCTCCTCTCACCCCACCACTTGCTCCGCAGCCGGCACCAGCACGGCCGGAGGTTCCTCACGCGAGCAGACCCATGGATTTCCTGCTGACCATGCTCCCCGCGAGCGGCGGGGGCGCCGTGGCTGCGGCCGCCGCGGCCGTCGGCGGGCTGGCCGCGGCCGCCACGCTCGCCGGCAAGGCCGGCATCGTCGGGATTGGGCAAAAGGAGCGCTCCAACGCGCCCCCAGCTGTTCCCGGTTTACCGCTTATTGGAAATCTGCACCAGTTGAAAGAAAAGAAGCCCCATAAGACATTTGCAAAATGGTCCGAAATTTATGGGCCAATATACACAATAAAGACTGGGGCTTCATCTGTAGCTGTCCTCAACTCAGCA…
>i2_HQ_CK_c89009/f2p12/2041
GAAAATACCCCCAGTAGTCAAACTGAACCCTAGCGGCTAACCCCGCTCCTCCTCCACCTCGTCGGCGCCACCGTTGCCGCCGCCCGACGGAGAACCCGCCGTCTCGAGGTGCCAGCCGCCTGCCGGTACCCTCTCCTCTCCGCAGCCATGATTTGCGCAATCTCCGGTGAGGTGCCGGAGGAACCGGTCTTGTCGAAGAAATCGGGCCTGCTCTTCGAGCGCAGGCTCATCGAGCGCTACATCGAGGACCATGGGAAGTGCCCGGTCACCAGGGACGATCTCGCCATGGACGACCTCGTGACAGTGAAGACCGACAAGATTGTGAAGCCTAGACCTCTGCAAGCTGCAAGTGTACCTGGACTCCTTGGTATGTTTCAGAATGAGTGGGATGCTCTTATG…
>i2_HQ_CK_c145290/f6p10/2062
CACCTCGTCGGCGCCACCGTTGCCGCCGCCCGACGGAGAACCCGCCGTCTCGAGGTGCCAGCCGCCTGCCGGTACCCTCTCCTCTCCGCAGCCATGATTTGCGCAATCTCCGGTGAGGTGCCGGAGGAACCGGTCTTGTCGAAGAAATCGGGGCTGCTCTTCGAGCGCAGGCTCATCGAGCGCTACATCGAGGACCATGGGAAGTGCCCGGTCACCAGGGACGACCTCGCCATGGACGACCTCGTGACAGTGAAGACCGACAAGATTGTGAAGCCTAGACCTCTGCAAGCTGCAAGTGTACCTGGACTCCTTGGTATGTTTCAGAATGAGTGGGATGCTCTTATGCTGTCTAATTTTGCTTTGGAGCAGCAGCTACACACAGCAAGACAAGAACTTAGT…
>i2_LQ_CK_c27363/f1p2/2281
CCCGCCGCTCGCCGAATCCAGCGCCGCGATGCACCCGCACGCCACGGGGGTCGAGAAGGCGGCCGCGCCGTACGGGTCCTGGGAGTCGCCGATCAGCGCCGCCGCCGTCTCCGCCGCCGGGAAGGCCGTCGAGGGGCTCGCCGTCGCCGGCGACGGCCGGCTCCTCTGGGTCGAGACGCGTCCCGAGGAAGGAGGGCGCGCTGTTCTCGTGAAGGAAGGGGCCGGGGAAAATGGCGGAAATTTGGATGTGACGCCGCAGGAGTTCGCGGTGCGGTCCCTGGCGCAGGAGTACGGCGGTGGCGCGTTTGCTGTGCAAGGGGATGTTGTTGTGTTCTCCAATTACAGCGACCAGCGCCTGTACAAGCAAACCATAGGAGATAACTCGCCACTACCTCTGAC…
>i2_LQ_CK_c22077/f1p2/2478
ACCACTGGTTTCCACACTTCCACTGCTCAGTTCCATTGCCCCGCCGCTCGCCGAATCCAGCGCCGCGATGCACCCGCACGCCACGGGGGTCGAGAAGGCGGCCGCGCCGTACGGGTCCTGGGAGTCGCCGATCAGCGCCGCCGCCGTCTCCGCCGCCGGGAAGGCCGTCGAGGGGCTCGCCGTCGCCGGCGACGGCCGGCTCCTCTGGGTCGAGACGCGTCCCGAGGAAGGAGGGCGCGCTGTTCTCGTGAAGGAAGGGGCCGGGGAAAATGGCGGAAATTTGGATGTGACGCCGCAGGAGTTCGCGGTGCGGTCCCTGGCGCAGGAGTACGGCGGTGGCGCGTTTGCTGTGCAAGGGGATGTTGTTGTGTTCTCCAATTACAGCGACCAGCGCCTGTA…
>i2_LQ_CK_c49227/f1p2/2725
ACCACTGGTTTCCACACTTCCACTGCTCAGTTCCATTGCCCCGCCGCTCGCCGAATCCAGCGCCGCGATGCACCCGCACGCCACGGGGGTCGAGAAGGCGGCCGCGCCGTACGGGTCCTGGGAGTCGCCGATCAGCGCCGCCGCCGTCTCCGCCGCCGGGAAGGCCGTCGAGGGGCTCGCCGTCGCCGGCGACGGCCGGCTCCTCTGGGTCGAGACGCGTCCCGAGGAAGGAGGGCGCGCTGTTCTCGTGAAGGAAGGGGCCGGGGAAAATGGCGGAAATTTGGATGTGACGCCGCAGGAGTTCGCGGTGCGGTCCCTGGCGCAGGAGTACGGCGGTGGCGCGTTTGCTGTGCAAGGGGATGTTGTTGTGTTCTCCAATTACAGCGACCAGCGCCTGTA…
>i2_LQ_CK_c116935/f2p2/2354
ATGGAGCTCAGTTGACTGGCGAATGGTACCACTGGTTTCCACACTTCCACTGCTCAGTTCCATTGCCCCGCCGCTCGCCGAATCCAGCGCACGCCCGGTCGAGACCGGACGGCCGCGATGCACACGCACGCCACGAAGGTCGAGAAGGCGGCCGCGCCGTACGGGTCCTGGGAGTCGCCGATCAGCGCCGCCGCCGTCTCCGCCGCCGGGAAGGCCGTCGAGGGGCTCGCCGTCGCCGGCGACGGCCGGCTCCTCTGGGTCGAGACGCGTCCCGAGGAAGGAGGGCGCGCTGTTCTCGTGAAGGAAGGGGCCGGGGAAAATGGCGGAAATTTGGATGTGACGCCGCAGGAGTTCGCGGTGCGGTCCCTGGCGCAGGAGTACGGCGGTGGCGCGTTTGCT…
>i2_HQ_CK_c84601/f3p2/2225
ACACTTCCACTGCTCAGTTCCATTGCCCCGCCGCTCGCCGAATCCAGCGCCGCGATGCACCCGCACGCCACGGGGGTCGAGAAGGCGGCCGCGCCGTACGGGTCCTGGGAGTCGCCGATCAGCGCCGCCGCCGTCTCCGCCGCCGGGAAGGCCGTCGAGGGGCTCGCCGTCGCCGGCGACGGCCGGCTCCTCTGGGTCGAGACGCGTCCCGAGGAAGGAGGGCGCGCTGTTCTCGTGAAGGAAGGGGCGGGGGAAAACGGCGGAAATTTGGATGTGACGCCGCAGGAGTTCGCGGTGCGGTCCCTGGCGCAGGAGTACGGCGGTGGCGCGTTTGCTGTGCAAGGGGATGTTGTTGTGTTCTCCAATTACAGCGACCAGCGCCTGTACAAGCAAACCATA…
>i3_LQ_CK_c38903/f1p4/3604
ACTCACCTGCCTCCGTCCCCTCCGCCCCAAAGCGCATATTCCTCCGAAATTCCAAATCTCACGAGCTCAATCGCCACCTCGCCGGAACATCGCATGGCGGCCGCGGCGGTGGCCACCTCCAACGGGGCCTCGGCCAACGGGCCCACGCCCGGGCGCCTCGCCTCCGTGTACAGCGAGGTGCAGACGAGCCGCATCGCGCACGCGCTGCCCCTCCCCTCCGTCCTCCGCTCCCACTTCACGCTCGCCGACGGGGCCGCCAGCTCCGCCACGGGGAACCCCGAGGAGATCGCCAAGCTCTTCCCCAACCTCTACGGCCAGCCGTCCGCGGCCGTGGTGCCCTCGGCCCAGCCGGTCGCCACCAAGCCGCTCAAGATCGGCGTCGTGCTCTCAGGAGGTCAG…
>i3_LQ_CK_c5977/f1p0/3886
ACCCGACTCACCTGCCTCCGTCCCTCCGCCCCAAAGCGCATATTCCTCCGAAATTCCAAATCTCACGAGCTCCATCGCCACCTCGCCGGAACATCGCATGGCGGCCGCGGCGGTGGCCACCTCCAACGGGGCCTCGGCCAACGGGCCCACGCCCGGGCGCCTCGCCTCCGTGTACAGCGAGGTGCAGACGAGCCGCATCGCGCACGCGCTGCCCCTCCCCTCCGTCCTCCGCTCCCACTTCACGCTCGCCGACGGGGCCGCCAGCTCCGCCACGGGGAACCCCGAGGAGATCGCCAAGCTCTTCCCCAACCTCTTCGGCCAGCCGTCCGCGGCCGTGGTGCCCTCGGCCCAGACGGTCGCCACCAAGCCGCTCAAGATCGGCGTCGTGCTCTCAGGAGG…
>i2_LQ_CK_c117579/f1p0/2336
AGACACCCAATCCGTCGCCTCGCGCTCCTCGTCCCCAATCCCCACCTCCTCTCCACCCCCGAATCAGCCGCCTCCTCTCCTCCCCCAATCAGCCGCCTCCTCTCTTGATCCCAATCGGCGACGTCCGTCGGAATGGAACGGAGCGGCAGCAAGCTGGGCAGGCGGCGGCGAACAGATGCGTCGAGCGAGGCCGGAGACGGGTCGGCGTGGCCGGAGAAGCGGTGCGACGGCCGGAGGCGACTGGCGCGGCCGAAGATGGGCCAGCGCGGGGCGGATCCGCGGTGGCGACGACCGGAGGCGACGGGCGCGGCCGGAGACGGGCCGGCGCGGGGCGGATCCGTGGCAGCGACGACCGGAGGTGAGGCCATCTCCCCTCCCTGCTCTCGTCATCTTCAGTGG…
>i4_LQ_CK_c3546/f1p7/4614
ACCCCGAATCAGCCGCCTCCTCTCCTCCCCCAATCAGCCGCCTCCTCTCTTGATCCCAATCGGCGACGTCCGTCGGAATGGAACGGAGCGGCAGCAAGCTGGGCAGGCGGCGGCGAACAGATGCGTCGAGCGAGGCCGGAGACGGGTCGGCGTGGCCGGAGAAGCGGTGGCGACGGCCGGAGGCGACTGGCGCGGCCGAAGATGGGCCAGCGCGGGGCGGATCCGCGGTGGCGACGACCGGAGGCGACGGGCGCGGCCGGAGACGGGCCGGCGCGGGGCGGATCCGTGGCAGCGACGACCGGAGGTGAGGCCATCTCCCCTCCCTGCTCTCGTCATCTTCAGTGGGCAGGCGGCAAGGGATGGTCTTGGCACAGCCTGATTCAACTCCAGATTATTCTA…
>i3_LQ_CK_c53139/f1p2/3950
GTCCCCAATCCCCACCTCCTCTCCTCCCCCGAATCAGCCGCCTCCTCTCCTCCCCCAATCAGCCGCCTCCTCTCTTGATCCCAATCGGCGACGTCCGTCGGAATGGAACGGAGCGGCAGCAAGCTGGGCAGGCGGCGGCGAACAGATGCGTCGAGCGAGGCCGGAGACGGGTCGGCGTGGCCGGAGAAGCGGTGCGACGGCCGGAGGCGACTGGCGCGGCCGAAGATGGGCCAGCGCGGGGCGGATCCGCGGTGGCGACGACCGGAGGCGACGGGCGCGGCCGGAGACGGGCCGGCGCGGGGCGGATCCGTGGCAGCGACGACCGGAGGTGAGGCCATCTCCCCTCCCTGCTCTCGTCATCTTCAGTGGGCAGGCGGCAAGGGATGGTCTTGGCACAGC…
>i3_LQ_CK_c47453/f1p0/3007
ACCAAGACTTCGCTCAACAAAAAATAAAGTCCCACCATCTTCCTTACCCGCTCCCAAACCCTAGCCCGCCTCGCCGGCGGTGGCCTCTCCGGCGATGGACACGGAGGAGGCGTCCCACCCTCCCAAGACTCCCCGCCGCCCCCGGCGCCGTGACCTCAACGCGCTGGATCCCAATTTAGAGGAGTCTGATGGAGAGGACATTGGCATTCCAGAAGTTGGCATGGTGTTCAATAACCACATAGAGGTCAATCGATTCTACCGTAGGTATGCCCGTCGTGTTGGTTTTGGTGTCTCAGTTAGGAGGTCCTCCTTCTCACAAGAAGGCACCTGCTTATATCTCGAGCTGATGTGCTGTAAAGGAGGGCGTCCTCGTTATGAGCCTAAGTTCAGGAAACGAGC…
>i3_LQ_CK_c45978/f1p2/3047
GTCTAATTCATTTGTCACCAAACTTCGCACCCACCATCTTCCTTACCCGCTCCCAAACCCTAGCCCGCCTCGCCGGCGGTGGCCTCTCCGGCGATGGACACGGAGGAGGCGTCCCACCCTCCCAAGACTCCCCGCCGCCCCCGGCGCCGTGACCTCAACGCGCTGGATCCCAATTTAGAGGAGTCTGATGGAGAGGACATTGGCATTCCAGAAGTTGGCATGGTGTTCAATAACCACATAGAGGTCAATCGATTCTACCGTAGGTATGCCCGTCGTGTTGGTTTTGGTGTCTCAGTTAGGAGGTCCTCGTTCTCACAAGAAGGCACCTGCTTATATCTTGAGCTGATGTGCTGTAAAGGAGGGCGTCCTCGTTATGAGCCTAAGTTCAGGAAACGAGCC…
>i3_LQ_CK_c5323/f1p0/3496
CTGTCCAACCCTAGCCGCCATGCCTTCTCACCCCACACAATTTCCTTCCTCCACCCGTCGGTGTTCTCTACGCGTGCCCCGTCCGCCCACCTCGGCGACGCGCCGCCGCCCCTCTCCCCTCTCCCCTCTATCAGGCGCCCCTCGGATTACCTCCTCCAACGTGTCACCACAAACACCCATCCGATCCGGTCGCCACCACCTCCTCGTCGCTGTTAGCGCCTCCACCGGACGGATCTAGTCTTCAATGTCTCGCCGCGAATGTATGTCCTCCACAGCGCGTCTCAGGGCATGTTGAGATAAGGTATCGACTGTACATGGAAAACAACAGTCCCCAAGCTGCATACATGGCGAGCTACCTGCATGAGCGCCTGAGCTAGCCTCTGCTTTCCTTTAGTTCAT…
>i3_LQ_CK_c42910/f1p0/3100
ACCCCACACAATTTCCTTCCTCCACCCGTCGGTGTTCTCTACGCGTGCCCCGTCCGCCCACCTCGGCGACGCGCCGCCGCCCCTCTCCCCTCTCCCCTCTATCAGGCGCCCCTCGGATTACCTCCTCCAACGTGTCACCACAAACACCCATCCGATCCGGTCGCCACCACCTCCTCGTCGCTGTTAGCGCCTCCACCGGACGGATCTAGTCTTCAATGTCTCGCCGCGAATGTATGTCCTCCACAGCGCGTCTCAGGGCATGTTGAGATAAGGTATCGACTGTACATGGAAAACAACAGTCCCCAAGCTGCATACATGGCGAGCTACCTGCATGAGCGCCTGAGCTAGCCTCTGCTTTCCTTTAGTTCATAGCTCCGATGGCGACCCGAGCTCTCCAGA…
>i3_LQ_CK_c42236/f1p0/3189
AACCCTAGCCGCCATGCCTTCTCACCCCACACAATTTCCTTCCTCCACCCGTCGGTGTTCTCTACGCGTGCCCCGTCCGCCCACCTCGGCGACGCGCCGCCGCCCCTCTCCCCTCTCCCCTCTATCAGGCGCCCCTCGGATTACCTCCTCCAACGTGTCACCACAAACACCCATCCGATCCGGTCGCCACCACCTCCTCGTCGCTGTTAGCGCCTCCACCGGACGGATCTAGTCTTCAATGTCTCGCCGCGAATGTATGTCCTCCACAGCGCGTCTCAGGGCATGTTGAGATAAGGTATCGACTGTACATGGAAAACAACAGTCCCCAAGCTGCATACATGGCGAGCTACCTGCATGAGCGCCTGAGCTAGCCTCTGCTTTCCTTTAGTTCATAGCTCC…
>i3_LQ_CK_c27460/f1p8/3438
TCCGCCTCTCCATCCTCCTGTCGGCACCAAGATAGAGGAGCTCCGCCACATCCCTCACTCTCCCCAAGCTCACGCCGCCATATCTGCCATGGAGGATTACGCGGGGAAGCGGAGGAATGGTCAGGGGGAACGATGCGGGGGGATCGGCCGGTTGCGCTGTTGTTGGCTTGTTGCTGCTCTCAACCCGTTGTTCCCTCACCAATAGCCAGCCTGATGTGATGCTTCTCATGAACCAATGTGTCTTGTTGTAGTGATTGACAACAGTAGCAGGACACATGGAGCGAGTGGTTGACGCGGGAGAGAAGCCGAGAGAAGTTGCAGAGATGGCGGTGCGCGTGCACGGGGTGCTCGAACCCTGCCAACACATCCTGCATCTGGTTGCCGACGCGACTCAAACCA…
>i3_LQ_CK_c53401/f1p5/3327
CCATGGAGGATTACGCGGGGAAGCGGAGGAATGGTCAGGGGGAACGATGCGGGGGGATCGGCCGGTTGCGCTGTTGTTGGCTTGTTGCTGCTCTCAACCCGTTCTTCCCTCACCAATAGCCAGCCTGATGTGATGCTTCTCATGAACCAATGTGTCTTGTTGTAGTGATTGACAACAGGTATGGCTTCATCCCCCACTTGGACCTTGGTTTGTTTCATTTTCCATGATGGATGCGTATTGGTGTGATGGTATGTAAGCTTGTAGTGTTAGATCGAGTGACGGATATCAGATAGTAGCAGGACACATGGAGCGAGTGGTTGACGCGGGAGAGAAGCCGAGAGAAGTTGCAGAGATGGCGGTGCGCGTGCACGGGGTGCTCGAACCCTGCCAACACATCCT…
>i2_LQ_CK_c167345/f1p2/2513
AAGCAGACAGCCACCACACGACGCCAACTCGCGAGCCAATCGAAAGCTCTGGAGTAGCCGACAGCTCGCCCCGCGACGATGCCTCGCCGCCCCGGCGCCGCGCTCCTCGCCCTCGCGGTGCTCCTGGCCGCCGCCGCGGCCGCGGTCCCCGGGGCCACCGGGTTCCACCTCGGCGGCGACGAGAGCGGCCTCGTGCGGGGCATGCTCGCCGCGATCCGCGAGCAGGCCGAGGCCGAGGACGCCGCGCGCTTCGCCGTCGCCGAGCACAACAGGAACCAGGGTTCTGCCTTGGAGTTTGCACGGGTGGTGAATGCGAAACGGCAAGTGGTCGCTGGGACCATGCATGATCTGATGTTGGAGGTGGTTGACGCTGGAAAGAAAAGTCTATACAAGGCAAAG…
>i2_LQ_CK_c169754/f1p2/2838
ACCACACGCCAGCCAACTCGCGAACCAATCGAGAGCTCTGGAGTAGCCGACGGCTCGCCCCGCGACGATGCCTCGCCGCCCCGGCGCCGCGCTCCTCGCCCTCGCGGTGCTCCTGGCCGCCGCCGCGGCCGCGGTCCCCGGGGCCACCGGGTTCCACCTCGGCGGCGACGAGAGCGGCCTCGTGCGGGGCATGCTCGCCGCGATCCGCGAGCAGGCCGAGGCCGAGGACGCCGCGCGCTTCGCCGTCGCCGAGCACAACAGGAACCAGGGTTCTGCCTTGGAGTTTGCACGGGTGGTGAATGCGAAACGGCAAGTGGTCGCTGGGACCATGCATGATCTGATGTTGGAGGTGGTTGACGCTGGAAAGAAAAGTCTATACAAGGCAAAGGTCTGGGTGAA…
>i3_LQ_CK_c50697/f1p4/3889
AGTCTCGCGTTTCTTGGAGAAGCTACTCCCCACTTATTGATTTTTCCACCAACAAGACTCATGTTTGGGGATTAGCTTGGCCCGGATGTTTTCTCGCTGAGACGGACGATCGGTAGCTTTCATATCCAGATCGATCGAAAGGGGAATTGCGCTGCTGCCGGGCACATGCATGCCAACTGTTTGCGGAATTGCCACAATATAGAACTGATTCTTGAATTCTTGCAAGCAAAAGCTTCGTTCTTGCGGTGAGTTGATTCCAGGAACAGTTGTTATAGTGGTCTTGAGGCGACGCCATGGAAGTTGTGCAAACACTCGCCTCGGCGGTGCAGCTGGTGTCTGCAATGGTGTCCGCGGTGGGAGCGCTGGAGCAGGCGGCCGCGGACGCTGCGGAGGCTCCGA…
>i3_LQ_CK_c36208/f1p12/3883
AAGCCGCTGAGCTCTCCAACTCCATCCCATCATCATCATCATGGCTCTCCAGTCTAAAATCCCCGACTCCTAGTTCTGTTGTCAGTCTCGCGTTTCTTGGAGAAGCTACTCCCCACTTATTGATTTTTCCACCAACAAGACTCATGTTTGGGGATTAGCTTGGCCCGGATGTTTTCTCGCTGAGACGGACGATCGGTAGCTTTCATATCCAGATCGATCGAAAGGGGAATTGCGCTGCTGCCGGGCACATGCATGCCAACTGTTTGCGGAATTGCCACAATATATAACTGATTCTTGAATTCTTGCAAGCAAAAGCTTCGTTCTTGCGGTGAGTTGATTCCAGGAACAGTTGTTATAGTGGTCTTGAGGCGACGCCATGGAAGTTGTGCAAACACTCGC…
>i2_LQ_CK_c158517/f1p2/2305
GCAGGCAAGCACCCCCTCCTACGCCGTCACACCCATCCGGCCATCCCCTCACCTGCGAACAATCCATGGCAATCGAACAAGGGAGAACTCAGTGAGCGGCGGTCGTCGGCTCAAGGACGTGTCCGGGAGACGCCGACGCGATCTGCTACCTTAGCCAGAGTTCCTTCTTACCTGGCCGTTAGTAGCTAATTCTGCGAACCAGTGGATCCATCACGCTCTCAATCGCAAAATCCCCCTTTTCAGCGATTTGTTCTAGACGAGTGAGCAACAACCATTTTGGTGTTGTCAGCTAGTTCATCTCATGGAGGCGACACTAGAACAGGCGGCATTGCGTGCCCCCACATTGGAACAAGATCAGCGAGGCGCCGCCGCATTCACAGGGAATAGCAGCAGGGACCA…
>i2_LQ_CK_c180163/f2p2/2394
AGTGCAATCAGGCTCAGGCCAGGCACTGCGCAGGCAAGCACCCCCTCCTACGCCGTCACCCATCCGGCCATCCATGGCAATCGAACAAGGGAGAACTCAGTGAGCGGCGGTCGTCGGCTCAAGGACGTGTCCGGGAGACGCCGACGCGATCTGCTACCTTAGCCAGAGTTCCTTCTTACCTGGCCGTTAGTAGCTAATTCTGCGAACCAGTGGATCCATCACGCTCTCAATCGCAAAATCCCCCTTTTCAGCGATTTGTTCTAGACGAGTGAGCAACAACCATTTTGGTGTTGTCAGCTAGTTCATCTCATGGAGGCGACACTAGAACAGGCGGCATTGCGTGCCCCCACATTGGAACAAGATCAGCGAGGCGCCGCCGCATTCACAGGGAATAGCAGC…
>i2_LQ_CK_c98639/f1p2/2695
AGATCAAAAACGCCCGGCCTCCTCGCCCCATGCGACGCTGACACCGACACCACCAGCGCGCCACTCTCCACGCCGCTAGATCGCCACGGCGACTCCACCACCGCACTGGCCTCTCCACCTCCTAAATGAGGTAAGCTGTTGTTGCCGTTGTTAACCTCTGCTGATGCCTCGAGAAGGTCCTTCGGGACGTCGCCGGAGAGGAGCAGCGCTCGGGATGGCTTCTTGTGGGAGGCCCCCATGGCCGTCGTCGACGCGACGCCCACCTCCTATATCGCACCACTCCACGGCAGTCCACCTCACCACGGCCGACCAACCTCGAGGGATCTAACCCCCTCCCTGATCCGGGCAAAGGAAACGCTGTGGCCTGTACGCCTGTAAGACCTCGACCTGGATCTTCGT…
>i2_LQ_CK_c55365/f1p2/2679
CTCCTCGCCCGAGCGTTTTTTTTTCATCCAACCATCTTCTCCTCTTCTCCACAACGATCCCCATCTCGCCAGATCAAAAACGCCCGGCCTCCTCGCCCCATGCGACGCTGACACCGACACCACCAGCGCGCCACTCTCCACGCCGCTAGATCGCCACGGCGACTCCACCACCGCACTGGCCTCTCCACCTCCTAAATGAGGTAAGCTGTTGTTGCCGTTGTTAACCTCTGCTGATGCCTCGAGAAGGTCCTTCGGGACGTCGCCGGAGAGGAGCAGCGCTCGGGATGGCTTCTTGTGGGAGGCCCCCATGGCCGTCGTCGACGCGACGCCCACCTCCTATATCGCACCACTCCACGGCAGTCCACCTCACCACGGCCGACCAACCTCGAGGGATCTAAC…
>i3_LQ_CK_c37755/f1p0/3414
CCACCATTCTAACCCATCGGTTCGACCACAGGGCCGTGCCGCCGCCTCCTTCCTCTGTAAACCCCCCTCCCACCGCTGGCCGGTGCAAAGAGGGCTTTCACGACCGGAGCTCGCCGTCGCCCTCCTGTCCCCATCCTCCTGGTAGCACCTCCTCGCATAGCCAGCGCGCACTTATCTTGTCTATAGCTCTGGCAGTGCCCAACTTCTGGCAGGCCGGCTACTGTAGCGAGAAAACTTAATCTAGCGCGTGCAGAGGAAGGGCTAGTCCAAGCATCGGCTTGCAAGATGAGCGACGACGTGATATGGCACTGCATCCGCCACAACCACTGCAGCTTCATGGCAAAGATCACGACAGGCATATTTTGCCGGAATCCGTACAACGCCACGGGCATATGCAAC…
>i3_LQ_CK_c41032/f1p1/3102
GCCGCCGCCTCCTTCCTCTGTAAACCCCCCTCCCACCGCTGGCCGGTGCAAAGAGGGCTTTCACGACCGGAGCTCGCCGTCGCCCTCCTGTCCCCATCCTCCTGGTAGCACCTCCTCGCATAGCCAGCGCGCACTTATCTTGTCTATAGCTCTGGCAGTGCCCAACTTCTGGCAGGTCGGCTACTGTAGCGAGAAAACTTAATCTAGCGCGTGCAGAGGAAGGGCTAGTCCAAGCATCGGCTTGCAAGATGAGCGACGACGTGATATGGCACTGCATCCGCCACAACCACTGCAGCTTCATGGCAAAGATCACGACAGGCATATTTTGCCGGAATCCGTACAACGCCACGGGCATATGCAACCGGAGCTCCTGCCCGCTCGCTAACAGCCGCTACGCCA…
>i3_LQ_CK_c20002/f1p5/3868
ACCTCCACGACCACGAGGCAGTCTCCGTGGCGGCTGGCGCGAGTAGATCCAAGTTCTCGCCTTGCTGGTTGGGCTGTCGTAGGACGGGAGGCGGCTGTTGCGGACGCAGACGGTGGATAAAATGGGGGATTTCATCTTCGACAGTCAGGCGGTGCCCTCCTCGCTCGTCGAGCTCCAACCTTTCCTGCTCGTCGCCAAGGAGGTCGAGCCCGGCAACTCCCGCGTCGCCTACCTCTGTCGCTTCCACTTCTACGAGATGGCGCATCGGCTCGATCCGAGCTTCAGCGGCCTTGGAGTTCGGCAGTTTATGAACGACCTACTGCGAATTCTAGAGAAGGACGAAGTTTTTGCATTTAAATGGAGGAAGGAGAAGAATGACGCGAAAGAGATGCAGCAGTT…
>i3_LQ_CK_c52764/f1p0/3818
GGCCTCCGTCGTTTGCTACCTCGTCGTCCAGCTCATGTATCAGTGGCGCCGCCGGTTTTTTCCATTCCCTCCGTTCACCTCCACGACCACGAGGCAGTCTCCGTGGCGGCTGGCGCGAGTAGATCCAAGTTCTCGCCTTGCTGGTTGGGCTGTCGTAGGACGGGAGGCGGCTGTTGCGGACGCAGACGGTGGATAAAATGGGGGATTTCATCTTCGACAGTCAGGCGGTGCCCTCCTCGCTCGTCGAGCTCCAACCTTTCCTGCTCGTCGCCAAGGAGGTCGAGCCCGGCAACTCCCGCGTCGCCTACCTCTGTCGCTTCCACTTCTACGAGATGGCGCATCGGCTCGATCCGAGCTTCAGCGGCCTTGGAGTTCGGCAGTTTATGAACGACCTACTGC…
>i3_HQ_CK_c33779/f2p0/3969
AGACCTGTGCTCGATATGGTTCATTTCAGTGCTCTTTCTCTCGGTATGGTTCACCACATGCCTGTGATCGATCTCTCTCAAGCTAGGTTTGGTATCGGTATCGGTGAAGTCCGTCATTGAATTTCAGCGGTAGAGTGGTAAGTGGGCGTACGGTCTATGTATTTCCTATCAGTGGCATTAGTTCCTTTTCATTCTCTAGATAGATGGGCAGAACAAGCTTCTCTTTATATTCTATTCTAGAAAGGATCAAGGGCTCTCTCATCTCCTATTTGTTTGAGCCATTCATTATAGTGGTGGTGCCGGGAAGGCAGCTTAGCACTCTAGTCCTTTTGAGTAAGGAATTGTAGCATGGGCAGGCAATCTCTTCGATTGATTCCCCTCCAGGAATTACTTTCATTA…
>i3_LQ_CK_c27090/f1p7/3748
GACCTGTGCTCGATATGGTTCATTTCAGTGCTCTTTCTCTCGGTATGGTTCACCACATGCCTGTGTCGATCTCTCTCAAGCTAGGTTTGGTATCGGTATCGGTGAAGTTCGTCATTGAATTTCAGCGGTAGAGTGGTAAGCTGGGCGTACGGTCTATGTATTTTCCTATCAGTGGCATTAGTTCCTTTTCCATTCTCTAGATAGATGGGCAGAACAAGTTCTCTTTTTCTATTCTCTAGAAAGGATCAAGGCCTCTCTCTAATCTCCTATTTGTATGTGACCATTTCATTATAGTGGTGTGCCGGGAAGCAGCTTAGCACTCTAGTCCTTTTGAGTAAGGAATTGTAGCATGGGCAGGCACATCTGCTCGATTGATTCCCTCCAGGAATTACTTTCATA…
>i3_LQ_CK_c41507/f1p2/3072
CCCCACACGAAACCCGACGGCGCCGACCACACTCCGGCGGCCGCCGCCCGCCGGCGATGATGGCCGGCCGTACTACCCACAGCCACAGCCAGAGGCTGCGCCGCCTCATCCCGTGCGTCCTCTTCATCGTCTTCGCCGTCCACGCCGTCTCCTTCGCGCTCTACCTCCTCCTCCAGTCCCACCACCCTCCCCCAAATCCCGCCGAGCCCGAACCCCAAACCCACGAGCGTGTCCGACTCCGGGCGCCGTCTTCCCAGAAGCCGTGGCCGCGCCTCCCGTCCCTGCTCCCCTGGACCGCCGACCCGTCGCTGCCGCCGCGCTCCTGCGAGGCCTACTTCGGGAACGGCTTCTCCCGCCGCGTGGACGTCCTCCCCGAGGGCCGCGGCGGCTGGTTCCGCT…
>i3_LQ_CK_c26432/f1p3/3184
ACCTACCAACGGTTCCTCGGCAGTTCCACTTTCCCCTATCACGGCGGCTCCGTCTTCGAGTCCAGCCCCACACGAAACCCGACGGCGCCGACCACACTCCGGCGGCCGCCGCCCGCCGGCGATGATGGCCGGCCGCACCACCCACAGCCACGGCCAGAGGCTGCGCCGCCTCATCCCGTGCGTCCTCTTCATCGTCTTCGCCGTCCACGCCGTCTCCTTCGCGCTCTACCTCCTCCTCCAGTCCCACCACCCTCCCCCAAATCCCGCCGAGCCCGAACCCCAAACCCAGGAGCGACCCCGGGCGCCGTCTTCCCAGAAGCCGTGGCCGCGCCTCCCGTCCCTGCTCCCCTGGACCGCCGACCCGTCGCTGCCGCCGCGCTCCTGCGAGGCCTACTTCGG…
>i2_LQ_CK_c116144/f1p5/2765
TTTTTTTTTTTTTTTTTTTTTTTTTTTTTTTTTTTTTTTTTTTTTTTTTTTTTTTTTTTTTTTTTTTTTTTTTTTTTTTTTTTTTTTTTTTTTTTTTTTTTTTTTTTTTTTTTTTTTTTTTTTTTTTTTTTTTTTTTTTTTTTTTTTTTTTTTTTTTTTTTTTTTTTTTTTTTTTTTTTTTTTTTTTTTTTTTTTGTTTTTTTTTTTTTTTTTTTTTTTTTTTTTTTTTTTTTTTTTTTTTTTTTTTTTTTTTTTTTTTTTTTTTTTTTTTTTTTTTTTTTTTTTTTTTTTTTTTTTTTTTTTTTTTTTTTTTTTTTTTTTTTTTTTTTTTTTTTTTTTTTTTTTTTTTTTTTTTTTTTTTTTTCAAACAAGAAATTACTCCATGGTTGACAATGATGA…
>i2_LQ_CK_c50541/f1p5/2329
TTTTTTTTTTTTTTTTTTTTTTTTTTTATTTTTTTTTCTCTTAAGGTGATCCATAGGATTAAAAAAACTAACATACTAAACATAACAGAAAAACCTACTGAATGTGCTTCACTTAAACAGTTCCAAAAAATCACTCAAAATACAGCATATACAACAACGGTGGAGGACAAGCACACCTGCCAAGAGGGGCCCTCCACCAGTACTTACAAAATGCAATGAACGTGTTTTTTGATCCAGCTCGTGAAAATGGATCAACTCGGAAGAATGAGATGCTAATAGTTTACCCATCCCCCCTCTTCCAAAGTTGCTGCTAGGAATGTTGGATCTGGAGATCGTCGGATTTCCAAACAACGTCCTTCAAGGTGTTTGAAAGGTTCTTGTAGAACTTGTGAAATTCTA…
>i1_HQ_CK_c54520/f2p1/1904
ATCATCCGTCACCCATCACCACCGCCAGCCAGGCCAACTAGCTACCTAGTCGGCAGCAGCCAGCCATGGGGTTCTTCACCAGGAGCACCTCCAAGCAGACCGCGAAGCTCAAGTCCCTCGTCAAGCTCGCGCTGGCGCGCCTCGCCGTCGTGCGCCGGCCCCGCGCCGGCCGCCGCTCCATCGCCCGCGGCGACGTCGCGCAGCTGCTCTCCATCGGCCACCTCGACCGCGCGCTCGTCCGGGCCGGCCAGGTCGTCGAGGAGGACGACGCGCTCGCGGCGCTCGACGTCCTCGAGCTCTACTGCAGGCTCCTCGTCGACCACGCCGCCCAGCTCGACAAGCCAAAGGAGTGCAGCGAGGAGATCAAGGCGGCGGCCGCGGGCCTCATATACGCGTCGG…
>i2_LQ_CK_c107103/f1p1/2020
ATCGGCTGCAGAACAGAAGCATCACAATGTTTTCCCGTCCGGTTCAGACTCCGTAGTCCACAAGCAACGATCGATCGGCCCCTCGGATTGTTCTTCGTCTTCTTCCTCTCCTCCGAGAGCGATATAAACAGCGGAGGGGAGCGAAAGAGACGACTCATCCGTCACCCAGCCAACGAGCTGCCTAGTCGGAAGCAGCTAGCCATGGGGTTCTTCACCAGGAGCACGTCCAAGCAGACCGCGAAGCTCAAGTCCCTCGTCAAGCTCGCGCTGGCGCGCCTCGCCGTCGTGCGCCGCCCGCGCGTCGGCCGCCGCTCCATCGCCCGCGGCGACGTCGCGCAGCTGCTCTCCATCGGCCACCTCGACCGCGCGCTCGTCCGGGCCGGCCAGGTCGTCGAGGAG…
>i2_LQ_CK_c40238/f1p1/2432
AAGCCAAGCCGGCCTCCCTTCTCTCTCCTCTCCGTCTCTCTCCTCCAAGAGAAGAGCGGCGCGGCGACGCCTCCCCTTCACCGCCGCCGCCGGCACCGCCTCCCTCCTCTCTGTGTAACGCACTCCCACTCCCTTATCCTTTCGCAAACCCACCACCTTCCTCCACTGCTCCGCCGCTCTTCGCTCCCTCCCCGCCAGCGCCATTAACACCGGCGTAAGTCCCTCTTTTCTCCTCGCCAACAACAAACACCAACCATCTCGGCCTGTCTACCCTAGTTTCCGCACGATAATGGTCGGTTCCTCTGTTAATGAATCACGAGGTATGCCGATCCCATCTGTGTTTATTCAGCCTAATTCTGCATATCTGCATTGCATTACATCGTATTTGCATCTGAAACT…
>i2_LQ_CK_c168267/f1p1/2171
AGGCAAGGCAGAGCCAAGCCGGCCTCCCTTCTCTCTCCTCTCCGTCTCTCTCCTCCAAGAGAAGAGCGGCGCGGCGACGCCTCCCCTTCACCGCCGCCGCCGGCACCGCCTCCCTCCTCTCTGTGTAACGCACTCCCACTCCCTTATCCTTTCGCAAACCCACCACCTTCCTCCACTGCTCCGCCGCTCTTCGCTCCCTCCCCGCCAGCGCCATTAACACCGGCGTAAGTCCCTCTTTTCTCCTCGCCAACAACAAACACCAACCATCTCGGCCTGTCTACCCTAGTTTCCGCACGATGATGGTCGGTTCCTCTGTTAATGAATCACGGGACGATGCGCTTGCAACTCAAATGCCTTTTGATGCCAGGAAGGATCATCTGTGGCTTCTTTCCTGCGGGT…
>i2_LQ_CK_c98088/f1p1/2081
AAGCGAGCCAGCCGGCCTCCCTTCTCTCTCCTCTCCGTCTCTCTCCTCCAAGAGAAGAGCGGCGCGGCGACGCCTCCCCTTCACCGCCGCCGCCGGCACCGCCTCCCTCCTCTCTGTGTAACGCACTCCCACTCCCTTATCCTTTCGCAAACCCACCACCTTCCTCTCACGTGCTGCCGCCGCCTATTCGGTCTGGCCCTCGCCTGGCCAGTGCGGCAGCCATCTAACACTAGCGGACCATGCGCTTGCAACTCAAATGCCTTTTGATGCCAGGAAGGATCATCTGTGGCTTCTTTCCTGCGGGTGCCGCTGCCGGTTCTGGTGCTCGATGATATTTCGGTGTTGGTCTTGATAGTATACCAACTTCTTGCCTTGCTTCAACCAAGCATACTTCTTCTC…
>i2_LQ_CK_c67948/f1p4/2381
GTCCCTGGCCTATCTCCTTCTCTCCCCAATCCCTGCTCCCCATTCACCAGCTCTTCATGATGCCGAGGACAGGGACGGAGGGGCGGCGGCCACGAGCCGATGCGGTCGCGCGGAGGCGCGCGTGCAGCAGTGGTGGTCGCGCGGTCGGGAGGAGGAAGCAGGAGAGGACGACGCGAGACGAGGGGGCCGCCAAGCACGACGACGAGGCTCGCGGGGAGGGCGCCACCAGGTCGTCGACGTGCGCTCTCGCGCCCCAGCACCCTGCTCGAGCTCCGCCCTCAGACGGCCATGGCGGACAGCGACGGCGAGGTGCGGCCCACGAAGGCGCGTGGGGTGCCGGCACCGCCTCGAGCTTCACCTTGATCTTGCGCCGTCATCTTCAACGGGAGCAGCGCCGCC…
>i2_LQ_CK_c52149/f1p3/2588
TCTCCTCCCCCAATCGCTCGTGCCCGTAGAACCCTAGCCTATCCCCATGAGCCGCCGCCCACCTCCCCCAGTCCCTGGCCTATCTCCTTCTCTCCCCAATCCCTGCTCCCCATTCACCAGCTCTTCATGATGCCGAGGACAGGGACGGAGGGGCGGCGGCCACGAGCCGATGCGGTCGCGCGGAGGCGCGCGTGCAGCGGTGGTGGTCGCGCGGTCGGGAGGAGGAAGCAGGAGAGGACGACGCGAGACGAGGGGGCCACCAAGCACGACGACGAGGCTCGCGGGGAGGGCGCCACCAGGTCGTCGACGTGCGCTCTCGCGCCCCCAGCACCCTGCTCGAGCTCCGCCCTCAGACGGCCATGGCGGACAGCGACGGCGAGGTGCGGCCCACGAAGGCGC…
>i2_LQ_CK_c98006/f1p3/2789
CTCGTGCCCGTAGAACCCTAGCCTATCCCCATGAGCCGCCGCCCACCTCCCCCAGTCCCTGGCCTATCTCCTTCTCTCCCCAATCCCTGCTCCCCATTCACCAGCTCTTCATGATGCCGAGGACAGGGACGGAGGGGCGGCGGCCACGAGCCGATGCGGTCGCGCGGAGGCGCGCGTGCAGCGGTGGTGGTCGCGCGGTCGGGAGGAGGAAGCAGGAGAGGACGACGCGAGACGAGGGGGCCACCAAGCACGACGACGAGGCTCGCGGGGAGGGCGCCACCAGGTCGTCGACGTGCGCTCTCGCGCCCCCAGCACCCTGCTCGAGCTCCGCCCTCAGACGGCCATGGCGGACAGCGACGGCGAGGTGCGGCCCACGAAGGCGCGTGGGGTGCCGGCACC…
>i2_LQ_CK_c11603/f1p2/2647
TCCACTTCGTCTTTGGTCTTCCCCCCTCCTCCTCCAAAACCAACTCCCATTTCTCGATCTCAATCGATCCCATAAATTCCTCCCTGCGCCTCACAAATCACCTTCGCCGTCCTGCACGGCCTCCGGCCTCCCGCAGATCCTTCTCCTGTGCGTTTCCTCTGCATCTTCTGCATCAGAGGTCGCGCGCCTTTCCAAACAAGATTCGGAGCGGAAAGCTTCTTTTTTTTCCCTGAAGGAGCAAAAGGTCGCAGGTTCAGATTCAGAGCTGCATCTGCGGAAAGCTGAGCGCTTTTGCTCGCCTCTTTTGTCTTTGGGCAAAACAGATTGGATCTCTGTGCAGGAGTCTATTTCCAAGTTTGGGTCAAGTCGAGGAGCTCGAGTTGGGACGGTGCTGGCAAG…
>i2_HQ_CK_c123113/f2p2/2033
GTCCACTTCGTCTTTGGTCTTCCCCCTCTCCTCCTCCAAAACCAACTCCCATTTCTCGATCTCAATCGATCCCATAAATTCCTCCCTGCGCCTCACAAATCACCTTCGCCGTCCTGCACGGCCTCCGGCCTCCTTCCGTTCTTCTCCTGTGCGTTTCCTCTGCATCTTCTGCATCAGAGGTCGCGCGCCTTTCCAAACAAGATTCGGAGCGGAAAGCTTCTTTTTTTTTCCCTGAAGGAGCAAAAGGTCGCAGGTTCAGATTCAGAGCTGCATCTGCGGAAAGCTGAGCGCTTTTGCTCGCCTCTTTTGTCTTTGGGCAAAACAGATTGGATCTCTGTGCAGGAGTCTATTTCCAAGTTTGGGTCAAGTCGAGGAGCTCGATTTGGGACGGTGCTGGCA…
>i1_LQ_CK_c55711/f1p0/1775
GGGTTGTTCCCTCTATCTGAAGTACCCAGACAGAGAATCACACCAGAAGATAGAGAGATACTACTCATATAGGTAGCCATCCATGGAGCGTAGCCTCCAATGGAGCAGGCCGGCGTCGCTGCTCCTCTTCGCCGCGGCATTCCTGGCTGCGGCGGCCGTGGCGAGCGCGGGGTACAACCCGACCCCTTGAGCGTCGTCAACCACTTCAACCGCGCCGTCCAAAGGTCGACTAGCCCGCGTCGAACGATGTCGGAGAAGAAGAAGAAGAGCAAGTACTCGGGGCCGTGCTTGGCGACGAACCCGATCGACCGGTGCTGGCGCTGCCGCAAGGACTGGGCGACGGACCGGCAGCGGCTGGCCCGCTGCGCCAAGGGCTTCGGCCGCGAGGCCACCGGCGGT…
>i1_LQ_CK_c76809/f1p0/1622
TGATCGATTGGGTTGTTCCCTCTCTATCTCAAGTTACCCAGACAGAGAATCACACCAGAAGATAGAGAGAGATACTACTCATATAGGTAGCCATCCATGGAGCGTAGCCTCCAATGGAGCAGGCCGGCGTCGCTGCTCCTCTTCGCCGCGGCATTCCTGGCTGCGGCGGCCGTGGCGAGCGCGGGGTACAACCCCGACCCTTGAGCGTCGTCAACCACTTCAACCGCGCCGTCCAAAGGTCGACTAGCCCGCGTCGAACGATGTCGGAGAAGAAGAAGAAGAGCAAGTACTCGGGGCCGTGCTTGGCGACGAACCCGATCGACCGGTGCTGGCGCTGCCGCAAGGACTGGGCGACGGACCGGCAGCGGCTGGCCCGCTGCGCCAAGGGCTTCGGCCGCG…
>i2_LQ_CK_c80713/f1p2/2706
AAGCTCTCCGCCGATTCGAAGGCTCGAACCCCCTCTTCCTCGTCGTCGGCGTGGAGGTGGAGCGGAGGCCCAATTCCTCCAGCCTGATTGCAATTCTTCCCTGGGAATCCGGCGGGGGCAGCGGCGGCGGCGGCGATGGACATCTACAACGTCGAGGCCGCCGAGATCCTCGCCAACGAGGCACTTCTGCTCCCCATCGCCGAGGCCGCCCCCATCTACGAGAAGCTGCTCGCCACCTTCCCCACCGCGGTGAAGTACTGGAAGCAGTACGTCGAAGCGTATATTGCCGCCAACGACGAGGAAACTGCCAAGCAGATATTCAGCAGATGCTTGCTCACCTGCCCTCACATTAATCTCTGGCGTTGTTACATCAACTTTATAAAAAGAGTAAACAGTAAA…
>i2_LQ_CK_c155676/f1p2/2680
ACTCTTGTTTTGGCCAAACAGTCCCCTCCCTCCTTCACCCAAGCAGCCAAGCTCTCCGCCGCCTCCTTCCTCGTCGGCGTGGAGGTGGAGCGGAGGCCCAATTCCTCCAGCCTGATTGCAATTCTTCCCTGGGAATCCGGCGGGGGCAGCGGCGGCGGCGGCGGCGATGGACATCTACAACGTCGAGGCCGCCGAGATCCTCGCCAACGAGGCACTTCTGCTCCCCATCGCCGAGGCGGCCCCCATCTACGAGAAGCTGCTCGCCACCTTCCCCACCGCGGTGAAGTACTGGAAGCAGTACGTCGAAGCGTATATTGCCGCCAACGACGAGGAAACTGCCAAGCAGATATTCAGCAGATGCTTGCTCACCTGCCCTCACATTAATCTCTGGCGTTGTTA…
>i2_LQ_CK_c6837/f1p7/3216
ATCATCAGTACAGACCAAACGTTAGGTTCTGGTTGCAGCAGCAATGTCTGCCCCTGCCATGGCCGTCTTCTCCCTCTTCCTTCTGCTTCTCGCAGGCCCTGTCCTTGGCTTCACACGGAGCGACTTCCCGTCGGAATTCGTCTTCGGAGCCGCCACCTCTGCGTACCAGTACGAGGGTGCTGTTGCAGAGGATGGCAGGAGCCCAAGCATCTGGGACACCTTCACTCACGCTGGGAACATAGCCGACAAAAGCACAGGCGATGTTGCTTCTGATGGGTACCACAAGTACATGGATGATGTCAAGCTCATGGCTGACACTAACCTAGAGGCATACAGATTCTCCATCTCTTGGTCAAGGCTCATACCAAATGGTAGGGGATCTGTAAATCCAAAAGGGTT…
>i2_LQ_CK_c12135/f1p13/2859
ATCATCAGTGCAGACCAAACGTTAGGTTCTGGTTGCAGCAGCAATGTCTGCCCCTGCCATGGCCGTCTTCTCCCTCTTCCTTCTGCTTCTCGCAGGCCCTGTCCTTGGCTTCACACGGAGCGACTTCCCTTCGGAATTCGTCTTCGGAGCCGCCACCTCTGCGTACCAGGTAACTGTAAATTCGCTTCGTTTCAGCAACAGCTTCTCACGCTGTGCTTATTTTGCTGTGCTTTTAATGCAGTACGAGGGTGCTGTTGCAGAGGATGGCAGGAGCCCAAGCATCTGGGACACCTTCACTCACGCTGGGAACATAGCCGACAAAAGCACAGGCGATGTTGCTTCTGATGGGTACCACATGTACATGGATGATGTCAAGCTCATGGCTGACACTAACCTAGA…
>i1_LQ_CK_c19504/f1p4/1792
GAGCGGGCACGTGAGCTCGCGTGCCCCCTGCACTCGCCTCGCCTCGGCACCACCACTTGTTCTTTCCTTCTCCTTGTCCGTTCCTTCCTTCCCTCCCTCCATTCCCCTCCTCCGATCCGAATGGAGCCTCCGCAATCCGCTCCCGCCGGCCTCCCCTAGCAGCGGTCCGTCCCTGCCCCACTGCGCGCTTCGCTTCGGTTCAGGCTCTTCATGTTCAGCTTATGTTGACAGTACTTGGGAGTTGTGATGTTGTTACTACAAACATAGGAGGAAGTTTTGGTGTTTCAGCACAATTGCGTTTACTCCTGTTGGCTTTCAGAGTAGATGTCGTTCCGTAGCATTGTGCGCGATGTAAAGGATGGCTTTGGGAGCTTATCTCGAAGAGGGTTTGAGGTGAGG…
>i1_LQ_CK_c31747/f2p0/1949
CACTCGCCTCGCCTCGGCACCACCACTTGTTCTTTCCTTCTCCTTGTCCGTTCCTTCCTTCCCTCTCTCCATTCCCCTCCTCCGATCCGAATGGAGCCTCCGCAATCCGCTCCCGCCGGCCTCCCCTAGCAGCGGTCCGTCCCTGCCCCACTGCGCGCTTCGCTTCGGTTCAGGCTCTTCATGTTCAGCTTATGTTGACAGTACTTGGGAGTTGTGATGTTGTTACTACAAACATAGGAGGAAGTTTTGGTGTTTCAGCACAATTGCGTTTACTCCTGTTGGCTTTCAGAGTAGATGTCGTTCCGTAGCATTGTGCGCGATGTAAAGGATGGCTTTGGGAGCTTATCTCGAAGAGGGTTTGAGGTGAGGCTTCTTGGCCATCGCAGAGGGAAATCTCAT…
>i1_HQ_CK_c36899/f2p0/1716
[truncated: 50,487 more rows]

## Sheet: UniTransModels
>PB.6208_0_path0
[truncated: 21,383 more rows]

## Sheet: AS events
Chr_id	Gene_id	Strand	Type	Alt_exon_pos	Alt_trans	Total_trans
PB.6208_0_path0	PB.6208_0_path0	+	A3	1909-1925	i2_HQ_CK_c178327/f11p3/2663	i2_LQ_CK_c149832/f1p3/2628,i2_HQ_CK_c178327/f11p3/2663
[truncated: 1,242 more rows]
