# Supplementary material for: Integrated Analysis of Single-Molecule Real-Time Sequencing and Next-Generation Sequencing Eveals Insights into Drought Tolerance Mechanism of Lolium multiflorum
Source: Int J Mol Sci. 2022 Jul 18;23(14):7921. doi: 10.3390/ijms23147921 (PMC9320196; doi:10.3390/ijms23147921)
Supplement: Supplementary file 1 [file ijms-23-07921-s001.zip › Supplementary Table S3 trend analysis results.xlsx]

## Sheet: P15
geneID	CK_L	DE_L	CK_R	DE_R	{nr}	{SwissProt}	{KEGG}	{KOG}	{GO}	{nt}	{pfam}
i0_HQ_CK_c561/f4p0/923	3.35	50.81	0.41	19.27	{BAJ98765.1; predicted protein, partial [Hordeum vulgare subsp. vulgare]}	{NA}	{osa:4329573; - - - - -}	{NA}	{NA}	{AK424922.1; Brachypodium distachyon mRNA, clone: PL016C01-A-005_C07}	{NA}
i0_HQ_DE_c114/f6p0/810	115.89	355.67	190.78	304.6	{ACV65038.1; Cu/Zn superoxide dismutase [Deschampsia antarctica]}	{sp|P23345|SODC4_MAIZE; Superoxide dismutase [Cu-Zn] 4A OS=Zea mays GN=SODCC.3 PE=2 SV=2}	{bdi:100840092; K04565 SOD1 superoxide dismutase, Cu-Zn family 1.15.1.1 ko04146; Cellular Processes; Transport and catabolism; Peroxisome | ko04213; Organismal Systems; Aging; Longevity regulating pathway - multiple species | ko05014; Human Diseases; Neurodegenerative diseases; Amyotrophic lateral sclerosis (ALS) | ko05016; Human Diseases; Neurodegenerative diseases; Huntington's disease | ko0502…	{At1g08830; KOG0441 Cu2+/Zn2+ superoxide dismutase SOD1 P Inorganic ion transport and metabolism ;}	{GO:0046872; metal ion binding; molecular_function GO:0006801; superoxide metabolic process; biological_process GO:0055114; oxidation-reduction process; biological_process}	{AK363344.1; Hordeum vulgare subsp. vulgare mRNA for predicted protein, complete cds, clone: NIASHv2014K05}	{PF00080:Copper/zinc superoxide dismutase (SODC)}
i0_HQ_DE_c225/f3p0/863	238.39	601.69	137.11	358.31	{EMT06932.1; Eukaryotic translation initiation factor 5A [Aegilops tauschii]}	{sp|Q9AXQ6|IF5A1_SOLLC; Eukaryotic translation initiation factor 5A-1 OS=Solanum lycopersicum PE=2 SV=1}	{bdi:100822202; K03263 EIF5A translation initiation factor 5A - -}	{At1g13950; KOG3271 Translation initiation factor 5A (eIF-5A) J Translation, ribosomal structure and biogenesis ;}	{GO:0045901; positive regulation of translational elongation; biological_process GO:0003746; translation elongation factor activity; molecular_function GO:0043022; ribosome binding; molecular_function GO:0045905; positive regulation of translational termination; biological_process GO:0006452; translational frameshifting; biological_process GO:0003723; RNA binding; molecular_function}	{AK333220.1; Triticum aestivum cDNA, clone: WT005_P02, cultivar: Chinese Spring}	{PF01287:Eukaryotic elongation factor 5A hypusine, DNA-binding OB fold}
i0_HQ_DE_c413/f2p0/656	1.05	102.5	7.35	350.92	{ACV91870.1; LEA [Hordeum vulgare subsp. vulgare]}	{NA}	{bdi:100833759; - - - - -}	{NA}	{GO:0009790; embryo development; biological_process}	{AK368161.1; Hordeum vulgare subsp. vulgare mRNA for predicted protein, complete cds, clone: NIASHv2069F18}	{PF03760:Late embryogenesis abundant (LEA) group 1 }
i0_HQ_DE_c4132/f4p0/456	14.83	67.73	8.75	232.69	{EMS62968.1; hypothetical protein TRIUR3_17864 [Triticum urartu]}	{NA}	{NA}	{NA}	{NA}	{NA}	{NA}
i0_HQ_DE_c4642/f4p0/899	4.93	35.43	14.69	41.25	{XP_003570046.1; PREDICTED: probable phospholipid hydroperoxide glutathione peroxidase [Brachypodium distachyon]}	{sp|O48646|GPX6_ARATH; Probable phospholipid hydroperoxide glutathione peroxidase 6, mitochondrial OS=Arabidopsis thaliana GN=GPX6 PE=2 SV=2}	{sita:101764634; K00432 gpx glutathione peroxidase 1.11.1.9 ko00590; Metabolism; Lipid metabolism; Arachidonic acid metabolism | ko00480; Metabolism; Metabolism of other amino acids; Glutathione metabolism | ko04918; Organismal Systems; Endocrine system; Thyroid hormone synthesis}	{At4g11600; KOG1651 Glutathione peroxidase O Posttranslational modification, protein turnover, chaperones ;}	{GO:0004602; glutathione peroxidase activity; molecular_function GO:0055114; oxidation-reduction process; biological_process GO:0006979; response to oxidative stress; biological_process GO:0016491; oxidoreductase activity; molecular_function GO:0016209; NA}	{XM_003569998.3; PREDICTED: Brachypodium distachyon probable phospholipid hydroperoxide glutathione peroxidase (LOC100829599), mRNA}	{PF00255:Glutathione peroxidase PF08534:Redoxin PF00578:AhpC/TSA family}
i0_HQ_DE_c95/f6p0/916	0.56	63.23	8.51	460.12	{AEJ88293.1; drought acclimation dehydrin WZY2, partial [Agropyron cristatum]}	{sp|P12948|DHN3_HORVU; Dehydrin DHN3 OS=Hordeum vulgare GN=DHN3 PE=2 SV=1}	{ats:F775_22096; - - - - -}	{NA}	{GO:0006950; response to stress; biological_process GO:0009415; response to water; biological_process}	{AK372071.1; Hordeum vulgare subsp. vulgare mRNA for predicted protein, partial cds, clone: NIASHv2146B09}	{PF00257:Dehydrin}
i0_LQ_CK_c1690/f1p0/922	1.87	9.92	3.47	5.88	{BAJ91631.1; predicted protein [Hordeum vulgare subsp. vulgare]}	{sp|Q8LBM4|ISAM1_ARATH; Iron-sulfur assembly protein IscA-like 1, mitochondrial OS=Arabidopsis thaliana GN=At2g16710 PE=2 SV=2}	{obr:102706042; K13628 iscA, ISCA1 iron-sulfur cluster assembly protein - -}	{At2g16710; KOG1120 Fe-S cluster biosynthesis protein ISA1 (contains a HesB-like domain) P Inorganic ion transport and metabolism ;}	{NA}	{XM_004967879.2; PREDICTED: Setaria italica iron-sulfur assembly protein IscA-like 1, mitochondrial (LOC101773261), mRNA}	{NA}
i0_LQ_CK_c1752/f1p0/581	7.18	162.82	13.84	542.43	{NA}	{NA}	{NA}	{NA}	{GO:0009415; response to water; biological_process GO:0006950; response to stress; biological_process}	{AY895927.1; Hordeum vulgare subsp. spontaneum voucher NPGS PI 531851 dehydrin 7 (Dhn7) gene, complete cds}	{PF00257:Dehydrin}
i0_LQ_CK_c2681/f1p6/439	9.93	39.7	13.95	38.71	{EMS57787.1; hypothetical protein TRIUR3_26127 [Triticum urartu]}	{NA}	{thj:104803330; - - - - -}	{NA}	{NA}	{AK332891.1; Triticum aestivum cDNA, clone: SET1_O22, cultivar: Chinese Spring}	{NA}
i0_LQ_CK_c3132/f1p10/935	51.37	245.13	47.98	181.99	{AMY26594.1; GST [Lolium perenne]}	{sp|Q10CE7|GSTU1_ORYSJ; Probable glutathione S-transferase GSTU1 OS=Oryza sativa subsp. japonica GN=GSTU1 PE=1 SV=1}	{bdi:100846750; K00799 GST, gst glutathione S-transferase 2.5.1.18 ko00480; Metabolism; Metabolism of other amino acids; Glutathione metabolism | ko00980; Metabolism; Xenobiotics biodegradation and metabolism; Metabolism of xenobiotics by cytochrome P450 | ko00982; Metabolism; Xenobiotics biodegradation and metabolism; Drug metabolism - cytochrome P450 | ko05204; Human Diseases; Cancers: Overview…	{At1g17170; KOG0406 Glutathione S-transferase O Posttranslational modification, protein turnover, chaperones ;}	{GO:0005515; protein binding; molecular_function}	{KT964562.1; Lolium perenne clone 3 GST (GST) mRNA, complete cds}	{PF13409:Glutathione S-transferase, N-terminal domain PF02798:Glutathione S-transferase, N-terminal domain PF13417:Glutathione S-transferase, N-terminal domain}
i0_LQ_CK_c4145/f1p0/948	13.11	33.55	17.56	25.55	{NA}	{NA}	{NA}	{NA}	{NA}	{NA}	{NA}
i0_LQ_CK_c4251/f1p0/878	131.39	502.05	167.41	278.62	{XP_003579884.1; PREDICTED: uncharacterized protein LOC100841793 [Brachypodium distachyon]}	{sp|O65660|PLAT1_ARATH; PLAT domain-containing protein 1 OS=Arabidopsis thaliana GN=PLAT1 PE=1 SV=1}	{ats:F775_24450; - - - - -}	{NA}	{GO:0005515; protein binding; molecular_function}	{XM_003579836.3; PREDICTED: Brachypodium distachyon uncharacterized LOC100841793 (LOC100841793), mRNA}	{PF01477:PLAT/LH2 domain}
i0_LQ_CK_c4543/f1p2/984	0.51	4.15	0.13	3.6	{EMT24795.1; hypothetical protein F775_03270 [Aegilops tauschii]}	{NA}	{ats:F775_03270; - - - - -}	{NA}	{NA}	{HG670306.1; Triticum aestivum chromosome 3B, genomic scaffold, cultivar Chinese Spring}	{NA}
i0_LQ_CK_c4602/f1p0/871	3.19	12.97	1.99	5.47	{XP_006656460.1; PREDICTED: delta-aminolevulinic acid dehydratase, chloroplastic [Oryza brachyantha]}	{sp|Q5Z8V9|HEM2_ORYSJ; Delta-aminolevulinic acid dehydratase, chloroplastic OS=Oryza sativa subsp. japonica GN=HEMB PE=2 SV=1}	{bdi:100843029; K01698 hemB, ALAD porphobilinogen synthase 4.2.1.24 ko00860; Metabolism; Metabolism of cofactors and vitamins; Porphyrin and chlorophyll metabolism}	{At1g69740; KOG2794 Delta-aminolevulinic acid dehydratase H Coenzyme transport and metabolism ;}	{GO:0046872; metal ion binding; molecular_function GO:0033014; tetrapyrrole biosynthetic process; biological_process GO:0004655; porphobilinogen synthase activity; molecular_function}	{AB661677.1; Aegilops speltoides ALAD1 mRNA for aminolevulinic acid dehydratase, complete cds}	{PF00490:Delta-aminolevulinic acid dehydratase}
i0_LQ_CK_c4620/f1p1/585	0.23	3.7	0.88	4.21	{BAJ99474.1; predicted protein [Hordeum vulgare subsp. vulgare]}	{sp|Q9S760|HA22D_ARATH; HVA22-like protein d OS=Arabidopsis thaliana GN=HVA22D PE=2 SV=1}	{sita:101780343; K17279 REEP5_6 receptor expression-enhancing protein 5/6 - -}	{At4g24960; KOG1725 Protein involved in membrane traffic (YOP1/TB2/DP1/HVA22 family) U Intracellular trafficking, secretion, and vesicular transport ;}	{NA}	{AK368271.1; Hordeum vulgare subsp. vulgare mRNA for predicted protein, complete cds, clone: NIASHv2071D21}	{NA}
i0_LQ_CK_c4675/f1p0/995	10.44	32.39	12.5	30.45	{XP_010227456.1; PREDICTED: peptidyl-prolyl cis-trans isomerase CYP20-1 [Brachypodium distachyon]}	{sp|Q8LDP4|CP19D_ARATH; Peptidyl-prolyl cis-trans isomerase CYP19-4 OS=Arabidopsis thaliana GN=CYP19-4 PE=1 SV=2}	{bdi:100828170; K01802 E5.2.1.8 peptidylprolyl isomerase 5.2.1.8 -}	{At2g29960; KOG0865 Cyclophilin type peptidyl-prolyl cis-trans isomerase O Posttranslational modification, protein turnover, chaperones ;}	{GO:0006457; protein folding; biological_process GO:0003755; peptidyl-prolyl cis-trans isomerase activity; molecular_function GO:0000413; protein peptidyl-prolyl isomerization; biological_process}	{AK439557.1; Brachypodium distachyon mRNA, clone: PL016C01-A-099_P12}	{PF00160:Cyclophilin type peptidyl-prolyl cis-trans isomerase/CLD}
i0_LQ_CK_c4692/f1p4/731	0.99	11.87	0.92	3.4	{NA}	{NA}	{NA}	{NA}	{NA}	{AK376933.1; Hordeum vulgare subsp. vulgare mRNA for predicted protein, complete cds, clone: NIASHv3144G15}	{NA}
i0_LQ_CK_c4776/f1p3/637	3.76	10.22	1.01	49.29	{NA}	{NA}	{NA}	{NA}	{NA}	{NA}	{NA}
i0_LQ_CK_c4878/f1p0/997	0.3	4.78	0.36	2.85	{NA}	{NA}	{NA}	{NA}	{GO:0016021; integral to membrane; cellular_component}	{XM_003560988.3; PREDICTED: Brachypodium distachyon mucin-1-like (LOC100842093), mRNA}	{PF05808:Podoplanin}
i0_LQ_CK_c5118/f1p0/955	48.99	154.22	77.25	130.16	{ACV65038.1; Cu/Zn superoxide dismutase [Deschampsia antarctica]}	{sp|P23345|SODC4_MAIZE; Superoxide dismutase [Cu-Zn] 4A OS=Zea mays GN=SODCC.3 PE=2 SV=2}	{bdi:100840092; K04565 SOD1 superoxide dismutase, Cu-Zn family 1.15.1.1 ko04146; Cellular Processes; Transport and catabolism; Peroxisome | ko04213; Organismal Systems; Aging; Longevity regulating pathway - multiple species | ko05014; Human Diseases; Neurodegenerative diseases; Amyotrophic lateral sclerosis (ALS) | ko05016; Human Diseases; Neurodegenerative diseases; Huntington's disease | ko0502…	{At1g08830; KOG0441 Cu2+/Zn2+ superoxide dismutase SOD1 P Inorganic ion transport and metabolism ;}	{GO:0006801; superoxide metabolic process; biological_process GO:0046872; metal ion binding; molecular_function GO:0055114; oxidation-reduction process; biological_process}	{JQ269674.1; Triticum aestivum cultivar Kharchia 65 cytosolic Cu/Zn superoxide dismutase mRNA, complete cds}	{PF00080:Copper/zinc superoxide dismutase (SODC)}
i0_LQ_CK_c5213/f1p0/607	3.51	11.57	6.31	15.7	{BAK07050.1; predicted protein [Hordeum vulgare subsp. vulgare]}	{NA}	{zma:103652323; - - - - -}	{NA}	{GO:0003677; DNA binding; molecular_function}	{HG670306.1; Triticum aestivum chromosome 3B, genomic scaffold, cultivar Chinese Spring}	{PF02892:BED zinc finger}
i0_LQ_CK_c5214/f1p15/882	16	38.66	20.3	27.1	{EMT21170.1; Dolichyldiphosphatase 1 [Aegilops tauschii]}	{sp|Q6NLA5|LPPG_ARATH; Lipid phosphate phosphatase gamma, chloroplastic OS=Arabidopsis thaliana GN=LPPG PE=1 SV=1}	{bdi:100833734; K07252 E3.6.1.43 dolichyldiphosphatase 3.6.1.43 ko00510; Metabolism; Glycan biosynthesis and metabolism; N-Glycan biosynthesis}	{At5g03080; KOG3146 Dolichyl pyrophosphate phosphatase and related acid phosphatases I Lipid transport and metabolism ;}	{GO:0016020; membrane; cellular_component}	{AK374850.1; Hordeum vulgare subsp. vulgare mRNA for predicted protein, complete cds, clone: NIASHv3078C17}	{PF02687:FtsX-like permease family}
i0_LQ_CK_c5514/f1p4/829	1.89	34.27	6.82	19.53	{BAK07050.1; predicted protein [Hordeum vulgare subsp. vulgare]}	{NA}	{nnu:104590486; - - - - -}	{NA}	{GO:0003677; DNA binding; molecular_function}	{HG670306.1; Triticum aestivum chromosome 3B, genomic scaffold, cultivar Chinese Spring}	{PF02892:BED zinc finger}
i0_LQ_CK_c5757/f1p2/654	1.8	7	1.35	5.05	{XP_003574695.3; PREDICTED: BTB/POZ domain-containing protein At1g55760 [Brachypodium distachyon]}	{sp|Q680K8|Y1576_ARATH; BTB/POZ domain-containing protein At1g55760 OS=Arabidopsis thaliana GN=At1g55760 PE=2 SV=1}	{sbi:SORBI_07g028630; K10523 SPOP speckle-type POZ protein - ko04340; Environmental Information Processing; Signal transduction; Hedgehog signaling pathway | ko04341; Environmental Information Processing; Signal transduction; Hedgehog signaling pathway - fly}	{At1g55760; KOG1987 Speckle-type POZ protein SPOP and related proteins with TRAF, MATH and BTB/POZ domains DR Cell cycle control, cell division, chromosome partitioning ; General function prediction only ;}	{GO:0005515; protein binding; molecular_function}	{AK369877.1; Hordeum vulgare subsp. vulgare mRNA for predicted protein, complete cds, clone: NIASHv2100G06}	{PF00651:BTB/POZ domain}
i0_LQ_CK_c6401/f1p0/873	1.32	17.45	4.08	17.3	{NA}	{NA}	{NA}	{NA}	{NA}	{NA}	{NA}
i0_LQ_CK_c6769/f1p5/441	1.29	12.39	0.41	37.46	{NA}	{NA}	{NA}	{NA}	{NA}	{NA}	{NA}
i0_LQ_CK_c6834/f1p0/961	1.41	4.66	1.78	5.8	{ACN59906.1; Dof transcription factor 4 [Triticum aestivum]}	{sp|O24463|PBF_MAIZE; Dof zinc finger protein PBF OS=Zea mays GN=PBF PE=1 SV=1}	{sita:101764966; - - - - -}	{NA}	{NA}	{AK371500.1; Hordeum vulgare subsp. vulgare mRNA for predicted protein, complete cds, clone: NIASHv2135N06}	{NA}
i0_LQ_CK_c6880/f1p0/419	2.8	13.87	7.3	26.03	{EMT21892.1; hypothetical protein F775_43792 [Aegilops tauschii]}	{NA}	{NA}	{NA}	{NA}	{NA}	{NA}
i0_LQ_DE_c1235/f1p0/523	2.89	34.45	8.4	76.78	{BAK06531.1; predicted protein [Hordeum vulgare subsp. vulgare]}	{NA}	{sita:101753378; - - - - -}	{NA}	{GO:0006950; response to stress; biological_process}	{AK335198.1; Triticum aestivum cDNA, clone: WT012_E23, cultivar: Chinese Spring}	{PF03242:Late embryogenesis abundant protein}
i0_LQ_DE_c1241/f1p9/754	5.98	23.33	6.23	40.24	{BAK02155.1; predicted protein, partial [Hordeum vulgare subsp. vulgare]}	{sp|Q6NPM5|ATS3B_ARATH; Embryo-specific protein ATS3B OS=Arabidopsis thaliana GN=ATS3B PE=1 SV=1}	{sita:101755642; - - - - -}	{NA}	{NA}	{AK333430.1; Triticum aestivum cDNA, clone: WT006_H07, cultivar: Chinese Spring}	{NA}
i0_LQ_DE_c1242/f1p0/763	0.24	1.67	0.47	0.76	{XP_003574396.1; PREDICTED: 26S proteasome non-ATPase regulatory subunit 13 homolog B [Brachypodium distachyon]}	{sp|Q8GYA6|PS13B_ARATH; 26S proteasome non-ATPase regulatory subunit 13 homolog B OS=Arabidopsis thaliana GN=RPN9B PE=1 SV=1}	{ats:F775_18366; K03039 PSMD13, RPN9 26S proteasome regulatory subunit N9 - ko03050; Genetic Information Processing; Folding, sorting and degradation; Proteasome | ko05169; Human Diseases; Infectious diseases: Viral; Epstein-Barr virus infection}	{At5g45620; KOG2908 26S proteasome regulatory complex, subunit RPN9/PSMD13 O Posttranslational modification, protein turnover, chaperones ;}	{NA}	{AK251386.1; Hordeum vulgare subsp. vulgare cDNA clone: FLbaf116k01, mRNA sequence}	{NA}
i0_LQ_DE_c1291/f1p0/792	3.3	159.09	4.22	215.62	{ACH69772.1; Adf2 [Hordeum vulgare subsp. vulgare]}	{sp|Q84TB6|ADF3_ORYSJ; Actin-depolymerizing factor 3 OS=Oryza sativa subsp. japonica GN=ADF3 PE=1 SV=1}	{bdi:100838034; K05765 CFL cofilin - ko04810; Cellular Processes; Cell motility; Regulation of actin cytoskeleton | ko04666; Organismal Systems; Immune system; Fc gamma R-mediated phagocytosis | ko04360; Organismal Systems; Development; Axon guidance | ko05133; Human Diseases; Infectious diseases: Bacterial; Pertussis}	{At3g46010; KOG1735 Actin depolymerizing factor Z Cytoskeleton ;}	{NA}	{AK359594.1; Hordeum vulgare subsp. vulgare mRNA for predicted protein, complete cds, clone: NIASHv1099J23}	{NA}
i0_LQ_DE_c1351/f1p0/896	0.23	50.34	0	52.61	{NA}	{NA}	{NA}	{NA}	{GO:0005576; NA GO:0006869; lipid transport; biological_process GO:0042157; lipoprotein metabolic process; biological_process GO:0008289; lipid binding; molecular_function}	{AK334422.1; Triticum aestivum cDNA, clone: WT009_J24, cultivar: Chinese Spring}	{PF01442:Apolipoprotein A1/A4/E domain}
i0_LQ_DE_c1359/f1p7/927	0.09	20.77	0.1	2.96	{XP_004983870.1; PREDICTED: ethylene-responsive transcription factor ERF026 [Setaria italica]}	{sp|Q9FJ90|ERF25_ARATH; Ethylene-responsive transcription factor ERF025 OS=Arabidopsis thaliana GN=ERF025 PE=2 SV=1}	{zma:103637216; - - - - -}	{NA}	{NA}	{XM_010238337.2; PREDICTED: Brachypodium distachyon ethylene-responsive transcription factor ERF024-like (LOC104584179), mRNA}	{NA}
i0_LQ_DE_c155/f3p0/997	4.52	28.78	3.83	23.65	{ABR26678.1; ferritin 1 [Hordeum vulgare]}	{sp|P29036|FRI1_MAIZE; Ferritin-1, chloroplastic OS=Zea mays GN=FER1 PE=1 SV=2}	{pda:103708851; K00522 FTH1 ferritin heavy chain 1.16.3.2 ko04978; Organismal Systems; Digestive system; Mineral absorption}	{At2g40300; KOG2332 Ferritin P Inorganic ion transport and metabolism ;}	{GO:0006879; cellular iron ion homeostasis; biological_process GO:0008199; ferric iron binding; molecular_function}	{AK357085.1; Hordeum vulgare subsp. vulgare mRNA for predicted protein, complete cds, clone: NIASHv1045M23}	{PF00210:Ferritin-like domain}
i0_LQ_DE_c1578/f1p0/552	34.93	108.59	34.79	75.89	{NP_001144146.1; uncharacterized protein LOC100276998 precursor [Zea mays]}	{NA}	{zma:103647138; - - - - -}	{NA}	{NA}	{XM_015842517.1; PREDICTED: Oryza brachyantha uncharacterized LOC102703722 (LOC102703722), mRNA}	{NA}
i0_LQ_DE_c1590/f1p0/912	5.42	22.73	9.89	18.08	{XP_003567883.1; PREDICTED: uncharacterized protein LOC100843260 [Brachypodium distachyon]}	{NA}	{bdi:100822231; - - - - -}	{NA}	{NA}	{AK370207.1; Hordeum vulgare subsp. vulgare mRNA for predicted protein, complete cds, clone: NIASHv2106N20}	{NA}
i0_LQ_DE_c1692/f1p0/975	0.64	53.01	0.12	12.3	{NA}	{NA}	{NA}	{NA}	{NA}	{XM_003574509.3; PREDICTED: Brachypodium distachyon hyphally regulated cell wall protein 1-like (LOC100839229), mRNA}	{NA}
i0_LQ_DE_c1706/f1p0/794	0.03	38.6	0.1	5.27	{XP_003558276.1; PREDICTED: 17.9 kDa class I heat shock protein [Brachypodium distachyon]}	{sp|Q84Q77|HS17A_ORYSJ; 17.9 kDa class I heat shock protein OS=Oryza sativa subsp. japonica GN=HSP17.9A PE=2 SV=1}	{bdi:100843199; K13993 HSP20 HSP20 family protein - ko04141; Genetic Information Processing; Folding, sorting and degradation; Protein processing in endoplasmic reticulum}	{At3g46230; KOG0710 Molecular chaperone (small heat-shock protein Hsp26/Hsp42) O Posttranslational modification, protein turnover, chaperones ;}	{GO:0050840; extracellular matrix binding; molecular_function GO:0005576; NA}	{XM_003558228.3; PREDICTED: Brachypodium distachyon 17.9 kDa class I heat shock protein (LOC100843199), mRNA}	{PF07174:Fibronectin-attachment protein (FAP)}
i0_LQ_DE_c1718/f1p15/987	0.02	1.76	0.08	0.86	{NA}	{NA}	{NA}	{NA}	{NA}	{NA}	{NA}
i0_LQ_DE_c1756/f1p14/972	3.87	9.91	2.05	8.88	{BAJ94514.1; predicted protein [Hordeum vulgare subsp. vulgare]}	{sp|Q9SUT9|RTNLB_ARATH; Reticulon-like protein B2 OS=Arabidopsis thaliana GN=RTNLB2 PE=1 SV=1}	{bdi:100842730; - - - - -}	{At4g11220; KOG1792 Reticulon U Intracellular trafficking, secretion, and vesicular transport ;}	{NA}	{AK364581.1; Hordeum vulgare subsp. vulgare mRNA for predicted protein, complete cds, clone: NIASHv2026L08}	{NA}
i0_LQ_DE_c1812/f1p5/839	3.49	22.51	4.74	11.28	{XP_008811547.1; PREDICTED: LOW QUALITY PROTEIN: putative rRNA methyltransferase [Phoenix dactylifera]}	{sp|Q5RAS1|SPB1_PONAB; pre-rRNA processing protein FTSJ3 OS=Pongo abelii GN=FTSJ3 PE=2 SV=1}	{egu:105048454; K14857 SPB1, FTSJ3 AdoMet-dependent rRNA methyltransferase SPB1 2.1.1.- -}	{At4g25730; KOG1098 Putative SAM-dependent rRNA methyltransferase SPB1 AR RNA processing and modification ; General function prediction only ;}	{GO:0032259; methylation; biological_process GO:0006468; protein phosphorylation; biological_process GO:0008168; methyltransferase activity; molecular_function GO:0004672; protein kinase activity; molecular_function GO:0005524; ATP binding; molecular_function}	{HG670306.1; Triticum aestivum chromosome 3B, genomic scaffold, cultivar Chinese Spring}	{PF01728:FtsJ-like methyltransferase PF00069:Protein kinase domain}
i0_LQ_DE_c2089/f1p0/827	0.35	100.02	2.2	266.55	{BAK03176.1; predicted protein [Hordeum vulgare subsp. vulgare]}	{sp|Q00742|DHR15_WHEAT; Dehydrin Rab15 OS=Triticum aestivum GN=RAB15 PE=2 SV=1}	{ats:F775_13241; - - - - -}	{NA}	{GO:0006950; response to stress; biological_process GO:0009415; response to water; biological_process}	{X59133.1; T.aestivum L. mRNA for an ABA responsive gene, rab}	{PF00257:Dehydrin}
i0_LQ_DE_c2094/f1p2/866	0.43	27.13	0.46	12.58	{AEJ88293.1; drought acclimation dehydrin WZY2, partial [Agropyron cristatum]}	{sp|P12948|DHN3_HORVU; Dehydrin DHN3 OS=Hordeum vulgare GN=DHN3 PE=2 SV=1}	{ats:F775_22096; - - - - -}	{NA}	{GO:0006950; response to stress; biological_process GO:0009415; response to water; biological_process}	{KT633579.1; Triticum aestivum salt-induced YSK2 dehydrin 2 (DHN2) mRNA, complete cds}	{PF00257:Dehydrin}
i0_LQ_DE_c210/f2p0/767	8.72	739.53	50.95	1272.05	{BAC41494.1; cold regulated protein [Triticum aestivum]}	{sp|O26373|Y273_METTH; UPF0098 protein MTH_273 OS=Methanothermobacter thermautotrophicus (strain ATCC 29096 / DSM 1053 / JCM 10044 / NBRC 100330 / Delta H) GN=MTH_273 PE=3 SV=1}	{sita:101758756; K06910 K06910 uncharacterized protein - -}	{NA}	{NA}	{AB097412.1; Triticum aestivum Wcor18 mRNA for cold regulated protein, complete cds}	{NA}
i0_LQ_DE_c2155/f1p6/660	0.14	39.97	3.18	199.55	{EMT21005.1; hypothetical protein F775_32644 [Aegilops tauschii]}	{NA}	{bdi:100834373; - - - - -}	{NA}	{GO:0016021; integral to membrane; cellular_component GO:0006886; intracellular protein transport; biological_process GO:0009790; embryo development; biological_process GO:0005783; endoplasmic reticulum; cellular_component}	{DQ244833.1; Zea mays clone 11054 mRNA sequence}	{PF03760:Late embryogenesis abundant (LEA) group 1 PF05529:B-cell receptor-associated protein 31-like }
i0_LQ_DE_c2179/f1p0/716	16.92	41.56	9.96	40.47	{XP_004961420.1; PREDICTED: ubiquitin domain-containing protein 2-like [Setaria italica]}	{sp|Q4V8W7|UBTD1_DANRE; Ubiquitin domain-containing protein 1 OS=Danio rerio GN=ubtd1 PE=2 SV=1}	{sita:101752803; - - - - -}	{At1g53400; KOG0013 Uncharacterized conserved protein S Function unknown ;}	{GO:0016301; kinase activity; molecular_function GO:0016772; transferase activity, transferring phosphorus-containing groups; molecular_function GO:0043130; ubiquitin binding; molecular_function}	{FP096374.1; Phyllostachys edulis cDNA clone: bphyst037e06, full insert sequence}	{PF16455:Ubiquitin-binding domain PF02807:ATP:guanido phosphotransferase, N-terminal domain}
i0_LQ_DE_c2205/f1p26/722	13.77	70.08	11.08	43.92	{XP_003561580.1; PREDICTED: uncharacterized protein LOC100832830 [Brachypodium distachyon]}	{NA}	{bdi:100832830; - - - - -}	{At2g32090; KOG2944 Glyoxalase G Carbohydrate transport and metabolism ;}	{GO:0007219; Notch signaling pathway; biological_process GO:0015631; tubulin binding; molecular_function GO:0051168; nuclear export; biological_process}	{AK336077.1; Triticum aestivum cDNA, clone: SET3_C20, cultivar: Chinese Spring}	{PF17066:RBPJ-interacting and tubulin associated protein}
i0_LQ_DE_c2249/f1p3/969	0.02	2.68	0.18	1.44	{NP_001304792.1; uncharacterized LOC100839725 [Brachypodium distachyon]}	{NA}	{ats:F775_09653; - - - - -}	{NA}	{NA}	{AK364111.1; Hordeum vulgare subsp. vulgare mRNA for predicted protein, complete cds, clone: NIASHv2021N11}	{NA}
i0_LQ_DE_c2262/f1p5/643	2.71	9	3.3	5.14	{EEC67208.1; hypothetical protein OsI_34094 [Oryza sativa Indica Group]}	{sp|Q9FE62|YLS8_ARATH; Thioredoxin-like protein YLS8 OS=Arabidopsis thaliana GN=YLS8 PE=2 SV=1}	{lja:Lj0g3v0056839.2; K12859 TXNL4A, DIB1 U5 snRNP protein, DIM1 family - ko03040; Genetic Information Processing; Transcription; Spliceosome}	{At5g08290; KOG3414 Component of the U4/U6.U5 snRNP/mitosis protein DIM1 AD RNA processing and modification ; Cell cycle control, cell division, chromosome partitioning ;}	{GO:0005681; spliceosomal complex; cellular_component GO:0045454; cell redox homeostasis; biological_process GO:0000398; nuclear mRNA splicing, via spliceosome; biological_process}	{AK358268.1; Hordeum vulgare subsp. vulgare mRNA for predicted protein, complete cds, clone: NIASHv1072G08}	{PF00085:Thioredoxin PF02966:Mitosis protein DIM1}
i0_LQ_DE_c2347/f1p0/942	4.55	17.5	4.75	22.66	{BAJ98331.1; predicted protein [Hordeum vulgare subsp. vulgare]}	{NA}	{bdi:100825787; - - - - -}	{NA}	{GO:0005515; protein binding; molecular_function GO:0016020; membrane; cellular_component GO:0005509; calcium ion binding; molecular_function GO:0009986; cell surface; cellular_component}	{AK370029.1; Hordeum vulgare subsp. vulgare mRNA for predicted protein, complete cds, clone: NIASHv2103N19}	{PF07645:Calcium-binding EGF domain PF06247:Pvs28 EGF domain PF00008:EGF-like domain}
i0_LQ_DE_c2471/f1p0/798	12.21	82.26	19.14	111.7	{EMT12599.1; Iron sulfur cluster assembly protein 1, mitochondrial [Aegilops tauschii]}	{sp|O49627|ISU1_ARATH; Iron-sulfur cluster assembly protein 1 OS=Arabidopsis thaliana GN=ISU1 PE=2 SV=1}	{sbi:SORBI_03g030300; - - - - -}	{At4g22220; KOG3361 Iron binding protein involved in Fe-S cluster formation C Energy production and conversion ;}	{NA}	{XM_003567813.2; PREDICTED: Brachypodium distachyon iron-sulfur cluster assembly scaffold protein IscU (LOC100837072), mRNA}	{NA}
i0_LQ_DE_c2474/f1p1/765	0.66	77.78	3.29	369.01	{XP_010227582.1; PREDICTED: dehydrin DHN3-like [Brachypodium distachyon]}	{sp|P12951|DHN1_HORVU; Dehydrin DHN1 OS=Hordeum vulgare GN=DHN1 PE=2 SV=1}	{bdi:100824450; - - - - -}	{NA}	{GO:0006950; response to stress; biological_process GO:0009415; response to water; biological_process}	{KT633579.1; Triticum aestivum salt-induced YSK2 dehydrin 2 (DHN2) mRNA, complete cds}	{PF00257:Dehydrin}
i0_LQ_DE_c249/f3p0/879	0.79	22.56	2.1	65.81	{NA}	{NA}	{NA}	{NA}	{GO:0006950; response to stress; biological_process GO:0009415; response to water; biological_process GO:0006950; response to stress; biological_process GO:0009415; response to water; biological_process}	{AF181457.1; Hordeum vulgare dehydrin (Dhn7) mRNA, complete cds}	{PF00257:Dehydrin PF00257:Dehydrin}
i0_LQ_DE_c2614/f1p14/614	0.04	3.73	0.09	1.04	{NA}	{NA}	{NA}	{NA}	{NA}	{NA}	{NA}
i0_LQ_DE_c2629/f1p2/611	11.96	38.3	9.01	72.8	{BAK00525.1; predicted protein [Hordeum vulgare subsp. vulgare]}	{NA}	{NA}	{NA}	{GO:0016787; hydrolase activity; molecular_function GO:0009790; embryo development; biological_process}	{AK369323.1; Hordeum vulgare subsp. vulgare mRNA for predicted protein, complete cds, clone: NIASHv2089A23}	{PF01979:Amidohydrolase family PF03760:Late embryogenesis abundant (LEA) group 1 }
i0_LQ_DE_c2645/f1p2/1002	3.61	14.27	1.66	13.96	{BAJ99280.1; predicted protein [Hordeum vulgare subsp. vulgare]}	{NA}	{NA}	{NA}	{NA}	{AK368077.1; Hordeum vulgare subsp. vulgare mRNA for predicted protein, complete cds, clone: NIASHv2067L22}	{NA}
i0_LQ_DE_c2691/f1p7/837	2.67	35.11	4.1	258.77	{XP_003566543.1; PREDICTED: translocator protein homolog [Brachypodium distachyon]}	{NA}	{sita:101761737; K05770 TSPO, BZRP benzodiazapine receptor - ko04080; Environmental Information Processing; Signaling molecules and interaction; Neuroactive ligand-receptor interaction | ko04214; Cellular Processes; Cell growth and death; Apoptosis - fly | ko05166; Human Diseases; Infectious diseases: Viral; HTLV-I infection}	{NA}	{GO:0016021; integral to membrane; cellular_component}	{XM_003566495.3; PREDICTED: Brachypodium distachyon translocator protein homolog (LOC100828586), mRNA}	{PF03073:TspO/MBR family}
i0_LQ_DE_c2817/f1p4/776	31.96	96.31	36.11	58.4	{BAJ90248.1; predicted protein [Hordeum vulgare subsp. vulgare]}	{NA}	{ats:F775_32519; - - - - -}	{NA}	{NA}	{AK331007.1; Triticum aestivum cDNA, clone: SET5_N14, cultivar: Chinese Spring}	{NA}
i0_LQ_DE_c2840/f1p22/639	26.08	274.17	78.56	185.29	{AAD33850.1; ABA-inducible protein WRAB1 [Triticum aestivum]}	{NA}	{NA}	{NA}	{NA}	{U73217.1; Triticum aestivum cold acclimation protein WCOR615 (Wcor615) mRNA, complete cds}	{NA}
i0_LQ_DE_c2938/f1p0/945	42.03	122.43	60.49	124.46	{XP_003574041.1; PREDICTED: cyanate hydratase [Brachypodium distachyon]}	{sp|A2Z8F9|CYNS_ORYSI; Cyanate hydratase OS=Oryza sativa subsp. indica GN=CYN PE=3 SV=1}	{mus:103970239; K01725 cynS cyanate lyase 4.2.1.104 ko00910; Metabolism; Energy metabolism; Nitrogen metabolism}	{NA}	{GO:0009439; cyanate metabolic process; biological_process}	{AK252432.1; Hordeum vulgare subsp. vulgare cDNA clone: FLbaf157l10, mRNA sequence}	{PF02560:Cyanate lyase C-terminal domain}
i0_LQ_DE_c2956/f1p23/843	2.21	7.27	1.52	5.18	{NP_001289807.1; nucleoside diphosphate kinase 2, chloroplastic [Brachypodium distachyon]}	{sp|Q852S5|NDK2_TOBAC; Nucleoside diphosphate kinase 2, chloroplastic OS=Nicotiana tabacum GN=NDPK2 PE=1 SV=1}	{sita:101755658; K00940 ndk, NME nucleoside-diphosphate kinase 2.7.4.6 ko00230; Metabolism; Nucleotide metabolism; Purine metabolism | ko00240; Metabolism; Nucleotide metabolism; Pyrimidine metabolism | ko04016; Environmental Information Processing; Signal transduction; MAPK signaling pathway - plant}	{At5g63310; KOG0888 Nucleoside diphosphate kinase F Nucleotide transport and metabolism ;}	{GO:0006228; UTP biosynthetic process; biological_process GO:0006183; GTP biosynthetic process; biological_process GO:0004550; nucleoside diphosphate kinase activity; molecular_function GO:0006165; nucleoside diphosphate phosphorylation; biological_process GO:0006241; CTP biosynthetic process; biological_process}	{AK253108.1; Hordeum vulgare subsp. vulgare cDNA clone: FLbaf165a11, mRNA sequence}	{PF00334:Nucleoside diphosphate kinase}
i0_LQ_DE_c3031/f1p28/720	0.25	82.01	1.17	19.46	{BAK02763.1; predicted protein, partial [Hordeum vulgare subsp. vulgare]}	{sp|Q9FKL8|XTH13_ARATH; Putative xyloglucan endotransglucosylase/hydrolase protein 13 OS=Arabidopsis thaliana GN=XTH13 PE=3 SV=1}	{obr:102708055; - - - - -}	{NA}	{GO:0005975; carbohydrate metabolic process; biological_process GO:0004553; hydrolase activity, hydrolyzing O-glycosyl compounds; molecular_function}	{AK371565.1; Hordeum vulgare subsp. vulgare mRNA for predicted protein, partial cds, clone: NIASHv2137E08}	{PF00722:Glycosyl hydrolases family 16}
i0_LQ_DE_c3244/f1p1/941	7.87	43.64	11.41	29.23	{XP_003572207.1; PREDICTED: uncharacterized protein LOC100828906 [Brachypodium distachyon]}	{NA}	{pmum:103342472; - - - - -}	{NA}	{NA}	{XM_003572159.3; PREDICTED: Brachypodium distachyon uncharacterized LOC100828906 (LOC100828906), mRNA}	{NA}
i0_LQ_DE_c3333/f1p0/981	2.9	178.22	8.66	200.88	{ACH69772.1; Adf2 [Hordeum vulgare subsp. vulgare]}	{sp|Q84TB6|ADF3_ORYSJ; Actin-depolymerizing factor 3 OS=Oryza sativa subsp. japonica GN=ADF3 PE=1 SV=1}	{obr:102710479; K05765 CFL cofilin - ko04810; Cellular Processes; Cell motility; Regulation of actin cytoskeleton | ko04666; Organismal Systems; Immune system; Fc gamma R-mediated phagocytosis | ko04360; Organismal Systems; Development; Axon guidance | ko05133; Human Diseases; Infectious diseases: Bacterial; Pertussis}	{At3g46010; KOG1735 Actin depolymerizing factor Z Cytoskeleton ;}	{GO:0003779; actin binding; molecular_function GO:0005622; intracellular; cellular_component}	{AK359594.1; Hordeum vulgare subsp. vulgare mRNA for predicted protein, complete cds, clone: NIASHv1099J23}	{PF00241:Cofilin/tropomyosin-type actin-binding protein}
i0_LQ_DE_c3424/f1p11/971	0.73	3.72	1.46	7.82	{NA}	{NA}	{NA}	{NA}	{NA}	{NA}	{NA}
i0_LQ_DE_c3757/f1p4/780	1.46	105.27	7.15	506.4	{XP_010227582.1; PREDICTED: dehydrin DHN3-like [Brachypodium distachyon]}	{sp|P12951|DHN1_HORVU; Dehydrin DHN1 OS=Hordeum vulgare GN=DHN1 PE=2 SV=1}	{bdi:100824450; - - - - -}	{NA}	{GO:0009415; response to water; biological_process GO:0006950; response to stress; biological_process}	{XM_010229280.1; PREDICTED: Brachypodium distachyon dehydrin DHN3-like (LOC100824450), mRNA}	{PF00257:Dehydrin}
i0_LQ_DE_c378/f2p0/972	0.15	20.8	1.19	65.59	{EMT26307.1; hypothetical protein F775_29428 [Aegilops tauschii]}	{NA}	{ats:F775_29428; - - - - -}	{NA}	{NA}	{KP844890.1; Triticum aestivum cultivar Chinese Spring PM19-A2 gene, complete cds}	{NA}
i0_LQ_DE_c3834/f1p0/579	6.33	18.66	11.89	33.93	{EMT17482.1; hypothetical protein F775_29781 [Aegilops tauschii]}	{NA}	{dosa:Os02t0216300-01; - - - - -}	{NA}	{NA}	{NA}	{NA}
i0_LQ_DE_c3901/f1p37/844	13.35	105.16	46.88	329.22	{BAJ99474.1; predicted protein [Hordeum vulgare subsp. vulgare]}	{sp|Q07764|HVA22_HORVU; Protein HVA22 OS=Hordeum vulgare GN=HVA22 PE=2 SV=1}	{zma:103648010; K17279 REEP5_6 receptor expression-enhancing protein 5/6 - -}	{At5g50720; KOG1725 Protein involved in membrane traffic (YOP1/TB2/DP1/HVA22 family) U Intracellular trafficking, secretion, and vesicular transport ;}	{NA}	{XM_003577503.3; PREDICTED: Brachypodium distachyon HVA22-like protein e (LOC100842177), mRNA}	{NA}
i0_LQ_DE_c3916/f1p4/861	0.05	2.11	0.16	30.52	{EMS45466.1; Dehydrin DHN3 [Triticum urartu]}	{sp|A2ZDX6|DH16C_ORYSI; Dehydrin Rab16C OS=Oryza sativa subsp. indica GN=RAB16C PE=2 SV=1}	{bdi:100824450; - - - - -}	{NA}	{NA}	{X62476.1; T.aestivum rab15B mRNA}	{NA}
i0_LQ_DE_c3944/f1p3/901	65.64	209.21	101.67	548.48	{BAJ99474.1; predicted protein [Hordeum vulgare subsp. vulgare]}	{sp|Q07764|HVA22_HORVU; Protein HVA22 OS=Hordeum vulgare GN=HVA22 PE=2 SV=1}	{zma:103648010; K17279 REEP5_6 receptor expression-enhancing protein 5/6 - -}	{At5g50720; KOG1725 Protein involved in membrane traffic (YOP1/TB2/DP1/HVA22 family) U Intracellular trafficking, secretion, and vesicular transport ;}	{NA}	{AK368271.1; Hordeum vulgare subsp. vulgare mRNA for predicted protein, complete cds, clone: NIASHv2071D21}	{NA}
i0_LQ_DE_c3958/f1p4/643	4.43	58.36	9.81	36.72	{NA}	{NA}	{NA}	{NA}	{NA}	{U73217.1; Triticum aestivum cold acclimation protein WCOR615 (Wcor615) mRNA, complete cds}	{NA}
i0_LQ_DE_c3989/f1p4/982	1.19	7.4	1.39	4.12	{NA}	{NA}	{NA}	{NA}	{NA}	{NA}	{NA}
i0_LQ_DE_c4008/f1p0/894	8.77	24.37	12.67	18.53	{EMS55633.1; Vesicle-associated protein 1-2 [Triticum urartu]}	{sp|Q9SHC8|VAP12_ARATH; Vesicle-associated protein 1-2 OS=Arabidopsis thaliana GN=PVA12 PE=1 SV=1}	{osa:4330129; - - - - -}	{At2g45140; KOG0439 VAMP-associated protein involved in inositol metabolism U Intracellular trafficking, secretion, and vesicular transport ;}	{NA}	{AK373023.1; Hordeum vulgare subsp. vulgare mRNA for predicted protein, complete cds, clone: NIASHv3018F11}	{NA}
i0_LQ_DE_c4065/f1p0/918	25.2	70.05	18.94	111.9	{XP_003570046.1; PREDICTED: probable phospholipid hydroperoxide glutathione peroxidase [Brachypodium distachyon]}	{sp|O48646|GPX6_ARATH; Probable phospholipid hydroperoxide glutathione peroxidase 6, mitochondrial OS=Arabidopsis thaliana GN=GPX6 PE=2 SV=2}	{sita:101764634; K00432 gpx glutathione peroxidase 1.11.1.9 ko00590; Metabolism; Lipid metabolism; Arachidonic acid metabolism | ko00480; Metabolism; Metabolism of other amino acids; Glutathione metabolism | ko04918; Organismal Systems; Endocrine system; Thyroid hormone synthesis}	{At4g11600; KOG1651 Glutathione peroxidase O Posttranslational modification, protein turnover, chaperones ;}	{GO:0016209; NA GO:0016491; oxidoreductase activity; molecular_function GO:0055114; oxidation-reduction process; biological_process GO:0006979; response to oxidative stress; biological_process GO:0004602; glutathione peroxidase activity; molecular_function}	{XM_003569998.3; PREDICTED: Brachypodium distachyon probable phospholipid hydroperoxide glutathione peroxidase (LOC100829599), mRNA}	{PF08534:Redoxin PF00255:Glutathione peroxidase PF00578:AhpC/TSA family}
i0_LQ_DE_c4368/f1p7/467	0.37	59	2.01	78.31	{XP_003569475.1; PREDICTED: uncharacterized protein LOC100837178 [Brachypodium distachyon]}	{NA}	{ats:F775_07789; - - - - -}	{NA}	{NA}	{AK330468.1; Triticum aestivum cDNA, clone: SET4_I13, cultivar: Chinese Spring}	{NA}
i0_LQ_DE_c4401/f1p8/464	2.26	19.16	3.46	20.17	{XP_003564388.1; PREDICTED: uncharacterized protein LOC100831821 [Brachypodium distachyon]}	{NA}	{bdi:100831821; - - - - -}	{NA}	{NA}	{HG670306.1; Triticum aestivum chromosome 3B, genomic scaffold, cultivar Chinese Spring}	{NA}
i0_LQ_DE_c441/f2p0/846	0.45	5.83	0.13	18.53	{NA}	{NA}	{NA}	{NA}	{GO:0016021; integral to membrane; cellular_component}	{XM_003566495.3; PREDICTED: Brachypodium distachyon translocator protein homolog (LOC100828586), mRNA}	{PF03073:TspO/MBR family}
i0_LQ_DE_c4422/f1p14/513	0.8	15.25	0.94	8.49	{AMB21805.1; FT05 [Lolium perenne]}	{sp|Q656A5|MFT1_ORYSJ; Protein MOTHER of FT and TFL1 homolog 1 OS=Oryza sativa subsp. japonica GN=MFT1 PE=3 SV=1}	{pda:103701938; - - - - -}	{At1g18100; KOG3346 Phosphatidylethanolamine binding protein R General function prediction only ;}	{NA}	{KR706148.1; Lolium perenne FT05 (FT05) gene, complete cds}	{NA}
i0_LQ_DE_c4423/f1p8/508	4.6	234.4	21.85	478.06	{EMT06188.1; hypothetical protein F775_27913 [Aegilops tauschii]}	{NA}	{osa:4325912; - - - - -}	{NA}	{NA}	{AK333075.1; Triticum aestivum cDNA, clone: WT005_J09, cultivar: Chinese Spring}	{NA}
i0_LQ_DE_c4454/f1p41/487	14.89	53.76	23.79	40.66	{EMS64625.1; Cytochrome c oxidase copper chaperone [Triticum urartu]}	{sp|Q9LJQ9|CX171_ARATH; Cytochrome c oxidase copper chaperone 1 OS=Arabidopsis thaliana GN=COX17-1 PE=2 SV=1}	{rcu:8273570; K02260 COX17 cytochrome c oxidase assembly protein subunit 17 - ko00190; Metabolism; Energy metabolism; Oxidative phosphorylation}	{At1g53030; KOG3496 Cytochrome c oxidase assembly protein/Cu2+ chaperone COX17 O Posttranslational modification, protein turnover, chaperones ;}	{GO:0006825; copper ion transport; biological_process GO:0005507; copper ion binding; molecular_function GO:0005758; mitochondrial intermembrane space; cellular_component GO:0016531; copper chaperone activity; molecular_function}	{AK252937.1; Hordeum vulgare subsp. vulgare cDNA clone: FLbaf178m15, mRNA sequence}	{PF05051:Cytochrome C oxidase copper chaperone (COX17)}
i0_LQ_DE_c4598/f1p8/471	0.42	6.32	1.62	8.56	{NA}	{NA}	{NA}	{NA}	{NA}	{NA}	{NA}
i0_LQ_DE_c4646/f4p16/898	2.8	71.12	5.58	341.38	{AEJ88293.1; drought acclimation dehydrin WZY2, partial [Agropyron cristatum]}	{NA}	{ats:F775_22096; - - - - -}	{NA}	{GO:0009415; response to water; biological_process GO:0006950; response to stress; biological_process}	{AF181457.1; Hordeum vulgare dehydrin (Dhn7) mRNA, complete cds}	{PF00257:Dehydrin}
i0_LQ_DE_c555/f2p0/789	114.6	504.62	179.17	263.54	{EEC79466.1; hypothetical protein OsI_20483 [Oryza sativa Indica Group]}	{sp|Q0D5W6|SUI1_ORYSJ; Protein translation factor SUI1 homolog OS=Oryza sativa subsp. japonica GN=GOS2 PE=3 SV=1}	{bdi:100828083; K03113 EIF1, SUI1 translation initiation factor 1 - ko03013; Genetic Information Processing; Translation; RNA transport}	{At1g54290; KOG1770 Translation initiation factor 1 (eIF-1/SUI1) J Translation, ribosomal structure and biogenesis ;}	{GO:0003743; translation initiation factor activity; molecular_function GO:0006413; translational initiation; biological_process}	{XM_003568128.3; PREDICTED: Brachypodium distachyon protein translation factor SUI1 homolog (LOC100828083), mRNA}	{PF01253:Translation initiation factor SUI1}
i0_LQ_DE_c559/f2p0/554	10.03	189.67	31.72	84.65	{BAJ99194.1; predicted protein [Hordeum vulgare subsp. vulgare]}	{NA}	{ats:F775_28603; - - - - -}	{NA}	{NA}	{NA}	{NA}
i0_LQ_DE_c747/f1p0/729	2.47	29.32	4.45	15.72	{AAM11916.1; unknown cold induced protein [Deschampsia antarctica]}	{NA}	{osa:4327202; - - - - -}	{NA}	{NA}	{NA}	{NA}
i0_LQ_DE_c754/f1p0/833	26.76	65.93	23.46	59.66	{XP_003570202.1; PREDICTED: universal stress protein A-like protein [Brachypodium distachyon]}	{sp|Q8LGG8|USPAL_ARATH; Universal stress protein A-like protein OS=Arabidopsis thaliana GN=At3g01520 PE=1 SV=2}	{sita:101759779; - - - - -}	{NA}	{GO:0006950; response to stress; biological_process}	{AK335060.1; Triticum aestivum cDNA, clone: WT011_P10, cultivar: Chinese Spring}	{PF00582:Universal stress protein family}
i0_LQ_DE_c872/f1p0/755	0.03	31.93	0.25	9.85	{EMS50951.1; hypothetical protein TRIUR3_03444 [Triticum urartu]}	{NA}	{zma:103650617; - - - - -}	{NA}	{NA}	{NA}	{NA}
i0_LQ_DE_c899/f1p0/587	3.17	36.19	4.55	24.38	{XP_003576886.1; PREDICTED: uncharacterized protein At1g76660-like [Brachypodium distachyon]}	{NA}	{NA}	{NA}	{NA}	{XM_003576838.3; PREDICTED: Brachypodium distachyon uncharacterized protein At1g76660-like (LOC100829635), mRNA}	{NA}
i0_LQ_DE_c959/f1p0/972	1.79	7.59	3.05	6.68	{EMT21133.1; 12-oxophytodienoate reductase 2 [Aegilops tauschii]}	{sp|Q84QK0|OPR1_ORYSJ; 12-oxophytodienoate reductase 1 OS=Oryza sativa subsp. japonica GN=OPR1 PE=2 SV=1}	{bdi:100822620; K05894 OPR 12-oxophytodienoic acid reductase 1.3.1.42 ko00592; Metabolism; Lipid metabolism; alpha-Linolenic acid metabolism}	{At1g76690; KOG0134 NADH:flavin oxidoreductase/12-oxophytodienoate reductase CR Energy production and conversion ; General function prediction only ;}	{GO:0010181; FMN binding; molecular_function GO:0016491; oxidoreductase activity; molecular_function GO:0055114; oxidation-reduction process; biological_process}	{AK366264.1; Hordeum vulgare subsp. vulgare mRNA for predicted protein, complete cds, clone: NIASHv2041I24}	{PF00724:NADH:flavin oxidoreductase / NADH oxidase family}
i1_HQ_CK_c12285/f3p1/1900	0.63	3.6	0.66	5.29	{XP_003558238.1; PREDICTED: oxysterol-binding protein-related protein 3B [Brachypodium distachyon]}	{sp|Q9SR33|ORP3B_ARATH; Oxysterol-binding protein-related protein 3B OS=Arabidopsis thaliana GN=ORP3B PE=2 SV=1}	{bdi:100831582; - - - - -}	{At3g09300; KOG1737 Oxysterol-binding protein I Lipid transport and metabolism ;}	{NA}	{XM_003558190.3; PREDICTED: Brachypodium distachyon oxysterol-binding protein-related protein 3B (LOC100831582), mRNA}	{NA}
i1_HQ_CK_c14283/f4p4/1904	1.29	6.62	2.52	4.85	{BAJ92672.1; predicted protein [Hordeum vulgare subsp. vulgare]}	{sp|B9EXZ6|BAT1_ORYSJ; Amino-acid permease BAT1 homolog OS=Oryza sativa subsp. japonica GN=BAT1 PE=2 SV=1}	{osa:4324220; - - - - -}	{At2g01170; KOG1289 Amino acid transporters E Amino acid transport and metabolism ;}	{GO:0016020; membrane; cellular_component GO:0055085; transmembrane transport; biological_process GO:0006810; transport; biological_process GO:0003333; amino acid transmembrane transport; biological_process GO:0015171; amino acid transmembrane transporter activity; molecular_function}	{AK369835.1; Hordeum vulgare subsp. vulgare mRNA for predicted protein, complete cds, clone: NIASHv2099H11}	{PF13520:Amino acid permease PF00324:Amino acid permease}
i1_HQ_CK_c14536/f6p0/1777	6.58	20.08	3.63	13.19	{EMS55168.1; Selenium-binding protein 1 [Triticum urartu]}	{sp|O23264|SEBP1_ARATH; Selenium-binding protein 1 OS=Arabidopsis thaliana GN=SBP1 PE=1 SV=1}	{ats:F775_28491; K17285 SELENBP1 selenium-binding protein 1 - -}	{At4g14030; KOG0918 Selenium-binding protein P Inorganic ion transport and metabolism ;}	{GO:0008430; selenium binding; molecular_function}	{AK363526.1; Hordeum vulgare subsp. vulgare mRNA for predicted protein, complete cds, clone: NIASHv2016G08}	{PF05694:56kDa selenium binding protein (SBP56)}
i1_HQ_CK_c16779/f14p2/1822	13.15	36.74	20.59	30.28	{XP_003567545.1; PREDICTED: putative L-cysteine desulfhydrase 1 [Brachypodium distachyon]}	{sp|Q9LGZ2|LCYD1_ORYSJ; Putative L-cysteine desulfhydrase 1 OS=Oryza sativa subsp. japonica GN=Os01g0290100 PE=2 SV=1}	{osa:4325155; - - - - -}	{At5g26595; KOG1549 Cysteine desulfurase NFS1 E Amino acid transport and metabolism ;}	{NA}	{XM_003567497.3; PREDICTED: Brachypodium distachyon putative L-cysteine desulfhydrase 1 (LOC100844459), mRNA}	{NA}
i1_HQ_CK_c19316/f4p2/1573	2.11	20.22	2.99	25.8	{XP_003561584.1; PREDICTED: probable trehalose-phosphate phosphatase 9 [Brachypodium distachyon]}	{sp|Q10KF5|TPP9_ORYSJ; Probable trehalose-phosphate phosphatase 9 OS=Oryza sativa subsp. japonica GN=TPP9 PE=3 SV=1}	{bdi:100834071; K01087 otsB trehalose 6-phosphate phosphatase 3.1.3.12 ko00500; Metabolism; Carbohydrate metabolism; Starch and sucrose metabolism}	{At5g65140; KOG1050 Trehalose-6-phosphate synthase component TPS1 and related subunits G Carbohydrate transport and metabolism ;}	{GO:0005992; trehalose biosynthetic process; biological_process GO:0003824; NA}	{XM_003561536.2; PREDICTED: Brachypodium distachyon probable trehalose-phosphate phosphatase 9 (LOC100834071), mRNA}	{PF02358:Trehalose-phosphatase}
i1_HQ_CK_c19644/f2p104/1729	0.18	3.07	0.83	6.31	{BAJ94534.1; predicted protein [Hordeum vulgare subsp. vulgare]}	{sp|Q6Z312|BZP23_ORYSJ; bZIP transcription factor 23 OS=Oryza sativa subsp. japonica GN=BZIP23 PE=2 SV=1}	{bdi:100825896; K14432 ABF ABA responsive element binding factor - ko04075; Environmental Information Processing; Signal transduction; Plant hormone signal transduction}	{NA}	{GO:0007049; cell cycle; biological_process GO:0005634; nucleus; cellular_component GO:0043565; sequence-specific DNA binding; molecular_function GO:0006355; regulation of transcription, DNA-dependent; biological_process GO:0016021; integral to membrane; cellular_component GO:0003677; DNA binding; molecular_function GO:0003700; sequence-specific DNA binding transcription factor activity; molecula…	{XM_003564059.3; PREDICTED: Brachypodium distachyon ABSCISIC ACID-INSENSITIVE 5-like protein 5 (LOC100825896), mRNA}	{PF00170:bZIP transcription factor PF07851:TMPIT-like protein PF03131:bZIP Maf transcription factor PF07716:Basic region leucine zipper PF04977:Septum formation initiator}
i1_HQ_CK_c21068/f2p26/1680	1.96	17.2	4.35	20.84	{ABD92933.1; alpha tubulin-3B [Triticum aestivum]}	{sp|Q9ZRR5|TBA3_HORVU; Tubulin alpha-3 chain OS=Hordeum vulgare GN=TUBA3 PE=2 SV=1}	{pda:103705349; K07374 TUBA tubulin alpha - ko04145; Cellular Processes; Transport and catabolism; Phagosome | ko04210; Cellular Processes; Cell growth and death; Apoptosis | ko04530; Cellular Processes; Cellular community - eukaryotes; Tight junction | ko04540; Cellular Processes; Cellular community - eukaryotes; Gap junction | ko05130; Human Diseases; Infectious diseases: Bacterial; Pathogenic …	{At4g14960; KOG1376 Alpha tubulin Z Cytoskeleton ;}	{GO:0003924; GTPase activity; molecular_function}	{AB514115.1; Alopecurus aequalis AaTUA1 mRNA for alpha-tubulin, complete cds}	{PF00091:Tubulin/FtsZ family, GTPase domain}
i1_HQ_CK_c23358/f2p2/1739	0.56	3.32	1.5	6.79	{XP_003575416.1; PREDICTED: uncharacterized protein LOC100845515 isoform X1 [Brachypodium distachyon]}	{NA}	{sita:101756664; - - - - -}	{NA}	{NA}	{XM_003575368.3; PREDICTED: Brachypodium distachyon uncharacterized LOC100845515 (LOC100845515), transcript variant X1, mRNA}	{NA}
i1_HQ_CK_c24083/f3p1/1917	2.18	7.06	2.61	5.62	{XP_010235358.1; PREDICTED: methionine aminopeptidase 2B-like [Brachypodium distachyon]}	{sp|Q56Y85|MAP22_ARATH; Methionine aminopeptidase 2B OS=Arabidopsis thaliana GN=MAP2B PE=2 SV=2}	{sbi:SORBI_07g025460; K01265 map methionyl aminopeptidase 3.4.11.18 -}	{At3g59990; KOG2775 Metallopeptidase R General function prediction only ;}	{GO:0016020; membrane; cellular_component GO:0000287; magnesium ion binding; molecular_function GO:0008900; hydrogen:potassium-exchanging ATPase activity; molecular_function GO:0016021; integral to membrane; cellular_component GO:0005524; ATP binding; molecular_function GO:0015991; ATP hydrolysis coupled proton transport; biological_process}	{XM_010237056.2; PREDICTED: Brachypodium distachyon methionine aminopeptidase 2B-like (LOC100829515), mRNA}	{PF09726:Transmembrane protein PF09040:Gastric H+/K+-ATPase, N terminal domain}
i1_HQ_CK_c25624/f3p6/1890	1.47	5.19	1.51	4.45	{XP_003560016.1; PREDICTED: CBS domain-containing protein CBSX3, mitochondrial [Brachypodium distachyon]}	{sp|Q9LEV3|CBSX3_ARATH; CBS domain-containing protein CBSX3, mitochondrial OS=Arabidopsis thaliana GN=CBSX3 PE=1 SV=1}	{bdi:100835895; - - - - -}	{NA}	{NA}	{AK252559.1; Hordeum vulgare subsp. vulgare cDNA clone: FLbaf162l04, mRNA sequence}	{NA}
i1_HQ_CK_c27966/f4p5/1876	8.93	21.25	7.24	21.6	{BAJ94917.1; predicted protein [Hordeum vulgare subsp. vulgare]}	{sp|Q9M8Y0|SEC_ARATH; Probable UDP-N-acetylglucosamine--peptide N-acetylglucosaminyltransferase SEC OS=Arabidopsis thaliana GN=SEC PE=2 SV=1}	{osa:107276395; K09667 OGT protein O-GlcNAc transferase 2.4.1.255 ko00514; Metabolism; Glycan biosynthesis and metabolism; Other types of O-glycan biosynthesis | ko04931; Human Diseases; Endocrine and metabolic diseases; Insulin resistance}	{At3g04240; KOG4626 O-linked N-acetylglucosamine transferase OGT GOT Carbohydrate transport and metabolism ; Posttranslational modification, protein turnover, chaperones ; Signal transduction mechanisms ;}	{NA}	{AK363714.1; Hordeum vulgare subsp. vulgare mRNA for predicted protein, complete cds, clone: NIASHv2018F04}	{NA}
i1_HQ_CK_c29251/f2p2/1877	1.17	8.48	2.09	11.21	{XP_015632992.1; PREDICTED: ninja-family protein Os03g0214200 [Oryza sativa Japonica Group]}	{sp|Q10Q07|NNJA1_ORYSJ; Ninja-family protein Os03g0214200 OS=Oryza sativa subsp. japonica GN=Os03g0214200 PE=2 SV=1}	{dosa:Os03t0214200-01; - - - - -}	{NA}	{GO:0003677; DNA binding; molecular_function}	{AK367213.1; Hordeum vulgare subsp. vulgare mRNA for predicted protein, complete cds, clone: NIASHv2052P17}	{PF01342:SAND domain}
i1_HQ_CK_c3083/f3p0/1645	4.35	11.52	7.19	19	{BAK05495.1; predicted protein, partial [Hordeum vulgare subsp. vulgare]}	{sp|Q7Y0B9|SAPK8_ORYSJ; Serine/threonine-protein kinase SAPK8 OS=Oryza sativa subsp. japonica GN=SAPK8 PE=2 SV=1}	{obr:102700420; K14498 SNRK2 serine/threonine-protein kinase SRK2 2.7.11.1 ko04016; Environmental Information Processing; Signal transduction; MAPK signaling pathway - plant | ko04075; Environmental Information Processing; Signal transduction; Plant hormone signal transduction}	{At4g33950; KOG0583 Serine/threonine protein kinase T Signal transduction mechanisms ;}	{GO:0004672; protein kinase activity; molecular_function GO:0016773; phosphotransferase activity, alcohol group as acceptor; molecular_function GO:0005524; ATP binding; molecular_function GO:0006468; protein phosphorylation; biological_process GO:0016020; membrane; cellular_component}	{AK374298.1; Hordeum vulgare subsp. vulgare mRNA for predicted protein, partial cds, clone: NIASHv3059N20}	{PF00069:Protein kinase domain PF06293:Lipopolysaccharide kinase (Kdo/WaaP) family PF07714:Protein tyrosine kinase}
i1_HQ_CK_c33505/f5p2/1961	12.59	37.51	9.7	24.89	{BAJ98709.1; predicted protein [Hordeum vulgare subsp. vulgare]}	{sp|P04635|LIP_STAHY; Lipase OS=Staphylococcus hyicus GN=lip PE=1 SV=1}	{sita:101753899; - - - - -}	{NA}	{NA}	{AK332166.1; Triticum aestivum cDNA, clone: WT003_E23, cultivar: Chinese Spring}	{NA}
i1_HQ_CK_c35504/f2p5/1925	0.76	4.26	1.44	7.19	{XP_015632992.1; PREDICTED: ninja-family protein Os03g0214200 [Oryza sativa Japonica Group]}	{sp|Q10Q07|NNJA1_ORYSJ; Ninja-family protein Os03g0214200 OS=Oryza sativa subsp. japonica GN=Os03g0214200 PE=2 SV=1}	{dosa:Os03t0214200-01; - - - - -}	{NA}	{GO:0003677; DNA binding; molecular_function}	{AK367213.1; Hordeum vulgare subsp. vulgare mRNA for predicted protein, complete cds, clone: NIASHv2052P17}	{PF01342:SAND domain}
i1_HQ_CK_c35546/f2p1/1829	0.54	17.16	2.32	11.49	{BAJ96930.1; predicted protein [Hordeum vulgare subsp. vulgare]}	{sp|Q9LS40|ASPG1_ARATH; Protein ASPARTIC PROTEASE IN GUARD CELL 1 OS=Arabidopsis thaliana GN=ASPG1 PE=1 SV=1}	{sita:101757807; - - - - -}	{At3g12700; KOG1339 Aspartyl protease O Posttranslational modification, protein turnover, chaperones ;}	{NA}	{XM_008651763.1; PREDICTED: Zea mays aspartic proteinase nepenthesin-2-like (LOC103630716), mRNA}	{NA}
i1_HQ_CK_c36712/f3p0/1940	0.69	1.88	0.63	2.37	{EMS61407.1; hypothetical protein TRIUR3_21645 [Triticum urartu]}	{sp|Q6ZGL9|SIP1_ORYSJ; Signal peptide peptidase 1 OS=Oryza sativa subsp. japonica GN=SPP1 PE=2 SV=1}	{bdi:100836078; K09595 HM13 minor histocompatibility antigen H13 3.4.23.- -}	{NA}	{NA}	{XM_002455846.1; Sorghum bicolor hypothetical protein, mRNA}	{NA}
i1_HQ_CK_c45388/f2p12/1722	2.77	7.98	2.16	4.92	{EMS59091.1; Elongation factor 1-alpha [Triticum urartu]}	{sp|Q03033|EF1A_WHEAT; Elongation factor 1-alpha OS=Triticum aestivum GN=TEF1 PE=2 SV=1}	{ats:F775_26373; K03231 EEF1A elongation factor 1-alpha - ko03013; Genetic Information Processing; Translation; RNA transport | ko05134; Human Diseases; Infectious diseases: Bacterial; Legionellosis}	{At1g07940; KOG0052 Translation elongation factor EF-1 alpha/Tu J Translation, ribosomal structure and biogenesis ;}	{GO:0055114; oxidation-reduction process; biological_process GO:0015948; methanogenesis; biological_process GO:0005525; GTP binding; molecular_function}	{AK354224.1; Hordeum vulgare subsp. vulgare mRNA for predicted protein, complete cds, clone: NIASHv1005O09}	{PF01926:50S ribosome-binding GTPase PF03144:Elongation factor Tu domain 2 PF02662:Methyl-viologen-reducing hydrogenase, delta subunit}
i1_HQ_CK_c46112/f2p1/1715	1.14	4.69	0.8	12.93	{EMS53840.1; hypothetical protein TRIUR3_06034 [Triticum urartu]}	{sp|Q2TBP5|TMM53_BOVIN; Transmembrane protein 53 OS=Bos taurus GN=TMEM53 PE=2 SV=1}	{bdi:100832016; - - - - -}	{At3g19970; KOG2521 Uncharacterized conserved protein S Function unknown ;}	{NA}	{AK251700.1; Hordeum vulgare subsp. vulgare cDNA clone: FLbaf120a11, mRNA sequence}	{NA}
i1_HQ_CK_c51877/f31p4/1887	18.2	52.46	21.76	31.4	{XP_003569666.1; PREDICTED: V-type proton ATPase subunit B 2-like [Brachypodium distachyon]}	{sp|Q9SZN1|VATB2_ARATH; V-type proton ATPase subunit B2 OS=Arabidopsis thaliana GN=VHA-B2 PE=1 SV=1}	{ats:F775_30585; K02147 ATPeV1B, ATP6B V-type H+-transporting ATPase subunit B - ko00190; Metabolism; Energy metabolism; Oxidative phosphorylation | ko04150; Environmental Information Processing; Signal transduction; mTOR signaling pathway | ko04145; Cellular Processes; Transport and catabolism; Phagosome | ko04966; Organismal Systems; Excretory system; Collecting duct acid secretion | ko04721; O…	{At4g38510; KOG1351 Vacuolar H+-ATPase V1 sector, subunit B C Energy production and conversion ;}	{GO:0046034; ATP metabolic process; biological_process GO:0005524; ATP binding; molecular_function GO:0015992; proton transport; biological_process}	{AK251622.1; Hordeum vulgare subsp. vulgare cDNA clone: FLbaf124a14, mRNA sequence}	{PF02874:ATP synthase alpha/beta family, beta-barrel domain PF00006:ATP synthase alpha/beta family, nucleotide-binding domain}
i1_HQ_CK_c54230/f3p5/1637	1.98	7.87	2.41	4.49	{AMB72436.1; elongation factor 1-alpha [Mesembryanthemum crystallinum]}	{sp|O24534|EF1A_VICFA; Elongation factor 1-alpha OS=Vicia faba PE=2 SV=1}	{mus:103969009; K03231 EEF1A elongation factor 1-alpha - ko03013; Genetic Information Processing; Translation; RNA transport | ko05134; Human Diseases; Infectious diseases: Bacterial; Legionellosis}	{At1g07940; KOG0052 Translation elongation factor EF-1 alpha/Tu J Translation, ribosomal structure and biogenesis ;}	{GO:0031683; G-protein beta/gamma-subunit complex binding; molecular_function GO:0003924; GTPase activity; molecular_function GO:0005525; GTP binding; molecular_function GO:0007186; G-protein coupled receptor protein signaling pathway; biological_process GO:0006576; cellular biogenic amine metabolic process; biological_process GO:0055114; oxidation-reduction process; biological_process GO:0004871…	{AK354224.1; Hordeum vulgare subsp. vulgare mRNA for predicted protein, complete cds, clone: NIASHv1005O09}	{PF00503:G-protein alpha subunit PF02662:Methyl-viologen-reducing hydrogenase, delta subunit PF01926:50S ribosome-binding GTPase PF10662:Ethanolamine utilisation - propanediol utilisation}
i1_HQ_CK_c54431/f3p0/1813	1.48	4.21	1.46	3.55	{EMT16451.1; hypothetical protein F775_32397 [Aegilops tauschii]}	{NA}	{sbi:SORBI_06g025510; - - - - -}	{NA}	{GO:0005515; protein binding; molecular_function GO:0042619; poly-hydroxybutyrate biosynthetic process; biological_process}	{NA}	{PF07167:Poly-beta-hydroxybutyrate polymerase (PhaC) N-terminus PF00646:F-box domain PF12937:F-box-like}
i1_HQ_CK_c67435/f2p2/1290	0.1	1.78	0.35	0.7	{XP_010228830.1; PREDICTED: serine/arginine-rich splicing factor SR45a [Brachypodium distachyon]}	{sp|Q84TH4|SR45A_ARATH; Serine/arginine-rich splicing factor SR45a OS=Arabidopsis thaliana GN=SR45A PE=1 SV=1}	{bdi:100835076; - - - - -}	{At1g07350; KOG4661 Hsp27-ERE-TATA-binding protein/Scaffold attachment factor (SAF-B) K Transcription ;}	{GO:0003676; nucleic acid binding; molecular_function}	{XM_010230528.2; PREDICTED: Brachypodium distachyon serine/arginine-rich splicing factor SR45a (LOC100835076), mRNA}	{PF00076:RNA recognition motif. (a.k.a. RRM, RBD, or RNP domain)}
i1_HQ_CK_c6978/f4p0/1726	0.94	3.79	1.71	3.49	{XP_014751774.1; PREDICTED: uncharacterized protein LOC100821776 [Brachypodium distachyon]}	{sp|Q9FZF3|FB43_ARATH; Putative F-box protein At1g47765 OS=Arabidopsis thaliana GN=At1g47765 PE=4 SV=2}	{bdi:100821776; - - - - -}	{NA}	{GO:0005515; protein binding; molecular_function}	{XM_014896288.1; PREDICTED: Brachypodium distachyon uncharacterized LOC100821776 (LOC100821776), mRNA}	{PF00646:F-box domain PF12937:F-box-like}
i1_HQ_CK_c7683/f2p0/1517	12.49	55.75	17.19	34.06	{ACU65228.1; SNF1-type serine-threonine protein kinase [Triticum aestivum]}	{sp|Q5N942|SAPK4_ORYSJ; Serine/threonine-protein kinase SAPK4 OS=Oryza sativa subsp. japonica GN=SAPK4 PE=2 SV=2}	{osa:4324934; K14498 SNRK2 serine/threonine-protein kinase SRK2 2.7.11.1 ko04016; Environmental Information Processing; Signal transduction; MAPK signaling pathway - plant | ko04075; Environmental Information Processing; Signal transduction; Plant hormone signal transduction}	{At1g10940; KOG0583 Serine/threonine protein kinase T Signal transduction mechanisms ;}	{GO:0005524; ATP binding; molecular_function GO:0004672; protein kinase activity; molecular_function GO:0016773; phosphotransferase activity, alcohol group as acceptor; molecular_function GO:0016020; membrane; cellular_component GO:0006270; DNA-dependent DNA replication initiation; biological_process GO:0006468; protein phosphorylation; biological_process GO:0006359; regulation of transcription f…	{GQ384359.1; Triticum aestivum SNF1-type serine-threonine protein kinase (SnRK2.4) mRNA, complete cds}	{PF07714:Protein tyrosine kinase PF11705:DNA-directed RNA polymerase III subunit Rpc31 PF02724:CDC45-like protein PF06293:Lipopolysaccharide kinase (Kdo/WaaP) family PF00069:Protein kinase domain}
i1_HQ_CK_c81089/f5p1/1852	1	3.61	2.11	8.37	{XP_003563716.1; PREDICTED: multiple inositol polyphosphate phosphatase 1 [Brachypodium distachyon]}	{sp|F1NPQ2|MINP1_CHICK; Multiple inositol polyphosphate phosphatase 1 OS=Gallus gallus GN=MINPP1 PE=1 SV=3}	{bdi:100831816; K03103 MINPP1 multiple inositol-polyphosphate phosphatase / 2,3-bisphosphoglycerate 3-phosphatase [EC:3.1.3.62 3.1.3.80] 3.1.3.62,3.1.3.80 ko00010; Metabolism; Carbohydrate metabolism; Glycolysis / Gluconeogenesis | ko00562; Metabolism; Carbohydrate metabolism; Inositol phosphate metabolism}	{At1g09870; KOG1382 Multiple inositol polyphosphate phosphatase R General function prediction only ;}	{GO:0003993; acid phosphatase activity; molecular_function}	{AK366317.1; Hordeum vulgare subsp. vulgare mRNA for predicted protein, complete cds, clone: NIASHv2041O19}	{PF00328:Histidine phosphatase superfamily (branch 2)}
i1_HQ_CK_c819/f16p1/1996	6.14	14.57	9.78	18.31	{CDM85600.1; unnamed protein product [Triticum aestivum]}	{NA}	{sita:101755578; - - - - -}	{NA}	{NA}	{AK248530.1; Hordeum vulgare subsp. vulgare cDNA clone: FLbaf56e12, mRNA sequence}	{NA}
i1_HQ_CK_c84078/f2p2/1346	1.6	7.18	3.13	5.23	{BAK00833.1; predicted protein [Hordeum vulgare subsp. vulgare]}	{sp|Q0J1C1|ACCO1_ORYSJ; 1-aminocyclopropane-1-carboxylate oxidase 1 OS=Oryza sativa subsp. japonica GN=ACO1 PE=2 SV=1}	{sita:101781542; K05933 E1.14.17.4 aminocyclopropanecarboxylate oxidase 1.14.17.4 ko00270; Metabolism; Amino acid metabolism; Cysteine and methionine metabolism}	{At1g05010; KOG0143 Iron/ascorbate family oxidoreductases QR Secondary metabolites biosynthesis, transport and catabolism ; General function prediction only ;}	{GO:0055114; oxidation-reduction process; biological_process GO:0016491; oxidoreductase activity; molecular_function}	{AK369632.1; Hordeum vulgare subsp. vulgare mRNA for predicted protein, complete cds, clone: NIASHv2094L08}	{PF03171:2OG-Fe(II) oxygenase superfamily}
i1_HQ_CK_c89037/f9p2/1666	9.47	24.76	12.23	25.72	{XP_003573351.1; PREDICTED: tryptophan synthase beta chain 1 [Brachypodium distachyon]}	{sp|P43284|TRPB2_MAIZE; Tryptophan synthase beta chain 2, chloroplastic (Fragment) OS=Zea mays GN=TSB2 PE=2 SV=1}	{fve:101300988; K01696 trpB tryptophan synthase beta chain 4.2.1.20 ko01230; Metabolism; Global and overview maps; Biosynthesis of amino acids | ko00260; Metabolism; Amino acid metabolism; Glycine, serine and threonine metabolism | ko00400; Metabolism; Amino acid metabolism; Phenylalanine, tyrosine and tryptophan biosynthesis}	{At5g54810; KOG1395 Tryptophan synthase beta chain E Amino acid transport and metabolism ;}	{GO:0003723; RNA binding; molecular_function}	{XM_003573303.2; PREDICTED: Brachypodium distachyon tryptophan synthase beta chain 1 (LOC100828003), mRNA}	{PF01668:SmpB protein}
i1_HQ_CK_c89137/f20p1/1465	37.37	169.93	70.83	99.53	{XP_003574963.1; PREDICTED: cysteine proteinase 1 [Brachypodium distachyon]}	{sp|Q10716|CYSP1_MAIZE; Cysteine proteinase 1 OS=Zea mays GN=CCP1 PE=2 SV=1}	{dosa:Os02t0469600-01; K01373 CTSF cathepsin F 3.4.22.41 ko04142; Cellular Processes; Transport and catabolism; Lysosome | ko04210; Cellular Processes; Cell growth and death; Apoptosis}	{At4g39090; KOG1542 Cysteine proteinase Cathepsin F O Posttranslational modification, protein turnover, chaperones ;}	{GO:0006508; proteolysis; biological_process GO:0008234; cysteine-type peptidase activity; molecular_function GO:0004197; cysteine-type endopeptidase activity; molecular_function}	{XM_003574915.3; PREDICTED: Brachypodium distachyon cysteine proteinase 1 (LOC100836576), mRNA}	{PF03051:Peptidase C1-like family PF00112:Papain family cysteine protease}
i1_HQ_CK_c89173/f4p7/1439	22.19	134.3	18.18	84.04	{BAJ95739.1; predicted protein [Hordeum vulgare subsp. vulgare]}	{sp|Q9ZRI8|FDH_HORVU; Formate dehydrogenase, mitochondrial OS=Hordeum vulgare PE=2 SV=1}	{bdi:100830190; K00122 FDH formate dehydrogenase 1.2.1.2 ko01200; Metabolism; Global and overview maps; Carbon metabolism | ko00630; Metabolism; Carbohydrate metabolism; Glyoxylate and dicarboxylate metabolism | ko00680; Metabolism; Energy metabolism; Methane metabolism}	{At5g14780; KOG0069 Glyoxylate/hydroxypyruvate reductase (D-isomer-specific 2-hydroxy acid dehydrogenase superfamily) C Energy production and conversion ;}	{GO:0051287; NAD binding; molecular_function GO:0055114; oxidation-reduction process; biological_process GO:0008152; NA GO:0016616; oxidoreductase activity, acting on the CH-OH group of donors, NAD or NADP as acceptor; molecular_function GO:0004616; phosphogluconate dehydrogenase (decarboxylating) activity; molecular_function}	{AK332605.1; Triticum aestivum cDNA, clone: WT004_G13, cultivar: Chinese Spring}	{PF00389:D-isomer specific 2-hydroxyacid dehydrogenase, catalytic domain PF03446:NAD binding domain of 6-phosphogluconate dehydrogenase PF02826:D-isomer specific 2-hydroxyacid dehydrogenase, NAD binding domain}
i1_HQ_CK_c89670/f10p0/1914	0.18	1.37	0.1	1.58	{CDM84717.1; unnamed protein product [Triticum aestivum]}	{sp|Q9SYJ2|GPAT3_ARATH; Probable glycerol-3-phosphate acyltransferase 3 OS=Arabidopsis thaliana GN=GPAT3 PE=2 SV=1}	{bdi:100845996; K13508 GPAT glycerol-3-phosphate acyltransferase 2.3.1.15,2.3.1.198 ko00561; Metabolism; Lipid metabolism; Glycerolipid metabolism | ko00564; Metabolism; Lipid metabolism; Glycerophospholipid metabolism}	{NA}	{GO:0008152; NA GO:0016746; transferase activity, transferring acyl groups; molecular_function}	{AK376456.1; Hordeum vulgare subsp. vulgare mRNA for predicted protein, complete cds, clone: NIASHv3124J10}	{PF01553:Acyltransferase}
i1_HQ_CK_c90009/f4p1/1149	25.94	81.38	41.03	79.76	{BAJ88294.1; predicted protein [Hordeum vulgare subsp. vulgare]}	{NA}	{mus:103972444; - - - - -}	{NA}	{NA}	{AK358066.1; Hordeum vulgare subsp. vulgare mRNA for predicted protein, complete cds, clone: NIASHv1067P13}	{NA}
i1_HQ_DE_c10430/f2p5/1556	0.26	1.12	0.18	3.5	{CDM80151.1; unnamed protein product [Triticum aestivum]}	{sp|Q9LDU0|MTP7_ORYSJ; Metal tolerance protein 7 OS=Oryza sativa subsp. japonica GN=MTP7 PE=2 SV=1}	{bdi:100828577; - - - - -}	{At1g16310; KOG1485 Mitochondrial Fe2+ transporter MMT1 and related transporters (cation diffusion facilitator superfamily) P Inorganic ion transport and metabolism ;}	{GO:0008324; cation transmembrane transporter activity; molecular_function GO:0016020; membrane; cellular_component GO:0055085; transmembrane transport; biological_process GO:0034258; nicotinamide riboside transport; biological_process GO:0016021; integral to membrane; cellular_component GO:0034257; nicotinamide riboside transporter activity; molecular_function GO:0006812; cation transport; biolo…	{XM_010232106.2; PREDICTED: Brachypodium distachyon metal tolerance protein 7-like (LOC100828577), mRNA}	{PF01545:Cation efflux family PF04973:Nicotinamide mononucleotide transporter}
i1_HQ_DE_c10518/f2p6/1968	1.18	2.9	1.96	3.44	{XP_014753298.1; PREDICTED: zinc finger A20 and AN1 domain-containing stress-associated protein 9 isoform X1 [Brachypodium distachyon]}	{sp|Q7Y1W9|SAP9_ORYSJ; Zinc finger A20 and AN1 domain-containing stress-associated protein 9 OS=Oryza sativa subsp. japonica GN=SAP9 PE=2 SV=1}	{bdi:100824013; - - - - -}	{At2g27580; KOG3173 Predicted Zn-finger protein R General function prediction only ;}	{GO:0003677; DNA binding; molecular_function GO:0008270; zinc ion binding; molecular_function}	{XM_003557484.3; PREDICTED: Brachypodium distachyon zinc finger A20 and AN1 domain-containing stress-associated protein 9 (LOC100824013), transcript variant X2, mRNA}	{PF01754:A20-like zinc finger PF01428:AN1-like Zinc finger}
i1_HQ_DE_c10535/f7p14/1962	2.32	8.64	1.95	5.64	{XP_003558785.1; PREDICTED: RNA-binding protein 39-like isoform X1 [Brachypodium distachyon]}	{sp|Q5RC80|RBM39_PONAB; RNA-binding protein 39 OS=Pongo abelii GN=RBM39 PE=2 SV=1}	{bdi:100845331; K13091 RBM39, RNPC2 RNA-binding protein 39 - -}	{At5g09880; KOG0147 Transcriptional coactivator CAPER (RRM superfamily) K Transcription ;}	{GO:0003676; nucleic acid binding; molecular_function}	{XM_003558737.3; PREDICTED: Brachypodium distachyon RNA-binding protein 39-like (LOC100845331), transcript variant X1, mRNA}	{PF16367:RNA recognition motif PF00076:RNA recognition motif. (a.k.a. RRM, RBD, or RNP domain)}
i1_HQ_DE_c10825/f3p2/1826	2	5.97	0.79	9.13	{CDJ26508.1; unnamed protein product [Triticum aestivum]}	{sp|Q9SND9|Y3028_ARATH; Uncharacterized acetyltransferase At3g50280 OS=Arabidopsis thaliana GN=At3g50280 PE=3 SV=1}	{bdi:100832318; - - - - -}	{NA}	{GO:0016747; transferase activity, transferring acyl groups other than amino-acyl groups; molecular_function}	{AK362753.1; Hordeum vulgare subsp. vulgare mRNA for predicted protein, complete cds, clone: NIASHv2009O05}	{PF02458:Transferase family}
i1_HQ_DE_c11062/f2p7/1628	0.45	12.15	0.49	16.83	{EMT24814.1; hypothetical protein F775_09653 [Aegilops tauschii]}	{NA}	{ats:F775_09653; - - - - -}	{NA}	{GO:0005509; calcium ion binding; molecular_function}	{AK364111.1; Hordeum vulgare subsp. vulgare mRNA for predicted protein, complete cds, clone: NIASHv2021N11}	{PF13499:EF-hand domain pair PF13202:EF hand PF13833:EF-hand domain pair PF13405:EF-hand domain PF00036:EF hand}
i1_HQ_DE_c11821/f2p0/1506	0.34	3.12	0.46	2.72	{XP_003566089.1; PREDICTED: putative ubiquitin-conjugating enzyme E2 38 [Brachypodium distachyon]}	{sp|Q9LUQ5|UBC25_ARATH; Probable ubiquitin-conjugating enzyme E2 25 OS=Arabidopsis thaliana GN=UBC25 PE=2 SV=1}	{obr:102706137; K10581 UBE2O ubiquitin-conjugating enzyme E2 O 2.3.2.24 ko04120; Genetic Information Processing; Folding, sorting and degradation; Ubiquitin mediated proteolysis}	{At3g15355; KOG0895 Ubiquitin-conjugating enzyme O Posttranslational modification, protein turnover, chaperones ;}	{NA}	{XM_003566041.3; PREDICTED: Brachypodium distachyon putative ubiquitin-conjugating enzyme E2 38 (LOC100822941), mRNA}	{NA}
i1_HQ_DE_c12150/f6p7/1945	0.6	3.17	0.5	1.7	{AGH08245.1; glycerol kinase [Triticum aestivum]}	{sp|Q9M8L4|GLPK_ARATH; Glycerol kinase OS=Arabidopsis thaliana GN=GLPK PE=1 SV=1}	{sind:105164867; K00864 glpK, GK glycerol kinase 2.7.1.30 ko00561; Metabolism; Lipid metabolism; Glycerolipid metabolism | ko03320; Organismal Systems; Endocrine system; PPAR signaling pathway | ko04626; Organismal Systems; Environmental adaptation; Plant-pathogen interaction}	{At1g80460; KOG2517 Ribulose kinase and related carbohydrate kinases G Carbohydrate transport and metabolism ;}	{GO:0016773; phosphotransferase activity, alcohol group as acceptor; molecular_function GO:0005975; carbohydrate metabolic process; biological_process}	{KC244204.1; Triticum aestivum glycerol kinase mRNA, complete cds}	{PF02782:FGGY family of carbohydrate kinases, C-terminal domain PF00370:FGGY family of carbohydrate kinases, N-terminal domain}
i1_HQ_DE_c12480/f4p6/1960	2.58	8.98	2.55	6.63	{BAJ95328.1; predicted protein [Hordeum vulgare subsp. vulgare]}	{sp|Q9FLD7|GT14A_ARATH; Beta-glucuronosyltransferase GlcAT14A OS=Arabidopsis thaliana GN=GLCAT14A PE=2 SV=1}	{bdi:100842111; K20891 GLCAT14 beta-glucuronosyltransferase 2.4.1.- -}	{At5g39990; KOG0799 Branching enzyme G Carbohydrate transport and metabolism ;}	{GO:0008375; acetylglucosaminyltransferase activity; molecular_function GO:0016020; membrane; cellular_component}	{XM_003563620.3; PREDICTED: Brachypodium distachyon beta-glucuronosyltransferase GlcAT14A-like (LOC100842111), mRNA}	{PF02485:Core-2/I-Branching enzyme}
i1_HQ_DE_c12620/f3p1/1356	0.86	2.41	0.57	3.29	{BAJ89256.1; predicted protein [Hordeum vulgare subsp. vulgare]}	{sp|Q9LT10|CXE18_ARATH; Probable carboxylesterase 18 OS=Arabidopsis thaliana GN=CXE18 PE=1 SV=1}	{sbi:SORBI_05g007270; - - - - -}	{At5g23530; KOG1515 Arylacetamide deacetylase V Defense mechanisms ;}	{GO:0047746; chlorophyllase activity; molecular_function GO:0005576; NA GO:0015996; chlorophyll catabolic process; biological_process GO:0016787; hydrolase activity; molecular_function GO:0008152; NA}	{AK358042.1; Hordeum vulgare subsp. vulgare mRNA for predicted protein, complete cds, clone: NIASHv1067I08}	{PF12740:Chlorophyllase enzyme PF10503:Esterase PHB depolymerase PF01738:Dienelactone hydrolase family PF07859:alpha/beta hydrolase fold}
i1_HQ_DE_c13051/f9p5/1530	5.59	21.32	4.23	40.2	{XP_020091802.1; polyubiquitin-like [Ananas comosus]}	{sp|P69322|UBIQP_PEA; Polyubiquitin OS=Pisum sativum GN=PU1 PE=2 SV=2}	{dosa:Os02t0161900-01; K08770 UBC ubiquitin C - ko03320; Organismal Systems; Endocrine system; PPAR signaling pathway}	{At4g05320; KOG0001 Ubiquitin and ubiquitin-like proteins OR Posttranslational modification, protein turnover, chaperones ; General function prediction only ;}	{GO:0005515; protein binding; molecular_function GO:0006364; rRNA processing; biological_process GO:0008168; methyltransferase activity; molecular_function}	{NM_001317880.1; Brachypodium distachyon polyubiquitin (LOC100841406), mRNA}	{PF04452:RNA methyltransferase PF00240:Ubiquitin family PF14560:Ubiquitin-like domain}
i1_HQ_DE_c13210/f4p7/1622	0.95	13.5	1.98	6.03	{AAA17488.1; DNA-Binding protein [Triticum aestivum]}	{sp|P25032|EMBP1_WHEAT; DNA-binding protein EMBP-1 OS=Triticum aestivum PE=1 SV=1}	{bdi:100821347; K09060 GBF plant G-box-binding factor - -}	{NA}	{GO:0006355; regulation of transcription, DNA-dependent; biological_process GO:0000776; kinetochore; cellular_component GO:0003677; DNA binding; molecular_function GO:0043565; sequence-specific DNA binding; molecular_function GO:0006914; autophagy; biological_process GO:0005634; nucleus; cellular_component GO:0003700; sequence-specific DNA binding transcription factor activity; molecular_function…	{AK359835.1; Hordeum vulgare subsp. vulgare mRNA for predicted protein, complete cds, clone: NIASHv1104F02}	{PF08961:Nuclear receptor-binding factor 2, autophagy regulator PF03131:bZIP Maf transcription factor PF07716:Basic region leucine zipper PF00170:bZIP transcription factor PF02183:Homeobox associated leucine zipper PF04111:Autophagy protein Apg6 PF05837:Centromere protein H (CENP-H)}
i1_HQ_DE_c14034/f4p3/1815	0.07	1.67	0.1	0.34	{BAK07341.1; predicted protein [Hordeum vulgare subsp. vulgare]}	{sp|Q8LBB2|KING1_ARATH; SNF1-related protein kinase regulatory subunit gamma-1 OS=Arabidopsis thaliana GN=KING1 PE=1 SV=2}	{osa:4327751; - - - - -}	{At3g48530; KOG1764 5'-AMP-activated protein kinase, gamma subunit C Energy production and conversion ;}	{NA}	{AK376146.1; Hordeum vulgare subsp. vulgare mRNA for predicted protein, complete cds, clone: NIASHv3116B20}	{NA}
i1_HQ_DE_c14138/f2p6/1725	0.33	5.45	0.19	3.14	{XP_003576821.1; PREDICTED: phytoene synthase 2, chloroplastic-like [Brachypodium distachyon]}	{sp|Q52QW5|PSY_ONCHC; Phytoene synthase, chloroplastic OS=Oncidium hybrid cultivar GN=PSY PE=2 SV=1}	{sita:101756152; K02291 crtB 15-cis-phytoene/all-trans-phytoene synthase [EC:2.5.1.32 2.5.1.99] 2.5.1.32,2.5.1.99 ko00906; Metabolism; Metabolism of terpenoids and polyketides; Carotenoid biosynthesis}	{At5g17230; KOG1459 Squalene synthetase I Lipid transport and metabolism ;}	{GO:0009058; biosynthetic process; biological_process GO:0016740; transferase activity; molecular_function}	{AK366080.1; Hordeum vulgare subsp. vulgare mRNA for predicted protein, partial cds, clone: NIASHv2040D17}	{PF00494:Squalene/phytoene synthase}
i1_HQ_DE_c1434/f9p0/1865	1.19	4.67	2.13	4.3	{EMT03519.1; hypothetical protein F775_23487 [Aegilops tauschii]}	{sp|Q9FNJ5|FDL31_ARATH; F-box/FBD/LRR-repeat protein At5g22660 OS=Arabidopsis thaliana GN=At5g22660 PE=2 SV=1}	{ats:F775_22885; - - - - -}	{NA}	{GO:0005515; protein binding; molecular_function}	{NA}	{PF00646:F-box domain PF12937:F-box-like}
i1_HQ_DE_c1598/f16p6/1595	124.88	307.59	70.36	247.6	{XP_003578672.1; PREDICTED: monodehydroascorbate reductase [Brachypodium distachyon]}	{sp|Q43497|MDAR_SOLLC; Monodehydroascorbate reductase OS=Solanum lycopersicum GN=AFRR PE=1 SV=1}	{sita:101756689; K08232 E1.6.5.4 monodehydroascorbate reductase (NADH) 1.6.5.4 ko00053; Metabolism; Carbohydrate metabolism; Ascorbate and aldarate metabolism}	{At3g52880; KOG1336 Monodehydroascorbate/ferredoxin reductase R General function prediction only ;}	{GO:0055114; oxidation-reduction process; biological_process GO:0019354; siroheme biosynthetic process; biological_process GO:0016491; oxidoreductase activity; molecular_function GO:0043115; precorrin-2 dehydrogenase activity; molecular_function GO:0006779; porphyrin biosynthetic process; biological_process}	{XM_003578624.3; PREDICTED: Brachypodium distachyon monodehydroascorbate reductase (LOC100825974), mRNA}	{PF07992:Pyridine nucleotide-disulphide oxidoreductase PF00070:Pyridine nucleotide-disulphide oxidoreductase PF01266:FAD dependent oxidoreductase PF13241:Putative NAD(P)-binding}
i1_HQ_DE_c17312/f3p2/1681	2.07	18.13	5.27	8.44	{EMT28228.1; Common plant regulatory factor 1 [Aegilops tauschii]}	{sp|Q99089|CPRF1_PETCR; Common plant regulatory factor 1 OS=Petroselinum crispum GN=CPRF1 PE=2 SV=1}	{ats:F775_07803; K09060 GBF plant G-box-binding factor - -}	{NA}	{GO:0003700; sequence-specific DNA binding transcription factor activity; molecular_function GO:0016021; integral to membrane; cellular_component GO:0005634; nucleus; cellular_component GO:0007049; cell cycle; biological_process GO:0006914; autophagy; biological_process GO:0006260; DNA replication; biological_process GO:0043565; sequence-specific DNA binding; molecular_function GO:0003677; DNA bi…	{AK249686.1; Hordeum vulgare subsp. vulgare cDNA clone: FLbaf48a15, mRNA sequence}	{PF06156:Protein of unknown function (DUF972) PF07716:Basic region leucine zipper PF00170:bZIP transcription factor PF04111:Autophagy protein Apg6 PF03131:bZIP Maf transcription factor PF04977:Septum formation initiator PF09726:Transmembrane protein PF02183:Homeobox associated leucine zipper}
i1_HQ_DE_c17691/f5p18/1873	7.22	20.62	8.73	22.68	{EMT24874.1; Galactokinase [Aegilops tauschii]}	{sp|Q9SEE5|GALK1_ARATH; Galactokinase OS=Arabidopsis thaliana GN=GAL1 PE=1 SV=2}	{ats:F775_26612; K18674 GALK2 N-acetylgalactosamine kinase 2.7.1.157 -}	{At3g06580; KOG0631 Galactokinase G Carbohydrate transport and metabolism ;}	{GO:0005524; ATP binding; molecular_function}	{AK334011.1; Triticum aestivum cDNA, clone: WT008_J22, cultivar: Chinese Spring}	{PF00288:GHMP kinases N terminal domain}
i1_HQ_DE_c1797/f4p4/1820	0.74	6.41	1.72	7.31	{AIL01834.1; bZIP transcription factor B [Triticum aestivum]}	{sp|Q6Z312|BZP23_ORYSJ; bZIP transcription factor 23 OS=Oryza sativa subsp. japonica GN=BZIP23 PE=2 SV=1}	{dosa:Os02t0766700-01; K14432 ABF ABA responsive element binding factor - ko04075; Environmental Information Processing; Signal transduction; Plant hormone signal transduction}	{NA}	{GO:0005634; nucleus; cellular_component GO:0003677; DNA binding; molecular_function GO:0051082; unfolded protein binding; molecular_function GO:0003700; sequence-specific DNA binding transcription factor activity; molecular_function GO:0043565; sequence-specific DNA binding; molecular_function GO:0070206; protein trimerization; biological_process GO:0006355; regulation of transcription, DNA-depe…	{XR_731936.2; PREDICTED: Brachypodium distachyon ABSCISIC ACID-INSENSITIVE 5-like protein 7 (LOC100833178), transcript variant X3, misc_RNA}	{PF16331:TolA binding protein trimerisation PF03938:Outer membrane protein (OmpH-like) PF03131:bZIP Maf transcription factor PF00170:bZIP transcription factor PF07716:Basic region leucine zipper}
i1_HQ_DE_c18365/f2p0/1961	0.82	2.66	1.45	3.09	{EMT08635.1; Peptide transporter PTR1 [Aegilops tauschii]}	{sp|Q9LV10|PTR53_ARATH; Protein NRT1/ PTR FAMILY 2.11 OS=Arabidopsis thaliana GN=NPF2.11 PE=1 SV=1}	{sita:101754852; K14638 SLC15A3_4, PHT solute carrier family 15 (peptide/histidine transporter), member 3/4 - -}	{At5g62680; KOG1237 H+/oligopeptide symporter E Amino acid transport and metabolism ;}	{GO:0006810; transport; biological_process GO:0005215; NA GO:0016020; membrane; cellular_component}	{AK334628.1; Triticum aestivum cDNA, clone: WT010_I09, cultivar: Chinese Spring}	{PF03137:Organic Anion Transporter Polypeptide (OATP) family PF00854:POT family}
i1_HQ_DE_c2045/f6p10/1766	2.05	5.1	2.3	11.43	{XP_003568119.1; PREDICTED: CBL-interacting protein kinase 19 [Brachypodium distachyon]}	{sp|Q68Y49|CIPKJ_ORYSJ; CBL-interacting protein kinase 19 OS=Oryza sativa subsp. japonica GN=CIPK19 PE=1 SV=1}	{obr:102719730; K07198 PRKAA, AMPK 5'-AMP-activated protein kinase, catalytic alpha subunit 2.7.11.11 ko04371; Environmental Information Processing; Signal transduction; Apelin signaling pathway | ko04068; Environmental Information Processing; Signal transduction; FoxO signaling pathway | ko04151; Environmental Information Processing; Signal transduction; PI3K-Akt signaling pathway | ko04152; Env…	{At4g18700; KOG0583 Serine/threonine protein kinase T Signal transduction mechanisms ;}	{GO:0016773; phosphotransferase activity, alcohol group as acceptor; molecular_function GO:0005524; ATP binding; molecular_function GO:0016020; membrane; cellular_component GO:0007165; signal transduction; biological_process GO:0004672; protein kinase activity; molecular_function GO:0006468; protein phosphorylation; biological_process}	{AK359620.1; Hordeum vulgare subsp. vulgare mRNA for predicted protein, complete cds, clone: NIASHv1100C14}	{PF06293:Lipopolysaccharide kinase (Kdo/WaaP) family PF00069:Protein kinase domain PF07714:Protein tyrosine kinase PF03822:NAF domain}
i1_HQ_DE_c20740/f2p0/2012	0.11	8.02	0.74	4.27	{NA}	{NA}	{NA}	{NA}	{NA}	{NA}	{NA}
i1_HQ_DE_c21570/f2p11/1957	0.02	1.35	0.07	3.26	{EMS67174.1; Beta-fructofuranosidase, insoluble isoenzyme 2 [Triticum urartu]}	{sp|Q01IS7|INV2_ORYSI; Beta-fructofuranosidase, insoluble isoenzyme 2 OS=Oryza sativa subsp. indica GN=CIN2 PE=2 SV=2}	{obr:102708029; K01193 INV, sacA beta-fructofuranosidase 3.2.1.26 ko00052; Metabolism; Carbohydrate metabolism; Galactose metabolism | ko00500; Metabolism; Carbohydrate metabolism; Starch and sucrose metabolism}	{At1g55120; KOG0228 Beta-fructofuranosidase (invertase) G Carbohydrate transport and metabolism ;}	{NA}	{NA}	{NA}
i1_HQ_DE_c21890/f3p0/1395	2.11	19.01	3.72	14.75	{XP_003564586.1; PREDICTED: epsin-3-like [Brachypodium distachyon]}	{sp|Q05785|ENT2_YEAST; Epsin-2 OS=Saccharomyces cerevisiae (strain ATCC 204508 / S288c) GN=ENT2 PE=1 SV=1}	{bdi:100842427; - - - - -}	{At3g46540; KOG2056 Equilibrative nucleoside transporter protein F Nucleotide transport and metabolism ;}	{GO:0005543; phospholipid binding; molecular_function}	{AK362255.1; Hordeum vulgare subsp. vulgare mRNA for predicted protein, complete cds, clone: NIASHv2003L12}	{PF07651:ANTH domain}
i1_HQ_DE_c22015/f2p8/1675	4.01	52.42	5.72	79.63	{NP_001304792.1; uncharacterized LOC100839725 [Brachypodium distachyon]}	{NA}	{ats:F775_09653; - - - - -}	{NA}	{GO:0005509; calcium ion binding; molecular_function}	{AK364111.1; Hordeum vulgare subsp. vulgare mRNA for predicted protein, complete cds, clone: NIASHv2021N11}	{PF13202:EF hand PF13499:EF-hand domain pair PF13833:EF-hand domain pair PF13405:EF-hand domain PF00036:EF hand}
i1_HQ_DE_c2221/f6p2/1795	1.54	3.78	1.4	4.32	{EMT05522.1; Vacuolar cation/proton exchanger 1b [Aegilops tauschii]}	{sp|Q5TKG3|CAX1B_ORYSJ; Vacuolar cation/proton exchanger 1b OS=Oryza sativa subsp. japonica GN=CAX1b PE=2 SV=1}	{sita:101786815; K07300 chaA, CAX Ca2+:H+ antiporter - -}	{At2g38170; KOG1397 Ca2+/H+ antiporter VCX1 and related proteins P Inorganic ion transport and metabolism ;}	{GO:0055085; transmembrane transport; biological_process GO:0016021; integral to membrane; cellular_component}	{XM_003581548.3; PREDICTED: Brachypodium distachyon vacuolar cation/proton exchanger 1b-like (LOC100835503), mRNA}	{PF01699:Sodium/calcium exchanger protein}
i1_HQ_DE_c22258/f2p1/1709	0.07	1.43	0.12	15.35	{XP_003563101.1; PREDICTED: 7-deoxyloganetic acid glucosyltransferase-like [Brachypodium distachyon]}	{sp|U3U992|UGT8_CATRO; 7-deoxyloganetic acid glucosyltransferase OS=Catharanthus roseus GN=UGT709C2 PE=1 SV=1}	{bdi:100846278; K21373 - - 2.4.1.323 -}	{At1g22370; KOG1192 UDP-glucuronosyl and UDP-glucosyl transferase GC Carbohydrate transport and metabolism ; Energy production and conversion ;}	{GO:0016758; transferase activity, transferring hexosyl groups; molecular_function GO:0008152; NA}	{AK250330.1; Hordeum vulgare subsp. vulgare cDNA clone: FLbaf72e08, mRNA sequence}	{PF00201:UDP-glucoronosyl and UDP-glucosyl transferase PF04101:Glycosyltransferase family 28 C-terminal domain}
i1_HQ_DE_c22520/f2p1/1648	1.56	8.43	0.88	10.23	{XP_010232100.1; PREDICTED: G-box-binding factor 3-like [Brachypodium distachyon]}	{sp|Q99089|CPRF1_PETCR; Common plant regulatory factor 1 OS=Petroselinum crispum GN=CPRF1 PE=2 SV=1}	{bdi:100841034; K09060 GBF plant G-box-binding factor - -}	{NA}	{GO:0010508; positive regulation of autophagy; biological_process GO:0006260; DNA replication; biological_process GO:0006914; autophagy; biological_process GO:0007049; cell cycle; biological_process GO:0005634; nucleus; cellular_component GO:0003700; sequence-specific DNA binding transcription factor activity; molecular_function GO:0043093; cytokinesis by binary fission; biological_process GO:000…	{CT833838.1; Oryza sativa (indica cultivar-group) cDNA clone:OSIGCPI236J06, full insert sequence}	{PF02183:Homeobox associated leucine zipper PF04977:Septum formation initiator PF08961:Nuclear receptor-binding factor 2, autophagy regulator PF03131:bZIP Maf transcription factor PF06156:Protein of unknown function (DUF972) PF06005:Protein of unknown function (DUF904) PF04111:Autophagy protein Apg6 PF10186:Vacuolar sorting 38 and autophagy-related subunit 14 PF07716:Basic region leucine zipper P…
i1_HQ_DE_c2261/f13p2/1692	2.71	22.83	8.91	72.38	{BAJ95558.1; predicted protein [Hordeum vulgare subsp. vulgare]}	{sp|Q654V6|ODPA2_ORYSJ; Pyruvate dehydrogenase E1 component subunit alpha-2, mitochondrial OS=Oryza sativa subsp. japonica GN=Os06g0246500 PE=2 SV=1}	{bdi:100821082; K00161 PDHA, pdhA pyruvate dehydrogenase E1 component alpha subunit 1.2.4.1 ko01200; Metabolism; Global and overview maps; Carbon metabolism | ko00010; Metabolism; Carbohydrate metabolism; Glycolysis / Gluconeogenesis | ko00020; Metabolism; Carbohydrate metabolism; Citrate cycle (TCA cycle) | ko00620; Metabolism; Carbohydrate metabolism; Pyruvate metabolism | ko04066; Environmenta…	{At1g59900; KOG0225 Pyruvate dehydrogenase E1, alpha subunit C Energy production and conversion ;}	{GO:0003824; NA GO:0008661; 1-deoxy-D-xylulose-5-phosphate synthase activity; molecular_function GO:0030976; thiamine pyrophosphate binding; molecular_function GO:0016624; oxidoreductase activity, acting on the aldehyde or oxo group of donors, disulfide as acceptor; molecular_function GO:0016114; terpenoid biosynthetic process; biological_process GO:0008152; NA}	{AK366176.1; Hordeum vulgare subsp. vulgare mRNA for predicted protein, complete cds, clone: NIASHv2040N22}	{PF00676:Dehydrogenase E1 component PF02775:Thiamine pyrophosphate enzyme, C-terminal TPP binding domain PF13292:1-deoxy-D-xylulose-5-phosphate synthase}
i1_HQ_DE_c23346/f2p2/1374	1.92	5.02	2.37	4.06	{BAJ99883.1; predicted protein [Hordeum vulgare subsp. vulgare]}	{NA}	{bdi:100841880; - - - - -}	{NA}	{NA}	{AK368680.1; Hordeum vulgare subsp. vulgare mRNA for predicted protein, complete cds, clone: NIASHv2077O14}	{NA}
i1_HQ_DE_c2376/f8p4/1772	0.92	16.17	1.9	22.51	{XP_010231242.1; PREDICTED: 4-hydroxyphenylacetaldehyde oxime monooxygenase-like [Brachypodium distachyon]}	{sp|O48958|C71E1_SORBI; 4-hydroxyphenylacetaldehyde oxime monooxygenase OS=Sorghum bicolor GN=CYP71E1 PE=1 SV=1}	{bdi:100832751; - - - - -}	{At3g26300; KOG0156 Cytochrome P450 CYP2 subfamily Q Secondary metabolites biosynthesis, transport and catabolism ;}	{GO:0055114; oxidation-reduction process; biological_process GO:0016705; oxidoreductase activity, acting on paired donors, with incorporation or reduction of molecular oxygen; molecular_function GO:0005506; iron ion binding; molecular_function GO:0020037; heme binding; molecular_function}	{AK331753.1; Triticum aestivum cDNA, clone: WT002_E10, cultivar: Chinese Spring}	{PF00067:Cytochrome P450}
i1_HQ_DE_c23909/f2p7/1713	1.88	6.41	1.77	4.21	{EMS56452.1; hypothetical protein TRIUR3_32845 [Triticum urartu]}	{NA}	{bdi:104582952; - - - - -}	{NA}	{NA}	{NA}	{NA}
i1_HQ_DE_c24461/f3p0/1790	0.93	20.53	0.68	8.13	{AIL01834.1; bZIP transcription factor B [Triticum aestivum]}	{sp|Q6Z312|BZP23_ORYSJ; bZIP transcription factor 23 OS=Oryza sativa subsp. japonica GN=BZIP23 PE=2 SV=1}	{dosa:Os02t0766700-01; K14432 ABF ABA responsive element binding factor - ko04075; Environmental Information Processing; Signal transduction; Plant hormone signal transduction}	{NA}	{GO:0070206; protein trimerization; biological_process GO:0006355; regulation of transcription, DNA-dependent; biological_process GO:0051082; unfolded protein binding; molecular_function GO:0043565; sequence-specific DNA binding; molecular_function GO:0003700; sequence-specific DNA binding transcription factor activity; molecular_function GO:0005634; nucleus; cellular_component GO:0003677; DNA bi…	{XM_010237774.2; PREDICTED: Brachypodium distachyon ABSCISIC ACID-INSENSITIVE 5-like protein 7 (LOC100833178), transcript variant X1, mRNA}	{PF07716:Basic region leucine zipper PF03131:bZIP Maf transcription factor PF00170:bZIP transcription factor PF16331:TolA binding protein trimerisation PF03938:Outer membrane protein (OmpH-like)}
i1_HQ_DE_c26343/f2p2/1856	1.94	7.66	2.49	4.43	{ACN30667.1; unknown [Zea mays]}	{sp|Q0D5W6|SUI1_ORYSJ; Protein translation factor SUI1 homolog OS=Oryza sativa subsp. japonica GN=GOS2 PE=3 SV=1}	{bdi:100828083; K03113 EIF1, SUI1 translation initiation factor 1 - ko03013; Genetic Information Processing; Translation; RNA transport}	{At4g27130; KOG1770 Translation initiation factor 1 (eIF-1/SUI1) J Translation, ribosomal structure and biogenesis ;}	{NA}	{AP014961.1; Oryza sativa Japonica Group DNA, chromosome 5, cultivar: Nipponbare, complete sequence}	{NA}
i1_HQ_DE_c27346/f2p2/2024	0.57	6.61	1.21	4.98	{XP_003567925.1; PREDICTED: uncharacterized protein LOC100830727 [Brachypodium distachyon]}	{NA}	{sita:101757405; K06692 PSMD5 26S proteasome non-ATPase regulatory subunit 5 - -}	{At3g15180; KOG4413 26S proteasome regulatory complex, subunit PSMD5 O Posttranslational modification, protein turnover, chaperones ;}	{GO:0043248; proteasome assembly; biological_process}	{XM_003567877.3; PREDICTED: Brachypodium distachyon uncharacterized LOC100830727 (LOC100830727), mRNA}	{PF10508:Proteasome non-ATPase 26S subunit}
i1_HQ_DE_c30679/f15p2/1854	5.85	20.55	6.47	11.92	{EMT31668.1; Putative ornithine aminotransferase [Aegilops tauschii]}	{sp|Q10G56|OAT_ORYSJ; Ornithine aminotransferase, mitochondrial OS=Oryza sativa subsp. japonica GN=OAT PE=2 SV=1}	{ats:F775_26838; K00819 rocD, OAT ornithine--oxo-acid transaminase 2.6.1.13 ko00330; Metabolism; Amino acid metabolism; Arginine and proline metabolism}	{At5g46180; KOG1402 Ornithine aminotransferase E Amino acid transport and metabolism ;}	{GO:0030170; pyridoxal phosphate binding; molecular_function GO:0009058; biosynthetic process; biological_process GO:0046983; protein dimerization activity; molecular_function GO:0008483; transaminase activity; molecular_function}	{XM_003561901.3; PREDICTED: Brachypodium distachyon ornithine aminotransferase, mitochondrial (LOC100840888), transcript variant X1, mRNA}	{PF16554:Dimerisation domain of d-ornithine 4,5-aminomutase PF00202:Aminotransferase class-III PF00155:Aminotransferase class I and II}
i1_HQ_DE_c31765/f4p0/1747	0.54	3.95	0.56	7.17	{BAJ87710.1; predicted protein [Hordeum vulgare subsp. vulgare]}	{sp|P53800|FDFT_NICBE; Squalene synthase OS=Nicotiana benthamiana PE=2 SV=1}	{sbi:SORBI_01g004550; K00801 FDFT1 farnesyl-diphosphate farnesyltransferase 2.5.1.21 ko00100; Metabolism; Lipid metabolism; Steroid biosynthesis | ko00909; Metabolism; Metabolism of terpenoids and polyketides; Sesquiterpenoid and triterpenoid biosynthesis}	{At4g34640; KOG1459 Squalene synthetase I Lipid transport and metabolism ;}	{GO:0009058; biosynthetic process; biological_process GO:0016740; transferase activity; molecular_function}	{AK373914.1; Hordeum vulgare subsp. vulgare mRNA for predicted protein, complete cds, clone: NIASHv3047E04}	{PF00494:Squalene/phytoene synthase}
i1_HQ_DE_c32159/f3p0/1800	2.25	8.22	3.35	6.1	{XP_010228182.1; PREDICTED: uncharacterized protein LOC100833511 isoform X1 [Brachypodium distachyon]}	{sp|P32793|YSC84_YEAST; Protein YSC84 OS=Saccharomyces cerevisiae (strain ATCC 204508 / S288c) GN=YSC84 PE=1 SV=2}	{bdi:100833511; K20523 SH3YL1 SH3 domain-containing YSC84-like protein 1 - -}	{At3g43230; KOG1843 Uncharacterized conserved protein S Function unknown ;}	{GO:0046872; metal ion binding; molecular_function}	{XM_010229880.2; PREDICTED: Brachypodium distachyon uncharacterized LOC100833511 (LOC100833511), transcript variant X1, mRNA}	{PF01363:FYVE zinc finger}
i1_HQ_DE_c32647/f3p5/1980	1.49	26.25	1.29	9	{BAJ95328.1; predicted protein [Hordeum vulgare subsp. vulgare]}	{sp|Q9FLD7|GT14A_ARATH; Beta-glucuronosyltransferase GlcAT14A OS=Arabidopsis thaliana GN=GLCAT14A PE=2 SV=1}	{bdi:100842111; K20891 GLCAT14 beta-glucuronosyltransferase 2.4.1.- -}	{At5g39990; KOG0799 Branching enzyme G Carbohydrate transport and metabolism ;}	{GO:0016020; membrane; cellular_component GO:0008375; acetylglucosaminyltransferase activity; molecular_function}	{XM_003563620.3; PREDICTED: Brachypodium distachyon beta-glucuronosyltransferase GlcAT14A-like (LOC100842111), mRNA}	{PF02485:Core-2/I-Branching enzyme}
i1_HQ_DE_c36518/f3p11/1757	5.44	20.05	3.44	17.53	{BAJ91195.1; predicted protein [Hordeum vulgare subsp. vulgare]}	{sp|Q9XI36|MBD10_ARATH; Methyl-CpG-binding domain-containing protein 10 OS=Arabidopsis thaliana GN=MBD10 PE=1 SV=1}	{nnu:104592456; - - - - -}	{NA}	{GO:0005634; nucleus; cellular_component GO:0003677; DNA binding; molecular_function}	{AK332054.1; Triticum aestivum cDNA, clone: WT003_A12, cultivar: Chinese Spring}	{PF01429:Methyl-CpG binding domain}
i1_HQ_DE_c38464/f2p6/1785	0.41	5.86	0.66	1.78	{BAJ86071.1; predicted protein [Hordeum vulgare subsp. vulgare]}	{sp|D3UAG2|U71K2_PYRCO; UDP-glycosyltransferase 71K2 OS=Pyrus communis GN=UGT71K2 PE=1 SV=1}	{bdi:104584342; - - - - -}	{At3g21750; KOG1192 UDP-glucuronosyl and UDP-glucosyl transferase GC Carbohydrate transport and metabolism ; Energy production and conversion ;}	{GO:0008152; NA GO:0016758; transferase activity, transferring hexosyl groups; molecular_function}	{AK354852.1; Hordeum vulgare subsp. vulgare mRNA for predicted protein, complete cds, clone: NIASHv1012C05}	{PF04101:Glycosyltransferase family 28 C-terminal domain PF00201:UDP-glucoronosyl and UDP-glucosyl transferase}
i1_HQ_DE_c40432/f2p1/1899	1.35	9.92	3.86	17.7	{EMT03635.1; hypothetical protein F775_28667 [Aegilops tauschii]}	{sp|Q5S1U6|IFRD1_PIG; Interferon-related developmental regulator 1 OS=Sus scrofa GN=IFRD1 PE=2 SV=1}	{bdi:100829881; - - - - -}	{At1g27760; KOG2842 Interferon-related protein PC4 like Z Cytoskeleton ;}	{NA}	{AK250053.1; Hordeum vulgare subsp. vulgare cDNA clone: FLbaf63k10, mRNA sequence}	{NA}
i1_HQ_DE_c40554/f3p2/1958	1.97	4.73	2.46	3.32	{BAJ90469.1; predicted protein, partial [Hordeum vulgare subsp. vulgare]}	{NA}	{bdi:100839978; - - - - -}	{NA}	{NA}	{AK359258.1; Hordeum vulgare subsp. vulgare mRNA for predicted protein, partial cds, clone: NIASHv1092M19}	{NA}
i1_HQ_DE_c42326/f2p5/1273	1.64	52.42	4.83	14.66	{BAK02682.1; predicted protein [Hordeum vulgare subsp. vulgare]}	{sp|Q8GWL1|HSA32_ARATH; Protein HEAT-STRESS-ASSOCIATED 32 OS=Arabidopsis thaliana GN=HSA32 PE=2 SV=1}	{bdi:100846790; - - - - -}	{NA}	{NA}	{AK371484.1; Hordeum vulgare subsp. vulgare mRNA for predicted protein, complete cds, clone: NIASHv2135D15}	{NA}
i1_HQ_DE_c42466/f2p20/1178	1.17	9.37	2.05	13.73	{AFP49819.1; LEA protein [Triticum turgidum subsp. durum]}	{sp|P46524|CO410_WHEAT; Dehydrin COR410 OS=Triticum aestivum GN=COR410 PE=2 SV=1}	{osa:4330265; - - - - -}	{NA}	{GO:0006950; response to stress; biological_process GO:0005681; spliceosomal complex; cellular_component GO:0046873; metal ion transmembrane transporter activity; molecular_function GO:0009415; response to water; biological_process GO:0006270; DNA-dependent DNA replication initiation; biological_process GO:0055085; transmembrane transport; biological_process GO:0016020; membrane; cellular_compone…	{U73210.1; Triticum aestivum cold acclimation protein WCOR410b (Wcor410b) mRNA, complete cds}	{PF02535:ZIP Zinc transporter PF02724:CDC45-like protein PF04889:Cwf15/Cwc15 cell cycle control protein PF00257:Dehydrin}
i1_HQ_DE_c44946/f6p11/1918	2.89	11.78	3.82	6.57	{XP_006652788.1; PREDICTED: uncharacterized protein LOC102717240 isoform X1 [Oryza brachyantha]}	{NA}	{zma:103645966; - - - - -}	{NA}	{GO:0016020; membrane; cellular_component GO:0016021; integral to membrane; cellular_component GO:0005886; plasma membrane; cellular_component GO:0008375; acetylglucosaminyltransferase activity; molecular_function}	{XM_003581575.3; PREDICTED: Brachypodium distachyon uncharacterized LOC100845873 (LOC100845873), mRNA}	{PF10099:Anti-sigma-K factor rskA PF02485:Core-2/I-Branching enzyme}
i1_HQ_DE_c45264/f19p1/1632	1.67	189.49	1.95	139.05	{BAJ97935.1; predicted protein [Hordeum vulgare subsp. vulgare]}	{NA}	{bdi:100844536; - - - - -}	{NA}	{GO:0008289; lipid binding; molecular_function GO:0006869; lipid transport; biological_process GO:0005576; NA GO:0042157; lipoprotein metabolic process; biological_process}	{AK334422.1; Triticum aestivum cDNA, clone: WT009_J24, cultivar: Chinese Spring}	{PF01442:Apolipoprotein A1/A4/E domain}
i1_HQ_DE_c45381/f3p0/1321	3.43	9.43	5.13	13.24	{BAJ86296.1; predicted protein [Hordeum vulgare subsp. vulgare]}	{sp|O81845|PUMP1_ARATH; Mitochondrial uncoupling protein 1 OS=Arabidopsis thaliana GN=PUMP1 PE=1 SV=1}	{zma:100500988; K15103 UCP2_3, SLC25A8_9 solute carrier family 25 (mitochondrial uncoupling protein), member 8/9 - -}	{At3g54110; KOG0753 Mitochondrial fatty acid anion carrier protein/Uncoupling protein C Energy production and conversion ;}	{NA}	{BT009306.1; Triticum aestivum clone wlm1.pk0017.b7:fis, full insert mRNA sequence}	{NA}
i1_HQ_DE_c4546/f4p5/1895	1.09	3.61	0.59	2.83	{BAJ86565.1; predicted protein [Hordeum vulgare subsp. vulgare]}	{sp|Q9C626|FB37_ARATH; F-box protein At1g47056 OS=Arabidopsis thaliana GN=At1g47056 PE=2 SV=1}	{obr:102702374; - - - - -}	{At1g47056; KOG1947 Leucine rich repeat proteins, some proteins contain F-box R General function prediction only ;}	{GO:0005515; protein binding; molecular_function}	{AK336176.1; Triticum aestivum cDNA, clone: SET3_G16, cultivar: Chinese Spring}	{PF13516:Leucine Rich repeat PF00646:F-box domain PF12937:F-box-like PF13013:F-box-like domain}
i1_HQ_DE_c46813/f3p0/1639	0.44	4.62	0.85	7.26	{EMS55297.1; hypothetical protein TRIUR3_20232 [Triticum urartu]}	{NA}	{ats:F775_24366; - - - - -}	{NA}	{NA}	{XM_015756163.1; PREDICTED: Oryza sativa Japonica Group pentatricopeptide repeat-containing protein At1g76280 (LOC9268732), transcript variant X8, mRNA}	{NA}
i1_HQ_DE_c4807/f3p0/1763	3.41	8.33	3.99	6.69	{KQK08381.1; hypothetical protein BRADI_2g41580 [Brachypodium distachyon]}	{sp|Q9LQK0|DRG1_ARATH; Developmentally-regulated G-protein 1 OS=Arabidopsis thaliana GN=DRG1 PE=1 SV=1}	{ats:F775_26381; K06944 K06944 uncharacterized protein - -}	{At1g17470; KOG1486 GTP-binding protein DRG2 (ODN superfamily) T Signal transduction mechanisms ;}	{GO:0005525; GTP binding; molecular_function GO:0007264; small GTPase mediated signal transduction; biological_process GO:0005524; ATP binding; molecular_function GO:0016887; ATPase activity; molecular_function}	{AK249489.1; Hordeum vulgare subsp. vulgare cDNA clone: FLbaf38p09, mRNA sequence}	{PF01926:50S ribosome-binding GTPase PF00005:ABC transporter PF08477:Ras of Complex, Roc, domain of DAPkinase PF02421:Ferrous iron transport protein B}
i1_HQ_DE_c48232/f2p7/1926	5.05	29	6.14	51.23	{BAJ86460.1; predicted protein [Hordeum vulgare subsp. vulgare]}	{sp|Q9FDW1|MYB44_ARATH; Transcription factor MYB44 OS=Arabidopsis thaliana GN=MYB44 PE=2 SV=1}	{sita:101754396; K09422 MYBP myb proto-oncogene protein, plant - -}	{At2g23290; KOG0048 Transcription factor, Myb superfamily K Transcription ;}	{GO:0005634; nucleus; cellular_component GO:0006338; chromatin remodeling; biological_process GO:0003676; nucleic acid binding; molecular_function GO:0016818; hydrolase activity, acting on acid anhydrides, in phosphorus-containing anhydrides; molecular_function GO:0005524; ATP binding; molecular_function}	{AK355241.1; Hordeum vulgare subsp. vulgare mRNA for predicted protein, complete cds, clone: NIASHv1018A13}	{PF09111:SLIDE}
i1_HQ_DE_c4877/f4p11/1666	9.65	33.81	15.56	32.03	{XP_003570227.1; PREDICTED: diacylglycerol O-acyltransferase 2-like isoform X2 [Brachypodium distachyon]}	{sp|K7K424|DAT2D_SOYBN; Diacylglycerol O-acyltransferase 2D OS=Glycine max GN=DGAT2D PE=1 SV=1}	{dosa:Os02t0714100-01; K14457 MOGAT2, MGAT2 2-acylglycerol O-acyltransferase 2 2.3.1.22 ko00561; Metabolism; Lipid metabolism; Glycerolipid metabolism | ko04975; Organismal Systems; Digestive system; Fat digestion and absorption}	{At3g51520; KOG0831 Acyl-CoA:diacylglycerol acyltransferase (DGAT) I Lipid transport and metabolism ;}	{GO:0016747; transferase activity, transferring acyl groups other than amino-acyl groups; molecular_function GO:0016746; transferase activity, transferring acyl groups; molecular_function GO:0008152; NA}	{XM_003570179.3; PREDICTED: Brachypodium distachyon diacylglycerol O-acyltransferase 2-like (LOC100833274), transcript variant X2, mRNA}	{PF01553:Acyltransferase PF03982:Diacylglycerol acyltransferase }
i1_HQ_DE_c5276/f4p9/1926	0.94	109.36	8.41	30.91	{AJW60773.1; aldehyde dehydrogenase 7 [Lolium perenne]}	{sp|Q9ZPB7|AL7A1_MALDO; Aldehyde dehydrogenase family 7 member A1 OS=Malus domestica PE=1 SV=3}	{ats:F775_29072; K14085 ALDH7A1 aldehyde dehydrogenase family 7 member A1 [EC:1.2.1.31 1.2.1.8 1.2.1.3] 1.2.1.31,1.2.1.8,1.2.1.3 ko01230; Metabolism; Global and overview maps; Biosynthesis of amino acids | ko00010; Metabolism; Carbohydrate metabolism; Glycolysis / Gluconeogenesis | ko00053; Metabolism; Carbohydrate metabolism; Ascorbate and aldarate metabolism | ko00620; Metabolism; Carbohydrate …	{At1g54100; KOG2453 Aldehyde dehydrogenase C Energy production and conversion ;}	{GO:0016491; oxidoreductase activity; molecular_function GO:0055114; oxidation-reduction process; biological_process GO:0008152; NA}	{KM370997.1; Lolium perenne aldehyde dehydrogenase 7 (ALDH7) mRNA, complete cds}	{PF00171:Aldehyde dehydrogenase family}
i1_HQ_DE_c53287/f2p4/1717	0.59	3.01	0.5	2.54	{XP_003557361.1; PREDICTED: uncharacterized protein LOC100822668 [Brachypodium distachyon]}	{NA}	{bdi:100822668; - - - - -}	{NA}	{NA}	{XM_003557313.3; PREDICTED: Brachypodium distachyon uncharacterized LOC100822668 (LOC100822668), mRNA}	{NA}
i1_HQ_DE_c56880/f3p2/1091	6.99	412.56	12.54	67.54	{NA}	{NA}	{NA}	{NA}	{NA}	{NA}	{NA}
i1_HQ_DE_c57175/f2p3/1197	7.89	59.03	15.29	37.96	{EMS61476.1; hypothetical protein TRIUR3_32614 [Triticum urartu]}	{sp|Q54Z24|PITH1_DICDI; PITH domain-containing protein 1 OS=Dictyostelium discoideum GN=DDB_G0277951 PE=3 SV=1}	{dosa:Os01t0559000-01; - - - - -}	{At2g25950; KOG1730 Thioredoxin-like protein O Posttranslational modification, protein turnover, chaperones ;}	{NA}	{AK330740.1; Triticum aestivum cDNA, clone: SET5_D01, cultivar: Chinese Spring}	{NA}
i1_HQ_DE_c5901/f4p4/2011	0.05	3.75	0.42	4.82	{EMT19934.1; Diacylglycerol kinase zeta [Aegilops tauschii]}	{sp|Q9C5E5|DGK5_ARATH; Diacylglycerol kinase 5 OS=Arabidopsis thaliana GN=DGK5 PE=2 SV=1}	{sbi:SORBI_03g036560; K00901 dgkA, DGK diacylglycerol kinase (ATP) 2.7.1.107 ko00561; Metabolism; Lipid metabolism; Glycerolipid metabolism | ko00564; Metabolism; Lipid metabolism; Glycerophospholipid metabolism | ko04070; Environmental Information Processing; Signal transduction; Phosphatidylinositol signaling system | ko04072; Environmental Information Processing; Signal transduction; Phospholi…	{At2g20900; KOG1169 Diacylglycerol kinase IT Lipid transport and metabolism ; Signal transduction mechanisms ;}	{GO:0016301; kinase activity; molecular_function GO:0007205; activation of protein kinase C activity by G-protein coupled receptor protein signaling pathway; biological_process GO:0003951; NAD+ kinase activity; molecular_function GO:0008152; NA GO:0006741; NADP biosynthetic process; biological_process GO:0004143; diacylglycerol kinase activity; molecular_function}	{AK368770.1; Hordeum vulgare subsp. vulgare mRNA for predicted protein, complete cds, clone: NIASHv2079H12}	{PF00609:Diacylglycerol kinase accessory domain PF00781:Diacylglycerol kinase catalytic domain PF01513:ATP-NAD kinase}
i1_HQ_DE_c60152/f3p0/1792	1.28	3.32	1.96	3.32	{BAJ97148.1; predicted protein [Hordeum vulgare subsp. vulgare]}	{sp|Q92804|RBP56_HUMAN; TATA-binding protein-associated factor 2N OS=Homo sapiens GN=TAF15 PE=1 SV=1}	{bdi:100846488; - - - - -}	{NA}	{GO:0008270; zinc ion binding; molecular_function}	{AK365643.1; Hordeum vulgare subsp. vulgare mRNA for predicted protein, partial cds, clone: NIASHv2035N14}	{PF00641:Zn-finger in Ran binding protein and others}
i1_HQ_DE_c60413/f17p2/1423	22.59	206.84	26.4	249.3	{BAK03652.1; predicted protein [Hordeum vulgare subsp. vulgare]}	{sp|Q10M12|40C1_ORYSJ; Ricin B-like lectin R40C1 OS=Oryza sativa subsp. japonica GN=R40C1 PE=1 SV=1}	{dosa:Os01t0104400-01; - - - - -}	{NA}	{NA}	{AK372454.1; Hordeum vulgare subsp. vulgare mRNA for predicted protein, complete cds, clone: NIASHv3002F09}	{NA}
i1_HQ_DE_c60536/f8p3/1316	26.49	240.14	6.62	53.84	{BAJ84853.1; predicted protein [Hordeum vulgare subsp. vulgare]}	{sp|Q9SPK4|PPCK1_ARATH; Phosphoenolpyruvate carboxylase kinase 1 OS=Arabidopsis thaliana GN=PPCK1 PE=1 SV=1}	{dosa:Os02t0625300-00; - - - - -}	{At1g08650; KOG0032 Ca2+/calmodulin-dependent protein kinase, EF-Hand protein superfamily T Signal transduction mechanisms ;}	{GO:0016773; phosphotransferase activity, alcohol group as acceptor; molecular_function GO:0005524; ATP binding; molecular_function GO:0016020; membrane; cellular_component GO:0004672; protein kinase activity; molecular_function GO:0006468; protein phosphorylation; biological_process}	{AK353634.1; Hordeum vulgare subsp. vulgare mRNA for predicted protein, complete cds, clone: NIASHv1001K24}	{PF07714:Protein tyrosine kinase PF06293:Lipopolysaccharide kinase (Kdo/WaaP) family PF00069:Protein kinase domain}
i1_HQ_DE_c6911/f2p9/1961	8.16	31.33	15.59	24.46	{BAO79449.1; protein disulfide isomerase family protein 1-2 [Triticum aestivum]}	{sp|P52589|PDI_WHEAT; Protein disulfide-isomerase OS=Triticum aestivum GN=PDI PE=2 SV=1}	{ats:F775_08570; K09580 PDIA1, P4HB protein disulfide-isomerase A1 5.3.4.1 ko04141; Genetic Information Processing; Folding, sorting and degradation; Protein processing in endoplasmic reticulum}	{At1g21750; KOG0190 Protein disulfide isomerase (prolyl 4-hydroxylase beta subunit) O Posttranslational modification, protein turnover, chaperones ;}	{GO:0055114; oxidation-reduction process; biological_process GO:0006928; cellular component movement; biological_process GO:0016491; oxidoreductase activity; molecular_function GO:0009055; NA GO:0045454; cell redox homeostasis; biological_process GO:0009288; bacterial-type flagellum; cellular_component GO:0016209; NA GO:0015035; protein disulfide oxidoreductase activity; molecular_function GO:004…	{AF262981.1; Triticum aestivum protein disulfide isomerase 3 precursor (PDI3) mRNA, complete cds}	{PF07196:Flagellin hook IN motif PF08534:Redoxin PF00578:AhpC/TSA family PF00085:Thioredoxin PF00462:Glutaredoxin}
i1_HQ_DE_c7034/f4p6/1668	2.23	10.16	2.89	19.04	{CDM81442.1; unnamed protein product [Triticum aestivum]}	{sp|Q942N7|CAN1_ORYSJ; Probable staphylococcal-like nuclease CAN1 OS=Oryza sativa subsp. japonica GN=Os01g0166100 PE=2 SV=1}	{ats:F775_43900; - - - - -}	{NA}	{NA}	{AK364626.1; Hordeum vulgare subsp. vulgare mRNA for predicted protein, complete cds, clone: NIASHv2027A20}	{NA}
i1_HQ_DE_c7072/f2p45/1586	0.87	12.83	2.57	4.33	{EMS51222.1; Indole-3-glycerol phosphate synthase, chloroplastic [Triticum urartu]}	{sp|P49572|TRPC_ARATH; Indole-3-glycerol phosphate synthase, chloroplastic OS=Arabidopsis thaliana GN=IGPS PE=1 SV=2}	{ats:F775_26731; K01609 trpC indole-3-glycerol phosphate synthase 4.1.1.48 ko01230; Metabolism; Global and overview maps; Biosynthesis of amino acids | ko00400; Metabolism; Amino acid metabolism; Phenylalanine, tyrosine and tryptophan biosynthesis}	{At2g04400; KOG4201 Anthranilate synthase component II E Amino acid transport and metabolism ;}	{GO:0004425; indole-3-glycerol-phosphate synthase activity; molecular_function GO:0000105; histidine biosynthetic process; biological_process}	{AK334323.1; Triticum aestivum cDNA, clone: WT009_L07, cultivar: Chinese Spring}	{PF00977:Histidine biosynthesis protein PF00218:Indole-3-glycerol phosphate synthase}
i1_HQ_DE_c70959/f2p6/1706	1.49	34.72	1.73	40.63	{XP_003558351.1; PREDICTED: enolase 2 [Brachypodium distachyon]}	{sp|Q42971|ENO_ORYSJ; Enolase OS=Oryza sativa subsp. japonica GN=ENO1 PE=1 SV=2}	{bdi:100840157; K01689 ENO, eno enolase 4.2.1.11 ko01200; Metabolism; Global and overview maps; Carbon metabolism | ko01230; Metabolism; Global and overview maps; Biosynthesis of amino acids | ko00010; Metabolism; Carbohydrate metabolism; Glycolysis / Gluconeogenesis | ko00680; Metabolism; Energy metabolism; Methane metabolism | ko03018; Genetic Information Processing; Folding, sorting and degrad…	{At2g36530; KOG2670 Enolase G Carbohydrate transport and metabolism ;}	{NA}	{XM_003558303.3; PREDICTED: Brachypodium distachyon enolase 2 (LOC100840157), mRNA}	{NA}
i1_HQ_DE_c72942/f2p3/1161	0.72	4.72	1.3	3.11	{NA}	{NA}	{NA}	{NA}	{NA}	{NA}	{NA}
i1_HQ_DE_c73964/f3p18/1192	229.33	1113.45	63.24	718.31	{EMS53768.1; Aquaporin PIP1-5 [Triticum urartu]}	{sp|Q9AR14|PIP15_MAIZE; Aquaporin PIP1-5 OS=Zea mays GN=PIP1-5 PE=2 SV=1}	{sita:101768839; K09872 PIP aquaporin PIP - -}	{At3g61430; KOG0223 Aquaporin (major intrinsic protein family) G Carbohydrate transport and metabolism ;}	{GO:0005215; NA GO:0006810; transport; biological_process GO:0016020; membrane; cellular_component}	{KJ459872.1; Leymus chinensis aquaporin (PIP) mRNA, complete cds}	{PF00230:Major intrinsic protein}
i1_HQ_DE_c76423/f7p5/1979	8.71	62.48	6.06	27.11	{XP_003560222.1; PREDICTED: serine carboxypeptidase-like [Brachypodium distachyon]}	{sp|P52712|CBPX_ORYSJ; Serine carboxypeptidase-like OS=Oryza sativa subsp. japonica GN=CBP31 PE=2 SV=2}	{bdi:100837523; K16298 SCPL-IV serine carboxypeptidase-like clade IV 3.4.16.- -}	{At3g10410; KOG1282 Serine carboxypeptidases (lysosomal cathepsin A) OE Posttranslational modification, protein turnover, chaperones ; Amino acid transport and metabolism ;}	{GO:0006508; proteolysis; biological_process GO:0004185; serine-type carboxypeptidase activity; molecular_function}	{AK331372.1; Triticum aestivum cDNA, clone: WT007_F09, cultivar: Chinese Spring}	{PF00450:Serine carboxypeptidase}
i1_HQ_DE_c76447/f19p3/1880	9.41	43.13	6.75	32.39	{CDJ26508.1; unnamed protein product [Triticum aestivum]}	{sp|Q9SND9|Y3028_ARATH; Uncharacterized acetyltransferase At3g50280 OS=Arabidopsis thaliana GN=At3g50280 PE=3 SV=1}	{bdi:100832318; - - - - -}	{NA}	{GO:0016747; transferase activity, transferring acyl groups other than amino-acyl groups; molecular_function}	{AK362753.1; Hordeum vulgare subsp. vulgare mRNA for predicted protein, complete cds, clone: NIASHv2009O05}	{PF02458:Transferase family}
i1_HQ_DE_c76449/f10p0/1893	3.3	9.66	4.58	12.74	{BAJ91585.1; predicted protein [Hordeum vulgare subsp. vulgare]}	{sp|Q8S4F6|SQD2_ARATH; Sulfoquinovosyl transferase SQD2 OS=Arabidopsis thaliana GN=SQD2 PE=1 SV=1}	{bdi:100846446; K06119 SQD2 sulfoquinovosyltransferase 2.4.1.- ko00561; Metabolism; Lipid metabolism; Glycerolipid metabolism}	{At5g01220; KOG1111 N-acetylglucosaminyltransferase complex, subunit PIG-A/SPT14, required for phosphatidylinositol biosynthesis/Sulfolipid synthase MOI Cell wall/membrane/envelope biogenesis ; Posttranslational modification, protein turnover, chaperones ; Lipid transport and metabolism ;}	{NA}	{AK360376.1; Hordeum vulgare subsp. vulgare mRNA for predicted protein, complete cds, clone: NIASHv1116O05}	{NA}
i1_HQ_DE_c76697/f7p1/1634	0.83	18.46	1.66	5.05	{BAK06770.1; predicted protein, partial [Hordeum vulgare subsp. vulgare]}	{sp|Q767C8|IH5GT_IRIHO; Cyanidin 3-O-rutinoside 5-O-glucosyltransferase OS=Iris hollandica GN=5GT PE=1 SV=1}	{osa:4328664; - - - - -}	{At4g15550; KOG1192 UDP-glucuronosyl and UDP-glucosyl transferase GC Carbohydrate transport and metabolism ; Energy production and conversion ;}	{GO:0016758; transferase activity, transferring hexosyl groups; molecular_function GO:0008152; NA}	{AK375575.1; Hordeum vulgare subsp. vulgare mRNA for predicted protein, partial cds, clone: NIASHv3098F17}	{PF04101:Glycosyltransferase family 28 C-terminal domain PF00201:UDP-glucoronosyl and UDP-glucosyl transferase}
i1_HQ_DE_c77150/f12p7/1824	2.29	23.19	4.09	8.7	{BAJ97955.1; predicted protein, partial [Hordeum vulgare subsp. vulgare]}	{sp|B7KWT4|RUTD_METC4; Putative aminoacrylate hydrolase RutD OS=Methylobacterium extorquens (strain CM4 / NCIMB 13688) GN=rutD PE=3 SV=1}	{ats:F775_27955; - - - - -}	{At5g53050; KOG4178 Soluble epoxide hydrolase I Lipid transport and metabolism ;}	{GO:0016788; hydrolase activity, acting on ester bonds; molecular_function GO:0009058; biosynthetic process; biological_process}	{XM_003567935.3; PREDICTED: Brachypodium distachyon putative aminoacrylate hydrolase RutD (LOC100822432), transcript variant X1, mRNA}	{PF00975:Thioesterase domain}
i1_HQ_DE_c8655/f2p7/1664	1.17	6.32	2.03	3.4	{CDM82754.1; unnamed protein product [Triticum aestivum]}	{sp|O81027|HMGCL_ARATH; Hydroxymethylglutaryl-CoA lyase, mitochondrial OS=Arabidopsis thaliana GN=HMGCL PE=1 SV=2}	{obr:102705572; K01640 E4.1.3.4, HMGCL, hmgL hydroxymethylglutaryl-CoA lyase 4.1.3.4 ko00650; Metabolism; Carbohydrate metabolism; Butanoate metabolism | ko00072; Metabolism; Lipid metabolism; Synthesis and degradation of ketone bodies | ko00280; Metabolism; Amino acid metabolism; Valine, leucine and isoleucine degradation | ko00281; Metabolism; Metabolism of terpenoids and polyketides; Geraniol …	{At2g26800; KOG2368 Hydroxymethylglutaryl-CoA lyase CE Energy production and conversion ; Amino acid transport and metabolism ;}	{GO:0003824; NA}	{AK330383.1; Triticum aestivum cDNA, clone: SET4_F05, cultivar: Chinese Spring}	{PF00682:HMGL-like}
i1_HQ_DE_c88901/f2p3/1945	2.56	12.71	2.85	10.66	{EMS57863.1; hypothetical protein TRIUR3_23393 [Triticum urartu]}	{NA}	{ats:F775_07099; - - - - -}	{NA}	{NA}	{AK331559.1; Triticum aestivum cDNA, clone: WT007_M23, cultivar: Chinese Spring}	{NA}
i1_HQ_DE_c89052/f4p7/1602	1.42	5.6	0.77	25.08	{XP_010232100.1; PREDICTED: G-box-binding factor 3-like [Brachypodium distachyon]}	{sp|P42776|GBF3_ARATH; G-box-binding factor 3 OS=Arabidopsis thaliana GN=GBF3 PE=1 SV=2}	{bdi:100841034; K09060 GBF plant G-box-binding factor - -}	{NA}	{GO:0010508; positive regulation of autophagy; biological_process GO:0007049; cell cycle; biological_process GO:0006914; autophagy; biological_process GO:0006260; DNA replication; biological_process GO:0005634; nucleus; cellular_component GO:0043093; cytokinesis by binary fission; biological_process GO:0003700; sequence-specific DNA binding transcription factor activity; molecular_function GO:005…	{CT833838.1; Oryza sativa (indica cultivar-group) cDNA clone:OSIGCPI236J06, full insert sequence}	{PF05837:Centromere protein H (CENP-H) PF06005:Protein of unknown function (DUF904) PF06156:Protein of unknown function (DUF972) PF04111:Autophagy protein Apg6 PF07716:Basic region leucine zipper PF00170:bZIP transcription factor PF10186:Vacuolar sorting 38 and autophagy-related subunit 14 PF04977:Septum formation initiator PF02183:Homeobox associated leucine zipper PF03131:bZIP Maf transcription…
i1_HQ_DE_c89118/f5p0/1629	1.19	5.91	0.88	11.22	{EMT01252.1; hypothetical protein F775_52266 [Aegilops tauschii]}	{sp|A3BYC1|HOX25_ORYSJ; Homeobox-leucine zipper protein HOX25 OS=Oryza sativa subsp. japonica GN=HOX25 PE=2 SV=2}	{sita:101784399; K09338 HD-ZIP homeobox-leucine zipper protein - -}	{At3g01470; KOG0483 Transcription factor HEX, contains HOX and HALZ domains K Transcription ;}	{GO:0031514; motile cilium; cellular_component GO:0006260; DNA replication; biological_process GO:0008703; 5-amino-6-(5-phosphoribosylamino)uracil reductase activity; molecular_function GO:0003700; sequence-specific DNA binding transcription factor activity; molecular_function GO:0055114; oxidation-reduction process; biological_process GO:0006355; regulation of transcription, DNA-dependent; biolo…	{AK356850.1; Hordeum vulgare subsp. vulgare mRNA for predicted protein, complete cds, clone: NIASHv1041A16}	{PF05920:Homeobox KN domain PF06156:Protein of unknown function (DUF972) PF02183:Homeobox associated leucine zipper PF04218:CENP-B N-terminal DNA-binding domain PF00046:Homeobox domain PF13851:Growth-arrest specific micro-tubule binding PF01872:RibD C-terminal domain}
i1_HQ_DE_c89229/f8p1/1480	10.05	108.47	6.89	68.66	{BAJ89930.1; predicted protein, partial [Hordeum vulgare subsp. vulgare]}	{sp|Q8RXX9|ATL6_ARATH; E3 ubiquitin-protein ligase ATL6 OS=Arabidopsis thaliana GN=ATL6 PE=1 SV=2}	{sita:101761141; K10664 ATL6S E3 ubiquitin-protein ligase ATL6/9/15/31/42/55 2.3.2.27 -}	{At3g05200; KOG0800 FOG: Predicted E3 ubiquitin ligase O Posttranslational modification, protein turnover, chaperones ;}	{GO:0004842; ubiquitin-protein ligase activity; molecular_function GO:0005680; anaphase-promoting complex; cellular_component GO:0016021; integral to membrane; cellular_component GO:0046872; metal ion binding; molecular_function GO:0016020; membrane; cellular_component GO:0005515; protein binding; molecular_function GO:0008270; zinc ion binding; molecular_function GO:0005886; plasma membrane; cel…	{AK376947.1; Hordeum vulgare subsp. vulgare mRNA for predicted protein, partial cds, clone: NIASHv3144I20}	{PF12906:RING-variant domain PF12678:RING-H2 zinc finger domain PF14634:zinc-RING finger domain PF11789:Zinc-finger of the MIZ type in Nse subunit PF13639:Ring finger domain PF00097:Zinc finger, C3HC4 type (RING finger) PF17123:RING-like zinc finger PF04893:Yip1 domain PF10099:Anti-sigma-K factor rskA PF12861:Anaphase-promoting complex subunit 11 RING-H2 finger PF00628:PHD-finger}
i1_HQ_DE_c89394/f14p4/1926	3.75	20.75	7.68	15.89	{XP_003572200.1; PREDICTED: methylcrotonoyl-CoA carboxylase beta chain, mitochondrial [Brachypodium distachyon]}	{sp|Q9LDD8|MCCB_ARATH; Methylcrotonoyl-CoA carboxylase beta chain, mitochondrial OS=Arabidopsis thaliana GN=MCCB PE=2 SV=1}	{pda:103701816; K01969 E6.4.1.4B 3-methylcrotonyl-CoA carboxylase beta subunit 6.4.1.4 ko00280; Metabolism; Amino acid metabolism; Valine, leucine and isoleucine degradation}	{At4g34030; KOG0540 3-Methylcrotonyl-CoA carboxylase, non-biotin containing subunit/Acetyl-CoA carboxylase carboxyl transferase, subunit beta EI Amino acid transport and metabolism ; Lipid transport and metabolism ;}	{NA}	{AK362399.1; Hordeum vulgare subsp. vulgare mRNA for predicted protein, complete cds, clone: NIASHv2004L14}	{NA}
i1_HQ_DE_c89444/f2p2/1439	11.96	61.37	12.56	33.36	{EMT09722.1; hypothetical protein F775_09657 [Aegilops tauschii]}	{NA}	{sita:101766455; - - - - -}	{NA}	{NA}	{XM_003568761.3; PREDICTED: Brachypodium distachyon aspartic and glutamic acid-rich protein-like (LOC100840308), mRNA}	{NA}
i1_HQ_DE_c89525/f2p0/1809	1.74	15.04	0.84	8.54	{BAJ85351.1; predicted protein [Hordeum vulgare subsp. vulgare]}	{sp|Q02357|ANK1_MOUSE; Ankyrin-1 OS=Mus musculus GN=Ank1 PE=1 SV=2}	{ats:F775_11543; - - - - -}	{At3g04710_1; KOG0504 FOG: Ankyrin repeat R General function prediction only ;}	{GO:0005794; Golgi apparatus; cellular_component GO:0007283; spermatogenesis; biological_process GO:0005515; protein binding; molecular_function}	{AK354132.1; Hordeum vulgare subsp. vulgare mRNA for predicted protein, complete cds, clone: NIASHv1005E07}	{PF15015:Spermatogenesis-associated, N-terminal PF00515:Tetratricopeptide repeat PF00023:Ankyrin repeat PF13414:TPR repeat PF13606:Ankyrin repeat PF13181:Tetratricopeptide repeat}
i1_HQ_DE_c89619/f3p5/1676	11.37	44.61	13.26	98.1	{BAD28063.1; putative photoperiod responsive protein [Oryza sativa Japonica Group]}	{sp|Q9LSA6|PUB29_ARATH; U-box domain-containing protein 29 OS=Arabidopsis thaliana GN=PUB29 PE=1 SV=1}	{dosa:Os02t0540700-00; - - - - -}	{NA}	{GO:0008270; zinc ion binding; molecular_function GO:0016567; protein ubiquitination; biological_process GO:0004842; ubiquitin-protein ligase activity; molecular_function}	{FP098746.1; Phyllostachys edulis cDNA clone: bphyem204p24, full insert sequence}	{PF11789:Zinc-finger of the MIZ type in Nse subunit PF04564:U-box domain}
i1_HQ_DE_c89701/f8p31/1311	177.29	417.26	211.93	313.47	{ALG05364.1; water channel protein [Festuca arundinacea]}	{sp|Q8H5N9|PIP21_ORYSJ; Probable aquaporin PIP2-1 OS=Oryza sativa subsp. japonica GN=PIP2-1 PE=2 SV=1}	{bdi:100844653; K09872 PIP aquaporin PIP - -}	{At5g60660; KOG0223 Aquaporin (major intrinsic protein family) G Carbohydrate transport and metabolism ;}	{GO:0006810; transport; biological_process GO:0005215; NA GO:0016020; membrane; cellular_component}	{KP258181.1; Festuca arundinacea water channel protein (FaPIP2;1) mRNA, complete cds}	{PF00230:Major intrinsic protein}
i1_HQ_DE_c89932/f6p6/1197	1	55.6	0.43	50.98	{XP_010239373.1; PREDICTED: keratin-associated protein 6-2-like [Brachypodium distachyon]}	{NA}	{NA}	{NA}	{NA}	{AK359899.1; Hordeum vulgare subsp. vulgare mRNA for predicted protein, complete cds, clone: NIASHv1106A17}	{NA}
i1_HQ_DE_c9910/f2p24/1940	6.93	91.75	20.05	122.67	{AFP49819.1; LEA protein [Triticum turgidum subsp. durum]}	{sp|P46524|CO410_WHEAT; Dehydrin COR410 OS=Triticum aestivum GN=COR410 PE=2 SV=1}	{dosa:Os02t0669100-01; - - - - -}	{NA}	{GO:0006367; transcription initiation from RNA polymerase II promoter; biological_process GO:0032968; positive regulation of transcription elongation from RNA polymerase II promoter; biological_process GO:0006950; response to stress; biological_process GO:0009415; response to water; biological_process GO:0003677; DNA binding; molecular_function GO:0005634; nucleus; cellular_component GO:0006270; …	{U73210.1; Triticum aestivum cold acclimation protein WCOR410b (Wcor410b) mRNA, complete cds}	{PF05793:Transcription initiation factor IIF, alpha subunit (TFIIF-alpha) PF00257:Dehydrin PF02724:CDC45-like protein PF04119:Heat shock protein 9/12}
i1_LQ_CK_c100454/f1p15/1013	18.75	129.11	13.94	50.54	{NA}	{NA}	{NA}	{NA}	{NA}	{NA}	{NA}
i1_LQ_CK_c10660/f1p0/1954	0.29	2.32	0.33	2.74	{NA}	{NA}	{NA}	{NA}	{NA}	{NA}	{NA}
i1_LQ_CK_c10893/f1p1/1943	0.02	0.86	0.01	0.1	{AIL01834.1; bZIP transcription factor B [Triticum aestivum]}	{sp|Q6Z312|BZP23_ORYSJ; bZIP transcription factor 23 OS=Oryza sativa subsp. japonica GN=BZIP23 PE=2 SV=1}	{sita:101778442; K14432 ABF ABA responsive element binding factor - ko04075; Environmental Information Processing; Signal transduction; Plant hormone signal transduction}	{NA}	{GO:0070206; protein trimerization; biological_process GO:0043565; sequence-specific DNA binding; molecular_function GO:0005634; nucleus; cellular_component GO:0006355; regulation of transcription, DNA-dependent; biological_process GO:0003677; DNA binding; molecular_function GO:0051082; unfolded protein binding; molecular_function GO:0003700; sequence-specific DNA binding transcription factor act…	{XM_010237774.2; PREDICTED: Brachypodium distachyon ABSCISIC ACID-INSENSITIVE 5-like protein 7 (LOC100833178), transcript variant X1, mRNA}	{PF03938:Outer membrane protein (OmpH-like) PF16331:TolA binding protein trimerisation PF03131:bZIP Maf transcription factor PF07716:Basic region leucine zipper PF00170:bZIP transcription factor}
i1_LQ_CK_c11259/f1p6/1951	0.96	6.78	0.86	2.32	{BAJ98709.1; predicted protein [Hordeum vulgare subsp. vulgare]}	{sp|P04635|LIP_STAHY; Lipase OS=Staphylococcus hyicus GN=lip PE=1 SV=1}	{sita:101753899; - - - - -}	{NA}	{NA}	{AK332166.1; Triticum aestivum cDNA, clone: WT003_E23, cultivar: Chinese Spring}	{NA}
i1_LQ_CK_c11732/f1p8/1918	0.09	0.79	0.18	0.34	{NA}	{NA}	{NA}	{NA}	{NA}	{NA}	{NA}
i1_LQ_CK_c12407/f1p2/1662	0.11	1.56	0.19	0.85	{XP_015648135.1; PREDICTED: cytochrome P450 710A1 [Oryza sativa Japonica Group]}	{sp|Q1T7C2|C7111_SOLLC; Cytochrome P450 710A11 OS=Solanum lycopersicum GN=CYP710A11 PE=1 SV=1}	{osa:4325564; K09832 CYP710A sterol 22-desaturase 1.14.19.41 ko00100; Metabolism; Lipid metabolism; Steroid biosynthesis}	{At2g34500; KOG0157 Cytochrome P450 CYP4/CYP19/CYP26 subfamilies QI Secondary metabolites biosynthesis, transport and catabolism ; Lipid transport and metabolism ;}	{GO:0020037; heme binding; molecular_function GO:0005506; iron ion binding; molecular_function GO:0016705; oxidoreductase activity, acting on paired donors, with incorporation or reduction of molecular oxygen; molecular_function GO:0055114; oxidation-reduction process; biological_process}	{AB620027.1; Hordeum vulgare CYP710A8 mRNA for cytochrome P450 monooxygenase CYP710A8, complete cds}	{PF00067:Cytochrome P450}
i1_LQ_CK_c12454/f1p0/1821	1.36	6.39	2.55	3.4	{EMS68789.1; Uncharacterized RNA-binding protein C23E6.01c [Triticum urartu]}	{sp|Q8VXZ9|R47BP_ARATH; Polyadenylate-binding protein RBP47B' OS=Arabidopsis thaliana GN=RBP47B' PE=2 SV=1}	{bdi:100845432; - - - - -}	{At5g19350; KOG0118 FOG: RRM domain R General function prediction only ;}	{GO:0003676; nucleic acid binding; molecular_function}	{AK330317.1; Triticum aestivum cDNA, clone: SET4_C17, cultivar: Chinese Spring}	{PF00076:RNA recognition motif. (a.k.a. RRM, RBD, or RNP domain) PF16367:RNA recognition motif}
i1_LQ_CK_c12689/f1p0/1629	0.73	3.53	1.47	4.88	{BAJ95779.1; predicted protein [Hordeum vulgare subsp. vulgare]}	{sp|Q8VXZ7|AGAL3_ARATH; Alpha-galactosidase 3 OS=Arabidopsis thaliana GN=AGAL3 PE=1 SV=1}	{bdi:100829566; K07407 E3.2.1.22B, galA, rafA alpha-galactosidase 3.2.1.22 ko00052; Metabolism; Carbohydrate metabolism; Galactose metabolism | ko00561; Metabolism; Lipid metabolism; Glycerolipid metabolism | ko00600; Metabolism; Lipid metabolism; Sphingolipid metabolism | ko00603; Metabolism; Glycan biosynthesis and metabolism; Glycosphingolipid biosynthesis - globo and isoglobo series}	{At3g56310; KOG2366 Alpha-D-galactosidase (melibiase) G Carbohydrate transport and metabolism ;}	{GO:0004553; hydrolase activity, hydrolyzing O-glycosyl compounds; molecular_function GO:0005975; carbohydrate metabolic process; biological_process GO:0004557; alpha-galactosidase activity; molecular_function}	{AK364576.1; Hordeum vulgare subsp. vulgare mRNA for predicted protein, complete cds, clone: NIASHv2026K18}	{PF02065:Melibiase PF16499:Alpha galactosidase A}
i1_LQ_CK_c12748/f1p1/1794	2.73	11.41	5.47	8.94	{XP_003565198.1; PREDICTED: dnaJ protein P58IPK homolog isoform X1 [Brachypodium distachyon]}	{sp|Q5JNB5|DJC15_ORYSJ; DnaJ protein P58IPK homolog B OS=Oryza sativa subsp. japonica GN=P58B PE=1 SV=1}	{osa:4327812; K09523 DNAJC3 DnaJ homolog subfamily C member 3 - ko04141; Genetic Information Processing; Folding, sorting and degradation; Protein processing in endoplasmic reticulum | ko05164; Human Diseases; Infectious diseases: Viral; Influenza A}	{At5g03160; KOG0550 Molecular chaperone (DnaJ superfamily) O Posttranslational modification, protein turnover, chaperones ;}	{GO:0005515; protein binding; molecular_function GO:0046983; protein dimerization activity; molecular_function}	{XM_003565150.3; PREDICTED: Brachypodium distachyon dnaJ protein P58IPK homolog (LOC100820991), transcript variant X1, mRNA}	{PF13174:Tetratricopeptide repeat PF13181:Tetratricopeptide repeat PF14863:Alkyl sulfatase dimerisation PF13371:Tetratricopeptide repeat PF13414:TPR repeat PF00515:Tetratricopeptide repeat}
i1_LQ_CK_c12756/f2p1/1996	0.1	1.32	0.21	1.3	{EEC67526.1; hypothetical protein OsI_34824 [Oryza sativa Indica Group]}	{NA}	{osa:4327516; - - - - -}	{NA}	{GO:0016020; membrane; cellular_component GO:0006810; transport; biological_process}	{AK361165.1; Hordeum vulgare subsp. vulgare mRNA for predicted protein, complete cds, clone: NIASHv1134B09}	{PF01306:LacY proton/sugar symporter}
i1_LQ_CK_c12789/f1p5/1518	1.09	26.11	2.27	7.38	{XP_003578706.1; PREDICTED: ABC transporter F family member 1-like [Brachypodium distachyon]}	{sp|Q9FJH6|AB1F_ARATH; ABC transporter F family member 1 OS=Arabidopsis thaliana GN=ABCF1 PE=2 SV=1}	{sbi:SORBI_07g023740; K06185 ABCF2 ATP-binding cassette, subfamily F, member 2 - -}	{At5g60790; KOG0927 Predicted transporter (ABC superfamily) R General function prediction only ;}	{GO:0003924; GTPase activity; molecular_function GO:0005525; GTP binding; molecular_function GO:0016887; ATPase activity; molecular_function GO:0016301; kinase activity; molecular_function GO:0005524; ATP binding; molecular_function}	{AK252718.1; Hordeum vulgare subsp. vulgare cDNA clone: FLbaf164b03, mRNA sequence}	{PF13304:AAA domain, putative AbiEii toxin, Type IV TA system PF00005:ABC transporter PF06414:Zeta toxin PF01926:50S ribosome-binding GTPase PF03193:Protein of unknown function, DUF258}
i1_LQ_CK_c12835/f1p0/1566	1.79	12.58	3.32	7.91	{BAJ93080.1; predicted protein, partial [Hordeum vulgare subsp. vulgare]}	{NA}	{bdi:100843758; - - - - -}	{NA}	{GO:0055114; oxidation-reduction process; biological_process GO:0016491; oxidoreductase activity; molecular_function}	{AK369170.1; Hordeum vulgare subsp. vulgare mRNA for predicted protein, complete cds, clone: NIASHv2086C11}	{PF03171:2OG-Fe(II) oxygenase superfamily}
i1_LQ_CK_c13101/f2p0/1828	22.45	57.73	32.55	40.81	{BAJ95996.1; predicted protein [Hordeum vulgare subsp. vulgare]}	{sp|Q93VB2|AT18A_ARATH; Autophagy-related protein 18a OS=Arabidopsis thaliana GN=ATG18A PE=1 SV=1}	{dosa:Os01t0934000-01; - - - - -}	{At3g62770; KOG2111 Uncharacterized conserved protein, contains WD40 repeats S Function unknown ;}	{GO:0005515; protein binding; molecular_function GO:0003676; nucleic acid binding; molecular_function GO:0005634; nucleus; cellular_component}	{AK331612.1; Triticum aestivum cDNA, clone: WT007_O24, cultivar: Chinese Spring}	{PF00400:WD domain, G-beta repeat PF03178:CPSF A subunit region}
i1_LQ_CK_c13909/f1p7/1674	0.18	1.14	0.27	3.8	{XP_003564107.1; PREDICTED: ABSCISIC ACID-INSENSITIVE 5-like protein 5 [Brachypodium distachyon]}	{sp|Q6Z312|BZP23_ORYSJ; bZIP transcription factor 23 OS=Oryza sativa subsp. japonica GN=BZIP23 PE=2 SV=1}	{bdi:100825896; K14432 ABF ABA responsive element binding factor - ko04075; Environmental Information Processing; Signal transduction; Plant hormone signal transduction}	{NA}	{NA}	{XM_003564059.3; PREDICTED: Brachypodium distachyon ABSCISIC ACID-INSENSITIVE 5-like protein 5 (LOC100825896), mRNA}	{NA}
i1_LQ_CK_c14856/f2p3/1345	29.46	75.28	39.2	70.38	{BAK01702.1; predicted protein [Hordeum vulgare subsp. vulgare]}	{sp|Q69LA6|PDX11_ORYSJ; Probable pyridoxal 5'-phosphate synthase subunit PDX1.1 OS=Oryza sativa subsp. japonica GN=PDX11 PE=2 SV=1}	{bdi:100837310; K06215 pdxS, pdx1 pyridoxal 5'-phosphate synthase pdxS subunit 4.3.3.6 ko00750; Metabolism; Metabolism of cofactors and vitamins; Vitamin B6 metabolism}	{At5g01410; KOG1606 Stationary phase-induced protein, SOR/SNZ family H Coenzyme transport and metabolism ;}	{NA}	{DQ150097.1; Triticum aestivum pyridoxine biosynthesis protein mRNA, complete cds}	{NA}
i1_LQ_CK_c15086/f1p4/1424	0.74	3.58	1.49	4.52	{NA}	{NA}	{NA}	{NA}	{NA}	{NA}	{NA}
i1_LQ_CK_c15203/f1p0/1412	8.24	24.26	8.93	17.23	{XP_003562826.1; PREDICTED: geranylgeranyl pyrophosphate synthase, chloroplastic-like [Brachypodium distachyon]}	{sp|Q94ID7|GGPPS_HEVBR; Geranylgeranyl pyrophosphate synthase, chloroplastic OS=Hevea brasiliensis GN=GGPS PE=1 SV=1}	{bdi:100841309; K13789 GGPS geranylgeranyl diphosphate synthase, type II [EC:2.5.1.1 2.5.1.10 2.5.1.29] 2.5.1.1,2.5.1.10,2.5.1.29 ko00900; Metabolism; Metabolism of terpenoids and polyketides; Terpenoid backbone biosynthesis}	{At4g36810; KOG0776 Geranylgeranyl pyrophosphate synthase/Polyprenyl synthetase H Coenzyme transport and metabolism ;}	{GO:0016021; integral to membrane; cellular_component GO:0008299; isoprenoid biosynthetic process; biological_process GO:0016765; transferase activity, transferring alkyl or aryl (other than methyl) groups; molecular_function}	{AK363280.1; Hordeum vulgare subsp. vulgare mRNA for predicted protein, complete cds, clone: NIASHv2013O21}	{PF01040:UbiA prenyltransferase family PF00348:Polyprenyl synthetase}
i1_LQ_CK_c16106/f1p0/1126	2.22	5.98	3.17	6.54	{XP_003557656.1; PREDICTED: protein HGV2-like [Brachypodium distachyon]}	{NA}	{bdi:100836800; - - - - -}	{At4g37210; KOG4563 Cell cycle-regulated histone H1-binding protein BD Chromatin structure and dynamics ; Cell cycle control, cell division, chromosome partitioning ;}	{GO:0005515; protein binding; molecular_function GO:0003677; DNA binding; molecular_function}	{AK335825.1; Triticum aestivum cDNA, clone: SET2_K13, cultivar: Chinese Spring}	{PF03836:RasGAP C-terminus PF00515:Tetratricopeptide repeat PF13374:Tetratricopeptide repeat PF16326:ABC transporter C-terminal domain}
i1_LQ_CK_c16177/f1p6/1388	33.92	85.28	18.7	95.84	{BAJ98716.1; predicted protein [Hordeum vulgare subsp. vulgare]}	{sp|Q7XII4|REM41_ORYSJ; Remorin 4.1 OS=Oryza sativa subsp. japonica GN=REM4.1 PE=1 SV=1}	{bdi:100829682; - - - - -}	{NA}	{GO:0003824; NA}	{AK367513.1; Hordeum vulgare subsp. vulgare mRNA for predicted protein, complete cds, clone: NIASHv2058F14}	{PF00682:HMGL-like}
i1_LQ_CK_c19400/f1p5/1829	5.69	25.67	3	16.64	{BAJ90883.1; predicted protein [Hordeum vulgare subsp. vulgare]}	{NA}	{sita:101786520; - - - - -}	{NA}	{GO:0061617; NA GO:0071973; bacterial-type flagellar cell motility; biological_process GO:0051258; protein polymerization; biological_process GO:0008289; lipid binding; molecular_function GO:0007049; cell cycle; biological_process GO:0031514; motile cilium; cellular_component GO:0015078; hydrogen ion transmembrane transporter activity; molecular_function GO:0005577; fibrinogen complex; cellular_c…	{AK334924.1; Triticum aestivum cDNA, clone: WT011_I02, cultivar: Chinese Spring}	{PF06008:Laminin Domain I PF08702:Fibrinogen alpha/beta chain family PF10186:Vacuolar sorting 38 and autophagy-related subunit 14 PF13851:Growth-arrest specific micro-tubule binding PF01496:V-type ATPase 116kDa subunit family PF02050:Flagellar FliJ protein PF04977:Septum formation initiator PF06005:Protein of unknown function (DUF904) PF09769:Apolipoprotein O PF01442:Apolipoprotein A1/A4/E domain…
i1_LQ_CK_c19700/f1p0/2005	0.09	1.05	0.18	0.35	{BAJ92299.1; predicted protein [Hordeum vulgare subsp. vulgare]}	{sp|Q941R4|GONS1_ARATH; GDP-mannose transporter GONST1 OS=Arabidopsis thaliana GN=GONST1 PE=1 SV=2}	{bdi:100844414; K15356 VRG4, GONST1 GDP-mannose transporter - -}	{At2g13650; KOG1444 Nucleotide-sugar transporter VRG4/SQV-7 GOU Carbohydrate transport and metabolism ; Posttranslational modification, protein turnover, chaperones ; Intracellular trafficking, secretion, and vesicular transport ;}	{NA}	{AK361092.1; Hordeum vulgare subsp. vulgare mRNA for predicted protein, complete cds, clone: NIASHv1132C01}	{NA}
i1_LQ_CK_c20843/f1p0/1813	1.79	6.44	1.96	3.65	{EMT16451.1; hypothetical protein F775_32397 [Aegilops tauschii]}	{NA}	{sbi:SORBI_06g025510; - - - - -}	{NA}	{GO:0005515; protein binding; molecular_function}	{NA}	{PF12937:F-box-like PF00646:F-box domain}
i1_LQ_CK_c20968/f1p0/1986	0.09	0.88	0.24	0.37	{EMS56543.1; Protein misato-like protein 1 [Triticum urartu]}	{sp|Q2YDW2|MSTO1_MOUSE; Protein misato homolog 1 OS=Mus musculus GN=Msto1 PE=1 SV=1}	{sita:101773476; - - - - -}	{At4g37190; KOG2530 Members of tubulin/FtsZ family Z Cytoskeleton ;}	{GO:0003924; GTPase activity; molecular_function}	{XM_003578187.3; PREDICTED: Brachypodium distachyon protein misato homolog 1 (LOC100821350), mRNA}	{PF00091:Tubulin/FtsZ family, GTPase domain}
i1_LQ_CK_c21468/f1p6/1770	0.11	4.98	0.08	2.03	{BAJ94917.1; predicted protein [Hordeum vulgare subsp. vulgare]}	{sp|Q9M8Y0|SEC_ARATH; Probable UDP-N-acetylglucosamine--peptide N-acetylglucosaminyltransferase SEC OS=Arabidopsis thaliana GN=SEC PE=2 SV=1}	{sbi:SORBI_04g019560; K09667 OGT protein O-GlcNAc transferase 2.4.1.255 ko00514; Metabolism; Glycan biosynthesis and metabolism; Other types of O-glycan biosynthesis | ko04931; Human Diseases; Endocrine and metabolic diseases; Insulin resistance}	{At3g04240; KOG4626 O-linked N-acetylglucosamine transferase OGT GOT Carbohydrate transport and metabolism ; Posttranslational modification, protein turnover, chaperones ; Signal transduction mechanisms ;}	{NA}	{AK363714.1; Hordeum vulgare subsp. vulgare mRNA for predicted protein, complete cds, clone: NIASHv2018F04}	{NA}
i1_LQ_CK_c21739/f1p2/1591	12.79	45.04	21.21	53.29	{EMT29981.1; Eukaryotic translation initiation factor 5 [Aegilops tauschii]}	{sp|P55876|IF5_MAIZE; Eukaryotic translation initiation factor 5 OS=Zea mays GN=EIF5 PE=2 SV=1}	{ats:F775_32538; K03262 EIF5 translation initiation factor 5 - ko03013; Genetic Information Processing; Translation; RNA transport | ko04214; Cellular Processes; Cell growth and death; Apoptosis - fly}	{At1g36730; KOG2767 Translation initiation factor 5 (eIF-5) J Translation, ribosomal structure and biogenesis ;}	{GO:0003743; translation initiation factor activity; molecular_function GO:0006351; transcription, DNA-dependent; biological_process GO:0046935; 1-phosphatidylinositol-3-kinase regulator activity; molecular_function GO:0005515; protein binding; molecular_function GO:0007275; multicellular organismal development; biological_process GO:0006413; translational initiation; biological_process GO:000389…	{AK332356.1; Triticum aestivum cDNA, clone: WT003_M15, cultivar: Chinese Spring}	{PF03604:DNA directed RNA polymerase, 7 kDa subunit PF04690:YABBY protein PF01873:Domain found in IF2B/IF5 PF10486:Phosphoinositide 3-kinase gamma adapter protein p101 subunit PF02020:eIF4-gamma/eIF5/eIF2-epsilon}
i1_LQ_CK_c21823/f3p2/1957	0.3	3.25	0.63	2.75	{EMS53840.1; hypothetical protein TRIUR3_06034 [Triticum urartu]}	{sp|Q2TBP5|TMM53_BOVIN; Transmembrane protein 53 OS=Bos taurus GN=TMEM53 PE=2 SV=1}	{bdi:100832016; - - - - -}	{At3g19970; KOG2521 Uncharacterized conserved protein S Function unknown ;}	{NA}	{AK251700.1; Hordeum vulgare subsp. vulgare cDNA clone: FLbaf120a11, mRNA sequence}	{NA}
i1_LQ_CK_c22708/f1p10/1888	1.06	12.66	2.3	19.38	{CAZ65725.1; sucrose synthase [Hordeum vulgare subsp. vulgare]}	{sp|Q10LP5|SUS4_ORYSJ; Sucrose synthase 4 OS=Oryza sativa subsp. japonica GN=SUS4 PE=2 SV=1}	{bdi:100820943; K00695 E2.4.1.13 sucrose synthase 2.4.1.13 ko00500; Metabolism; Carbohydrate metabolism; Starch and sucrose metabolism}	{At4g02280; KOG0853 Glycosyltransferase M Cell wall/membrane/envelope biogenesis ;}	{GO:0005985; sucrose metabolic process; biological_process GO:0016157; sucrose synthase activity; molecular_function}	{AK357059.1; Hordeum vulgare subsp. vulgare mRNA for predicted protein, complete cds, clone: NIASHv1045E07}	{PF00862:Sucrose synthase}
i1_LQ_CK_c23035/f1p6/1967	2.7	6.93	3.25	5.07	{EMT07700.1; Putative diaminopimelate decarboxylase, chloroplastic [Aegilops tauschii]}	{sp|Q6ZG77|DCDA_ORYSJ; Probable diaminopimelate decarboxylase, chloroplastic OS=Oryza sativa subsp. japonica GN=LYSA PE=2 SV=1}	{osa:4329234; K01586 lysA diaminopimelate decarboxylase 4.1.1.20 ko01230; Metabolism; Global and overview maps; Biosynthesis of amino acids | ko00300; Metabolism; Amino acid metabolism; Lysine biosynthesis}	{At3g14390; KOG0622 Ornithine decarboxylase E Amino acid transport and metabolism ;}	{GO:0003824; NA GO:0046677; response to antibiotic; biological_process}	{AK333148.1; Triticum aestivum cDNA, clone: WT005_M05, cultivar: Chinese Spring}	{PF02784:Pyridoxal-dependent decarboxylase, pyridoxal binding domain PF00278:Pyridoxal-dependent decarboxylase, C-terminal sheet domain PF03340:Poxvirus rifampicin resistance protein}
i1_LQ_CK_c23333/f1p4/1825	9.28	31.73	11.64	17.89	{EMS47119.1; Aldo-keto reductase family 4 member C10 [Triticum urartu]}	{sp|Q84TF0|AKRCA_ARATH; Aldo-keto reductase family 4 member C10 OS=Arabidopsis thaliana GN=AKR4C10 PE=1 SV=1}	{osa:4327476; - - - - -}	{At2g37790; KOG1577 Aldo/keto reductase family proteins R General function prediction only ;}	{NA}	{AK357863.1; Hordeum vulgare subsp. vulgare mRNA for predicted protein, partial cds, clone: NIASHv1063K03}	{NA}
i1_LQ_CK_c23435/f1p2/1813	1.43	19.41	4.91	18.88	{EMS57934.1; Acyl-coenzyme A oxidase 4, peroxisomal [Triticum urartu]}	{sp|Q96329|ACOX4_ARATH; Acyl-coenzyme A oxidase 4, peroxisomal OS=Arabidopsis thaliana GN=ACX4 PE=1 SV=1}	{bdi:100832855; K00232 E1.3.3.6, ACOX1, ACOX3 acyl-CoA oxidase 1.3.3.6 ko01212; Metabolism; Global and overview maps; Fatty acid metabolism | ko00071; Metabolism; Lipid metabolism; Fatty acid degradation | ko00592; Metabolism; Lipid metabolism; alpha-Linolenic acid metabolism | ko01040; Metabolism; Lipid metabolism; Biosynthesis of unsaturated fatty acids | ko04024; Environmental Information Proc…	{At3g51840; KOG0138 Glutaryl-CoA dehydrogenase E Amino acid transport and metabolism ;}	{GO:0050660; flavin adenine dinucleotide binding; molecular_function GO:0016627; oxidoreductase activity, acting on the CH-CH group of donors; molecular_function GO:0008152; NA GO:0055114; oxidation-reduction process; biological_process}	{BT009431.1; Triticum aestivum clone wlmk1.pk0035.e4:fis, full insert mRNA sequence}	{PF02771:Acyl-CoA dehydrogenase, N-terminal domain}
i1_LQ_CK_c23815/f1p0/1543	0.62	14.38	1.22	3.62	{BAJ90108.1; predicted protein [Hordeum vulgare subsp. vulgare]}	{sp|Q8LAH7|OPR1_ARATH; 12-oxophytodienoate reductase 1 OS=Arabidopsis thaliana GN=OPR1 PE=1 SV=2}	{bdi:104585285; K05894 OPR 12-oxophytodienoic acid reductase 1.3.1.42 ko00592; Metabolism; Lipid metabolism; alpha-Linolenic acid metabolism}	{At1g76680; KOG0134 NADH:flavin oxidoreductase/12-oxophytodienoate reductase CR Energy production and conversion ; General function prediction only ;}	{GO:0016491; oxidoreductase activity; molecular_function GO:0010181; FMN binding; molecular_function GO:0055114; oxidation-reduction process; biological_process}	{AK357857.1; Hordeum vulgare subsp. vulgare mRNA for predicted protein, complete cds, clone: NIASHv1063I03}	{PF00724:NADH:flavin oxidoreductase / NADH oxidase family}
i1_LQ_CK_c23833/f1p6/1735	0.56	4.28	1.6	3.88	{BAJ90058.1; predicted protein [Hordeum vulgare subsp. vulgare]}	{NA}	{obr:102721815; - - - - -}	{NA}	{GO:0016021; integral to membrane; cellular_component GO:0005783; endoplasmic reticulum; cellular_component GO:0006886; intracellular protein transport; biological_process}	{AK358847.1; Hordeum vulgare subsp. vulgare mRNA for predicted protein, complete cds, clone: NIASHv1084D15}	{PF05529:B-cell receptor-associated protein 31-like }
i1_LQ_CK_c24045/f1p3/1905	1.35	5.34	2.21	3.05	{XP_010236055.1; PREDICTED: uncharacterized protein LOC104583871 isoform X1 [Brachypodium distachyon]}	{NA}	{osa:4330875; - - - - -}	{NA}	{NA}	{AK374144.1; Hordeum vulgare subsp. vulgare mRNA for predicted protein, complete cds, clone: NIASHv3055L19}	{NA}
i1_LQ_CK_c24488/f1p0/1727	0.58	3.57	1.1	2.98	{NA}	{NA}	{NA}	{NA}	{NA}	{NA}	{NA}
i1_LQ_CK_c24728/f2p3/1821	1.32	3.57	1.09	3.12	{XP_010240569.1; PREDICTED: uncharacterized protein LOC100831700 [Brachypodium distachyon]}	{sp|O74503|UAF30_SCHPO; Upstream activation factor subunit spp27 OS=Schizosaccharomyces pombe (strain 972 / ATCC 24843) GN=spp27 PE=1 SV=1}	{sita:101783867; K15223 UAF30, SPP27 upstream activation factor subunit UAF30 - -}	{At4g22360; KOG1946 RNA polymerase I transcription factor UAF K Transcription ;}	{GO:0005515; protein binding; molecular_function}	{XM_010242267.2; PREDICTED: Brachypodium distachyon uncharacterized LOC100831700 (LOC100831700), mRNA}	{PF02201:SWIB/MDM2 domain}
i1_LQ_CK_c24955/f1p1/1549	10.96	57.78	9.87	28.34	{XP_003562638.1; PREDICTED: developmentally-regulated G-protein 3 [Brachypodium distachyon]}	{sp|Q9SVA6|DRG3_ARATH; Developmentally-regulated G-protein 3 OS=Arabidopsis thaliana GN=DRG3 PE=1 SV=1}	{bdi:100835696; - - - - -}	{At4g39520; KOG1487 GTP-binding protein DRG1 (ODN superfamily) T Signal transduction mechanisms ;}	{GO:0005525; GTP binding; molecular_function}	{XM_003562590.3; PREDICTED: Brachypodium distachyon developmentally-regulated G-protein 3 (LOC100835696), mRNA}	{PF04548:AIG1 family PF02421:Ferrous iron transport protein B PF01926:50S ribosome-binding GTPase}
i1_LQ_CK_c25094/f2p1/1914	2.07	7.22	2.04	7.69	{BAI66419.1; aminotransferase [Triticum aestivum]}	{sp|Q01K11|GATP1_ORYSI; Gamma-aminobutyrate transaminase 1, mitochondrial OS=Oryza sativa subsp. indica GN=OsI_17385 PE=3 SV=1}	{zma:103645944; K16871 POP2 4-aminobutyrate---pyruvate transaminase 2.6.1.96 ko00650; Metabolism; Carbohydrate metabolism; Butanoate metabolism | ko00250; Metabolism; Amino acid metabolism; Alanine, aspartate and glutamate metabolism}	{At3g22200; KOG1404 Alanine-glyoxylate aminotransferase AGT2 E Amino acid transport and metabolism ;}	{GO:0008483; transaminase activity; molecular_function GO:0030170; pyridoxal phosphate binding; molecular_function GO:0009058; biosynthetic process; biological_process}	{AB539585.1; Triticum aestivum TaSAG1 mRNA for aminotransferase, complete cds}	{PF00202:Aminotransferase class-III PF00155:Aminotransferase class I and II}
i1_LQ_CK_c25429/f1p1/1668	0.36	2.19	0.19	0.86	{CCG48016.1; F-box domain containing protein,putative,expressed [Triticum aestivum]}	{sp|Q9SRV0|FB134_ARATH; Putative F-box protein At3g03730 OS=Arabidopsis thaliana GN=At3g03730 PE=4 SV=1}	{ats:F775_12687; - - - - -}	{NA}	{GO:0005515; protein binding; molecular_function}	{HE774676.1; Triticum aestivum chromosome arm 3DS-specific BAC library, contig ctg447}	{PF00646:F-box domain PF12937:F-box-like}
i1_LQ_CK_c25465/f1p1/1803	0.37	1.82	0.12	1.78	{XP_003566579.1; PREDICTED: LEC14B homolog isoform X1 [Brachypodium distachyon]}	{sp|O24467|LE14B_PRUAR; LEC14B homolog OS=Prunus armeniaca PE=2 SV=1}	{sita:101786148; K11801 WDR23 WD repeat-containing protein 23 - -}	{At4g03020; KOG0266 WD40 repeat-containing protein R General function prediction only ;}	{GO:0005515; protein binding; molecular_function}	{XM_003566531.3; PREDICTED: Brachypodium distachyon LEC14B homolog (LOC100844162), transcript variant X1, mRNA}	{PF00400:WD domain, G-beta repeat}
i1_LQ_CK_c25952/f1p4/1856	0.3	4.47	0.07	0.74	{XP_003578706.1; PREDICTED: ABC transporter F family member 1-like [Brachypodium distachyon]}	{sp|Q9FJH6|AB1F_ARATH; ABC transporter F family member 1 OS=Arabidopsis thaliana GN=ABCF1 PE=2 SV=1}	{sbi:SORBI_07g023740; K06185 ABCF2 ATP-binding cassette, subfamily F, member 2 - -}	{At5g60790; KOG0927 Predicted transporter (ABC superfamily) R General function prediction only ;}	{GO:0005524; ATP binding; molecular_function GO:0016887; ATPase activity; molecular_function GO:0003924; GTPase activity; molecular_function GO:0005525; GTP binding; molecular_function}	{AK252718.1; Hordeum vulgare subsp. vulgare cDNA clone: FLbaf164b03, mRNA sequence}	{PF00005:ABC transporter PF00004:ATPase family associated with various cellular activities (AAA) PF13304:AAA domain, putative AbiEii toxin, Type IV TA system PF01926:50S ribosome-binding GTPase PF03193:Protein of unknown function, DUF258}
i1_LQ_CK_c26253/f1p10/1980	7.49	26.02	4.94	19.06	{EMS64046.1; putative protein phosphatase 2C 27 [Triticum urartu]}	{sp|Q69QZ0|P2C27_ORYSJ; Probable protein phosphatase 2C 27 OS=Oryza sativa subsp. japonica GN=Os02g0799000 PE=2 SV=1}	{ats:F775_30937; K14803 PTC2_3 protein phosphatase PTC2/3 3.1.3.16 -}	{At2g25620; KOG0698 Serine/threonine protein phosphatase T Signal transduction mechanisms ;}	{GO:0003824; NA}	{AK357783.1; Hordeum vulgare subsp. vulgare mRNA for predicted protein, complete cds, clone: NIASHv1061L22}	{PF00481:Protein phosphatase 2C}
i1_LQ_CK_c26728/f1p0/1919	0.11	0.6	0.33	1.31	{NA}	{NA}	{NA}	{NA}	{NA}	{NA}	{NA}
i1_LQ_CK_c26897/f2p0/1467	0.54	15.83	1.77	22.69	{BAJ97935.1; predicted protein [Hordeum vulgare subsp. vulgare]}	{NA}	{obr:102721907; - - - - -}	{NA}	{GO:0042157; lipoprotein metabolic process; biological_process GO:0005576; NA GO:0006869; lipid transport; biological_process GO:0008289; lipid binding; molecular_function}	{AK366732.1; Hordeum vulgare subsp. vulgare mRNA for predicted protein, complete cds, clone: NIASHv2046F14}	{PF01442:Apolipoprotein A1/A4/E domain}
i1_LQ_CK_c27042/f1p1/1950	1.49	3.96	0.68	3.33	{BAJ99515.1; predicted protein [Hordeum vulgare subsp. vulgare]}	{sp|Q9J5I9|V012_FOWPN; Putative ankyrin repeat protein FPV012 OS=Fowlpox virus (strain NVSL) GN=FPV012 PE=4 SV=1}	{osa:4327990; - - - - -}	{At5g07840; KOG0504 FOG: Ankyrin repeat R General function prediction only ;}	{NA}	{AK368312.1; Hordeum vulgare subsp. vulgare mRNA for predicted protein, complete cds, clone: NIASHv2071P11}	{NA}
i1_LQ_CK_c27510/f1p1/1807	2.14	6.76	3.87	6.77	{BAJ95022.1; predicted protein [Hordeum vulgare subsp. vulgare]}	{sp|Q6IQE5|ASNA_DANRE; ATPase asna1 OS=Danio rerio GN=asna1 PE=1 SV=1}	{sita:101778862; K01551 arsA, ASNA1 arsenite-transporting ATPase 3.6.3.16 -}	{At1g01910; KOG2825 Putative arsenite-translocating ATPase P Inorganic ion transport and metabolism ;}	{GO:0004674; protein serine/threonine kinase activity; molecular_function GO:0008134; transcription factor binding; molecular_function GO:0070840; dynein complex binding; molecular_function GO:0042803; protein homodimerization activity; molecular_function}	{AK363819.1; Hordeum vulgare subsp. vulgare mRNA for predicted protein, complete cds, clone: NIASHv2019C22}	{PF11629:C terminal SARAH domain of Mst1 PF10473:Leucine-rich repeats of kinetochore protein Cenp-F/LEK1}
i1_LQ_CK_c28061/f1p0/1823	3.88	12.62	3.85	6.8	{EMT01773.1; Glucan endo-1,3-beta-glucosidase 14 [Aegilops tauschii]}	{sp|Q9ZQG9|E1314_ARATH; Glucan endo-1,3-beta-glucosidase 14 OS=Arabidopsis thaliana GN=At2g27500 PE=1 SV=2}	{sita:101769776; - - - - -}	{NA}	{GO:0005975; carbohydrate metabolic process; biological_process GO:0004553; hydrolase activity, hydrolyzing O-glycosyl compounds; molecular_function}	{AK374479.1; Hordeum vulgare subsp. vulgare mRNA for predicted protein, partial cds, clone: NIASHv3066F09}	{PF00332:Glycosyl hydrolases family 17}
i1_LQ_CK_c28904/f1p0/2005	0.43	1.6	0.83	1.66	{BAJ86119.1; predicted protein, partial [Hordeum vulgare subsp. vulgare]}	{sp|Q8RX01|Y3567_ARATH; BTB/POZ domain-containing protein At3g05675 OS=Arabidopsis thaliana GN=At3g05675 PE=2 SV=1}	{sita:101766852; - - - - -}	{NA}	{GO:0005515; protein binding; molecular_function GO:0009297; pilus assembly; biological_process GO:0019867; outer membrane; cellular_component}	{AK354900.1; Hordeum vulgare subsp. vulgare mRNA for predicted protein, partial cds, clone: NIASHv1013C01}	{PF00651:BTB/POZ domain PF07655:Secretin N-terminal domain}
i1_LQ_CK_c29002/f1p10/1623	3.02	12.64	5.24	11.78	{XP_003563799.1; PREDICTED: protein DJ-1 homolog B-like [Brachypodium distachyon]}	{sp|Q9MAH3|DJ1B_ARATH; Protein DJ-1 homolog B OS=Arabidopsis thaliana GN=DJ1B PE=1 SV=1}	{bdi:100832740; K03152 thiJ 4-methyl-5(b-hydroxyethyl)-thiazole monophosphate biosynthesis - -}	{At1g53280; KOG2764 Putative transcriptional regulator DJ-1 RV General function prediction only ; Defense mechanisms ;}	{GO:0003824; NA GO:0043565; sequence-specific DNA binding; molecular_function GO:0009236; cobalamin biosynthetic process; biological_process}	{XM_003563751.3; PREDICTED: Brachypodium distachyon protein DJ-1 homolog B-like (LOC100832740), mRNA}	{PF02954:Bacterial regulatory protein, Fis family PF07685:CobB/CobQ-like glutamine amidotransferase domain}
i1_LQ_CK_c29392/f1p2/1594	1.68	5.5	3.07	7.71	{ONM60528.1; Apyrase 1 [Zea mays]}	{sp|Q6Z4P2|APY2_ORYSJ; Probable apyrase 2 OS=Oryza sativa subsp. japonica GN=APY2 PE=2 SV=1}	{zma:103647945; K14641 APY1_2 apyrase 3.6.1.5 ko00230; Metabolism; Nucleotide metabolism; Purine metabolism | ko00240; Metabolism; Nucleotide metabolism; Pyrimidine metabolism}	{At5g18280; KOG1385 Nucleoside phosphatase F Nucleotide transport and metabolism ;}	{NA}	{XM_003562389.3; PREDICTED: Brachypodium distachyon probable apyrase 2 (LOC100825383), mRNA}	{NA}
i1_LQ_CK_c29716/f2p1/1584	2.09	26.65	4.32	9.23	{XP_003571261.1; PREDICTED: fumarylacetoacetase [Brachypodium distachyon]}	{sp|A5PKH3|FAAA_BOVIN; Fumarylacetoacetase OS=Bos taurus GN=FAH PE=2 SV=1}	{ats:F775_30604; K01555 FAH, fahA fumarylacetoacetase 3.7.1.2 ko00350; Metabolism; Amino acid metabolism; Tyrosine metabolism | ko00643; Metabolism; Xenobiotics biodegradation and metabolism; Styrene degradation}	{At1g12050; KOG2843 Fumarylacetoacetase G Carbohydrate transport and metabolism ;}	{GO:0004334; fumarylacetoacetase activity; molecular_function GO:0009072; aromatic amino acid family metabolic process; biological_process GO:0008152; NA GO:0003824; NA}	{XM_003571213.2; PREDICTED: Brachypodium distachyon fumarylacetoacetase (LOC100826040), mRNA}	{PF01557:Fumarylacetoacetate (FAA) hydrolase family PF09298:Fumarylacetoacetase N-terminal}
i1_LQ_CK_c3015/f1p37/1895	1.46	4.36	2.27	3.28	{CBH32660.1; Methyltransferase domain containing protein,expressed [Triticum aestivum]}	{sp|Q5D013|MET10_DANRE; Protein-lysine N-methyltransferase mettl10 OS=Danio rerio GN=mettl10 PE=2 SV=1}	{obr:102702601; - - - - -}	{At1g66680; KOG1271 Methyltransferases R General function prediction only ;}	{GO:0008168; methyltransferase activity; molecular_function GO:0009312; oligosaccharide biosynthetic process; biological_process GO:0008757; S-adenosylmethionine-dependent methyltransferase activity; molecular_function GO:0006400; tRNA modification; biological_process GO:0008176; tRNA (guanine-N7-)-methyltransferase activity; molecular_function GO:0008152; NA GO:0009877; nodulation; biological_pr…	{AK370438.1; Hordeum vulgare subsp. vulgare mRNA for predicted protein, complete cds, clone: NIASHv2110L16}	{PF08241:Methyltransferase domain PF01189:16S rRNA methyltransferase RsmB/F PF02390:Putative methyltransferase PF05175:Methyltransferase small domain PF05401:Nodulation protein S (NodS) PF01209:ubiE/COQ5 methyltransferase family}
i1_LQ_CK_c30702/f1p4/1097	11.8	52.44	15.48	43.18	{AAL08496.1; ascorbate peroxidase [Hordeum vulgare subsp. vulgare]}	{sp|Q9FE01|APX2_ORYSJ; L-ascorbate peroxidase 2, cytosolic OS=Oryza sativa subsp. japonica GN=APX2 PE=1 SV=1}	{bdi:100838967; K00434 E1.11.1.11 L-ascorbate peroxidase 1.11.1.11 ko00053; Metabolism; Carbohydrate metabolism; Ascorbate and aldarate metabolism | ko00480; Metabolism; Metabolism of other amino acids; Glutathione metabolism}	{NA}	{GO:0055114; oxidation-reduction process; biological_process GO:0004601; peroxidase activity; molecular_function GO:0006979; response to oxidative stress; biological_process GO:0020037; heme binding; molecular_function}	{AK332842.1; Triticum aestivum cDNA, clone: WT005_A05, cultivar: Chinese Spring}	{PF00141:Peroxidase}
i1_LQ_CK_c31164/f1p0/1204	1.64	5.26	2.63	6.95	{XP_010231170.1; PREDICTED: proline iminopeptidase isoform X2 [Brachypodium distachyon]}	{sp|P93732|PIP_ARATH; Proline iminopeptidase OS=Arabidopsis thaliana GN=PIP PE=2 SV=3}	{sita:101754565; K01259 pip proline iminopeptidase 3.4.11.5 ko00330; Metabolism; Amino acid metabolism; Arginine and proline metabolism}	{NA}	{GO:0006508; proteolysis; biological_process GO:0008236; serine-type peptidase activity; molecular_function}	{JN808306.2; Triticum turgidum subsp. durum x Secale cereale putative prolyl aminopeptidase 1 (PAP1) mRNA, complete cds}	{PF05577:Serine carboxypeptidase S28}
i1_LQ_CK_c3156/f1p11/1605	1.61	5.25	0.59	9.58	{EMT01252.1; hypothetical protein F775_52266 [Aegilops tauschii]}	{sp|A3BYC1|HOX25_ORYSJ; Homeobox-leucine zipper protein HOX25 OS=Oryza sativa subsp. japonica GN=HOX25 PE=2 SV=2}	{sita:101784399; K09338 HD-ZIP homeobox-leucine zipper protein - -}	{At3g01470; KOG0483 Transcription factor HEX, contains HOX and HALZ domains K Transcription ;}	{GO:0006260; DNA replication; biological_process GO:0003700; sequence-specific DNA binding transcription factor activity; molecular_function GO:0055114; oxidation-reduction process; biological_process GO:0009231; riboflavin biosynthetic process; biological_process GO:0008703; 5-amino-6-(5-phosphoribosylamino)uracil reductase activity; molecular_function GO:0006355; regulation of transcription, DN…	{AK356850.1; Hordeum vulgare subsp. vulgare mRNA for predicted protein, complete cds, clone: NIASHv1041A16}	{PF05920:Homeobox KN domain PF04218:CENP-B N-terminal DNA-binding domain PF00046:Homeobox domain PF06156:Protein of unknown function (DUF972) PF02183:Homeobox associated leucine zipper PF01872:RibD C-terminal domain PF01346:Domain amino terminal to FKBP-type peptidyl-prolyl isomerase}
i1_LQ_CK_c32347/f1p7/1180	27.06	101.24	46.45	76.22	{XP_003568893.1; PREDICTED: nifU-like protein 4, mitochondrial [Brachypodium distachyon]}	{sp|Q9LIG6|NIFU4_ARATH; NifU-like protein 4, mitochondrial OS=Arabidopsis thaliana GN=NIFU4 PE=2 SV=1}	{bdi:100839397; - - - - -}	{At3g20970; KOG2358 NifU-like domain-containing proteins O Posttranslational modification, protein turnover, chaperones ;}	{GO:0005506; iron ion binding; molecular_function GO:0016226; iron-sulfur cluster assembly; biological_process GO:0051536; iron-sulfur cluster binding; molecular_function}	{AK369209.1; Hordeum vulgare subsp. vulgare mRNA for predicted protein, complete cds, clone: NIASHv2086K23}	{PF01106:NifU-like domain}
i1_LQ_CK_c3384/f1p1/2007	0.11	0.62	0.18	0.34	{NA}	{NA}	{NA}	{NA}	{NA}	{NA}	{NA}
i1_LQ_CK_c35869/f1p1/1684	0.07	0.57	0.12	0.24	{XP_003566114.1; PREDICTED: E3 ubiquitin-protein ligase SINAT5-like [Brachypodium distachyon]}	{NA}	{dosa:Os01t0234900-01; K04506 SIAH1 E3 ubiquitin-protein ligase SIAH1 2.3.2.27 ko04120; Genetic Information Processing; Folding, sorting and degradation; Ubiquitin mediated proteolysis | ko04013; Environmental Information Processing; Signal transduction; MAPK signaling pathway - fly | ko04310; Environmental Information Processing; Signal transduction; Wnt signaling pathway | ko04115; Cellular Pro…	{NA}	{NA}	{HG670306.1; Triticum aestivum chromosome 3B, genomic scaffold, cultivar Chinese Spring}	{NA}
i1_LQ_CK_c36330/f1p0/1850	0.06	0.47	0.1	0.33	{NA}	{NA}	{NA}	{NA}	{NA}	{NA}	{NA}
i1_LQ_CK_c36394/f1p1/1748	2.85	9.71	5.17	17.2	{XP_003564191.1; PREDICTED: lipid phosphate phosphatase delta [Brachypodium distachyon]}	{sp|Q9M2G7|LPPD_ARATH; Lipid phosphate phosphatase delta OS=Arabidopsis thaliana GN=LPPD PE=2 SV=1}	{bdi:100825084; - - - - -}	{At3g58490; KOG2822 Sphingoid base-phosphate phosphatase I Lipid transport and metabolism ;}	{NA}	{XM_003564143.3; PREDICTED: Brachypodium distachyon lipid phosphate phosphatase delta (LOC100825084), mRNA}	{NA}
i1_LQ_CK_c36489/f1p12/1920	0.05	0.55	0.12	0.45	{CDM83938.1; unnamed protein product [Triticum aestivum]}	{sp|Q6YLX9|TPC1_WHEAT; Two pore calcium channel protein 1 OS=Triticum aestivum GN=TPC1 PE=2 SV=1}	{osa:4325272; K16900 TPC1, CCH1 two pore calcium channel protein, plant - -}	{At4g03560; KOG2301 Voltage-gated Ca2+ channels, alpha1 subunits PT Inorganic ion transport and metabolism ; Signal transduction mechanisms ;}	{GO:0019012; NA GO:0016032; NA GO:0016070; RNA metabolic process; biological_process}	{AY114121.1; Triticum aestivum putative calcium channel mRNA, complete cds}	{PF01350:Flavivirus non-structural protein NS4A}
i1_LQ_CK_c37286/f1p2/1620	0.19	3.13	0.64	2.45	{AAA17488.1; DNA-Binding protein [Triticum aestivum]}	{sp|P25032|EMBP1_WHEAT; DNA-binding protein EMBP-1 OS=Triticum aestivum PE=1 SV=1}	{bdi:100821347; K09060 GBF plant G-box-binding factor - -}	{At1g01220_1; KOG4644 L-fucose kinase G Carbohydrate transport and metabolism ;}	{GO:0043565; sequence-specific DNA binding; molecular_function GO:0006355; regulation of transcription, DNA-dependent; biological_process GO:0003700; sequence-specific DNA binding transcription factor activity; molecular_function}	{AK359835.1; Hordeum vulgare subsp. vulgare mRNA for predicted protein, complete cds, clone: NIASHv1104F02}	{PF00170:bZIP transcription factor}
i1_LQ_CK_c37522/f3p8/1723	5.3	12.52	6.37	9.6	{EMS59091.1; Elongation factor 1-alpha [Triticum urartu]}	{sp|Q03033|EF1A_WHEAT; Elongation factor 1-alpha OS=Triticum aestivum GN=TEF1 PE=2 SV=1}	{ats:F775_26373; K03231 EEF1A elongation factor 1-alpha - ko03013; Genetic Information Processing; Translation; RNA transport | ko05134; Human Diseases; Infectious diseases: Bacterial; Legionellosis}	{At1g07940; KOG0052 Translation elongation factor EF-1 alpha/Tu J Translation, ribosomal structure and biogenesis ;}	{GO:0005525; GTP binding; molecular_function GO:0015948; methanogenesis; biological_process GO:0055114; oxidation-reduction process; biological_process}	{AK354224.1; Hordeum vulgare subsp. vulgare mRNA for predicted protein, complete cds, clone: NIASHv1005O09}	{PF02662:Methyl-viologen-reducing hydrogenase, delta subunit PF01926:50S ribosome-binding GTPase PF03144:Elongation factor Tu domain 2}
i1_LQ_CK_c37549/f1p6/1804	1.07	20.83	3.91	11.76	{AAL70106.1; putative aldehyde dehydrogenase BIS1 [Hordeum vulgare]}	{sp|Q8VZC3|AL121_ARATH; Delta-1-pyrroline-5-carboxylate dehydrogenase 12A1, mitochondrial OS=Arabidopsis thaliana GN=ALDH12A1 PE=2 SV=1}	{sita:101770922; K00294 E1.2.1.88 1-pyrroline-5-carboxylate dehydrogenase 1.2.1.88 ko00250; Metabolism; Amino acid metabolism; Alanine, aspartate and glutamate metabolism | ko00330; Metabolism; Amino acid metabolism; Arginine and proline metabolism}	{At5g62530; KOG2451 Aldehyde dehydrogenase C Energy production and conversion ;}	{GO:0016491; oxidoreductase activity; molecular_function GO:0008152; NA GO:0055114; oxidation-reduction process; biological_process}	{AF467542.1; Triticum aestivum putative aldehyde dehydrogenase WIS1 (wis1) mRNA, complete cds}	{PF00171:Aldehyde dehydrogenase family}
i1_LQ_CK_c37937/f1p13/2018	0.48	5.33	1.07	4.52	{KQL17441.1; hypothetical protein SETIT_022152mg [Setaria italica]}	{sp|Q8VYB2|UKL3_ARATH; Uridine kinase-like protein 3 OS=Arabidopsis thaliana GN=UKL3 PE=2 SV=1}	{sita:101755252; K00876 udk, UCK uridine kinase 2.7.1.48 ko00240; Metabolism; Nucleotide metabolism; Pyrimidine metabolism | ko00983; Metabolism; Xenobiotics biodegradation and metabolism; Drug metabolism - other enzymes}	{At1g55810; KOG4203 Armadillo/beta-Catenin/plakoglobin TZ Signal transduction mechanisms ; Cytoskeleton ;}	{GO:0004140; dephospho-CoA kinase activity; molecular_function GO:0006810; transport; biological_process GO:0016887; ATPase activity; molecular_function GO:0005524; ATP binding; molecular_function GO:0008152; NA GO:0016301; kinase activity; molecular_function GO:0015937; coenzyme A biosynthetic process; biological_process GO:0016301; kinase activity; molecular_function GO:0005524; ATP binding; mo…	{XM_003572349.3; PREDICTED: Brachypodium distachyon uridine kinase-like protein 3 (LOC100846619), transcript variant X2, mRNA}	{PF06414:Zeta toxin PF00005:ABC transporter PF00485:Phosphoribulokinase / Uridine kinase family PF00437:Type II/IV secretion system protein PF01121:Dephospho-CoA kinase PF00485:Phosphoribulokinase / Uridine kinase family PF00156:Phosphoribosyl transferase domain}
i1_LQ_CK_c39032/f1p2/2082	1.23	4.5	1.81	6.82	{CDM82694.1; unnamed protein product [Triticum aestivum]}	{NA}	{ats:F775_05443; - - - - -}	{NA}	{GO:0005515; protein binding; molecular_function GO:0046872; metal ion binding; molecular_function GO:0008270; zinc ion binding; molecular_function}	{XM_010232431.2; PREDICTED: Brachypodium distachyon uncharacterized LOC100834598 (LOC100834598), transcript variant X3, mRNA}	{PF17123:RING-like zinc finger PF12678:RING-H2 zinc finger domain PF13639:Ring finger domain PF00097:Zinc finger, C3HC4 type (RING finger) PF14634:zinc-RING finger domain}
i1_LQ_CK_c39720/f1p1/1589	4.76	29.46	4.49	11.5	{BAJ93332.1; predicted protein [Hordeum vulgare subsp. vulgare]}	{sp|Q6L5H6|P2C50_ORYSJ; Probable protein phosphatase 2C 50 OS=Oryza sativa subsp. japonica GN=Os05g0537400 PE=3 SV=1}	{sita:101769449; K14497 PP2C protein phosphatase 2C 3.1.3.16 ko04016; Environmental Information Processing; Signal transduction; MAPK signaling pathway - plant | ko04075; Environmental Information Processing; Signal transduction; Plant hormone signal transduction | ko04931; Human Diseases; Endocrine and metabolic diseases; Insulin resistance}	{At1g72770; KOG0698 Serine/threonine protein phosphatase T Signal transduction mechanisms ;}	{GO:0031388; organic acid phosphorylation; biological_process GO:0008887; glycerate kinase activity; molecular_function GO:0005524; ATP binding; molecular_function GO:0003824; NA GO:0004363; glutathione synthase activity; molecular_function GO:0006750; glutathione biosynthetic process; biological_process}	{AK362128.1; Hordeum vulgare subsp. vulgare mRNA for predicted protein, complete cds, clone: NIASHv2002K05}	{PF02595:Glycerate kinase family PF00481:Protein phosphatase 2C PF02955:Prokaryotic glutathione synthetase, ATP-grasp domain}
i1_LQ_CK_c42298/f1p1/1869	0.6	2	0.85	2.39	{KQK22338.1; hypothetical protein BRADI_1g66627 [Brachypodium distachyon]}	{sp|Q7S3M5|AKR1_NEUCR; Palmitoyltransferase akr1 OS=Neurospora crassa (strain ATCC 24698 / 74-OR23-1A / CBS 708.71 / DSM 1257 / FGSC 987) GN=ptr-1 PE=3 SV=2}	{ats:F775_06538; - - - - -}	{7294202; KOG0509 Ankyrin repeat and DHHC-type Zn-finger domain containing proteins R General function prediction only ;}	{NA}	{AK248827.1; Hordeum vulgare subsp. vulgare cDNA clone: FLbaf8n24, mRNA sequence}	{NA}
i1_LQ_CK_c42404/f1p0/1990	1.42	5.76	1.98	3.43	{XP_010238552.1; PREDICTED: uncharacterized protein LOC100830245 [Brachypodium distachyon]}	{sp|P0C1S9|DGLB_RAT; Sn1-specific diacylglycerol lipase beta OS=Rattus norvegicus GN=Daglb PE=1 SV=1}	{sita:101780339; - - - - -}	{At2g42450; KOG2088 Predicted lipase/calmodulin-binding heat-shock protein IOT Lipid transport and metabolism ; Posttranslational modification, protein turnover, chaperones ; Signal transduction mechanisms ;}	{GO:0006629; lipid metabolic process; biological_process}	{XM_010240250.2; PREDICTED: Brachypodium distachyon uncharacterized LOC100830245 (LOC100830245), mRNA}	{PF01764:Lipase (class 3)}
i1_LQ_CK_c43177/f1p1/1654	0.63	10	0.25	1.88	{AHJ14572.1; spermidine synthase [Triticum aestivum]}	{sp|Q94BN2|SPSY_ARATH; Spermine synthase OS=Arabidopsis thaliana GN=SPMS PE=1 SV=1}	{bdi:100831817; K00797 speE, SRM spermidine synthase 2.5.1.16 ko00270; Metabolism; Amino acid metabolism; Cysteine and methionine metabolism | ko00330; Metabolism; Amino acid metabolism; Arginine and proline metabolism | ko00410; Metabolism; Metabolism of other amino acids; beta-Alanine metabolism | ko00480; Metabolism; Metabolism of other amino acids; Glutathione metabolism}	{At5g53120; KOG1562 Spermidine synthase E Amino acid transport and metabolism ;}	{GO:0006400; tRNA modification; biological_process GO:0008176; tRNA (guanine-N7-)-methyltransferase activity; molecular_function GO:0008152; NA GO:0055114; oxidation-reduction process; biological_process GO:0016645; oxidoreductase activity, acting on the CH-NH group of donors; molecular_function GO:0008168; methyltransferase activity; molecular_function}	{HQ121400.1; Triticum aestivum cultivar Iris (H9) spermidine synthase mRNA, complete cds}	{PF02390:Putative methyltransferase PF05430:S-adenosyl-L-methionine-dependent methyltransferase PF08241:Methyltransferase domain}
i1_LQ_CK_c43429/f1p0/1879	0.97	3.89	1.62	2.83	{BAK06381.1; predicted protein [Hordeum vulgare subsp. vulgare]}	{sp|Q9FNK5|FB285_ARATH; F-box protein At5g46170 OS=Arabidopsis thaliana GN=At5g46170 PE=2 SV=1}	{dosa:Os01t0770400-01; - - - - -}	{NA}	{GO:0005515; protein binding; molecular_function}	{XM_003569864.3; PREDICTED: Brachypodium distachyon F-box protein At4g18380-like (LOC100840624), mRNA}	{PF12937:F-box-like PF00646:F-box domain}
i1_LQ_CK_c43868/f1p0/1989	0.24	3.18	0.57	2.27	{EEC70723.1; hypothetical protein OsI_02106 [Oryza sativa Indica Group]}	{sp|Q0JMH0|HACL_ORYSJ; 2-hydroxyacyl-CoA lyase OS=Oryza sativa subsp. japonica GN=Os01g0505400 PE=3 SV=3}	{osa:4324491; K12261 HACL1 2-hydroxyacyl-CoA lyase 1 4.1.-.- ko04146; Cellular Processes; Transport and catabolism; Peroxisome}	{At5g17380; KOG1185 Thiamine pyrophosphate-requiring enzyme EH Amino acid transport and metabolism ; Coenzyme transport and metabolism ;}	{GO:0000287; magnesium ion binding; molecular_function GO:0003824; NA GO:0019385; methanogenesis, from acetate; biological_process GO:0030976; thiamine pyrophosphate binding; molecular_function}	{AK353825.1; Hordeum vulgare subsp. vulgare mRNA for predicted protein, complete cds, clone: NIASHv1003A18}	{PF00205:Thiamine pyrophosphate enzyme, central domain PF02776:Thiamine pyrophosphate enzyme, N-terminal TPP binding domain PF02552:CO dehydrogenase beta subunit/acetyl-CoA synthase epsilon subunit PF02775:Thiamine pyrophosphate enzyme, C-terminal TPP binding domain}
i1_LQ_CK_c44183/f1p0/1405	1.81	9.22	4.11	19.32	{EMT14453.1; Phosphoinositide phospholipase C 2 [Aegilops tauschii]}	{sp|Q39033|PLCD2_ARATH; Phosphoinositide phospholipase C 2 OS=Arabidopsis thaliana GN=PLC2 PE=1 SV=1}	{bdi:100839274; K05857 PLCD phosphatidylinositol phospholipase C, delta 3.1.4.11 ko00562; Metabolism; Carbohydrate metabolism; Inositol phosphate metabolism | ko04020; Environmental Information Processing; Signal transduction; Calcium signaling pathway | ko04070; Environmental Information Processing; Signal transduction; Phosphatidylinositol signaling system | ko04919; Organismal Systems; Endocri…	{At3g08510; KOG0169 Phosphoinositide-specific phospholipase C T Signal transduction mechanisms ;}	{GO:0006629; lipid metabolic process; biological_process GO:0004435; phosphatidylinositol phospholipase C activity; molecular_function GO:0007165; signal transduction; biological_process GO:0005515; protein binding; molecular_function GO:0035556; intracellular signal transduction; biological_process}	{HM754654.1; Triticum aestivum phosphoinositide-specific phospholipase C1 mRNA, complete cds}	{PF00168:C2 domain PF00387:Phosphatidylinositol-specific phospholipase C, Y domain}
i1_LQ_CK_c44771/f1p0/1840	0.92	4.41	1.11	3.39	{BAJ85351.1; predicted protein [Hordeum vulgare subsp. vulgare]}	{sp|P16157|ANK1_HUMAN; Ankyrin-1 OS=Homo sapiens GN=ANK1 PE=1 SV=3}	{ats:F775_11543; - - - - -}	{At3g04710_1; KOG0504 FOG: Ankyrin repeat R General function prediction only ;}	{GO:0007283; spermatogenesis; biological_process GO:0005794; Golgi apparatus; cellular_component GO:0005515; protein binding; molecular_function}	{AK354132.1; Hordeum vulgare subsp. vulgare mRNA for predicted protein, complete cds, clone: NIASHv1005E07}	{PF13414:TPR repeat PF00515:Tetratricopeptide repeat PF13606:Ankyrin repeat PF00023:Ankyrin repeat PF15015:Spermatogenesis-associated, N-terminal PF13181:Tetratricopeptide repeat}
i1_LQ_CK_c44842/f1p1/1660	4.72	35.35	5.11	18.42	{BAJ93332.1; predicted protein [Hordeum vulgare subsp. vulgare]}	{sp|Q6L5H6|P2C50_ORYSJ; Probable protein phosphatase 2C 50 OS=Oryza sativa subsp. japonica GN=Os05g0537400 PE=3 SV=1}	{sita:101769449; K14497 PP2C protein phosphatase 2C 3.1.3.16 ko04016; Environmental Information Processing; Signal transduction; MAPK signaling pathway - plant | ko04075; Environmental Information Processing; Signal transduction; Plant hormone signal transduction | ko04931; Human Diseases; Endocrine and metabolic diseases; Insulin resistance}	{At1g72770; KOG0698 Serine/threonine protein phosphatase T Signal transduction mechanisms ;}	{GO:0008887; glycerate kinase activity; molecular_function GO:0005524; ATP binding; molecular_function GO:0031388; organic acid phosphorylation; biological_process GO:0004363; glutathione synthase activity; molecular_function GO:0003824; NA GO:0006750; glutathione biosynthetic process; biological_process}	{AK362128.1; Hordeum vulgare subsp. vulgare mRNA for predicted protein, complete cds, clone: NIASHv2002K05}	{PF02595:Glycerate kinase family PF00481:Protein phosphatase 2C PF02955:Prokaryotic glutathione synthetase, ATP-grasp domain}
i1_LQ_CK_c45231/f1p0/1930	0.26	1.39	0.36	0.83	{NP_001304816.1; abscisic acid-inducible protein kinase [Brachypodium distachyon]}	{sp|Q02066|AAIP_WHEAT; Abscisic acid-inducible protein kinase (Fragment) OS=Triticum aestivum PE=2 SV=1}	{obr:102710002; K14498 SNRK2 serine/threonine-protein kinase SRK2 2.7.11.1 ko04016; Environmental Information Processing; Signal transduction; MAPK signaling pathway - plant | ko04075; Environmental Information Processing; Signal transduction; Plant hormone signal transduction}	{At4g33950; KOG0583 Serine/threonine protein kinase T Signal transduction mechanisms ;}	{GO:0006468; protein phosphorylation; biological_process GO:0004672; protein kinase activity; molecular_function GO:0005524; ATP binding; molecular_function}	{XM_014897046.1; PREDICTED: Brachypodium distachyon abscisic acid-inducible protein kinase (LOC106865379), transcript variant X2, mRNA}	{PF07714:Protein tyrosine kinase PF00069:Protein kinase domain}
i1_LQ_CK_c45389/f1p2/1853	0.99	3.2	0.24	4.39	{BAJ96403.1; predicted protein [Hordeum vulgare subsp. vulgare]}	{sp|Q9FF99|AAP7_ARATH; Probable amino acid permease 7 OS=Arabidopsis thaliana GN=AAP7 PE=2 SV=1}	{sbi:SORBI_06g019660; - - - - -}	{At5g23810; KOG1303 Amino acid transporters E Amino acid transport and metabolism ;}	{NA}	{AK365200.1; Hordeum vulgare subsp. vulgare mRNA for predicted protein, complete cds, clone: NIASHv2031P05}	{NA}
i1_LQ_CK_c45681/f1p0/1895	6.64	31.38	2.5	14.46	{EMS58734.1; hypothetical protein TRIUR3_11623 [Triticum urartu]}	{NA}	{ats:F775_30283; - - - - -}	{NA}	{NA}	{AK364770.1; Hordeum vulgare subsp. vulgare mRNA for predicted protein, complete cds, clone: NIASHv2028E14}	{NA}
i1_LQ_CK_c45846/f1p1/1943	0.13	0.75	0.33	1.14	{EMT30395.1; hypothetical protein F775_32248 [Aegilops tauschii]}	{sp|Q6LA54|YF48_SCHPO; Uncharacterized WD repeat-containing protein C3H5.08c OS=Schizosaccharomyces pombe (strain 972 / ATCC 24843) GN=SPAC3H5.08c PE=1 SV=2}	{ats:F775_32248; - - - - -}	{At5g53500; KOG0283 WD40 repeat-containing protein S Function unknown ;}	{GO:0005515; protein binding; molecular_function GO:0005515; protein binding; molecular_function}	{XM_014903417.1; PREDICTED: Brachypodium distachyon WD repeat-containing protein 44-like (LOC100828955), transcript variant X2, mRNA}	{PF00400:WD domain, G-beta repeat PF00400:WD domain, G-beta repeat}
i1_LQ_CK_c45969/f1p1/1914	1.24	16.63	3.4	11.03	{BAJ85610.1; predicted protein [Hordeum vulgare subsp. vulgare]}	{sp|Q9LH82|AATP7_ARATH; AAA-ATPase At3g28540 OS=Arabidopsis thaliana GN=At3g28540 PE=2 SV=1}	{obr:102699770; K08900 BCS1 mitochondrial chaperone BCS1 - -}	{At3g28540; KOG0743 AAA+-type ATPase O Posttranslational modification, protein turnover, chaperones ;}	{GO:0005524; ATP binding; molecular_function GO:0006281; DNA repair; biological_process GO:0016887; ATPase activity; molecular_function GO:0006310; DNA recombination; biological_process GO:0003723; RNA binding; molecular_function GO:0003724; RNA helicase activity; molecular_function GO:0003678; DNA helicase activity; molecular_function GO:0009378; four-way junction helicase activity; molecular_fu…	{AK358288.1; Hordeum vulgare subsp. vulgare mRNA for predicted protein, complete cds, clone: NIASHv1072M11}	{PF05496:Holliday junction DNA helicase ruvB N-terminus PF00910:RNA helicase PF00004:ATPase family associated with various cellular activities (AAA) PF07726:ATPase family associated with various cellular activities (AAA) PF07728:AAA domain (dynein-related subfamily) PF06068:TIP49 C-terminus}
i1_LQ_CK_c46108/f1p0/1962	0.49	1.75	0.98	1.85	{XP_010228653.1; PREDICTED: reticulon-like protein B16 [Brachypodium distachyon]}	{sp|Q8GYH6|RTNLP_ARATH; Reticulon-like protein B16 OS=Arabidopsis thaliana GN=RTNLB16 PE=2 SV=1}	{bdi:100838442; - - - - -}	{At4g11220; KOG1792 Reticulon U Intracellular trafficking, secretion, and vesicular transport ;}	{NA}	{XM_010230351.2; PREDICTED: Brachypodium distachyon reticulon-like protein B16 (LOC100838442), mRNA}	{NA}
i1_LQ_CK_c46152/f1p1/1879	0.29	2.51	0.7	1.55	{XP_003561682.1; PREDICTED: uncharacterized protein LOC100845761 isoform X1 [Brachypodium distachyon]}	{NA}	{bdi:100845761; - - - - -}	{NA}	{NA}	{XM_003561634.3; PREDICTED: Brachypodium distachyon uncharacterized LOC100845761 (LOC100845761), transcript variant X1, mRNA}	{NA}
i1_LQ_CK_c46710/f1p1/1972	1.31	5.08	2.42	10.48	{XP_003568119.1; PREDICTED: CBL-interacting protein kinase 19 [Brachypodium distachyon]}	{sp|Q68Y49|CIPKJ_ORYSJ; CBL-interacting protein kinase 19 OS=Oryza sativa subsp. japonica GN=CIPK19 PE=1 SV=1}	{obr:102719730; K07198 PRKAA, AMPK 5'-AMP-activated protein kinase, catalytic alpha subunit 2.7.11.11 ko04371; Environmental Information Processing; Signal transduction; Apelin signaling pathway | ko04068; Environmental Information Processing; Signal transduction; FoxO signaling pathway | ko04151; Environmental Information Processing; Signal transduction; PI3K-Akt signaling pathway | ko04152; Env…	{At4g18700; KOG0583 Serine/threonine protein kinase T Signal transduction mechanisms ;}	{GO:0016020; membrane; cellular_component GO:0007165; signal transduction; biological_process GO:0006468; protein phosphorylation; biological_process GO:0005524; ATP binding; molecular_function GO:0004672; protein kinase activity; molecular_function GO:0016773; phosphotransferase activity, alcohol group as acceptor; molecular_function}	{AK359620.1; Hordeum vulgare subsp. vulgare mRNA for predicted protein, complete cds, clone: NIASHv1100C14}	{PF07714:Protein tyrosine kinase PF00069:Protein kinase domain PF06293:Lipopolysaccharide kinase (Kdo/WaaP) family PF03822:NAF domain}
i1_LQ_CK_c46768/f1p2/1965	0.69	2.71	1.49	5.59	{BAJ95307.1; predicted protein [Hordeum vulgare subsp. vulgare]}	{sp|O04523|TBL27_ARATH; Protein ALTERED XYLOGLUCAN 4 OS=Arabidopsis thaliana GN=AXY4 PE=1 SV=1}	{bdi:100829552; - - - - -}	{NA}	{NA}	{AK364104.1; Hordeum vulgare subsp. vulgare mRNA for predicted protein, complete cds, clone: NIASHv2021M13}	{NA}
i1_LQ_CK_c46893/f1p4/2602	0.16	0.8	0.18	0.38	{XP_010229189.1; PREDICTED: RNA-binding protein 39-like isoform X2 [Brachypodium distachyon]}	{sp|Q8VH51|RBM39_MOUSE; RNA-binding protein 39 OS=Mus musculus GN=Rbm39 PE=1 SV=2}	{bdi:100845331; K13091 RBM39, RNPC2 RNA-binding protein 39 - -}	{At5g09880; KOG0147 Transcriptional coactivator CAPER (RRM superfamily) K Transcription ;}	{GO:0003676; nucleic acid binding; molecular_function}	{AK331222.1; Triticum aestivum cDNA, clone: SET6_O01, cultivar: Chinese Spring}	{PF00076:RNA recognition motif. (a.k.a. RRM, RBD, or RNP domain) PF16367:RNA recognition motif}
i1_LQ_CK_c47098/f1p4/1877	0.32	1.7	0.44	1.49	{XP_003573525.1; PREDICTED: obg-like ATPase 1 [Brachypodium distachyon]}	{sp|Q6Z1J6|OLA1_ORYSJ; Obg-like ATPase 1 OS=Oryza sativa subsp. japonica GN=YchF1 PE=1 SV=1}	{ats:F775_29830; K19788 OLA1 obg-like ATPase 1 - -}	{At1g30580; KOG1491 Predicted GTP-binding protein (ODN superfamily) R General function prediction only ;}	{GO:0005524; ATP binding; molecular_function GO:0016887; ATPase activity; molecular_function GO:0005525; GTP binding; molecular_function}	{AK248805.1; Hordeum vulgare subsp. vulgare cDNA clone: FLbaf3e07, mRNA sequence}	{PF00005:ABC transporter PF01926:50S ribosome-binding GTPase PF02421:Ferrous iron transport protein B}
i1_LQ_CK_c48677/f1p3/1206	0.62	3.08	0.6	1.73	{XP_003563762.1; PREDICTED: amino acid permease 3-like [Brachypodium distachyon]}	{sp|Q42400|AAP1_ARATH; Amino acid permease 1 OS=Arabidopsis thaliana GN=AAP1 PE=1 SV=1}	{bdi:100845880; - - - - -}	{At1g58360; KOG1303 Amino acid transporters E Amino acid transport and metabolism ;}	{NA}	{XM_003563714.3; PREDICTED: Brachypodium distachyon amino acid permease 3-like (LOC100845880), mRNA}	{NA}
i1_LQ_CK_c4904/f1p5/1881	0.87	4.13	1.08	4.01	{EMS52527.1; hypothetical protein TRIUR3_33060 [Triticum urartu]}	{NA}	{osa:4329399; - - - - -}	{NA}	{NA}	{AY919056.1; Lolium perenne clone LpSSR071 SSR marker sequence}	{NA}
i1_LQ_CK_c49088/f1p4/1169	4.55	11.05	5.42	7.93	{BAK05999.1; predicted protein [Hordeum vulgare subsp. vulgare]}	{sp|F4IXJ7|MED6_ARATH; Mediator of RNA polymerase II transcription subunit 6 OS=Arabidopsis thaliana GN=MED6 PE=1 SV=1}	{ats:F775_30721; K15128 MED6 mediator of RNA polymerase II transcription subunit 6 - -}	{At3g21350; KOG3169 RNA polymerase II transcriptional regulation mediator K Transcription ;}	{GO:0001104; RNA polymerase II transcription cofactor activity; molecular_function GO:0016592; mediator complex; cellular_component GO:0006357; regulation of transcription from RNA polymerase II promoter; biological_process}	{AK368058.1; Hordeum vulgare subsp. vulgare mRNA for predicted protein, complete cds, clone: NIASHv2067E10}	{PF04934:MED6 mediator sub complex component}
i1_LQ_CK_c4923/f1p0/1635	0.74	5.2	0.89	2.89	{AFX95778.1; UDP-glycosyltransferase [Triticum aestivum]}	{sp|Q6X1C0|GLT2_CROSA; Crocetin glucosyltransferase 2 OS=Crocus sativus GN=GLT2 PE=1 SV=1}	{sbi:SORBI_06g002180; - - - - -}	{At1g05680; KOG1192 UDP-glucuronosyl and UDP-glucosyl transferase GC Carbohydrate transport and metabolism ; Energy production and conversion ;}	{GO:0008152; NA GO:0016758; transferase activity, transferring hexosyl groups; molecular_function}	{KP852042.1; Beckmannia syzigachne UDP-glycosyltransferase 84A1-like mRNA, complete sequence}	{PF00201:UDP-glucoronosyl and UDP-glucosyl transferase}
i1_LQ_CK_c49412/f1p11/1123	3.22	66.53	5.41	20.4	{NA}	{NA}	{NA}	{NA}	{NA}	{NA}	{NA}
i1_LQ_CK_c49798/f1p9/1251	2.02	5.12	3.02	5.35	{BAK05159.1; predicted protein [Hordeum vulgare subsp. vulgare]}	{sp|Q9SD05|SSL6_ARATH; Protein STRICTOSIDINE SYNTHASE-LIKE 6 OS=Arabidopsis thaliana GN=SSL6 PE=2 SV=1}	{sbi:SORBI_01g030270; - - - - -}	{At3g51440; KOG1520 Predicted alkaloid synthase/Surface mucin Hemomucin R General function prediction only ;}	{GO:0016844; strictosidine synthase activity; molecular_function GO:0005515; protein binding; molecular_function GO:0009058; biosynthetic process; biological_process}	{AK373962.1; Hordeum vulgare subsp. vulgare mRNA for predicted protein, complete cds, clone: NIASHv3049G05}	{PF03088:Strictosidine synthase PF01436:NHL repeat}
i1_LQ_CK_c49955/f1p0/1132	0.37	8.04	2.1	13.39	{NA}	{NA}	{NA}	{NA}	{GO:0016021; integral to membrane; cellular_component}	{XM_003560988.3; PREDICTED: Brachypodium distachyon mucin-1-like (LOC100842093), mRNA}	{PF05808:Podoplanin}
i1_LQ_CK_c50109/f1p0/1326	4.66	14.71	6.52	28.34	{EMT02700.1; 12-oxophytodienoate reductase 2 [Aegilops tauschii]}	{sp|B9FSC8|OPR11_ORYSJ; Putative 12-oxophytodienoate reductase 11 OS=Oryza sativa subsp. japonica GN=OPR11 PE=2 SV=1}	{fve:101299562; K05894 OPR 12-oxophytodienoic acid reductase 1.3.1.42 ko00592; Metabolism; Lipid metabolism; alpha-Linolenic acid metabolism}	{At1g76690; KOG0134 NADH:flavin oxidoreductase/12-oxophytodienoate reductase CR Energy production and conversion ; General function prediction only ;}	{GO:0010181; FMN binding; molecular_function GO:0055114; oxidation-reduction process; biological_process GO:0016491; oxidoreductase activity; molecular_function}	{AK249566.1; Hordeum vulgare subsp. vulgare cDNA clone: FLbaf46j03, mRNA sequence}	{PF00724:NADH:flavin oxidoreductase / NADH oxidase family}
i1_LQ_CK_c50337/f1p0/1347	2.34	22.22	2.15	8.95	{BAK02682.1; predicted protein [Hordeum vulgare subsp. vulgare]}	{sp|Q8GWL1|HSA32_ARATH; Protein HEAT-STRESS-ASSOCIATED 32 OS=Arabidopsis thaliana GN=HSA32 PE=2 SV=1}	{bdi:100846790; - - - - -}	{NA}	{NA}	{XM_003563384.3; PREDICTED: Brachypodium distachyon uncharacterized LOC100846790 (LOC100846790), mRNA}	{NA}
i1_LQ_CK_c51575/f1p49/1299	71.2	523.29	103.84	1413.94	{AFP49819.1; LEA protein [Triticum turgidum subsp. durum]}	{sp|P46524|CO410_WHEAT; Dehydrin COR410 OS=Triticum aestivum GN=COR410 PE=2 SV=1}	{dosa:Os02t0669100-01; - - - - -}	{NA}	{GO:0009415; response to water; biological_process GO:0006367; transcription initiation from RNA polymerase II promoter; biological_process GO:0006270; DNA-dependent DNA replication initiation; biological_process GO:0006950; response to stress; biological_process GO:0005634; nucleus; cellular_component GO:0003677; DNA binding; molecular_function GO:0032968; positive regulation of transcription el…	{U73210.1; Triticum aestivum cold acclimation protein WCOR410b (Wcor410b) mRNA, complete cds}	{PF05793:Transcription initiation factor IIF, alpha subunit (TFIIF-alpha) PF00257:Dehydrin PF02724:CDC45-like protein PF04119:Heat shock protein 9/12}
i1_LQ_CK_c5196/f1p0/1886	1.27	3.73	1.63	2.37	{EMT25606.1; Heterogeneous nuclear ribonucleoprotein Q [Aegilops tauschii]}	{sp|O60506|HNRPQ_HUMAN; Heterogeneous nuclear ribonucleoprotein Q OS=Homo sapiens GN=SYNCRIP PE=1 SV=2}	{ats:F775_27218; - - - - -}	{HsM5453806; KOG0117 Heterogeneous nuclear ribonucleoprotein R (RRM superfamily) A RNA processing and modification ;}	{GO:0003676; nucleic acid binding; molecular_function GO:0003723; RNA binding; molecular_function}	{AK253060.1; Hordeum vulgare subsp. vulgare cDNA clone: FLbaf72l02, mRNA sequence}	{PF00076:RNA recognition motif. (a.k.a. RRM, RBD, or RNP domain) PF08777:RNA binding motif PF16367:RNA recognition motif}
i1_LQ_CK_c54688/f1p11/1478	22.42	58.72	20.11	49.02	{BAJ94492.1; predicted protein [Hordeum vulgare subsp. vulgare]}	{sp|Q02897|GLUB2_ORYSJ; Glutelin type-B 2 OS=Oryza sativa subsp. japonica GN=GLUB2 PE=2 SV=2}	{sita:101759027; - - - - -}	{NA}	{GO:0016021; integral to membrane; cellular_component GO:0055114; oxidation-reduction process; biological_process GO:0006355; regulation of transcription, DNA-dependent; biological_process GO:0045735; NA GO:0010309; acireductone dioxygenase [iron(II)-requiring] activity; molecular_function}	{AK360708.1; Hordeum vulgare subsp. vulgare mRNA for predicted protein, complete cds, clone: NIASHv1123N15}	{PF06140:Interferon-induced 6-16 family PF00190:Cupin PF03079:ARD/ARD' family PF02311:AraC-like ligand binding domain}
i1_LQ_CK_c55197/f1p0/1435	0.83	2.74	1.51	2.71	{BAJ92440.1; predicted protein [Hordeum vulgare subsp. vulgare]}	{sp|Q6GLM5|DESI1_XENLA; Desumoylating isopeptidase 1 OS=Xenopus laevis GN=desi1 PE=2 SV=1}	{atr:18447278; - - - - -}	{At3g07090; KOG0324 Uncharacterized conserved protein S Function unknown ;}	{NA}	{AK366089.1; Hordeum vulgare subsp. vulgare mRNA for predicted protein, complete cds, clone: NIASHv2040E10}	{NA}
i1_LQ_CK_c55215/f1p1/1846	1.69	4.08	1.06	2.31	{EMT26532.1; hypothetical protein F775_07111 [Aegilops tauschii]}	{NA}	{ats:F775_07111; - - - - -}	{NA}	{GO:0003724; RNA helicase activity; molecular_function GO:0005525; GTP binding; molecular_function GO:0007264; small GTPase mediated signal transduction; biological_process GO:0003924; GTPase activity; molecular_function GO:0005524; ATP binding; molecular_function GO:0016301; kinase activity; molecular_function GO:0016887; ATPase activity; molecular_function GO:0003723; RNA binding; molecular_fun…	{AK251201.1; Hordeum vulgare subsp. vulgare cDNA clone: FLbaf108p03, mRNA sequence}	{PF08477:Ras of Complex, Roc, domain of DAPkinase PF01926:50S ribosome-binding GTPase PF00910:RNA helicase PF00005:ABC transporter PF03193:Protein of unknown function, DUF258 PF01637:ATPase domain predominantly from Archaea PF00735:Septin PF07728:AAA domain (dynein-related subfamily) PF06414:Zeta toxin}
i1_LQ_CK_c55346/f1p4/1818	9.71	22.94	15.24	33.96	{XP_010236986.1; PREDICTED: TATA-binding protein 2 isoform X1 [Brachypodium distachyon]}	{NA}	{NA}	{NA}	{NA}	{NA}	{NA}
i1_LQ_CK_c5579/f1p2/1903	0.47	1.81	0.51	2.81	{XP_003562046.1; PREDICTED: protein crumbs homolog 1 [Brachypodium distachyon]}	{NA}	{bdi:100825787; - - - - -}	{NA}	{GO:0005515; protein binding; molecular_function}	{AK370029.1; Hordeum vulgare subsp. vulgare mRNA for predicted protein, complete cds, clone: NIASHv2103N19}	{PF00008:EGF-like domain}
i1_LQ_CK_c56069/f1p3/1993	0.85	5	1.07	3.13	{BAJ98709.1; predicted protein [Hordeum vulgare subsp. vulgare]}	{sp|P04635|LIP_STAHY; Lipase OS=Staphylococcus hyicus GN=lip PE=1 SV=1}	{sita:101753899; - - - - -}	{NA}	{NA}	{AK332166.1; Triticum aestivum cDNA, clone: WT003_E23, cultivar: Chinese Spring}	{NA}
i1_LQ_CK_c56260/f1p0/1911	1.99	4.71	3.01	5.73	{EMS63500.1; hypothetical protein TRIUR3_31077 [Triticum urartu]}	{NA}	{zma:103648477; - - - - -}	{NA}	{NA}	{NA}	{NA}
i1_LQ_CK_c56799/f1p0/1875	1.3	3.94	1.83	5.54	{EMT17056.1; hypothetical protein F775_12042 [Aegilops tauschii]}	{NA}	{bdi:100822380; - - - - -}	{NA}	{GO:0005515; protein binding; molecular_function}	{NA}	{PF12937:F-box-like PF00646:F-box domain}
i1_LQ_CK_c57252/f1p2/2068	0.94	5.54	2.12	5.31	{XP_003559222.1; PREDICTED: anthranilate synthase alpha subunit 1, chloroplastic [Brachypodium distachyon]}	{sp|A2XNK3|ASA1_ORYSI; Anthranilate synthase alpha subunit 1, chloroplastic OS=Oryza sativa subsp. indica GN=ASA1 PE=3 SV=1}	{bdi:100832810; K01657 trpE anthranilate synthase component I 4.1.3.27 ko01230; Metabolism; Global and overview maps; Biosynthesis of amino acids | ko00400; Metabolism; Amino acid metabolism; Phenylalanine, tyrosine and tryptophan biosynthesis | ko02024; Cellular Processes; Cellular community - prokaryotes; Quorum sensing | ko02025; Cellular Processes; Cellular community - prokaryotes; Biofilm fo…	{At5g05730; KOG1223 Isochorismate synthase E Amino acid transport and metabolism ;}	{GO:0009058; biosynthetic process; biological_process}	{XM_003559174.3; PREDICTED: Brachypodium distachyon anthranilate synthase alpha subunit 1, chloroplastic (LOC100832810), mRNA}	{PF04715:Anthranilate synthase component I, N terminal region}
i1_LQ_CK_c57861/f1p99/1747	0.77	3.87	0.42	2.74	{NA}	{NA}	{NA}	{NA}	{NA}	{NA}	{NA}
i1_LQ_CK_c58043/f1p0/1967	0.02	0.4	0.05	0.21	{EMT24024.1; GDSL esterase/lipase LIP-4 [Aegilops tauschii]}	{NA}	{ats:F775_13230; - - - - -}	{NA}	{NA}	{NA}	{NA}
i1_LQ_CK_c58183/f1p0/1749	2.97	7.14	4.65	8.44	{XP_003573834.1; PREDICTED: protein DETOXIFICATION 16-like [Brachypodium distachyon]}	{sp|Q9FHB6|DTX16_ARATH; Protein DETOXIFICATION 16 OS=Arabidopsis thaliana GN=DTX16 PE=2 SV=1}	{bdi:100827770; K03327 TC.MATE, SLC47A, norM, mdtK, dinF multidrug resistance protein, MATE family - -}	{At5g52450; KOG1347 Uncharacterized membrane protein, predicted efflux pump R General function prediction only ;}	{GO:0055085; transmembrane transport; biological_process GO:0016020; membrane; cellular_component GO:0015238; drug transmembrane transporter activity; molecular_function GO:0015297; antiporter activity; molecular_function GO:0006855; drug transmembrane transport; biological_process}	{AK362679.1; Hordeum vulgare subsp. vulgare mRNA for predicted protein, complete cds, clone: NIASHv2009F15}	{PF01554:MatE}
i1_LQ_CK_c59044/f1p2/1674	0.71	3.81	0.64	2.33	{BAK03173.1; predicted protein [Hordeum vulgare subsp. vulgare]}	{sp|Q9FK76|SBT56_ARATH; Subtilisin-like protease SBT5.6 OS=Arabidopsis thaliana GN=SBT5.6 PE=2 SV=1}	{osa:4323916; - - - - -}	{NA}	{GO:0006508; proteolysis; biological_process GO:0004252; serine-type endopeptidase activity; molecular_function}	{AK371975.1; Hordeum vulgare subsp. vulgare mRNA for predicted protein, complete cds, clone: NIASHv2144F08}	{PF00082:Subtilase family}
i1_LQ_CK_c59401/f1p0/1730	1.45	5.06	0.87	2.86	{BAK02601.1; predicted protein [Hordeum vulgare subsp. vulgare]}	{sp|Q9SAK5|APL_ARATH; Myb family transcription factor APL OS=Arabidopsis thaliana GN=APL PE=1 SV=2}	{sita:101782452; - - - - -}	{NA}	{NA}	{AK371403.1; Hordeum vulgare subsp. vulgare mRNA for predicted protein, complete cds, clone: NIASHv2133A23}	{NA}
i1_LQ_CK_c59436/f1p11/1524	1.45	3.65	0.89	3.62	{BAJ85414.1; predicted protein [Hordeum vulgare subsp. vulgare]}	{sp|Q9LT02|PDR2_ARATH; Probable manganese-transporting ATPase PDR2 OS=Arabidopsis thaliana GN=PDR2 PE=1 SV=1}	{sita:101765377; K14950 ATP13A1 cation-transporting ATPase 13A1 3.6.3.- -}	{At5g23630; KOG0209 P-type ATPase P Inorganic ion transport and metabolism ;}	{NA}	{AK332184.1; Triticum aestivum cDNA, clone: WT003_F19, cultivar: Chinese Spring}	{NA}
i1_LQ_CK_c59903/f1p0/1815	0.7	4.49	1.29	2.47	{XP_003565198.1; PREDICTED: dnaJ protein P58IPK homolog isoform X1 [Brachypodium distachyon]}	{sp|Q5JNB5|DJC15_ORYSJ; DnaJ protein P58IPK homolog B OS=Oryza sativa subsp. japonica GN=P58B PE=1 SV=1}	{osa:4327812; K09523 DNAJC3 DnaJ homolog subfamily C member 3 - ko04141; Genetic Information Processing; Folding, sorting and degradation; Protein processing in endoplasmic reticulum | ko05164; Human Diseases; Infectious diseases: Viral; Influenza A}	{At5g03160; KOG0550 Molecular chaperone (DnaJ superfamily) O Posttranslational modification, protein turnover, chaperones ;}	{GO:0046983; protein dimerization activity; molecular_function GO:0005515; protein binding; molecular_function}	{XM_003565150.3; PREDICTED: Brachypodium distachyon dnaJ protein P58IPK homolog (LOC100820991), transcript variant X1, mRNA}	{PF13174:Tetratricopeptide repeat PF13181:Tetratricopeptide repeat PF14863:Alkyl sulfatase dimerisation PF13414:TPR repeat PF13371:Tetratricopeptide repeat PF00515:Tetratricopeptide repeat}
i1_LQ_CK_c60102/f1p0/1633	2.08	7.9	1.06	6.48	{BAK00271.1; predicted protein [Hordeum vulgare subsp. vulgare]}	{NA}	{bdi:104582550; - - - - -}	{NA}	{NA}	{AK369069.1; Hordeum vulgare subsp. vulgare mRNA for predicted protein, complete cds, clone: NIASHv2084N11}	{NA}
i1_LQ_CK_c60137/f1p1/1741	2.41	12.13	2.28	9.31	{XP_006652788.1; PREDICTED: uncharacterized protein LOC102717240 isoform X1 [Oryza brachyantha]}	{NA}	{zma:103645966; - - - - -}	{NA}	{GO:0016021; integral to membrane; cellular_component GO:0016020; membrane; cellular_component GO:0008375; acetylglucosaminyltransferase activity; molecular_function GO:0005886; plasma membrane; cellular_component}	{XM_003581575.3; PREDICTED: Brachypodium distachyon uncharacterized LOC100845873 (LOC100845873), mRNA}	{PF02485:Core-2/I-Branching enzyme PF10099:Anti-sigma-K factor rskA}
i1_LQ_CK_c60308/f1p0/1801	0.31	1.86	0.2	1.59	{KQK22385.1; hypothetical protein BRADI_1g66916 [Brachypodium distachyon]}	{sp|Q9ZW12|TRNH5_ARATH; Tropinone reductase homolog At2g29260, chloroplastic OS=Arabidopsis thaliana GN=At2g29260 PE=2 SV=1}	{obr:102707290; K08081 TR1 tropinone reductase I 1.1.1.206 ko00960; Metabolism; Biosynthesis of other secondary metabolites; Tropane, piperidine and pyridine alkaloid biosynthesis}	{At2g29260; KOG0725 Reductases with broad range of substrate specificities R General function prediction only ;}	{NA}	{AP014959.1; Oryza sativa Japonica Group DNA, chromosome 3, cultivar: Nipponbare, complete sequence}	{NA}
i1_LQ_CK_c60382/f1p1/1459	1.11	35.45	0.85	5.62	{XP_003564391.1; PREDICTED: probable nucleoredoxin 2 isoform X2 [Brachypodium distachyon]}	{sp|Q0JIL1|NRX2_ORYSJ; Probable nucleoredoxin 2 OS=Oryza sativa subsp. japonica GN=Os01g0794400 PE=2 SV=1}	{dosa:Os01t0794400-01; K17609 NXN nucleoredoxin 1.8.1.8 -}	{At1g60420; KOG2501 Thioredoxin, nucleoredoxin and related proteins R General function prediction only ;}	{GO:0016491; oxidoreductase activity; molecular_function GO:0045454; cell redox homeostasis; biological_process GO:0015035; protein disulfide oxidoreductase activity; molecular_function GO:0055114; oxidation-reduction process; biological_process GO:0009055; NA GO:0035556; intracellular signal transduction; biological_process GO:0016209; NA}	{XM_003564343.3; PREDICTED: Brachypodium distachyon probable nucleoredoxin 2 (LOC100832744), transcript variant X2, mRNA}	{PF00085:Thioredoxin PF08534:Redoxin PF00130:Phorbol esters/diacylglycerol binding domain (C1 domain) PF00578:AhpC/TSA family PF00462:Glutaredoxin}
i1_LQ_CK_c6080/f1p0/2012	0.85	3.54	0.81	1.99	{BAJ95349.1; predicted protein [Hordeum vulgare subsp. vulgare]}	{sp|F4I8Q7|KMS2_ARATH; Vacuole membrane protein KMS2 OS=Arabidopsis thaliana GN=KMS2 PE=1 SV=1}	{bdi:100837151; K21248 VMP1 vacuole membrane protein 1 - ko04140; Cellular Processes; Transport and catabolism; Autophagy - animal}	{At1g05360; KOG1109 Vacuole membrane protein VMP1 R General function prediction only ;}	{NA}	{AK361979.1; Hordeum vulgare subsp. vulgare mRNA for predicted protein, complete cds, clone: NIASHv2001K06}	{NA}
i1_LQ_CK_c61016/f1p1/1783	16.12	70.27	6.06	27.16	{BAJ93332.1; predicted protein [Hordeum vulgare subsp. vulgare]}	{sp|Q6L5H6|P2C50_ORYSJ; Probable protein phosphatase 2C 50 OS=Oryza sativa subsp. japonica GN=Os05g0537400 PE=3 SV=1}	{sita:101769449; K14497 PP2C protein phosphatase 2C 3.1.3.16 ko04016; Environmental Information Processing; Signal transduction; MAPK signaling pathway - plant | ko04075; Environmental Information Processing; Signal transduction; Plant hormone signal transduction | ko04931; Human Diseases; Endocrine and metabolic diseases; Insulin resistance}	{At1g72770; KOG0698 Serine/threonine protein phosphatase T Signal transduction mechanisms ;}	{GO:0003824; NA GO:0004363; glutathione synthase activity; molecular_function GO:0006750; glutathione biosynthetic process; biological_process GO:0008887; glycerate kinase activity; molecular_function GO:0005524; ATP binding; molecular_function GO:0031388; organic acid phosphorylation; biological_process}	{AK362128.1; Hordeum vulgare subsp. vulgare mRNA for predicted protein, complete cds, clone: NIASHv2002K05}	{PF02595:Glycerate kinase family PF00481:Protein phosphatase 2C PF02955:Prokaryotic glutathione synthetase, ATP-grasp domain}
i1_LQ_CK_c61242/f1p2/1874	2.87	14.11	1.93	6.6	{BAJ98709.1; predicted protein [Hordeum vulgare subsp. vulgare]}	{sp|P04635|LIP_STAHY; Lipase OS=Staphylococcus hyicus GN=lip PE=1 SV=1}	{sita:101753899; - - - - -}	{NA}	{NA}	{AK332166.1; Triticum aestivum cDNA, clone: WT003_E23, cultivar: Chinese Spring}	{NA}
i1_LQ_CK_c6125/f1p0/1799	1.54	18.31	1.12	10.92	{XP_003579091.1; PREDICTED: uncharacterized protein LOC100825359 [Brachypodium distachyon]}	{NA}	{egu:105060116; - - - - -}	{NA}	{GO:0016020; membrane; cellular_component GO:0008375; acetylglucosaminyltransferase activity; molecular_function}	{AK359432.1; Hordeum vulgare subsp. vulgare mRNA for predicted protein, complete cds, clone: NIASHv1096O13}	{PF02485:Core-2/I-Branching enzyme}
i1_LQ_CK_c62246/f1p0/1769	0.34	1.77	0.74	1.48	{BAJ87710.1; predicted protein [Hordeum vulgare subsp. vulgare]}	{sp|P53800|FDFT_NICBE; Squalene synthase OS=Nicotiana benthamiana PE=2 SV=1}	{bdi:100831520; K00801 FDFT1 farnesyl-diphosphate farnesyltransferase 2.5.1.21 ko00100; Metabolism; Lipid metabolism; Steroid biosynthesis | ko00909; Metabolism; Metabolism of terpenoids and polyketides; Sesquiterpenoid and triterpenoid biosynthesis}	{At4g34640; KOG1459 Squalene synthetase I Lipid transport and metabolism ;}	{GO:0009058; biosynthetic process; biological_process GO:0016740; transferase activity; molecular_function}	{AK373914.1; Hordeum vulgare subsp. vulgare mRNA for predicted protein, complete cds, clone: NIASHv3047E04}	{PF00494:Squalene/phytoene synthase}
i1_LQ_CK_c6235/f1p0/2031	0.13	0.87	0.12	0.32	{XP_003566114.1; PREDICTED: E3 ubiquitin-protein ligase SINAT5-like [Brachypodium distachyon]}	{NA}	{osa:4327774; K04506 SIAH1 E3 ubiquitin-protein ligase SIAH1 2.3.2.27 ko04120; Genetic Information Processing; Folding, sorting and degradation; Ubiquitin mediated proteolysis | ko04013; Environmental Information Processing; Signal transduction; MAPK signaling pathway - fly | ko04310; Environmental Information Processing; Signal transduction; Wnt signaling pathway | ko04115; Cellular Processes; C…	{NA}	{GO:0005515; protein binding; molecular_function}	{AK353716.1; Hordeum vulgare subsp. vulgare mRNA for predicted protein, partial cds, clone: NIASHv1002E08}	{PF16866:PHD-finger}
i1_LQ_CK_c62576/f1p0/1766	1.91	4.93	2.41	7	{CDM81856.1; unnamed protein product [Triticum aestivum]}	{sp|Q68CP4|HGNAT_HUMAN; Heparan-alpha-glucosaminide N-acetyltransferase OS=Homo sapiens GN=HGSNAT PE=1 SV=2}	{sbi:SORBI_03g044830; K10532 HGSNAT heparan-alpha-glucosaminide N-acetyltransferase 2.3.1.78 ko00531; Metabolism; Glycan biosynthesis and metabolism; Glycosaminoglycan degradation | ko04142; Cellular Processes; Transport and catabolism; Lysosome}	{At5g27730; KOG4683 Uncharacterized conserved protein S Function unknown ;}	{GO:0016021; integral to membrane; cellular_component GO:0006506; GPI anchor biosynthetic process; biological_process GO:0016747; transferase activity, transferring acyl groups other than amino-acyl groups; molecular_function GO:0016746; transferase activity, transferring acyl groups; molecular_function}	{XM_003564958.3; PREDICTED: Brachypodium distachyon heparan-alpha-glucosaminide N-acetyltransferase (LOC100839989), transcript variant X1, mRNA}	{PF06423:GWT1 PF01757:Acyltransferase family}
i1_LQ_CK_c62656/f1p4/1966	0.88	12.2	2.16	6.16	{BAJ91869.1; predicted protein [Hordeum vulgare subsp. vulgare]}	{NA}	{sbi:SORBI_09g022010; - - - - -}	{NA}	{GO:0042597; periplasmic space; cellular_component GO:0045040; protein import into mitochondrial outer membrane; biological_process GO:0005742; mitochondrial outer membrane translocase complex; cellular_component GO:0005515; protein binding; molecular_function GO:0004553; hydrolase activity, hydrolyzing O-glycosyl compounds; molecular_function}	{AK332328.1; Triticum aestivum cDNA, clone: WT003_L13, cultivar: Chinese Spring}	{PF06552:Plant specific mitochondrial import receptor subunit TOM20 PF13181:Tetratricopeptide repeat PF13176:Tetratricopeptide repeat PF14718:Soluble lytic murein transglycosylase L domain PF13374:Tetratricopeptide repeat PF00515:Tetratricopeptide repeat}
i1_LQ_CK_c62863/f1p1/1741	1.67	4.68	0.71	2.66	{AIL01833.1; bZIP transcription factor A [Triticum aestivum]}	{sp|Q6Z312|BZP23_ORYSJ; bZIP transcription factor 23 OS=Oryza sativa subsp. japonica GN=BZIP23 PE=2 SV=1}	{sita:101778442; K14432 ABF ABA responsive element binding factor - ko04075; Environmental Information Processing; Signal transduction; Plant hormone signal transduction}	{NA}	{GO:0003700; sequence-specific DNA binding transcription factor activity; molecular_function GO:0003677; DNA binding; molecular_function GO:0051082; unfolded protein binding; molecular_function GO:0070206; protein trimerization; biological_process GO:0005634; nucleus; cellular_component GO:0006355; regulation of transcription, DNA-dependent; biological_process GO:0043565; sequence-specific DNA bi…	{XR_731936.2; PREDICTED: Brachypodium distachyon ABSCISIC ACID-INSENSITIVE 5-like protein 7 (LOC100833178), transcript variant X3, misc_RNA}	{PF03131:bZIP Maf transcription factor PF16331:TolA binding protein trimerisation PF07716:Basic region leucine zipper PF00170:bZIP transcription factor PF03938:Outer membrane protein (OmpH-like)}
i1_LQ_CK_c63035/f1p0/1804	0.22	1.15	0.23	1.66	{XP_010237686.1; PREDICTED: extensin-3-like [Brachypodium distachyon]}	{sp|P37707|B2_DAUCA; B2 protein OS=Daucus carota PE=2 SV=1}	{ats:F775_03025; - - - - -}	{NA}	{NA}	{AK332848.1; Triticum aestivum cDNA, clone: WT005_A10, cultivar: Chinese Spring}	{NA}
i1_LQ_CK_c63603/f1p91/1570	0.77	2.48	0.98	3.22	{CDM83287.1; unnamed protein product [Triticum aestivum]}	{sp|O94673|YG75_SCHPO; Uncharacterized membrane protein C776.05 OS=Schizosaccharomyces pombe (strain 972 / ATCC 24843) GN=SPBC776.05 PE=4 SV=2}	{osa:4327652; - - - - -}	{At5g35460; KOG2895 Uncharacterized conserved protein S Function unknown ;}	{NA}	{AK330526.1; Triticum aestivum cDNA, clone: SET4_K16, cultivar: Chinese Spring}	{NA}
i1_LQ_CK_c64284/f1p18/1539	3.91	10.75	5.94	8.46	{XP_003558266.1; PREDICTED: mitochondrial substrate carrier family protein B-like [Brachypodium distachyon]}	{sp|Q54MZ4|MCFB_DICDI; Mitochondrial substrate carrier family protein B OS=Dictyostelium discoideum GN=mcfB PE=3 SV=1}	{bdi:100840253; - - - - -}	{At3g55640; KOG0752 Mitochondrial solute carrier protein C Energy production and conversion ;}	{NA}	{AK353974.1; Hordeum vulgare subsp. vulgare mRNA for predicted protein, complete cds, clone: NIASHv1004C19}	{NA}
i1_LQ_CK_c64305/f1p5/1697	10.28	24.48	10.05	16.9	{EAZ40432.1; hypothetical protein OsJ_24885 [Oryza sativa Japonica Group]}	{sp|Q94ID7|GGPPS_HEVBR; Geranylgeranyl pyrophosphate synthase, chloroplastic OS=Hevea brasiliensis GN=GGPS PE=1 SV=1}	{bdi:100841309; K13789 GGPS geranylgeranyl diphosphate synthase, type II [EC:2.5.1.1 2.5.1.10 2.5.1.29] 2.5.1.1,2.5.1.10,2.5.1.29 ko00900; Metabolism; Metabolism of terpenoids and polyketides; Terpenoid backbone biosynthesis}	{At4g36810; KOG0776 Geranylgeranyl pyrophosphate synthase/Polyprenyl synthetase H Coenzyme transport and metabolism ;}	{GO:0008299; isoprenoid biosynthetic process; biological_process}	{AK334372.1; Triticum aestivum cDNA, clone: WT009_D02, cultivar: Chinese Spring}	{PF00348:Polyprenyl synthetase}
i1_LQ_CK_c64444/f1p3/1720	0.73	2.28	1.34	2.5	{XP_014755727.1; PREDICTED: BRCA1-associated protein [Brachypodium distachyon]}	{sp|Q99MP8|BRAP_MOUSE; BRCA1-associated protein OS=Mus musculus GN=Brap PE=1 SV=1}	{sita:101777195; K10632 BRAP BRCA1-associated protein 2.3.2.27 ko04014; Environmental Information Processing; Signal transduction; Ras signaling pathway}	{At2g26000; KOG0804 Cytoplasmic Zn-finger protein BRAP2 (BRCA1 associated protein) R General function prediction only ;}	{GO:0008270; zinc ion binding; molecular_function GO:0004842; ubiquitin-protein ligase activity; molecular_function GO:0005515; protein binding; molecular_function GO:0005680; anaphase-promoting complex; cellular_component GO:0046872; metal ion binding; molecular_function}	{XM_014900241.1; PREDICTED: Brachypodium distachyon BRCA1-associated protein (LOC100836464), mRNA}	{PF12861:Anaphase-promoting complex subunit 11 RING-H2 finger PF00097:Zinc finger, C3HC4 type (RING finger) PF02148:Zn-finger in ubiquitin-hydrolases and other protein PF14634:zinc-RING finger domain PF17123:RING-like zinc finger PF13639:Ring finger domain PF12678:RING-H2 zinc finger domain}
i1_LQ_CK_c64680/f1p4/1487	10.69	39.1	5.07	37.38	{XP_003564157.1; PREDICTED: ethylene-responsive transcription factor 1-like [Brachypodium distachyon]}	{sp|Q6K7E6|ERF1_ORYSJ; Ethylene-responsive transcription factor 1 OS=Oryza sativa subsp. japonica GN=EREBP1 PE=1 SV=1}	{bdi:100840803; K09286 EREBP EREBP-like factor - -}	{NA}	{GO:0006355; regulation of transcription, DNA-dependent; biological_process GO:0003700; sequence-specific DNA binding transcription factor activity; molecular_function}	{XM_003564109.3; PREDICTED: Brachypodium distachyon ethylene-responsive transcription factor 1-like (LOC100840803), mRNA}	{PF00847:AP2 domain}
i1_LQ_CK_c65377/f1p7/2004	0.49	1.62	0.83	1.2	{NA}	{NA}	{NA}	{NA}	{NA}	{NA}	{NA}
i1_LQ_CK_c65501/f1p6/2103	0.13	5.18	0.57	10.04	{XP_003568249.1; PREDICTED: alanine--glyoxylate aminotransferase 2 homolog 3, mitochondrial-like [Brachypodium distachyon]}	{sp|Q9SR86|AGT23_ARATH; Alanine--glyoxylate aminotransferase 2 homolog 3, mitochondrial OS=Arabidopsis thaliana GN=At3g08860 PE=2 SV=1}	{ats:F775_05139; K00827 AGXT2 alanine-glyoxylate transaminase / (R)-3-amino-2-methylpropionate-pyruvate transaminase [EC:2.6.1.44 2.6.1.40] 2.6.1.44,2.6.1.40 ko00250; Metabolism; Amino acid metabolism; Alanine, aspartate and glutamate metabolism | ko00260; Metabolism; Amino acid metabolism; Glycine, serine and threonine metabolism | ko00270; Metabolism; Amino acid metabolism; Cysteine and methion…	{At3g08860; KOG1404 Alanine-glyoxylate aminotransferase AGT2 E Amino acid transport and metabolism ;}	{GO:0008483; transaminase activity; molecular_function GO:0030170; pyridoxal phosphate binding; molecular_function}	{AK335740.1; Triticum aestivum cDNA, clone: WT013_K15, cultivar: Chinese Spring}	{PF00202:Aminotransferase class-III}
i1_LQ_CK_c65705/f1p3/1797	4.5	19.71	7.98	19.46	{XP_003571847.1; PREDICTED: citrate synthase, glyoxysomal-like [Brachypodium distachyon]}	{sp|P49299|CYSZ_CUCMA; Citrate synthase, glyoxysomal OS=Cucurbita maxima PE=1 SV=1}	{sita:101771119; K01647 CS, gltA citrate synthase 2.3.3.1 ko01200; Metabolism; Global and overview maps; Carbon metabolism | ko01210; Metabolism; Global and overview maps; 2-Oxocarboxylic acid metabolism | ko01230; Metabolism; Global and overview maps; Biosynthesis of amino acids | ko00020; Metabolism; Carbohydrate metabolism; Citrate cycle (TCA cycle) | ko00630; Metabolism; Carbohydrate metaboli…	{At3g58750; KOG2617 Citrate synthase C Energy production and conversion ;}	{GO:0046912; transferase activity, transferring acyl groups, acyl groups converted into alkyl on transfer; molecular_function}	{AK334646.1; Triticum aestivum cDNA, clone: WT010_J07, cultivar: Chinese Spring}	{PF00285:Citrate synthase, C-terminal domain}
i1_LQ_CK_c65866/f1p0/1928	0.54	2.88	0.98	2.45	{NA}	{NA}	{NA}	{NA}	{NA}	{NA}	{NA}
i1_LQ_CK_c67229/f2p10/1223	6.45	26.44	6.41	22	{AAY84873.1; alternative splicing regulator [Triticum aestivum]}	{sp|Q9FYB7|RSZ32_ARATH; Serine/arginine-rich splicing factor RS2Z32 OS=Arabidopsis thaliana GN=RS2Z32 PE=1 SV=1}	{sita:101759429; K12896 SFRS7 splicing factor, arginine/serine-rich 7 - ko03040; Genetic Information Processing; Transcription; Spliceosome | ko05168; Human Diseases; Infectious diseases: Viral; Herpes simplex infection}	{At2g37340; KOG0107 Alternative splicing factor SRp20/9G8 (RRM superfamily) A RNA processing and modification ;}	{GO:0003676; nucleic acid binding; molecular_function}	{XM_003568974.3; PREDICTED: Brachypodium distachyon serine/arginine-rich splicing factor RS2Z33 (LOC100826232), mRNA}	{PF00076:RNA recognition motif. (a.k.a. RRM, RBD, or RNP domain)}
i1_LQ_CK_c67832/f1p4/1305	1.43	16.8	0.32	8.93	{EMT32549.1; Hyoscyamine 6-dioxygenase [Aegilops tauschii]}	{sp|Q40062|IDS3_HORVU; 2'-deoxymugineic-acid 2'-dioxygenase OS=Hordeum vulgare GN=IDS3 PE=1 SV=3}	{ats:F775_25914; - - - - -}	{At4g10490; KOG0143 Iron/ascorbate family oxidoreductases QR Secondary metabolites biosynthesis, transport and catabolism ; General function prediction only ;}	{GO:0055114; oxidation-reduction process; biological_process GO:0016491; oxidoreductase activity; molecular_function}	{HG670306.1; Triticum aestivum chromosome 3B, genomic scaffold, cultivar Chinese Spring}	{PF03171:2OG-Fe(II) oxygenase superfamily}
i1_LQ_CK_c69832/f1p2/1316	11.4	78.95	9.72	54.5	{BAJ84853.1; predicted protein [Hordeum vulgare subsp. vulgare]}	{sp|Q9SPK4|PPCK1_ARATH; Phosphoenolpyruvate carboxylase kinase 1 OS=Arabidopsis thaliana GN=PPCK1 PE=1 SV=1}	{dosa:Os02t0625300-00; - - - - -}	{At1g08650; KOG0032 Ca2+/calmodulin-dependent protein kinase, EF-Hand protein superfamily T Signal transduction mechanisms ;}	{GO:0016020; membrane; cellular_component GO:0006468; protein phosphorylation; biological_process GO:0005524; ATP binding; molecular_function GO:0016773; phosphotransferase activity, alcohol group as acceptor; molecular_function GO:0004672; protein kinase activity; molecular_function}	{AK353634.1; Hordeum vulgare subsp. vulgare mRNA for predicted protein, complete cds, clone: NIASHv1001K24}	{PF06293:Lipopolysaccharide kinase (Kdo/WaaP) family PF00069:Protein kinase domain PF07714:Protein tyrosine kinase}
i1_LQ_CK_c7037/f1p0/1746	2.37	7.52	2.85	4.65	{XP_003557875.1; PREDICTED: cytochrome P450 734A6-like [Brachypodium distachyon]}	{sp|F4IK45|C70B2_ARATH; Cytochrome P450 709B2 OS=Arabidopsis thaliana GN=CYP709B2 PE=2 SV=1}	{bdi:100823608; K20660 CYP709 cytochrome P450 family 709 - -}	{At2g46950; KOG0157 Cytochrome P450 CYP4/CYP19/CYP26 subfamilies QI Secondary metabolites biosynthesis, transport and catabolism ; Lipid transport and metabolism ;}	{GO:0016705; oxidoreductase activity, acting on paired donors, with incorporation or reduction of molecular oxygen; molecular_function GO:0005506; iron ion binding; molecular_function GO:0020037; heme binding; molecular_function GO:0055114; oxidation-reduction process; biological_process}	{XM_003557827.3; PREDICTED: Brachypodium distachyon cytochrome P450 734A6-like (LOC100823608), mRNA}	{PF00067:Cytochrome P450}
i1_LQ_CK_c70893/f1p2/1222	18.84	70.65	18.83	39.54	{ACS13756.1; xyloglucan xyloglucosyl transferase [Hordeum vulgare]}	{sp|Q8L7H3|XTH29_ARATH; Probable xyloglucan endotransglucosylase/hydrolase protein 29 OS=Arabidopsis thaliana GN=XTH29 PE=2 SV=1}	{ats:F775_27221; K08235 E2.4.1.207 xyloglucan:xyloglucosyl transferase 2.4.1.207 -}	{NA}	{GO:0005975; carbohydrate metabolic process; biological_process GO:0005618; cell wall; cellular_component GO:0006073; cellular glucan metabolic process; biological_process GO:0016762; xyloglucan:xyloglucosyl transferase activity; molecular_function GO:0004553; hydrolase activity, hydrolyzing O-glycosyl compounds; molecular_function GO:0048046; apoplast; cellular_component}	{AK363956.1; Hordeum vulgare subsp. vulgare mRNA for predicted protein, complete cds, clone: NIASHv2020F10}	{PF00722:Glycosyl hydrolases family 16 PF06955:Xyloglucan endo-transglycosylase (XET) C-terminus}
i1_LQ_CK_c71370/f1p0/1366	0.54	1.74	0.95	1.9	{XP_003578254.1; PREDICTED: mitochondrial uncoupling protein 5 [Brachypodium distachyon]}	{sp|Q9SJY5|PUMP5_ARATH; Mitochondrial uncoupling protein 5 OS=Arabidopsis thaliana GN=PUMP5 PE=2 SV=1}	{sbi:SORBI_07g023340; K15104 SLC25A11, OGC solute carrier family 25 (mitochondrial oxoglutarate transporter), member 11 - -}	{At2g22500; KOG0759 Mitochondrial oxoglutarate/malate carrier proteins C Energy production and conversion ;}	{NA}	{AK355149.1; Hordeum vulgare subsp. vulgare mRNA for predicted protein, complete cds, clone: NIASHv1016K10}	{NA}
i1_LQ_CK_c71425/f1p0/1257	10.51	50.42	18.84	33.48	{EMT11579.1; hypothetical protein F775_32065 [Aegilops tauschii]}	{sp|Q94CA0|LAZH1_ARATH; Protein LAZ1 homolog 1 OS=Arabidopsis thaliana GN=At1g77220 PE=2 SV=1}	{sita:101766853; - - - - -}	{At4g21570; KOG2641 Predicted seven transmembrane receptor - rhodopsin family T Signal transduction mechanisms ;}	{GO:0005886; plasma membrane; cellular_component}	{AK332200.1; Triticum aestivum cDNA, clone: WT003_G10, cultivar: Chinese Spring}	{PF06687:SUR7/PalI family}
i1_LQ_CK_c7403/f1p13/1391	1.74	4.65	1.24	8.22	{ALG05364.1; water channel protein [Festuca arundinacea]}	{sp|Q84RL7|PIP21_MAIZE; Aquaporin PIP2-1 OS=Zea mays GN=PIP2-1 PE=1 SV=2}	{bdi:100844653; K09872 PIP aquaporin PIP - -}	{At3g53420; KOG0223 Aquaporin (major intrinsic protein family) G Carbohydrate transport and metabolism ;}	{GO:0005215; NA GO:0006810; transport; biological_process GO:0016020; membrane; cellular_component}	{KP258181.1; Festuca arundinacea water channel protein (FaPIP2;1) mRNA, complete cds}	{PF00230:Major intrinsic protein}
i1_LQ_CK_c74588/f1p1/1797	1.5	6.09	1.8	3.2	{EMT15887.1; Monothiol glutaredoxin-S11 [Aegilops tauschii]}	{sp|Q0IWL9|GRS11_ORYSJ; Monothiol glutaredoxin-S11 OS=Oryza sativa subsp. japonica GN=GRXS11 PE=2 SV=2}	{egu:105042848; - - - - -}	{At4g04950; KOG0911 Glutaredoxin-related protein O Posttranslational modification, protein turnover, chaperones ;}	{GO:0009055; NA GO:0015035; protein disulfide oxidoreductase activity; molecular_function GO:0045454; cell redox homeostasis; biological_process}	{AK332145.1; Triticum aestivum cDNA, clone: WT003_E02, cultivar: Chinese Spring}	{PF00085:Thioredoxin PF00462:Glutaredoxin}
i1_LQ_CK_c75169/f1p0/1942	1.17	6.79	0.43	3.46	{BAJ90641.1; predicted protein [Hordeum vulgare subsp. vulgare]}	{NA}	{egu:105060116; - - - - -}	{NA}	{GO:0016020; membrane; cellular_component GO:0008375; acetylglucosaminyltransferase activity; molecular_function}	{AK359432.1; Hordeum vulgare subsp. vulgare mRNA for predicted protein, complete cds, clone: NIASHv1096O13}	{PF02485:Core-2/I-Branching enzyme}
i1_LQ_CK_c75185/f1p0/1495	1.24	6.26	2.41	15.66	{BAJ91187.1; predicted protein [Hordeum vulgare subsp. vulgare]}	{sp|Q9C521|UGAL1_ARATH; UDP-galactose transporter 1 OS=Arabidopsis thaliana GN=UDP-GALT1 PE=2 SV=1}	{obr:102721232; - - - - -}	{At1g77610; KOG1441 Glucose-6-phosphate/phosphate and phosphoenolpyruvate/phosphate antiporter GE Carbohydrate transport and metabolism ; Amino acid transport and metabolism ;}	{GO:0016021; integral to membrane; cellular_component GO:0019031; viral envelope; cellular_component GO:0016020; membrane; cellular_component GO:0046813; virion attachment, binding of host cell surface receptor; biological_process GO:0055085; transmembrane transport; biological_process GO:0061025; membrane fusion; biological_process}	{AK376878.1; Hordeum vulgare subsp. vulgare mRNA for predicted protein, complete cds, clone: NIASHv3143B16}	{PF08449:UAA transporter family PF01601:Coronavirus S2 glycoprotein PF00892:EamA-like transporter family}
i1_LQ_CK_c75325/f1p3/1998	0.53	4.18	0.38	2.27	{XP_003572200.1; PREDICTED: methylcrotonoyl-CoA carboxylase beta chain, mitochondrial [Brachypodium distachyon]}	{sp|Q9LDD8|MCCB_ARATH; Methylcrotonoyl-CoA carboxylase beta chain, mitochondrial OS=Arabidopsis thaliana GN=MCCB PE=2 SV=1}	{mus:103991728; K01969 E6.4.1.4B 3-methylcrotonyl-CoA carboxylase beta subunit 6.4.1.4 ko00280; Metabolism; Amino acid metabolism; Valine, leucine and isoleucine degradation}	{At4g34030; KOG0540 3-Methylcrotonyl-CoA carboxylase, non-biotin containing subunit/Acetyl-CoA carboxylase carboxyl transferase, subunit beta EI Amino acid transport and metabolism ; Lipid transport and metabolism ;}	{NA}	{AK331460.1; Triticum aestivum cDNA, clone: WT007_I21, cultivar: Chinese Spring}	{NA}
i1_LQ_CK_c76550/f1p6/1966	1.92	6.86	1.21	4.43	{BAJ98716.1; predicted protein [Hordeum vulgare subsp. vulgare]}	{sp|Q7XII4|REM41_ORYSJ; Remorin 4.1 OS=Oryza sativa subsp. japonica GN=REM4.1 PE=1 SV=1}	{bdi:100829682; - - - - -}	{NA}	{NA}	{AK369687.1; Hordeum vulgare subsp. vulgare mRNA for predicted protein, complete cds, clone: NIASHv2095M10}	{NA}
i1_LQ_CK_c76740/f1p0/1487	0.39	2.5	0.86	1.3	{BAJ92299.1; predicted protein [Hordeum vulgare subsp. vulgare]}	{sp|Q941R4|GONS1_ARATH; GDP-mannose transporter GONST1 OS=Arabidopsis thaliana GN=GONST1 PE=1 SV=2}	{bdi:100844414; K15356 VRG4, GONST1 GDP-mannose transporter - -}	{At2g13650; KOG1444 Nucleotide-sugar transporter VRG4/SQV-7 GOU Carbohydrate transport and metabolism ; Posttranslational modification, protein turnover, chaperones ; Intracellular trafficking, secretion, and vesicular transport ;}	{GO:0016021; integral to membrane; cellular_component GO:0016020; membrane; cellular_component}	{AK361092.1; Hordeum vulgare subsp. vulgare mRNA for predicted protein, complete cds, clone: NIASHv1132C01}	{PF00892:EamA-like transporter family}
i1_LQ_CK_c77035/f1p2/1717	8.54	87.38	28.95	114.48	{ABD92933.1; alpha tubulin-3B [Triticum aestivum]}	{sp|Q9ZRR5|TBA3_HORVU; Tubulin alpha-3 chain OS=Hordeum vulgare GN=TUBA3 PE=2 SV=1}	{bdi:100846768; K07374 TUBA tubulin alpha - ko04145; Cellular Processes; Transport and catabolism; Phagosome | ko04210; Cellular Processes; Cell growth and death; Apoptosis | ko04530; Cellular Processes; Cellular community - eukaryotes; Tight junction | ko04540; Cellular Processes; Cellular community - eukaryotes; Gap junction | ko05130; Human Diseases; Infectious diseases: Bacterial; Pathogenic …	{At4g14960; KOG1376 Alpha tubulin Z Cytoskeleton ;}	{GO:0003924; GTPase activity; molecular_function}	{AB514115.1; Alopecurus aequalis AaTUA1 mRNA for alpha-tubulin, complete cds}	{PF00091:Tubulin/FtsZ family, GTPase domain}
i1_LQ_CK_c77462/f1p0/1659	2.44	13.83	1.93	8.38	{XP_010231242.1; PREDICTED: 4-hydroxyphenylacetaldehyde oxime monooxygenase-like [Brachypodium distachyon]}	{sp|O48958|C71E1_SORBI; 4-hydroxyphenylacetaldehyde oxime monooxygenase OS=Sorghum bicolor GN=CYP71E1 PE=1 SV=1}	{bdi:100832751; - - - - -}	{At3g26300; KOG0156 Cytochrome P450 CYP2 subfamily Q Secondary metabolites biosynthesis, transport and catabolism ;}	{GO:0055114; oxidation-reduction process; biological_process GO:0016705; oxidoreductase activity, acting on paired donors, with incorporation or reduction of molecular oxygen; molecular_function GO:0005506; iron ion binding; molecular_function GO:0020037; heme binding; molecular_function}	{AK331753.1; Triticum aestivum cDNA, clone: WT002_E10, cultivar: Chinese Spring}	{PF00067:Cytochrome P450}
i1_LQ_CK_c77848/f1p0/1822	1.5	5.29	1.61	5.18	{BAJ96426.1; predicted protein [Hordeum vulgare subsp. vulgare]}	{sp|Q9FVW3|MES14_ARATH; Putative methylesterase 14, chloroplastic OS=Arabidopsis thaliana GN=MES14 PE=1 SV=1}	{ats:F775_12512; - - - - -}	{NA}	{GO:0006629; lipid metabolic process; biological_process GO:0008374; O-acyltransferase activity; molecular_function GO:0016787; hydrolase activity; molecular_function GO:0016788; hydrolase activity, acting on ester bonds; molecular_function}	{AK365223.1; Hordeum vulgare subsp. vulgare mRNA for predicted protein, complete cds, clone: NIASHv2032D24}	{PF02450:Lecithin:cholesterol acyltransferase PF07819:PGAP1-like protein PF06821:Serine hydrolase}
i1_LQ_CK_c78168/f1p1/1888	0.38	3.38	0.52	3.01	{EMS53840.1; hypothetical protein TRIUR3_06034 [Triticum urartu]}	{sp|Q2TBP5|TMM53_BOVIN; Transmembrane protein 53 OS=Bos taurus GN=TMEM53 PE=2 SV=1}	{bdi:100832016; - - - - -}	{At3g19970; KOG2521 Uncharacterized conserved protein S Function unknown ;}	{NA}	{AK251700.1; Hordeum vulgare subsp. vulgare cDNA clone: FLbaf120a11, mRNA sequence}	{NA}
i1_LQ_CK_c78754/f1p11/1856	6.43	32.12	3.84	14.92	{EMS58734.1; hypothetical protein TRIUR3_11623 [Triticum urartu]}	{NA}	{ats:F775_30283; - - - - -}	{NA}	{NA}	{AK364770.1; Hordeum vulgare subsp. vulgare mRNA for predicted protein, complete cds, clone: NIASHv2028E14}	{NA}
i1_LQ_CK_c79082/f1p3/2021	0.24	2.94	0.27	1.21	{EMT05140.1; hypothetical protein F775_07363 [Aegilops tauschii]}	{sp|F4ILY9|ANTL1_ARATH; Amino acid transporter ANTL1 OS=Arabidopsis thaliana GN=At2g42005 PE=2 SV=1}	{zma:103646363; K15015 SLC32A, VGAT solute carrier family 32 (vesicular inhibitory amino acid transporter) - ko04727; Organismal Systems; Nervous system; GABAergic synapse | ko04723; Organismal Systems; Nervous system; Retrograde endocannabinoid signaling | ko04721; Organismal Systems; Nervous system; Synaptic vesicle cycle | ko05032; Human Diseases; Substance dependence; Morphine addiction | ko0…	{At3g28960; KOG1303 Amino acid transporters E Amino acid transport and metabolism ;}	{GO:0003333; amino acid transmembrane transport; biological_process}	{XM_003581267.2; PREDICTED: Brachypodium distachyon vacuolar amino acid transporter 1-like (LOC100822506), mRNA}	{PF03222:Tryptophan/tyrosine permease family}
i1_LQ_CK_c79566/f1p6/1927	11.66	43.93	19.2	28.75	{BAJ85136.1; predicted protein [Hordeum vulgare subsp. vulgare]}	{sp|Q9SRZ6|ICDHC_ARATH; Cytosolic isocitrate dehydrogenase [NADP] OS=Arabidopsis thaliana GN=CICDH PE=2 SV=1}	{dosa:Os01t0654500-01; K00031 IDH1, IDH2, icd isocitrate dehydrogenase 1.1.1.42 ko01200; Metabolism; Global and overview maps; Carbon metabolism | ko01210; Metabolism; Global and overview maps; 2-Oxocarboxylic acid metabolism | ko01230; Metabolism; Global and overview maps; Biosynthesis of amino acids | ko00020; Metabolism; Carbohydrate metabolism; Citrate cycle (TCA cycle) | ko00720; Metabolism;…	{At1g65930; KOG1526 NADP-dependent isocitrate dehydrogenase C Energy production and conversion ;}	{GO:0016616; oxidoreductase activity, acting on the CH-OH group of donors, NAD or NADP as acceptor; molecular_function GO:0055114; oxidation-reduction process; biological_process}	{XM_003569428.3; PREDICTED: Brachypodium distachyon cytosolic isocitrate dehydrogenase [NADP] (LOC100837485), mRNA}	{PF00180:Isocitrate/isopropylmalate dehydrogenase}
i1_LQ_CK_c7969/f1p4/1620	0.54	2.43	0.22	1.88	{BAJ90883.1; predicted protein [Hordeum vulgare subsp. vulgare]}	{NA}	{sita:101786520; - - - - -}	{NA}	{GO:0042407; cristae formation; biological_process GO:0008289; lipid binding; molecular_function GO:0006869; lipid transport; biological_process GO:0042157; lipoprotein metabolic process; biological_process GO:0061617; NA GO:0005576; NA}	{AK334924.1; Triticum aestivum cDNA, clone: WT011_I02, cultivar: Chinese Spring}	{PF01442:Apolipoprotein A1/A4/E domain PF05823:Nematode fatty acid retinoid binding protein (Gp-FAR-1) PF09769:Apolipoprotein O}
i1_LQ_CK_c79959/f1p13/1941	0.54	1.56	0.74	1.15	{BAJ87198.1; predicted protein [Hordeum vulgare subsp. vulgare]}	{sp|Q680B9|PRRP2_ARATH; Proteinaceous RNase P 2 OS=Arabidopsis thaliana GN=PRORP2 PE=1 SV=1}	{bdi:100835940; K18213 PRORP proteinaceous RNase P 3.1.26.5 ko03013; Genetic Information Processing; Translation; RNA transport}	{At2g32230; KOG1347 Uncharacterized membrane protein, predicted efflux pump R General function prediction only ;}	{NA}	{AK365296.1; Hordeum vulgare subsp. vulgare mRNA for predicted protein, complete cds, clone: NIASHv2033D10}	{NA}
i1_LQ_CK_c80204/f1p1/1961	0.48	2.04	0.8	1.3	{XP_003572207.1; PREDICTED: uncharacterized protein LOC100828906 [Brachypodium distachyon]}	{NA}	{pmum:103342472; - - - - -}	{NA}	{NA}	{AK366929.1; Hordeum vulgare subsp. vulgare mRNA for predicted protein, complete cds, clone: NIASHv2048J04}	{NA}
i1_LQ_CK_c80430/f1p2/1916	5.88	19.03	9.31	20.74	{XP_006649710.1; PREDICTED: uncharacterized protein LOC102721815 [Oryza brachyantha]}	{NA}	{obr:102721815; - - - - -}	{NA}	{NA}	{XM_003558341.3; PREDICTED: Brachypodium distachyon uncharacterized LOC100825757 (LOC100825757), mRNA}	{NA}
i1_LQ_CK_c80463/f1p0/1975	1.59	12.34	1.78	5.5	{BAJ98638.1; predicted protein [Hordeum vulgare subsp. vulgare]}	{sp|Q9SKT1|ERF53_ARATH; Ethylene-responsive transcription factor ERF053 OS=Arabidopsis thaliana GN=ERF053 PE=1 SV=1}	{sita:101777340; - - - - -}	{NA}	{NA}	{AK367435.1; Hordeum vulgare subsp. vulgare mRNA for predicted protein, complete cds, clone: NIASHv2057D07}	{NA}
i1_LQ_CK_c8078/f1p5/2042	1.44	39.88	3.77	17.35	{EAY98243.1; hypothetical protein OsI_20153 [Oryza sativa Indica Group]}	{NA}	{sbi:SORBI_09g022010; - - - - -}	{NA}	{NA}	{AK332328.1; Triticum aestivum cDNA, clone: WT003_L13, cultivar: Chinese Spring}	{NA}
i1_LQ_CK_c81523/f1p1/1500	0.22	4	0.51	4.18	{AEV91193.1; MYB-related protein [Aegilops tauschii]}	{sp|B4FT40|SMH2_MAIZE; Single myb histone 2 OS=Zea mays GN=SMH2 PE=2 SV=1}	{dosa:Os01t0589300-01; K09422 MYBP myb proto-oncogene protein, plant - -}	{NA}	{GO:0000786; nucleosome; cellular_component GO:0003677; DNA binding; molecular_function GO:0005634; nucleus; cellular_component GO:0006334; nucleosome assembly; biological_process}	{AK334835.1; Triticum aestivum cDNA, clone: WT011_D14, cultivar: Chinese Spring}	{PF00538:linker histone H1 and H5 family}
i1_LQ_CK_c81608/f1p2/1996	2.08	4.95	2	4.82	{AGW81780.1; autophagy-related protein 4b [Triticum aestivum]}	{sp|Q2XPP4|ATG4B_ORYSI; Cysteine protease ATG4B OS=Oryza sativa subsp. indica GN=ATG4B PE=1 SV=2}	{sita:101753763; K08342 ATG4 cysteine protease ATG4 3.4.22.- ko04140; Cellular Processes; Transport and catabolism; Autophagy - animal | ko04138; Cellular Processes; Transport and catabolism; Autophagy - yeast}	{At3g59950; KOG2674 Cysteine protease required for autophagy - Apg4p/Aut2p ZU Cytoskeleton ; Intracellular trafficking, secretion, and vesicular transport ;}	{NA}	{AK333422.1; Triticum aestivum cDNA, clone: WT006_G24, cultivar: Chinese Spring}	{NA}
i1_LQ_CK_c81825/f1p5/1639	5.84	17.03	7.42	14.61	{EMT26783.1; hypothetical protein F775_17755 [Aegilops tauschii]}	{NA}	{ats:F775_17755; - - - - -}	{NA}	{NA}	{NA}	{NA}
i1_LQ_CK_c81923/f1p0/1740	0.26	2.45	0.67	1.15	{NA}	{NA}	{NA}	{NA}	{NA}	{NA}	{NA}
i1_LQ_CK_c82090/f1p4/1748	1.38	3.34	1.76	4.85	{XP_010229306.1; PREDICTED: mitochondrial inner membrane protein OXA1-like [Brachypodium distachyon]}	{sp|Q9SKD3|OXA1L_ARATH; Mitochondrial inner membrane protein OXA1-like OS=Arabidopsis thaliana GN=OXA1L PE=2 SV=1}	{bdi:100821785; K03217 yidC, spoIIIJ, OXA1, ccfA YidC/Oxa1 family membrane protein insertase - ko03060; Genetic Information Processing; Folding, sorting and degradation; Protein export | ko03070; Environmental Information Processing; Membrane transport; Bacterial secretion system | ko02024; Cellular Processes; Cellular community - prokaryotes; Quorum sensing}	{At2g46470; KOG1239 Inner membrane protein translocase involved in respiratory chain assembly OU Posttranslational modification, protein turnover, chaperones ; Intracellular trafficking, secretion, and vesicular transport ;}	{GO:0051205; protein insertion into membrane; biological_process GO:0016021; integral to membrane; cellular_component}	{XM_010231004.2; PREDICTED: Brachypodium distachyon mitochondrial inner membrane protein OXA1-like (LOC100821785), mRNA}	{PF02096:60Kd inner membrane protein}
i1_LQ_CK_c82177/f1p1/1536	2.1	25.06	6.52	40.68	{NP_001304792.1; uncharacterized LOC100839725 [Brachypodium distachyon]}	{NA}	{ats:F775_09653; - - - - -}	{NA}	{GO:0005515; protein binding; molecular_function GO:0005509; calcium ion binding; molecular_function}	{AK364111.1; Hordeum vulgare subsp. vulgare mRNA for predicted protein, complete cds, clone: NIASHv2021N11}	{PF01399:PCI domain PF13499:EF-hand domain pair PF13202:EF hand PF13405:EF-hand domain PF00036:EF hand PF13833:EF-hand domain pair}
i1_LQ_CK_c88435/f1p1/1189	2.14	5.54	3.18	6.67	{XP_003580746.1; PREDICTED: 26S proteasome non-ATPase regulatory subunit 7 homolog A [Brachypodium distachyon]}	{sp|Q9C774|PSD7B_ARATH; 26S proteasome non-ATPase regulatory subunit 7 homolog B OS=Arabidopsis thaliana GN=RPN8B PE=1 SV=1}	{sita:101774422; K03038 PSMD7, RPN8 26S proteasome regulatory subunit N8 - ko03050; Genetic Information Processing; Folding, sorting and degradation; Proteasome | ko05169; Human Diseases; Infectious diseases: Viral; Epstein-Barr virus infection}	{At3g11270; KOG1556 26S proteasome regulatory complex, subunit RPN8/PSMD7 O Posttranslational modification, protein turnover, chaperones ;}	{GO:0005515; protein binding; molecular_function}	{AK355684.1; Hordeum vulgare subsp. vulgare mRNA for predicted protein, complete cds, clone: NIASHv1024E23}	{PF01398:JAB1/Mov34/MPN/PAD-1 ubiquitin protease}
i1_LQ_CK_c9477/f1p10/1616	10.42	27.09	13.04	28.21	{XP_003563166.1; PREDICTED: calreticulin [Brachypodium distachyon]}	{sp|Q9SLY8|CALR_ORYSJ; Calreticulin OS=Oryza sativa subsp. japonica GN=Os07g0246200 PE=1 SV=2}	{bdi:100841311; K08057 CALR calreticulin - ko04141; Genetic Information Processing; Folding, sorting and degradation; Protein processing in endoplasmic reticulum | ko04145; Cellular Processes; Transport and catabolism; Phagosome | ko04612; Organismal Systems; Immune system; Antigen processing and presentation | ko05166; Human Diseases; Infectious diseases: Viral; HTLV-I infection | ko05142; Human…	{At1g56340; KOG0674 Calreticulin O Posttranslational modification, protein turnover, chaperones ;}	{GO:0006270; DNA-dependent DNA replication initiation; biological_process GO:0016485; protein processing; biological_process GO:0030126; COPI vesicle coat; cellular_component GO:0007005; mitochondrion organization; biological_process GO:0005515; protein binding; molecular_function GO:0016192; vesicle-mediated transport; biological_process GO:0006886; intracellular protein transport; biological_pr…	{AK248315.1; Hordeum vulgare subsp. vulgare cDNA clone: FLbaf54e01, mRNA sequence}	{PF12519:Mitochondrial distribution and morphology protein 10 PF01080:Presenilin PF02724:CDC45-like protein PF00262:Calreticulin family PF00945:Rhabdovirus nucleocapsid protein PF06957:Coatomer (COPI) alpha subunit C-terminus PF00262:Calreticulin family}
i1_LQ_CK_c9843/f1p1/1750	3.59	29.15	5.92	21.05	{EMT23704.1; Acyl-coenzyme A oxidase 4, peroxisomal [Aegilops tauschii]}	{sp|Q96329|ACOX4_ARATH; Acyl-coenzyme A oxidase 4, peroxisomal OS=Arabidopsis thaliana GN=ACX4 PE=1 SV=1}	{bdi:100832855; K00232 E1.3.3.6, ACOX1, ACOX3 acyl-CoA oxidase 1.3.3.6 ko01212; Metabolism; Global and overview maps; Fatty acid metabolism | ko00071; Metabolism; Lipid metabolism; Fatty acid degradation | ko00592; Metabolism; Lipid metabolism; alpha-Linolenic acid metabolism | ko01040; Metabolism; Lipid metabolism; Biosynthesis of unsaturated fatty acids | ko04024; Environmental Information Proc…	{At3g51840; KOG0138 Glutaryl-CoA dehydrogenase E Amino acid transport and metabolism ;}	{GO:0016627; oxidoreductase activity, acting on the CH-CH group of donors; molecular_function GO:0008152; NA GO:0055114; oxidation-reduction process; biological_process GO:0050660; flavin adenine dinucleotide binding; molecular_function GO:0003995; acyl-CoA dehydrogenase activity; molecular_function}	{BT009431.1; Triticum aestivum clone wlmk1.pk0035.e4:fis, full insert mRNA sequence}	{PF02771:Acyl-CoA dehydrogenase, N-terminal domain PF00441:Acyl-CoA dehydrogenase, C-terminal domain PF02770:Acyl-CoA dehydrogenase, middle domain}
i1_LQ_CK_c99017/f1p0/1013	17.72	280.08	15.95	103.45	{ACJ05643.1; ferritin 1A [Triticum aestivum]}	{sp|P29036|FRI1_MAIZE; Ferritin-1, chloroplastic OS=Zea mays GN=FER1 PE=1 SV=2}	{pda:103708851; K00522 FTH1 ferritin heavy chain 1.16.3.2 ko04978; Organismal Systems; Digestive system; Mineral absorption}	{At3g56090; KOG2332 Ferritin P Inorganic ion transport and metabolism ;}	{GO:0055114; oxidation-reduction process; biological_process GO:0046872; metal ion binding; molecular_function GO:0008199; ferric iron binding; molecular_function GO:0006879; cellular iron ion homeostasis; biological_process GO:0016491; oxidoreductase activity; molecular_function}	{KM604229.1; Secale cereale ferritin-1 (Fer-1) mRNA, complete cds}	{PF00210:Ferritin-like domain PF02915:Rubrerythrin}
i1_LQ_CK_c9971/f1p1/1925	1.39	4.51	1.06	3.26	{BAK01445.1; predicted protein [Hordeum vulgare subsp. vulgare]}	{sp|Q94BN2|SPSY_ARATH; Spermine synthase OS=Arabidopsis thaliana GN=SPMS PE=1 SV=1}	{ats:F775_28687; K00797 speE, SRM spermidine synthase 2.5.1.16 ko00270; Metabolism; Amino acid metabolism; Cysteine and methionine metabolism | ko00330; Metabolism; Amino acid metabolism; Arginine and proline metabolism | ko00410; Metabolism; Metabolism of other amino acids; beta-Alanine metabolism | ko00480; Metabolism; Metabolism of other amino acids; Glutathione metabolism}	{At5g53120; KOG1562 Spermidine synthase E Amino acid transport and metabolism ;}	{GO:0008168; methyltransferase activity; molecular_function GO:0006400; tRNA modification; biological_process GO:0008176; tRNA (guanine-N7-)-methyltransferase activity; molecular_function GO:0008152; NA GO:0016645; oxidoreductase activity, acting on the CH-NH group of donors; molecular_function GO:0055114; oxidation-reduction process; biological_process}	{AK332552.1; Triticum aestivum cDNA, clone: WT004_E07, cultivar: Chinese Spring}	{PF08241:Methyltransferase domain PF05430:S-adenosyl-L-methionine-dependent methyltransferase PF02390:Putative methyltransferase }
i1_LQ_DE_c10073/f1p5/1422	5.76	23.57	9.47	12.75	{XP_003574963.1; PREDICTED: cysteine proteinase 1 [Brachypodium distachyon]}	{sp|Q10716|CYSP1_MAIZE; Cysteine proteinase 1 OS=Zea mays GN=CCP1 PE=2 SV=1}	{dosa:Os02t0469600-01; K01373 CTSF cathepsin F 3.4.22.41 ko04142; Cellular Processes; Transport and catabolism; Lysosome | ko04210; Cellular Processes; Cell growth and death; Apoptosis}	{At4g39090; KOG1542 Cysteine proteinase Cathepsin F O Posttranslational modification, protein turnover, chaperones ;}	{GO:0008234; cysteine-type peptidase activity; molecular_function GO:0006508; proteolysis; biological_process}	{AK331140.1; Triticum aestivum cDNA, clone: SET6_G07, cultivar: Chinese Spring}	{PF00112:Papain family cysteine protease}
i1_LQ_DE_c10079/f1p1/1428	0.01	0.46	0.03	0.11	{BAH91204.1; Os01g0630700 [Oryza sativa Japonica Group]}	{NA}	{sbi:SORBI_04g020125; - - - - -}	{At3g13250; KOG0987 DNA helicase PIF1/RRM3 D Cell cycle control, cell division, chromosome partitioning ;}	{NA}	{NA}	{NA}
i1_LQ_DE_c10319/f1p1/1787	0.3	1.5	0.38	1.76	{BAJ95361.1; predicted protein [Hordeum vulgare subsp. vulgare]}	{sp|Q9LN71|RING1_ARATH; E3 ubiquitin-protein ligase At1g12760 OS=Arabidopsis thaliana GN=At1g12760 PE=1 SV=1}	{sita:101764972; - - - - -}	{At4g32600; KOG0800 FOG: Predicted E3 ubiquitin ligase O Posttranslational modification, protein turnover, chaperones ;}	{GO:0004842; ubiquitin-protein ligase activity; molecular_function GO:0046872; metal ion binding; molecular_function GO:0005680; anaphase-promoting complex; cellular_component GO:0008270; zinc ion binding; molecular_function GO:0005515; protein binding; molecular_function}	{AK364158.1; Hordeum vulgare subsp. vulgare mRNA for predicted protein, complete cds, clone: NIASHv2022D18}	{PF17123:RING-like zinc finger PF13639:Ring finger domain PF14634:zinc-RING finger domain PF00097:Zinc finger, C3HC4 type (RING finger) PF12861:Anaphase-promoting complex subunit 11 RING-H2 finger PF12678:RING-H2 zinc finger domain}
i1_LQ_DE_c10320/f2p9/1977	0.37	4.44	0.94	1.93	{BAJ93831.1; predicted protein [Hordeum vulgare subsp. vulgare]}	{sp|Q9SR13|FLK_ARATH; Flowering locus K homology domain OS=Arabidopsis thaliana GN=FLK PE=1 SV=1}	{sita:101760669; K21444 - - - -}	{At3g04610; KOG2190 PolyC-binding proteins alphaCP-1 and related KH domain proteins AR RNA processing and modification ; General function prediction only ;}	{GO:0003723; RNA binding; molecular_function}	{AK331983.1; Triticum aestivum cDNA, clone: WT002_N17, cultivar: Chinese Spring}	{PF13184:NusA-like KH domain PF07650:KH domain PF00013:KH domain}
i1_LQ_DE_c10336/f1p12/1999	0.02	1.71	0.16	0.88	{XP_003570270.1; PREDICTED: vacuolar amino acid transporter 1 [Brachypodium distachyon]}	{sp|P47082|AVT1_YEAST; Vacuolar amino acid transporter 1 OS=Saccharomyces cerevisiae (strain ATCC 204508 / S288c) GN=AVT1 PE=1 SV=1}	{obr:102703660; K15015 SLC32A, VGAT solute carrier family 32 (vesicular inhibitory amino acid transporter) - ko04727; Organismal Systems; Nervous system; GABAergic synapse | ko04723; Organismal Systems; Nervous system; Retrograde endocannabinoid signaling | ko04721; Organismal Systems; Nervous system; Synaptic vesicle cycle | ko05032; Human Diseases; Substance dependence; Morphine addiction | ko0…	{At5g02180; KOG1303 Amino acid transporters E Amino acid transport and metabolism ;}	{NA}	{XM_003570222.3; PREDICTED: Brachypodium distachyon vacuolar amino acid transporter 1 (LOC100845904), mRNA}	{NA}
i1_LQ_DE_c10392/f1p4/1520	3.33	28.37	1.86	11.02	{EMS56628.1; hypothetical protein TRIUR3_20251 [Triticum urartu]}	{NA}	{bdi:100836371; - - - - -}	{NA}	{NA}	{AK366084.1; Hordeum vulgare subsp. vulgare mRNA for predicted protein, complete cds, clone: NIASHv2040E03}	{NA}
i1_LQ_DE_c10476/f1p2/1858	0.3	1.61	0.4	0.96	{BAK00674.1; predicted protein [Hordeum vulgare subsp. vulgare]}	{sp|Q9SMT7|4CLLA_ARATH; Oxalate--CoA ligase OS=Arabidopsis thaliana GN=AAE3 PE=1 SV=1}	{sita:101782502; - - - - -}	{At3g48990; KOG1176 Acyl-CoA synthetase I Lipid transport and metabolism ;}	{GO:0003824; NA GO:0008152; NA}	{AK362027.1; Hordeum vulgare subsp. vulgare mRNA for predicted protein, complete cds, clone: NIASHv2001O18}	{PF00501:AMP-binding enzyme}
i1_LQ_DE_c10673/f3p1/1616	8.33	40.41	16.47	40.95	{BAJ86460.1; predicted protein [Hordeum vulgare subsp. vulgare]}	{sp|Q9FDW1|MYB44_ARATH; Transcription factor MYB44 OS=Arabidopsis thaliana GN=MYB44 PE=2 SV=1}	{sita:101754396; K09422 MYBP myb proto-oncogene protein, plant - -}	{At4g37260; KOG0048 Transcription factor, Myb superfamily K Transcription ;}	{GO:0006338; chromatin remodeling; biological_process GO:0005634; nucleus; cellular_component GO:0003676; nucleic acid binding; molecular_function GO:0005524; ATP binding; molecular_function GO:0016818; hydrolase activity, acting on acid anhydrides, in phosphorus-containing anhydrides; molecular_function}	{AK355241.1; Hordeum vulgare subsp. vulgare mRNA for predicted protein, complete cds, clone: NIASHv1018A13}	{PF09111:SLIDE}
i1_LQ_DE_c10752/f1p6/1811	1.04	5.85	1.69	2.73	{BAJ95996.1; predicted protein [Hordeum vulgare subsp. vulgare]}	{sp|Q93VB2|AT18A_ARATH; Autophagy-related protein 18a OS=Arabidopsis thaliana GN=ATG18A PE=1 SV=1}	{osa:4326829; - - - - -}	{At3g62770; KOG2111 Uncharacterized conserved protein, contains WD40 repeats S Function unknown ;}	{GO:0005515; protein binding; molecular_function GO:0003676; nucleic acid binding; molecular_function GO:0005634; nucleus; cellular_component}	{AK331612.1; Triticum aestivum cDNA, clone: WT007_O24, cultivar: Chinese Spring}	{PF00400:WD domain, G-beta repeat PF03178:CPSF A subunit region}
i1_LQ_DE_c10805/f1p9/1497	1.17	2.91	0.97	2.23	{AAS58480.1; phosphatidylserine decarboxylase [Triticum monococcum]}	{sp|Q10T43|PSD1_ORYSJ; Phosphatidylserine decarboxylase proenzyme 1, mitochondrial OS=Oryza sativa subsp. japonica GN=PSD1 PE=2 SV=1}	{bdi:100843712; K01613 psd, PISD phosphatidylserine decarboxylase 4.1.1.65 ko00564; Metabolism; Lipid metabolism; Glycerophospholipid metabolism}	{At4g16700; KOG2420 Phosphatidylserine decarboxylase I Lipid transport and metabolism ;}	{GO:0004609; phosphatidylserine decarboxylase activity; molecular_function GO:0008654; phospholipid biosynthetic process; biological_process}	{XM_003558989.3; PREDICTED: Brachypodium distachyon phosphatidylserine decarboxylase proenzyme 1, mitochondrial (LOC100843712), mRNA}	{PF02666:Phosphatidylserine decarboxylase}
i1_LQ_DE_c10856/f1p14/1963	1.39	7.17	0.82	14.51	{BAK05230.1; predicted protein [Hordeum vulgare subsp. vulgare]}	{sp|Q54GU0|ARSB_DICDI; Putative transporter arsB OS=Dictyostelium discoideum GN=arsB PE=2 SV=1}	{bdi:100827616; - - - - -}	{At1g02260; KOG2639 Sodium sulfate symporter and related arsenite permeases P Inorganic ion transport and metabolism ;}	{NA}	{AK334783.1; Triticum aestivum cDNA, clone: WT011_B01, cultivar: Chinese Spring}	{NA}
i1_LQ_DE_c10973/f1p10/1616	0.36	2.08	0.8	4.37	{XP_015631986.1; PREDICTED: F-box protein At4g00755 [Oryza sativa Japonica Group]}	{sp|Q8LG03|FB345_ARATH; F-box protein At4g00755 OS=Arabidopsis thaliana GN=At4g00755 PE=2 SV=1}	{dosa:Os03t0116800-01; - - - - -}	{NA}	{GO:0005515; protein binding; molecular_function}	{AK353971.1; Hordeum vulgare subsp. vulgare mRNA for predicted protein, complete cds, clone: NIASHv1004C14}	{PF12937:F-box-like}
i1_LQ_DE_c11723/f1p5/1729	0.36	7.53	0.2	8.74	{XP_003557806.1; PREDICTED: uncharacterized WD repeat-containing protein C2A9.03-like isoform X1 [Brachypodium distachyon]}	{sp|Q9Y7K5|YGI3_SCHPO; Uncharacterized WD repeat-containing protein C2A9.03 OS=Schizosaccharomyces pombe (strain 972 / ATCC 24843) GN=SPBC2A9.03 PE=4 SV=2}	{bdi:100829527; - - - - -}	{NA}	{GO:0005515; protein binding; molecular_function}	{XM_003557758.3; PREDICTED: Brachypodium distachyon uncharacterized WD repeat-containing protein C2A9.03-like (LOC100829527), transcript variant X1, mRNA}	{PF00400:WD domain, G-beta repeat}
i1_LQ_DE_c11746/f1p2/1887	1.4	6.32	1.84	4.62	{EMT23704.1; Acyl-coenzyme A oxidase 4, peroxisomal [Aegilops tauschii]}	{sp|Q96329|ACOX4_ARATH; Acyl-coenzyme A oxidase 4, peroxisomal OS=Arabidopsis thaliana GN=ACX4 PE=1 SV=1}	{bdi:100832855; K00232 E1.3.3.6, ACOX1, ACOX3 acyl-CoA oxidase 1.3.3.6 ko01212; Metabolism; Global and overview maps; Fatty acid metabolism | ko00071; Metabolism; Lipid metabolism; Fatty acid degradation | ko00592; Metabolism; Lipid metabolism; alpha-Linolenic acid metabolism | ko01040; Metabolism; Lipid metabolism; Biosynthesis of unsaturated fatty acids | ko04024; Environmental Information Proc…	{At3g51840; KOG0138 Glutaryl-CoA dehydrogenase E Amino acid transport and metabolism ;}	{GO:0055114; oxidation-reduction process; biological_process GO:0050660; flavin adenine dinucleotide binding; molecular_function GO:0003995; acyl-CoA dehydrogenase activity; molecular_function GO:0008152; NA GO:0016627; oxidoreductase activity, acting on the CH-CH group of donors; molecular_function}	{BT009431.1; Triticum aestivum clone wlmk1.pk0035.e4:fis, full insert mRNA sequence}	{PF00441:Acyl-CoA dehydrogenase, C-terminal domain PF02771:Acyl-CoA dehydrogenase, N-terminal domain PF02770:Acyl-CoA dehydrogenase, middle domain}
i1_LQ_DE_c11781/f3p10/1469	1.33	10.88	2.29	17.7	{BAJ98353.1; predicted protein [Hordeum vulgare subsp. vulgare]}	{sp|Q9LFR7|CXE17_ARATH; Probable carboxylesterase 17 OS=Arabidopsis thaliana GN=CXE17 PE=2 SV=1}	{bdi:100828228; - - - - -}	{At5g16080; KOG1515 Arylacetamide deacetylase V Defense mechanisms ;}	{GO:0005576; NA GO:0009058; biosynthetic process; biological_process GO:0047746; chlorophyllase activity; molecular_function GO:0016787; hydrolase activity; molecular_function GO:0008152; NA GO:0016788; hydrolase activity, acting on ester bonds; molecular_function GO:0015996; chlorophyll catabolic process; biological_process}	{AK335452.1; Triticum aestivum cDNA, clone: WT012_P01, cultivar: Chinese Spring}	{PF12740:Chlorophyllase enzyme PF07859:alpha/beta hydrolase fold PF00975:Thioesterase domain PF10503:Esterase PHB depolymerase PF01738:Dienelactone hydrolase family}
i1_LQ_DE_c11972/f1p0/1901	0.21	0.9	0.15	0.49	{EMS48921.1; hypothetical protein TRIUR3_25454 [Triticum urartu]}	{sp|Q9C8M1|PT153_ARATH; Probable sugar phosphate/phosphate translocator At1g53660 OS=Arabidopsis thaliana GN=At1g53660 PE=3 SV=2}	{pda:103705588; - - - - -}	{At1g53660; KOG1441 Glucose-6-phosphate/phosphate and phosphoenolpyruvate/phosphate antiporter GE Carbohydrate transport and metabolism ; Amino acid transport and metabolism ;}	{NA}	{XM_003571309.3; PREDICTED: Brachypodium distachyon probable sugar phosphate/phosphate translocator At3g14410 (LOC100836258), mRNA}	{NA}
i1_LQ_DE_c11995/f1p5/1945	0.2	1.12	0.19	0.53	{XP_003580758.1; PREDICTED: uncharacterized protein LOC100829257 [Brachypodium distachyon]}	{NA}	{sita:101780634; - - - - -}	{At5g39590; KOG4636 Uncharacterized conserved protein with TLDc domain S Function unknown ;}	{NA}	{XM_003580710.3; PREDICTED: Brachypodium distachyon uncharacterized LOC100829257 (LOC100829257), mRNA}	{NA}
i1_LQ_DE_c12356/f1p5/1587	3.48	8.99	1.94	14.64	{BAK03670.1; predicted protein [Hordeum vulgare subsp. vulgare]}	{sp|Q8L733|Y4121_ARATH; Putative transferase At4g12130, mitochondrial OS=Arabidopsis thaliana GN=At4g12130 PE=1 SV=1}	{bdi:100830689; - - - - -}	{At4g12130; KOG2929 Transcription factor, component of CCR4 transcriptional complex K Transcription ;}	{NA}	{AK372472.1; Hordeum vulgare subsp. vulgare mRNA for predicted protein, complete cds, clone: NIASHv3002N18}	{NA}
i1_LQ_DE_c12389/f1p7/1951	0.49	4.78	1.23	3.64	{XP_003569901.1; PREDICTED: uncharacterized protein LOC100837263 [Brachypodium distachyon]}	{NA}	{ats:F775_27047; - - - - -}	{NA}	{NA}	{AK331028.1; Triticum aestivum cDNA, clone: SET5_O08, cultivar: Chinese Spring}	{NA}
i1_LQ_DE_c12444/f1p17/1876	0.17	0.98	0.3	1.27	{EMS53615.1; hypothetical protein TRIUR3_11629 [Triticum urartu]}	{NA}	{bdi:100824226; - - - - -}	{NA}	{GO:0006281; DNA repair; biological_process GO:0015031; protein transport; biological_process GO:0030123; AP-3 adaptor complex; cellular_component}	{XM_014896914.1; PREDICTED: Brachypodium distachyon uncharacterized LOC100824226 (LOC100824226), transcript variant X2, mRNA}	{PF06375:Bovine leukaemia virus receptor (BLVR) PF14631:Fanconi anaemia protein FancD2 nuclease}
i1_LQ_DE_c12725/f1p27/2144	7.98	41.03	2.81	32.69	{EMS62830.1; putative protein phosphatase 2C 6 [Triticum urartu]}	{sp|Q0JLP9|P2C06_ORYSJ; Probable protein phosphatase 2C 6 OS=Oryza sativa subsp. japonica GN=Os01g0583100 PE=1 SV=1}	{osa:4324201; K14497 PP2C protein phosphatase 2C 3.1.3.16 ko04016; Environmental Information Processing; Signal transduction; MAPK signaling pathway - plant | ko04075; Environmental Information Processing; Signal transduction; Plant hormone signal transduction | ko04931; Human Diseases; Endocrine and metabolic diseases; Insulin resistance}	{At1g72770; KOG0698 Serine/threonine protein phosphatase T Signal transduction mechanisms ;}	{GO:0003824; NA}	{AK333245.1; Triticum aestivum cDNA, clone: WT006_A01, cultivar: Chinese Spring}	{PF00481:Protein phosphatase 2C}
i1_LQ_DE_c12751/f2p1/1886	0.57	7.19	1.87	8.15	{XP_003562818.1; PREDICTED: polyol transporter 5-like [Brachypodium distachyon]}	{sp|Q8VZ80|PLT5_ARATH; Polyol transporter 5 OS=Arabidopsis thaliana GN=PLT5 PE=1 SV=2}	{bdi:100838875; - - - - -}	{At3g18830; KOG0254 Predicted transporter (major facilitator superfamily) R General function prediction only ;}	{GO:0022857; transmembrane transporter activity; molecular_function GO:0016021; integral to membrane; cellular_component GO:0055085; transmembrane transport; biological_process}	{BT009301.1; Triticum aestivum clone wlm1.pk0012.h1:fis, full insert mRNA sequence}	{PF07690:Major Facilitator Superfamily PF00083:Sugar (and other) transporter}
i1_LQ_DE_c12899/f1p1/1874	0.09	1.21	0.21	2.84	{EMT01252.1; hypothetical protein F775_52266 [Aegilops tauschii]}	{sp|A3BYC1|HOX25_ORYSJ; Homeobox-leucine zipper protein HOX25 OS=Oryza sativa subsp. japonica GN=HOX25 PE=2 SV=2}	{sita:101784399; K09338 HD-ZIP homeobox-leucine zipper protein - -}	{At3g01470; KOG0483 Transcription factor HEX, contains HOX and HALZ domains K Transcription ;}	{NA}	{AK356850.1; Hordeum vulgare subsp. vulgare mRNA for predicted protein, complete cds, clone: NIASHv1041A16}	{NA}
i1_LQ_DE_c12994/f1p7/1989	1.28	13.57	2.95	11.41	{CDM86341.1; unnamed protein product [Triticum aestivum]}	{sp|Q5JLP4|CKX4_ORYSJ; Cytokinin dehydrogenase 4 OS=Oryza sativa subsp. japonica GN=CKX4 PE=2 SV=1}	{dosa:Os01t0940000-01; K00279 CKX cytokinin dehydrogenase 1.5.99.12 ko00908; Metabolism; Metabolism of terpenoids and polyketides; Zeatin biosynthesis}	{At2g41510; KOG1231 Proteins containing the FAD binding domain C Energy production and conversion ;}	{GO:0009690; cytokinin metabolic process; biological_process GO:0050660; flavin adenine dinucleotide binding; molecular_function GO:0055114; oxidation-reduction process; biological_process GO:0016491; oxidoreductase activity; molecular_function GO:0019139; cytokinin dehydrogenase activity; molecular_function}	{XM_003565002.3; PREDICTED: Brachypodium distachyon cytokinin dehydrogenase 4 (LOC100826954), mRNA}	{PF01565:FAD binding domain PF09265:Cytokinin dehydrogenase 1, FAD and cytokinin binding}
i1_LQ_DE_c1313/f2p9/2082	0.87	3.21	0.57	2.28	{ADA68360.1; hsp organizing protein/stress-inducible protein [Dactylis glomerata]}	{sp|F8RP11|HSOP_WHEAT; Hsp70-Hsp90 organizing protein OS=Triticum aestivum GN=HOP PE=1 SV=1}	{obr:102699754; K09553 STIP1 stress-induced-phosphoprotein 1 - ko05020; Human Diseases; Neurodegenerative diseases; Prion diseases}	{At4g12400; KOG0548 Molecular co-chaperone STI1 O Posttranslational modification, protein turnover, chaperones ;}	{GO:0046872; metal ion binding; molecular_function GO:0005515; protein binding; molecular_function}	{FJ968747.1; Dactylis glomerata hsp organizing protein/stress-inducible protein mRNA, complete cds}	{PF13371:Tetratricopeptide repeat PF13176:Tetratricopeptide repeat PF13181:Tetratricopeptide repeat PF00515:Tetratricopeptide repeat PF13174:Tetratricopeptide repeat PF13374:Tetratricopeptide repeat PF16785:Small metal-binding protein PF13414:TPR repeat}
i1_LQ_DE_c13290/f1p113/1673	7.08	18.55	8.48	16.99	{EMS65134.1; Elongation factor 1-alpha [Triticum urartu]}	{sp|Q03033|EF1A_WHEAT; Elongation factor 1-alpha OS=Triticum aestivum GN=TEF1 PE=2 SV=1}	{ats:F775_26373; K03231 EEF1A elongation factor 1-alpha - ko03013; Genetic Information Processing; Translation; RNA transport | ko05134; Human Diseases; Infectious diseases: Bacterial; Legionellosis}	{At1g07940; KOG0052 Translation elongation factor EF-1 alpha/Tu J Translation, ribosomal structure and biogenesis ;}	{GO:0015948; methanogenesis; biological_process GO:0005525; GTP binding; molecular_function GO:0055114; oxidation-reduction process; biological_process}	{XM_003558411.3; PREDICTED: Brachypodium distachyon elongation factor 1-alpha (LOC100822789), mRNA}	{PF03144:Elongation factor Tu domain 2 PF01926:50S ribosome-binding GTPase PF02662:Methyl-viologen-reducing hydrogenase, delta subunit}
i1_LQ_DE_c13335/f1p1/1840	0.65	2.28	1.26	3.21	{XP_015631321.1; PREDICTED: replication protein A 70 kDa DNA-binding subunit B isoform X3 [Oryza sativa Japonica Group]}	{NA}	{NA}	{NA}	{NA}	{NA}	{NA}
i1_LQ_DE_c13337/f1p2/1731	1.02	6.39	1.15	2.65	{XP_014754476.1; PREDICTED: dnaJ protein P58IPK homolog isoform X2 [Brachypodium distachyon]}	{sp|Q5JNB5|DJC15_ORYSJ; DnaJ protein P58IPK homolog B OS=Oryza sativa subsp. japonica GN=P58B PE=1 SV=1}	{osa:4327812; K09523 DNAJC3 DnaJ homolog subfamily C member 3 - ko04141; Genetic Information Processing; Folding, sorting and degradation; Protein processing in endoplasmic reticulum | ko05164; Human Diseases; Infectious diseases: Viral; Influenza A}	{At5g03160; KOG0550 Molecular chaperone (DnaJ superfamily) O Posttranslational modification, protein turnover, chaperones ;}	{GO:0046983; protein dimerization activity; molecular_function GO:0005515; protein binding; molecular_function}	{XM_014898991.1; PREDICTED: Brachypodium distachyon dnaJ protein P58IPK homolog (LOC100820991), transcript variant X3, mRNA}	{PF14863:Alkyl sulfatase dimerisation PF13371:Tetratricopeptide repeat PF13414:TPR repeat PF13181:Tetratricopeptide repeat PF13174:Tetratricopeptide repeat PF00515:Tetratricopeptide repeat}
i1_LQ_DE_c13347/f1p1/1991	0.68	3.8	1.41	6.49	{EMT05303.1; EH domain-containing protein 1 [Aegilops tauschii]}	{sp|Q94CF0|EHD1_ARATH; EH domain-containing protein 1 OS=Arabidopsis thaliana GN=EHD1 PE=1 SV=1}	{bdi:100827353; K12483 EHD1 EH domain-containing protein 1 - ko04144; Cellular Processes; Transport and catabolism; Endocytosis}	{At3g20290; KOG1954 Endocytosis/signaling protein EHD1 TU Signal transduction mechanisms ; Intracellular trafficking, secretion, and vesicular transport ;}	{GO:0007264; small GTPase mediated signal transduction; biological_process GO:0002949; NA GO:0005525; GTP binding; molecular_function}	{AK334308.1; Triticum aestivum cDNA, clone: WT009_J03, cultivar: Chinese Spring}	{PF02367:Threonylcarbamoyl adenosine biosynthesis protein TsaE PF01926:50S ribosome-binding GTPase PF08477:Ras of Complex, Roc, domain of DAPkinase}
i1_LQ_DE_c13384/f1p1/1421	1.7	4.33	1.23	3.46	{XP_010237900.1; PREDICTED: uncharacterized protein LOC100824218 isoform X1 [Brachypodium distachyon]}	{sp|Q99JH1|RP25L_MOUSE; Ribonuclease P protein subunit p25-like protein OS=Mus musculus GN=Rpp25l PE=1 SV=1}	{pop:POPTR_0002s06670g; - - - - -}	{At1g76010; KOG2567 Uncharacterized conserved protein S Function unknown ;}	{GO:0005634; nucleus; cellular_component GO:0003676; nucleic acid binding; molecular_function GO:0008033; tRNA processing; biological_process GO:0004526; ribonuclease P activity; molecular_function}	{XM_010239598.2; PREDICTED: Brachypodium distachyon uncharacterized LOC100824218 (LOC100824218), transcript variant X1, mRNA}	{PF01918:Alba PF12328:Rpp20 subunit of nuclear RNase MRP and P}
i1_LQ_DE_c13391/f1p4/1948	0.82	2.16	0.76	1.44	{BAK03183.1; predicted protein [Hordeum vulgare subsp. vulgare]}	{sp|B9DFS6|SNX2B_ARATH; Sorting nexin 2B OS=Arabidopsis thaliana GN=SNX2B PE=1 SV=1}	{sita:101783608; - - - - -}	{At5g07120; KOG2273 Membrane coat complex Retromer, subunit VPS5/SNX1, Sorting nexins, and related PX domain-containing proteins U Intracellular trafficking, secretion, and vesicular transport ;}	{GO:0035091; phosphatidylinositol binding; molecular_function}	{AK371985.1; Hordeum vulgare subsp. vulgare mRNA for predicted protein, complete cds, clone: NIASHv2144H24}	{PF00787:PX domain}
i1_LQ_DE_c13407/f1p8/1524	13.5	37.08	17.24	24.37	{XP_003579747.1; PREDICTED: uncharacterized protein LOC100825987 [Brachypodium distachyon]}	{sp|Q99JH1|RP25L_MOUSE; Ribonuclease P protein subunit p25-like protein OS=Mus musculus GN=Rpp25l PE=1 SV=1}	{obr:102710198; K14525 RPP25 ribonucleases P/MRP protein subunit RPP25 3.1.26.5 ko03013; Genetic Information Processing; Translation; RNA transport | ko03008; Genetic Information Processing; Translation; Ribosome biogenesis in eukaryotes}	{At1g76010; KOG2567 Uncharacterized conserved protein S Function unknown ;}	{GO:0003676; nucleic acid binding; molecular_function GO:0005634; nucleus; cellular_component GO:0008033; tRNA processing; biological_process GO:0004526; ribonuclease P activity; molecular_function}	{XM_003579699.3; PREDICTED: Brachypodium distachyon uncharacterized LOC100825987 (LOC100825987), mRNA}	{PF12328:Rpp20 subunit of nuclear RNase MRP and P PF01918:Alba}
i1_LQ_DE_c13416/f1p1/1419	0.79	5.94	1.36	13.77	{BAK07876.1; predicted protein [Hordeum vulgare subsp. vulgare]}	{NA}	{NA}	{NA}	{NA}	{AK376681.1; Hordeum vulgare subsp. vulgare mRNA for predicted protein, complete cds, clone: NIASHv3131J05}	{NA}
i1_LQ_DE_c13454/f1p0/1624	0.77	3.09	0.79	2.75	{EMT05522.1; Vacuolar cation/proton exchanger 1b [Aegilops tauschii]}	{sp|Q5TKG3|CAX1B_ORYSJ; Vacuolar cation/proton exchanger 1b OS=Oryza sativa subsp. japonica GN=CAX1b PE=2 SV=1}	{sita:101786815; K07300 chaA, CAX Ca2+:H+ antiporter - -}	{At2g38170; KOG1397 Ca2+/H+ antiporter VCX1 and related proteins P Inorganic ion transport and metabolism ;}	{GO:0016021; integral to membrane; cellular_component GO:0055085; transmembrane transport; biological_process}	{XM_003581548.3; PREDICTED: Brachypodium distachyon vacuolar cation/proton exchanger 1b-like (LOC100835503), mRNA}	{PF01699:Sodium/calcium exchanger protein}
i1_LQ_DE_c13500/f1p4/1523	3.59	20.25	7.52	23.46	{ACG34647.1; pyruvate dehydrogenase E1 component subunit beta [Zea mays]}	{sp|P52904|ODPB_PEA; Pyruvate dehydrogenase E1 component subunit beta, mitochondrial OS=Pisum sativum PE=2 SV=1}	{var:108321718; K00162 PDHB, pdhB pyruvate dehydrogenase E1 component beta subunit 1.2.4.1 ko01200; Metabolism; Global and overview maps; Carbon metabolism | ko00010; Metabolism; Carbohydrate metabolism; Glycolysis / Gluconeogenesis | ko00020; Metabolism; Carbohydrate metabolism; Citrate cycle (TCA cycle) | ko00620; Metabolism; Carbohydrate metabolism; Pyruvate metabolism | ko04066; Environmental…	{Hs20469608; KOG0524 Pyruvate dehydrogenase E1, beta subunit C Energy production and conversion ;}	{NA}	{AK362112.1; Hordeum vulgare subsp. vulgare mRNA for predicted protein, complete cds, clone: NIASHv2002I06}	{NA}
i1_LQ_DE_c13791/f1p5/1993	2.46	8.76	1.29	8.37	{BAJ97125.1; predicted protein [Hordeum vulgare subsp. vulgare]}	{NA}	{sbi:SORBI_02g024000; - - - - -}	{NA}	{NA}	{XM_003578027.3; PREDICTED: Brachypodium distachyon uncharacterized LOC100824338 (LOC100824338), mRNA}	{NA}
i1_LQ_DE_c13847/f1p0/1551	1.21	3.08	1.23	1.91	{XP_003574211.1; PREDICTED: zinc finger HIT domain-containing protein 2 isoform X1 [Brachypodium distachyon]}	{sp|Q9UHR6|ZNHI2_HUMAN; Zinc finger HIT domain-containing protein 2 OS=Homo sapiens GN=ZNHIT2 PE=1 SV=1}	{ats:F775_15420; - - - - -}	{At5g63830; KOG4317 Predicted Zn-finger protein S Function unknown ;}	{GO:0016151; nickel ion binding; molecular_function GO:0006464; protein modification process; biological_process}	{AK249240.1; Hordeum vulgare subsp. vulgare cDNA clone: FLbaf32o21, mRNA sequence}	{PF01155:Hydrogenase/urease nickel incorporation, metallochaperone, hypA}
i1_LQ_DE_c13899/f1p27/1983	19.42	159.5	4.65	39.98	{BAJ95120.1; predicted protein [Hordeum vulgare subsp. vulgare]}	{sp|P48522|TCMO_CATRO; Trans-cinnamate 4-monooxygenase OS=Catharanthus roseus GN=CYP73A4 PE=2 SV=1}	{ini:109162834; K00487 CYP73A trans-cinnamate 4-monooxygenase 1.14.13.11 ko01220; Metabolism; Global and overview maps; Degradation of aromatic compounds | ko00360; Metabolism; Amino acid metabolism; Phenylalanine metabolism | ko00130; Metabolism; Metabolism of cofactors and vitamins; Ubiquinone and other terpenoid-quinone biosynthesis | ko00940; Metabolism; Biosynthesis of other secondary metabo…	{At2g30490; KOG0156 Cytochrome P450 CYP2 subfamily Q Secondary metabolites biosynthesis, transport and catabolism ;}	{GO:0020037; heme binding; molecular_function GO:0005506; iron ion binding; molecular_function GO:0016705; oxidoreductase activity, acting on paired donors, with incorporation or reduction of molecular oxygen; molecular_function GO:0055114; oxidation-reduction process; biological_process}	{AK363917.1; Hordeum vulgare subsp. vulgare mRNA for predicted protein, complete cds, clone: NIASHv2020A23}	{PF00067:Cytochrome P450}
i1_LQ_DE_c13912/f1p0/1516	4.19	10.29	6.74	12.36	{BAJ96599.1; predicted protein [Hordeum vulgare subsp. vulgare]}	{sp|Q0WQX7|RBL1_ARATH; RHOMBOID-like protein 1 OS=Arabidopsis thaliana GN=RBL1 PE=2 SV=1}	{ats:F775_25969; - - - - -}	{At1g63120; KOG2289 Rhomboid family proteins T Signal transduction mechanisms ;}	{GO:0004252; serine-type endopeptidase activity; molecular_function GO:0005886; plasma membrane; cellular_component GO:0016021; integral to membrane; cellular_component GO:0000166; nucleotide binding; molecular_function GO:0015031; protein transport; biological_process GO:0046872; metal ion binding; molecular_function}	{AK362191.1; Hordeum vulgare subsp. vulgare mRNA for predicted protein, complete cds, clone: NIASHv2003D06}	{PF04144:SCAMP family PF01694:Rhomboid family PF00122:E1-E2 ATPase PF10099:Anti-sigma-K factor rskA}
i1_LQ_DE_c14188/f1p3/1420	4.99	40.88	8.87	61.76	{BAJ84853.1; predicted protein [Hordeum vulgare subsp. vulgare]}	{sp|Q9SPK4|PPCK1_ARATH; Phosphoenolpyruvate carboxylase kinase 1 OS=Arabidopsis thaliana GN=PPCK1 PE=1 SV=1}	{dosa:Os02t0625300-00; - - - - -}	{At1g08650; KOG0032 Ca2+/calmodulin-dependent protein kinase, EF-Hand protein superfamily T Signal transduction mechanisms ;}	{GO:0016020; membrane; cellular_component GO:0016773; phosphotransferase activity, alcohol group as acceptor; molecular_function GO:0005524; ATP binding; molecular_function GO:0004672; protein kinase activity; molecular_function GO:0006468; protein phosphorylation; biological_process}	{AK353634.1; Hordeum vulgare subsp. vulgare mRNA for predicted protein, complete cds, clone: NIASHv1001K24}	{PF07714:Protein tyrosine kinase PF06293:Lipopolysaccharide kinase (Kdo/WaaP) family PF00069:Protein kinase domain}
i1_LQ_DE_c14251/f1p5/1611	0.39	1.81	0.22	2.65	{BAJ90333.1; predicted protein [Hordeum vulgare subsp. vulgare]}	{sp|Q6VBB2|HFA2B_ORYSJ; Heat stress transcription factor A-2b OS=Oryza sativa subsp. japonica GN=HSFA2B PE=2 SV=1}	{bdi:100835800; K09419 HSFF heat shock transcription factor, other eukaryote - -}	{At3g22830; KOG0627 Heat shock transcription factor K Transcription ;}	{GO:0005737; cytoplasm; cellular_component GO:0016020; membrane; cellular_component GO:0006355; regulation of transcription, DNA-dependent; biological_process GO:0000776; kinetochore; cellular_component GO:0003677; DNA binding; molecular_function GO:0043565; sequence-specific DNA binding; molecular_function GO:0006914; autophagy; biological_process GO:0005634; nucleus; cellular_component GO:00085…	{KP257297.1; Triticum aestivum HSFA2h mRNA, complete cds}	{PF00447:HSF-type DNA-binding PF03310:Caulimovirus DNA-binding protein PF05837:Centromere protein H (CENP-H) PF04111:Autophagy protein Apg6 PF02183:Homeobox associated leucine zipper PF04871:Uso1 / p115 like vesicle tethering protein, C terminal region}
i1_LQ_DE_c14260/f1p2/1901	0.25	2.3	0.83	3.9	{ABF48401.1; GTP-binding protein [Triticum aestivum]}	{sp|Q8R050|ERF3A_MOUSE; Eukaryotic peptide chain release factor GTP-binding subunit ERF3A OS=Mus musculus GN=Gspt1 PE=1 SV=2}	{zma:103646667; K03267 ERF3, GSPT peptide chain release factor subunit 3 - ko03015; Genetic Information Processing; Translation; mRNA surveillance pathway}	{At1g18070; KOG0459 Polypeptide release factor 3 J Translation, ribosomal structure and biogenesis ;}	{GO:0031683; G-protein beta/gamma-subunit complex binding; molecular_function GO:0004871; signal transducer activity; molecular_function GO:0019001; guanyl nucleotide binding; molecular_function GO:0005525; GTP binding; molecular_function GO:0003924; GTPase activity; molecular_function GO:0007186; G-protein coupled receptor protein signaling pathway; biological_process}	{DQ489316.1; Triticum aestivum GTP-binding protein (GBP-1) mRNA, complete cds}	{PF03144:Elongation factor Tu domain 2 PF01926:50S ribosome-binding GTPase PF00503:G-protein alpha subunit}
i1_LQ_DE_c14281/f2p1/1723	2.04	14.74	4.55	46.05	{EEC76752.1; hypothetical protein OsI_14820 [Oryza sativa Indica Group]}	{sp|Q7XP01|P2C37_ORYSJ; Probable protein phosphatase 2C 37 OS=Oryza sativa subsp. japonica GN=Os04g0167900 PE=3 SV=2}	{egu:105043050; K14497 PP2C protein phosphatase 2C 3.1.3.16 ko04016; Environmental Information Processing; Signal transduction; MAPK signaling pathway - plant | ko04075; Environmental Information Processing; Signal transduction; Plant hormone signal transduction | ko04931; Human Diseases; Endocrine and metabolic diseases; Insulin resistance}	{At5g51760; KOG0698 Serine/threonine protein phosphatase T Signal transduction mechanisms ;}	{GO:0003824; NA}	{NM_001319750.1; Zea mays probable protein phosphatase 2C 37 (LOC103646787), mRNA}	{PF00481:Protein phosphatase 2C}
i1_LQ_DE_c14602/f1p0/1231	0.1	1.82	0.11	1.32	{EMT30445.1; LRR receptor-like serine/threonine-protein kinase FEI 1 [Aegilops tauschii]}	{sp|Q9SYM9|Y1853_ARATH; Receptor-like serine/threonine-protein kinase At1g78530 OS=Arabidopsis thaliana GN=At1g78530 PE=2 SV=1}	{ats:F775_26960; - - - - -}	{At1g78530; KOG1187 Serine/threonine protein kinase T Signal transduction mechanisms ;}	{GO:0004672; protein kinase activity; molecular_function GO:0006468; protein phosphorylation; biological_process GO:0005524; ATP binding; molecular_function}	{XM_003566284.3; PREDICTED: Brachypodium distachyon receptor-like serine/threonine-protein kinase At1g78530 (LOC100830095), mRNA}	{PF00069:Protein kinase domain PF07714:Protein tyrosine kinase}
i1_LQ_DE_c14658/f1p0/1192	0.14	1.75	0.12	0.45	{OEL13922.1; Ethylene-responsive transcription factor ERF060 [Dichanthelium oligosanthes]}	{sp|Q9C7W2|ERF61_ARATH; Ethylene-responsive transcription factor ERF061 OS=Arabidopsis thaliana GN=ERF061 PE=2 SV=1}	{sita:101784819; - - - - -}	{NA}	{NA}	{AK374132.1; Hordeum vulgare subsp. vulgare mRNA for predicted protein, complete cds, clone: NIASHv3055F04}	{NA}
i1_LQ_DE_c1485/f4p1/1932	0.43	1.35	0.83	1.97	{XP_010228835.1; PREDICTED: vacuolar protein sorting-associated protein 9A isoform X1 [Brachypodium distachyon]}	{sp|Q9LT31|VPS9A_ARATH; Vacuolar protein sorting-associated protein 9A OS=Arabidopsis thaliana GN=VPS9A PE=1 SV=1}	{bdi:100836925; K20131 RABGEF1 Rab5 GDP/GTP exchange factor - -}	{At5g09320_1; KOG2319 Vacuolar assembly/sorting protein VPS9 U Intracellular trafficking, secretion, and vesicular transport ;}	{NA}	{AK250403.1; Hordeum vulgare subsp. vulgare cDNA clone: FLbaf76k15, mRNA sequence}	{NA}
i1_LQ_DE_c14890/f1p0/1235	0.71	2.91	0.34	2.01	{NA}	{NA}	{NA}	{NA}	{NA}	{NA}	{NA}
i1_LQ_DE_c15011/f1p30/1088	0.47	3.73	0.98	25.16	{ABI20736.1; 11-beta-hydroxysteroid dehydrogenase-like protein [Triticum aestivum]}	{sp|P0DKC5|HSD1A_ARATH; 11-beta-hydroxysteroid dehydrogenase 1A OS=Arabidopsis thaliana GN=HSD1 PE=1 SV=1}	{sita:101781183; - - - - -}	{At5g50600; KOG1205 Predicted dehydrogenase Q Secondary metabolites biosynthesis, transport and catabolism ;}	{GO:0003824; NA GO:0050662; coenzyme binding; molecular_function}	{XM_003576182.3; PREDICTED: Brachypodium distachyon 11-beta-hydroxysteroid dehydrogenase 1B-like (LOC100832888), mRNA}	{PF01370:NAD dependent epimerase/dehydratase family}
i1_LQ_DE_c15102/f1p3/1336	0.04	0.65	0.08	0.74	{BAJ84853.1; predicted protein [Hordeum vulgare subsp. vulgare]}	{sp|Q9SPK4|PPCK1_ARATH; Phosphoenolpyruvate carboxylase kinase 1 OS=Arabidopsis thaliana GN=PPCK1 PE=1 SV=1}	{ats:F775_17752; - - - - -}	{At1g08650; KOG0032 Ca2+/calmodulin-dependent protein kinase, EF-Hand protein superfamily T Signal transduction mechanisms ;}	{GO:0004672; protein kinase activity; molecular_function GO:0006468; protein phosphorylation; biological_process GO:0016020; membrane; cellular_component GO:0016773; phosphotransferase activity, alcohol group as acceptor; molecular_function GO:0005524; ATP binding; molecular_function}	{AK353634.1; Hordeum vulgare subsp. vulgare mRNA for predicted protein, complete cds, clone: NIASHv1001K24}	{PF00069:Protein kinase domain PF06293:Lipopolysaccharide kinase (Kdo/WaaP) family PF07714:Protein tyrosine kinase}
i1_LQ_DE_c15236/f1p15/1319	1.3	3.52	1.28	3.22	{XP_012700886.1; PREDICTED: uncharacterized protein LOC101760287 [Setaria italica]}	{NA}	{bdi:100824651; - - - - -}	{NA}	{GO:0006914; autophagy; biological_process GO:0015078; hydrogen ion transmembrane transporter activity; molecular_function GO:0015991; ATP hydrolysis coupled proton transport; biological_process GO:0016020; membrane; cellular_component GO:0033179; proton-transporting V-type ATPase, V0 domain; cellular_component GO:0048193; Golgi vesicle transport; biological_process GO:0051082; unfolded protein b…	{XM_014896498.1; PREDICTED: Brachypodium distachyon uncharacterized LOC100824651 (LOC100824651), transcript variant X2, mRNA}	{PF01496:V-type ATPase 116kDa subunit family PF04111:Autophagy protein Apg6 PF09177:Syntaxin 6, N-terminal PF03938:Outer membrane protein (OmpH-like)}
i1_LQ_DE_c15254/f1p4/1172	0.66	6.78	0.97	3.66	{BAK03442.1; predicted protein [Hordeum vulgare subsp. vulgare]}	{sp|Q7XKE9|CLC1_ORYSJ; Clathrin light chain 1 OS=Oryza sativa subsp. japonica GN=Os04g0679100 PE=2 SV=1}	{sita:101761841; - - - - -}	{NA}	{GO:0016192; vesicle-mediated transport; biological_process GO:0006886; intracellular protein transport; biological_process GO:0005198; NA GO:0030132; clathrin coat of coated pit; cellular_component GO:0030130; clathrin coat of trans-Golgi network vesicle; cellular_component}	{AK372244.1; Hordeum vulgare subsp. vulgare mRNA for predicted protein, complete cds, clone: NIASHv2148H10}	{PF01086:Clathrin light chain}
i1_LQ_DE_c15289/f1p2/1367	6.25	17.12	8.77	11.49	{XP_003568545.1; PREDICTED: annexin D3-like [Brachypodium distachyon]}	{sp|Q9SE45|ANXD3_ARATH; Annexin D3 OS=Arabidopsis thaliana GN=ANN3 PE=2 SV=2}	{sita:101765239; - - - - -}	{At2g38760; KOG0819 Annexin U Intracellular trafficking, secretion, and vesicular transport ;}	{GO:0005509; calcium ion binding; molecular_function GO:0005544; calcium-dependent phospholipid binding; molecular_function}	{AK363736.1; Hordeum vulgare subsp. vulgare mRNA for predicted protein, partial cds, clone: NIASHv2018H24}	{PF00191:Annexin}
i1_LQ_DE_c15296/f1p30/1306	1.13	3.07	1.47	4.05	{XP_003573885.1; PREDICTED: protein HGH1 homolog [Brachypodium distachyon]}	{sp|Q9BTY7|HGH1_HUMAN; Protein HGH1 homolog OS=Homo sapiens GN=HGH1 PE=1 SV=1}	{sbi:SORBI_01g022310; - - - - -}	{At1g14300; KOG2973 Uncharacterized conserved protein S Function unknown ;}	{NA}	{AK334032.1; Triticum aestivum cDNA, clone: WT008_N12, cultivar: Chinese Spring}	{NA}
i1_LQ_DE_c15383/f1p0/1055	0.72	3.02	0.4	3.23	{ABF57924.1; MADS-box transcription factor TaAGL23 [Triticum aestivum]}	{sp|P0C5B2|MAD56_ORYSJ; MADS-box transcription factor 56 OS=Oryza sativa subsp. japonica GN=MADS56 PE=2 SV=1}	{sita:101764360; - - - - -}	{At2g45660; KOG0014 MADS box transcription factor K Transcription ;}	{GO:0006355; regulation of transcription, DNA-dependent; biological_process GO:0006260; DNA replication; biological_process GO:0070009; serine-type aminopeptidase activity; molecular_function GO:0003700; sequence-specific DNA binding transcription factor activity; molecular_function GO:0008239; dipeptidyl-peptidase activity; molecular_function GO:0005634; nucleus; cellular_component}	{DQ512340.1; Triticum aestivum MADS-box transcription factor TaAGL23 (AGL23) mRNA, complete cds}	{PF06156:Protein of unknown function (DUF972) PF10459:Peptidase S46 PF01486:K-box region}
i1_LQ_DE_c15388/f1p4/1305	0.05	10.94	0.25	7.44	{BAJ90669.1; predicted protein [Hordeum vulgare subsp. vulgare]}	{NA}	{bdi:100831635; - - - - -}	{NA}	{GO:0006914; autophagy; biological_process GO:0006260; DNA replication; biological_process GO:0043093; cytokinesis by binary fission; biological_process GO:0003700; sequence-specific DNA binding transcription factor activity; molecular_function GO:0006355; regulation of transcription, DNA-dependent; biological_process GO:0005737; cytoplasm; cellular_component GO:0043565; sequence-specific DNA bin…	{HG670306.1; Triticum aestivum chromosome 3B, genomic scaffold, cultivar Chinese Spring}	{PF06005:Protein of unknown function (DUF904) PF06156:Protein of unknown function (DUF972) PF00170:bZIP transcription factor PF04111:Autophagy protein Apg6}
i1_LQ_DE_c15628/f1p24/1257	0.49	6.31	0.17	2.2	{EMT28836.1; Putative protein phosphatase 2C 8 [Aegilops tauschii]}	{sp|Q5SN75|P2C08_ORYSJ; Probable protein phosphatase 2C 8 OS=Oryza sativa subsp. japonica GN=Os01g0656200 PE=2 SV=1}	{ats:F775_14240; - - - - -}	{At3g11410; KOG0698 Serine/threonine protein phosphatase T Signal transduction mechanisms ;}	{GO:0003824; NA}	{AK374059.1; Hordeum vulgare subsp. vulgare mRNA for predicted protein, complete cds, clone: NIASHv3052J06}	{PF00481:Protein phosphatase 2C}
i1_LQ_DE_c15774/f1p0/1249	0.56	25.68	1.78	8.12	{BAK02682.1; predicted protein [Hordeum vulgare subsp. vulgare]}	{sp|Q8GWL1|HSA32_ARATH; Protein HEAT-STRESS-ASSOCIATED 32 OS=Arabidopsis thaliana GN=HSA32 PE=2 SV=1}	{bdi:100846790; - - - - -}	{NA}	{NA}	{AK371484.1; Hordeum vulgare subsp. vulgare mRNA for predicted protein, complete cds, clone: NIASHv2135D15}	{NA}
i1_LQ_DE_c15836/f1p6/1160	49.82	254.12	16.44	201.97	{XP_010239373.1; PREDICTED: keratin-associated protein 6-2-like [Brachypodium distachyon]}	{NA}	{NA}	{NA}	{NA}	{XM_010241071.2; PREDICTED: Brachypodium distachyon keratin-associated protein 6-2-like (LOC104585101), mRNA}	{NA}
i1_LQ_DE_c15874/f1p1/1120	1.43	135	10.13	56.75	{EMT18709.1; hypothetical protein F775_32219 [Aegilops tauschii]}	{sp|A2Z1N3|TI10C_ORYSI; Protein TIFY 10c OS=Oryza sativa subsp. indica GN=TIFY10C PE=3 SV=1}	{sita:101777785; K13464 JAZ jasmonate ZIM domain-containing protein - ko04075; Environmental Information Processing; Signal transduction; Plant hormone signal transduction}	{NA}	{NA}	{AK330769.1; Triticum aestivum cDNA, clone: SET1_G18, cultivar: Chinese Spring}	{NA}
i1_LQ_DE_c15896/f1p0/1335	0.08	0.8	0.22	0.47	{CDM85197.1; unnamed protein product [Triticum aestivum]}	{NA}	{obr:102706068; - - - - -}	{NA}	{NA}	{BT009059.1; Triticum aestivum clone wdr1f.pk003.e4:fis, full insert mRNA sequence}	{NA}
i1_LQ_DE_c15994/f1p0/1092	0.65	27.54	0.77	55.32	{BAJ85882.1; predicted protein [Hordeum vulgare subsp. vulgare]}	{sp|B6UI56|OBP2B_MAIZE; Oil body-associated protein 2B OS=Zea mays GN=OBAP2B PE=2 SV=1}	{osa:4323923; - - - - -}	{NA}	{NA}	{AK364711.1; Hordeum vulgare subsp. vulgare mRNA for predicted protein, complete cds, clone: NIASHv2027M14}	{NA}
i1_LQ_DE_c16000/f1p2/1153	14.71	37.12	17.7	29.95	{EMT21170.1; Dolichyldiphosphatase 1 [Aegilops tauschii]}	{sp|Q6NLA5|LPPG_ARATH; Lipid phosphate phosphatase gamma, chloroplastic OS=Arabidopsis thaliana GN=LPPG PE=1 SV=1}	{bdi:100833734; K07252 E3.6.1.43 dolichyldiphosphatase 3.6.1.43 ko00510; Metabolism; Glycan biosynthesis and metabolism; N-Glycan biosynthesis}	{At5g03080; KOG3146 Dolichyl pyrophosphate phosphatase and related acid phosphatases I Lipid transport and metabolism ;}	{GO:0016020; membrane; cellular_component}	{AK374850.1; Hordeum vulgare subsp. vulgare mRNA for predicted protein, complete cds, clone: NIASHv3078C17}	{PF02687:FtsX-like permease family}
i1_LQ_DE_c16004/f1p0/1283	4.62	11.51	7.6	15.2	{XP_003568050.1; PREDICTED: protein LIKE COV 1-like [Brachypodium distachyon]}	{sp|F4IUE7|COV1_ARATH; Protein CONTINUOUS VASCULAR RING 1 OS=Arabidopsis thaliana GN=COV1 PE=1 SV=2}	{egu:105040823; - - - - -}	{NA}	{NA}	{XM_003568002.3; PREDICTED: Brachypodium distachyon protein LIKE COV 1-like (LOC100842745), mRNA}	{NA}
i1_LQ_DE_c17160/f1p5/1542	1.69	7.04	3.12	20.21	{BAJ95272.1; predicted protein [Hordeum vulgare subsp. vulgare]}	{sp|Q9M069|E137_ARATH; Glucan endo-1,3-beta-glucosidase 7 OS=Arabidopsis thaliana GN=At4g34480 PE=1 SV=2}	{bdi:100836097; - - - - -}	{NA}	{GO:0033014; tetrapyrrole biosynthetic process; biological_process GO:0046872; metal ion binding; molecular_function GO:0004655; porphobilinogen synthase activity; molecular_function GO:0003779; actin binding; molecular_function GO:0004553; hydrolase activity, hydrolyzing O-glycosyl compounds; molecular_function GO:0007010; cytoskeleton organization; biological_process GO:0005975; carbohydrate me…	{AK364069.1; Hordeum vulgare subsp. vulgare mRNA for predicted protein, complete cds, clone: NIASHv2021G07}	{PF01213:Adenylate cyclase associated (CAP) N terminal PF00332:Glycosyl hydrolases family 17 PF00490:Delta-aminolevulinic acid dehydratase}
i1_LQ_DE_c17632/f2p1/1755	1.01	16.4	1.08	4.75	{XP_003560553.1; PREDICTED: uncharacterized membrane protein At1g16860-like isoform X1 [Brachypodium distachyon]}	{sp|Q9FZ45|Y1686_ARATH; Uncharacterized membrane protein At1g16860 OS=Arabidopsis thaliana GN=At1g16860 PE=1 SV=1}	{bdi:100838956; - - - - -}	{NA}	{NA}	{XM_003560505.3; PREDICTED: Brachypodium distachyon uncharacterized membrane protein At1g16860-like (LOC100838956), transcript variant X1, mRNA}	{NA}
i1_LQ_DE_c17639/f6p5/1689	0.27	11.23	0.09	2.2	{CDM84982.1; unnamed protein product [Triticum aestivum]}	{sp|Q5N9N2|P2C09_ORYSJ; Probable protein phosphatase 2C 9 OS=Oryza sativa subsp. japonica GN=Os01g0846300 PE=2 SV=1}	{dosa:Os01t0846300-01; K14497 PP2C protein phosphatase 2C 3.1.3.16 ko04016; Environmental Information Processing; Signal transduction; MAPK signaling pathway - plant | ko04075; Environmental Information Processing; Signal transduction; Plant hormone signal transduction | ko04931; Human Diseases; Endocrine and metabolic diseases; Insulin resistance}	{At2g29380; KOG0698 Serine/threonine protein phosphatase T Signal transduction mechanisms ;}	{GO:0003824; NA}	{XM_003564550.3; PREDICTED: Brachypodium distachyon probable protein phosphatase 2C 9 (LOC100846587), mRNA}	{PF00481:Protein phosphatase 2C}
i1_LQ_DE_c17837/f1p6/1438	0.05	0.8	0.1	1.21	{EMT07216.1; hypothetical protein F775_17411 [Aegilops tauschii]}	{NA}	{bdi:104582952; - - - - -}	{NA}	{NA}	{HG670306.1; Triticum aestivum chromosome 3B, genomic scaffold, cultivar Chinese Spring}	{NA}
i1_LQ_DE_c17917/f1p10/1543	1.9	8.2	0.42	8.26	{XP_003566922.1; PREDICTED: SNF1-related protein kinase regulatory subunit gamma-1-like [Brachypodium distachyon]}	{sp|Q8LBB2|KING1_ARATH; SNF1-related protein kinase regulatory subunit gamma-1 OS=Arabidopsis thaliana GN=KING1 PE=1 SV=2}	{bdi:100831233; - - - - -}	{At3g48530; KOG1764 5'-AMP-activated protein kinase, gamma subunit C Energy production and conversion ;}	{NA}	{AK372867.1; Hordeum vulgare subsp. vulgare mRNA for predicted protein, complete cds, clone: NIASHv3014J03}	{NA}
i1_LQ_DE_c17995/f1p2/1707	2.09	9.04	2.16	4.55	{XP_003557875.1; PREDICTED: cytochrome P450 734A6-like [Brachypodium distachyon]}	{sp|F4IK45|C70B2_ARATH; Cytochrome P450 709B2 OS=Arabidopsis thaliana GN=CYP709B2 PE=2 SV=1}	{bdi:100823608; K20660 CYP709 cytochrome P450 family 709 - -}	{At2g46950; KOG0157 Cytochrome P450 CYP4/CYP19/CYP26 subfamilies QI Secondary metabolites biosynthesis, transport and catabolism ; Lipid transport and metabolism ;}	{GO:0020037; heme binding; molecular_function GO:0005506; iron ion binding; molecular_function GO:0016705; oxidoreductase activity, acting on paired donors, with incorporation or reduction of molecular oxygen; molecular_function GO:0055114; oxidation-reduction process; biological_process}	{XM_003557827.3; PREDICTED: Brachypodium distachyon cytochrome P450 734A6-like (LOC100823608), mRNA}	{PF00067:Cytochrome P450}
i1_LQ_DE_c18032/f1p2/1477	0.64	2.12	0.68	3.73	{CDM85187.1; unnamed protein product [Triticum aestivum]}	{sp|Q9FLS0|FB253_ARATH; F-box protein At5g07610 OS=Arabidopsis thaliana GN=At5g07610 PE=2 SV=1}	{bdi:100840603; - - - - -}	{NA}	{GO:0005515; protein binding; molecular_function}	{HG670306.1; Triticum aestivum chromosome 3B, genomic scaffold, cultivar Chinese Spring}	{PF00646:F-box domain PF12937:F-box-like}
i1_LQ_DE_c18345/f1p27/2024	1.04	6.15	1.21	3.34	{EMT02624.1; Xanthoxin dehydrogenase [Aegilops tauschii]}	{sp|F1SWA0|ZERSY_ZINZE; Zerumbone synthase OS=Zingiber zerumbet GN=ZSD1 PE=1 SV=1}	{bdi:100827045; K09841 ABA2 xanthoxin dehydrogenase 1.1.1.288 ko00906; Metabolism; Metabolism of terpenoids and polyketides; Carotenoid biosynthesis}	{At1g52340; KOG0725 Reductases with broad range of substrate specificities R General function prediction only ;}	{NA}	{AK334048.1; Triticum aestivum cDNA, clone: WT008_P18, cultivar: Chinese Spring}	{NA}
i1_LQ_DE_c18480/f1p0/1354	3.13	10.1	3.19	9.63	{BAJ99515.1; predicted protein [Hordeum vulgare subsp. vulgare]}	{sp|Q96HA7|TONSL_HUMAN; Tonsoku-like protein OS=Homo sapiens GN=TONSL PE=1 SV=2}	{dosa:Os02t0102600-01; - - - - -}	{At5g61230; KOG0504 FOG: Ankyrin repeat R General function prediction only ;}	{GO:0005515; protein binding; molecular_function}	{AK368312.1; Hordeum vulgare subsp. vulgare mRNA for predicted protein, complete cds, clone: NIASHv2071P11}	{PF13606:Ankyrin repeat PF00023:Ankyrin repeat}
i1_LQ_DE_c18613/f1p1/1932	0.35	1.49	0.18	0.68	{XP_003564435.1; PREDICTED: dihydropyrimidinase [Brachypodium distachyon]}	{sp|Q9FMP3|DPYS_ARATH; Dihydropyrimidinase OS=Arabidopsis thaliana GN=PYD2 PE=1 SV=1}	{dosa:Os01t0807900-01; K01464 DPYS, dht, hydA dihydropyrimidinase 3.5.2.2 ko00240; Metabolism; Nucleotide metabolism; Pyrimidine metabolism | ko00410; Metabolism; Metabolism of other amino acids; beta-Alanine metabolism | ko00770; Metabolism; Metabolism of cofactors and vitamins; Pantothenate and CoA biosynthesis | ko00983; Metabolism; Xenobiotics biodegradation and metabolism; Drug metabolism - …	{At5g12200; KOG2584 Dihydroorotase and related enzymes F Nucleotide transport and metabolism ;}	{GO:0016787; hydrolase activity; molecular_function}	{XM_014899016.1; PREDICTED: Brachypodium distachyon dihydropyrimidinase (LOC100846794), transcript variant X3, mRNA}	{PF01979:Amidohydrolase family}
i1_LQ_DE_c18639/f1p3/1703	0.21	1.48	0.44	6.66	{XP_010232100.1; PREDICTED: G-box-binding factor 3-like [Brachypodium distachyon]}	{sp|P42776|GBF3_ARATH; G-box-binding factor 3 OS=Arabidopsis thaliana GN=GBF3 PE=1 SV=2}	{bdi:100841034; K09060 GBF plant G-box-binding factor - -}	{NA}	{GO:0005634; nucleus; cellular_component GO:0051382; kinetochore assembly; biological_process GO:0003700; sequence-specific DNA binding transcription factor activity; molecular_function GO:0043093; cytokinesis by binary fission; biological_process GO:0010508; positive regulation of autophagy; biological_process GO:0006914; autophagy; biological_process GO:0007049; cell cycle; biological_process G…	{CT833838.1; Oryza sativa (indica cultivar-group) cDNA clone:OSIGCPI236J06, full insert sequence}	{PF04111:Autophagy protein Apg6 PF10186:Vacuolar sorting 38 and autophagy-related subunit 14 PF00170:bZIP transcription factor PF07716:Basic region leucine zipper PF01166:TSC-22/dip/bun family PF05837:Centromere protein H (CENP-H) PF06156:Protein of unknown function (DUF972) PF06005:Protein of unknown function (DUF904) PF02183:Homeobox associated leucine zipper PF04977:Septum formation initiator …
i1_LQ_DE_c18917/f2p15/1675	0.58	4.75	1.98	17.1	{EMS49562.1; hypothetical protein TRIUR3_11241 [Triticum urartu]}	{sp|Q9LVA0|BAG7_ARATH; BAG family molecular chaperone regulator 7 OS=Arabidopsis thaliana GN=BAG7 PE=1 SV=1}	{bdi:100822360; - - - - -}	{NA}	{NA}	{AK331337.1; Triticum aestivum cDNA, clone: WT007_D23, cultivar: Chinese Spring}	{NA}
i1_LQ_DE_c18980/f1p2/1465	0.22	9.08	0.17	13.78	{EMT15944.1; hypothetical protein F775_17477 [Aegilops tauschii]}	{sp|P47082|AVT1_YEAST; Vacuolar amino acid transporter 1 OS=Saccharomyces cerevisiae (strain ATCC 204508 / S288c) GN=AVT1 PE=1 SV=1}	{dosa:Os01t0597600-01; K15015 SLC32A, VGAT solute carrier family 32 (vesicular inhibitory amino acid transporter) - ko04727; Organismal Systems; Nervous system; GABAergic synapse | ko04723; Organismal Systems; Nervous system; Retrograde endocannabinoid signaling | ko04721; Organismal Systems; Nervous system; Synaptic vesicle cycle | ko05032; Human Diseases; Substance dependence; Morphine addictio…	{At5g15240; KOG1303 Amino acid transporters E Amino acid transport and metabolism ;}	{NA}	{XM_015774517.1; PREDICTED: Oryza sativa Japonica Group vacuolar amino acid transporter 1 (LOC4325959), mRNA}	{NA}
i1_LQ_DE_c19070/f1p3/1908	2.02	5.32	1.7	5.11	{XP_003562427.1; PREDICTED: transcription factor HBP-1b(c38) [Brachypodium distachyon]}	{sp|Q7X993|TGA21_ORYSJ; Transcription factor TGA2.1 OS=Oryza sativa subsp. japonica GN=TGA2.1 PE=1 SV=1}	{bdi:100822409; K14431 TGA transcription factor TGA - ko04075; Environmental Information Processing; Signal transduction; Plant hormone signal transduction}	{NA}	{GO:0003677; DNA binding; molecular_function GO:0008855; exodeoxyribonuclease VII activity; molecular_function GO:0043565; sequence-specific DNA binding; molecular_function GO:0003735; structural constituent of ribosome; molecular_function GO:0006412; translation; biological_process GO:0006355; regulation of transcription, DNA-dependent; biological_process GO:0005634; nucleus; cellular_component …	{AK363931.1; Hordeum vulgare subsp. vulgare mRNA for predicted protein, complete cds, clone: NIASHv2020D02}	{PF01632:Ribosomal protein L35 PF02601:Exonuclease VII, large subunit PF14144:Seed dormancy control PF07716:Basic region leucine zipper PF03131:bZIP Maf transcription factor PF00170:bZIP transcription factor}
i1_LQ_DE_c19200/f1p0/1397	3.25	7.87	4.67	6.76	{BAJ93843.1; predicted protein [Hordeum vulgare subsp. vulgare]}	{sp|P42698|DR111_ARATH; DNA-damage-repair/toleration protein DRT111, chloroplastic OS=Arabidopsis thaliana GN=DRT111 PE=1 SV=2}	{bdi:100831005; - - - - -}	{At1g30480; KOG1996 mRNA splicing factor A RNA processing and modification ;}	{GO:0003676; nucleic acid binding; molecular_function GO:0006886; intracellular protein transport; biological_process GO:0006605; protein targeting; biological_process GO:0005742; mitochondrial outer membrane translocase complex; cellular_component}	{AK364875.1; Hordeum vulgare subsp. vulgare mRNA for predicted protein, complete cds, clone: NIASHv2029A03}	{PF02064:MAS20 protein import receptor PF00076:RNA recognition motif. (a.k.a. RRM, RBD, or RNP domain) PF01585:G-patch domain}
i1_LQ_DE_c19284/f1p2/1798	0.04	1.44	0.01	0.66	{EMT28088.1; Alpha-1,4 glucan phosphorylase L isozyme, chloroplastic/amyloplastic [Aegilops tauschii]}	{sp|P53536|PHSL_VICFA; Alpha-1,4 glucan phosphorylase L isozyme, chloroplastic/amyloplastic OS=Vicia faba GN=PHO1 PE=2 SV=2}	{ats:F775_13590; K00688 PYG, glgP glycogen phosphorylase 2.4.1.1 ko00500; Metabolism; Carbohydrate metabolism; Starch and sucrose metabolism | ko02026; Cellular Processes; Cellular community - prokaryotes; Biofilm formation - Escherichia coli | ko04910; Organismal Systems; Endocrine system; Insulin signaling pathway | ko04922; Organismal Systems; Endocrine system; Glucagon signaling pathway | ko0…	{At3g29320; KOG2099 Glycogen phosphorylase G Carbohydrate transport and metabolism ;}	{NA}	{EU595762.1; Triticum aestivum plastid alpha-1,4-glucan phosphorylase (Pho1) mRNA, complete cds; nuclear gene for plastid product}	{NA}
i1_LQ_DE_c19457/f1p1/1949	0.86	3.17	1.62	5.39	{EMS60456.1; putative protein phosphatase 2C 52 [Triticum urartu]}	{sp|Q6L5C4|P2C52_ORYSJ; Probable protein phosphatase 2C 52 OS=Oryza sativa subsp. japonica GN=Os05g0587100 PE=2 SV=1}	{sita:101777674; K17506 PPM1L, PP2CE protein phosphatase 1L 3.1.3.16 -}	{At5g53140; KOG0698 Serine/threonine protein phosphatase T Signal transduction mechanisms ;}	{GO:0003824; NA}	{AK361457.1; Hordeum vulgare subsp. vulgare mRNA for predicted protein, complete cds, clone: NIASHv1141C12}	{PF00481:Protein phosphatase 2C}
i1_LQ_DE_c19503/f1p72/1395	0.16	1.33	0.45	1.12	{BAJ96330.1; predicted protein [Hordeum vulgare subsp. vulgare]}	{NA}	{zma:103643340; - - - - -}	{NA}	{NA}	{AK365127.1; Hordeum vulgare subsp. vulgare mRNA for predicted protein, complete cds, clone: NIASHv2031D01}	{NA}
i1_LQ_DE_c19635/f1p1/1340	1.71	4.33	2.45	3.99	{XP_003569097.2; PREDICTED: probable kinetochore protein SPC25 [Brachypodium distachyon]}	{NA}	{bdi:100824076; K11550 SPBC25, SPC25 kinetochore protein Spc25, animal type - -}	{NA}	{NA}	{NA}	{NA}
i1_LQ_DE_c19770/f1p11/1311	83.27	331.94	41.6	251.73	{EMS53768.1; Aquaporin PIP1-5 [Triticum urartu]}	{sp|Q9AR14|PIP15_MAIZE; Aquaporin PIP1-5 OS=Zea mays GN=PIP1-5 PE=2 SV=1}	{sita:101768839; K09872 PIP aquaporin PIP - -}	{At3g61430; KOG0223 Aquaporin (major intrinsic protein family) G Carbohydrate transport and metabolism ;}	{GO:0005215; NA GO:0016020; membrane; cellular_component GO:0006810; transport; biological_process}	{AK251251.1; Hordeum vulgare subsp. vulgare cDNA clone: FLbaf106p21, mRNA sequence}	{PF00230:Major intrinsic protein}
i1_LQ_DE_c20037/f1p19/1436	2.88	22.01	2.53	13.6	{EMS56628.1; hypothetical protein TRIUR3_20251 [Triticum urartu]}	{NA}	{bdi:100836371; - - - - -}	{NA}	{NA}	{AK366084.1; Hordeum vulgare subsp. vulgare mRNA for predicted protein, complete cds, clone: NIASHv2040E03}	{NA}
i1_LQ_DE_c20135/f2p2/1893	0.62	1.98	0.27	1.24	{BAJ95093.1; predicted protein [Hordeum vulgare subsp. vulgare]}	{sp|F8WKW0|UGT1_GARJA; Crocetin glucosyltransferase, chloroplastic OS=Gardenia jasminoides GN=UGT75L6 PE=1 SV=1}	{bdi:100825704; K21371 - - 2.4.1.271 -}	{At1g05560; KOG1192 UDP-glucuronosyl and UDP-glucosyl transferase GC Carbohydrate transport and metabolism ; Energy production and conversion ;}	{GO:0016758; transferase activity, transferring hexosyl groups; molecular_function GO:0008152; NA}	{AK363890.1; Hordeum vulgare subsp. vulgare mRNA for predicted protein, complete cds, clone: NIASHv2019M07}	{PF00201:UDP-glucoronosyl and UDP-glucosyl transferase PF04101:Glycosyltransferase family 28 C-terminal domain}
i1_LQ_DE_c20168/f1p3/1632	0.12	2.31	0.08	0.49	{XP_003571261.1; PREDICTED: fumarylacetoacetase [Brachypodium distachyon]}	{sp|A5PKH3|FAAA_BOVIN; Fumarylacetoacetase OS=Bos taurus GN=FAH PE=2 SV=1}	{ats:F775_30604; K01555 FAH, fahA fumarylacetoacetase 3.7.1.2 ko00350; Metabolism; Amino acid metabolism; Tyrosine metabolism | ko00643; Metabolism; Xenobiotics biodegradation and metabolism; Styrene degradation}	{At1g12050; KOG2843 Fumarylacetoacetase G Carbohydrate transport and metabolism ;}	{GO:0008152; NA GO:0003824; NA}	{XM_003571213.2; PREDICTED: Brachypodium distachyon fumarylacetoacetase (LOC100826040), mRNA}	{PF01557:Fumarylacetoacetate (FAA) hydrolase family}
i1_LQ_DE_c20188/f1p5/1830	0.75	2.41	1.54	4.18	{BAJ95983.1; predicted protein [Hordeum vulgare subsp. vulgare]}	{sp|Q54P70|Y4757_DICDI; OTU domain-containing protein DDB_G0284757 OS=Dictyostelium discoideum GN=DDB_G0284757 PE=4 SV=2}	{bdi:100841273; - - - - -}	{At5g03330; KOG2605 OTU (ovarian tumor)-like cysteine protease TO Signal transduction mechanisms ; Posttranslational modification, protein turnover, chaperones ;}	{NA}	{XM_014896729.1; PREDICTED: Brachypodium distachyon uncharacterized LOC100841273 (LOC100841273), transcript variant X5, mRNA}	{NA}
i1_LQ_DE_c20221/f1p1/1645	2.24	9.28	2.73	6.49	{BAJ89712.1; predicted protein [Hordeum vulgare subsp. vulgare]}	{sp|Q9M0N1|PUX10_ARATH; Plant UBX domain-containing protein 10 OS=Arabidopsis thaliana GN=PUX10 PE=2 SV=1}	{pda:103707710; K18726 FAF2, UBXD8 FAS-associated factor 2 - -}	{At4g10790; KOG1363 Predicted regulator of the ubiquitin pathway (contains UAS and UBX domains) T Signal transduction mechanisms ;}	{GO:0005515; protein binding; molecular_function GO:0006270; DNA-dependent DNA replication initiation; biological_process}	{AK358499.1; Hordeum vulgare subsp. vulgare mRNA for predicted protein, complete cds, clone: NIASHv1077I17}	{PF02724:CDC45-like protein PF00789:UBX domain}
i1_LQ_DE_c20331/f1p2/1803	1.52	4.38	0.99	2.23	{XP_004960945.1; PREDICTED: uncharacterized protein LOC101770650 [Setaria italica]}	{NA}	{sita:101770650; - - - - -}	{NA}	{NA}	{FP094855.1; Phyllostachys edulis cDNA clone: bphylf036h16, full insert sequence}	{NA}
i1_LQ_DE_c20412/f4p5/1918	0.99	4.33	1.35	2.45	{XP_003574361.1; PREDICTED: T-complex protein 1 subunit epsilon-like [Brachypodium distachyon]}	{sp|P54411|TCPE2_AVESA; T-complex protein 1 subunit epsilon OS=Avena sativa PE=2 SV=1}	{bdi:100840600; K09497 CCT5 T-complex protein 1 subunit epsilon - -}	{At1g24510; KOG0357 Chaperonin complex component, TCP-1 epsilon subunit (CCT5) O Posttranslational modification, protein turnover, chaperones ;}	{GO:0005524; ATP binding; molecular_function}	{XM_003574313.3; PREDICTED: Brachypodium distachyon T-complex protein 1 subunit epsilon-like (LOC100830440), mRNA}	{PF00118:TCP-1/cpn60 chaperonin family}
i1_LQ_DE_c20427/f1p6/1378	8.74	82.15	10.41	34.68	{EMT26027.1; hypothetical protein F775_31677 [Aegilops tauschii]}	{NA}	{ats:F775_31677; - - - - -}	{NA}	{NA}	{AK371021.1; Hordeum vulgare subsp. vulgare mRNA for predicted protein, complete cds, clone: NIASHv2122G08}	{NA}
i1_LQ_DE_c20480/f2p12/1440	1.93	5.02	2.59	4.83	{XP_003575156.1; PREDICTED: uncharacterized protein LOC100845213 isoform X1 [Brachypodium distachyon]}	{NA}	{ats:F775_24479; - - - - -}	{NA}	{NA}	{XM_003575108.3; PREDICTED: Brachypodium distachyon uncharacterized LOC100845213 (LOC100845213), transcript variant X1, mRNA}	{NA}
i1_LQ_DE_c20520/f1p2/1504	0.06	11.78	0.03	4.87	{BAJ97935.1; predicted protein [Hordeum vulgare subsp. vulgare]}	{NA}	{bdi:100844536; - - - - -}	{NA}	{NA}	{AK334422.1; Triticum aestivum cDNA, clone: WT009_J24, cultivar: Chinese Spring}	{NA}
i1_LQ_DE_c20726/f2p9/1537	0.43	3.01	0.32	4.18	{XP_003561584.1; PREDICTED: probable trehalose-phosphate phosphatase 9 [Brachypodium distachyon]}	{sp|Q10KF5|TPP9_ORYSJ; Probable trehalose-phosphate phosphatase 9 OS=Oryza sativa subsp. japonica GN=TPP9 PE=3 SV=1}	{bdi:100834071; K01087 otsB trehalose 6-phosphate phosphatase 3.1.3.12 ko00500; Metabolism; Carbohydrate metabolism; Starch and sucrose metabolism}	{At5g65140; KOG1050 Trehalose-6-phosphate synthase component TPS1 and related subunits G Carbohydrate transport and metabolism ;}	{GO:0003824; NA GO:0005992; trehalose biosynthetic process; biological_process}	{XM_003561536.2; PREDICTED: Brachypodium distachyon probable trehalose-phosphate phosphatase 9 (LOC100834071), mRNA}	{PF02358:Trehalose-phosphatase}
i1_LQ_DE_c20828/f1p0/1505	0.64	3.5	0.5	3	{XP_010240290.1; PREDICTED: polyprenol reductase 1 [Brachypodium distachyon]}	{sp|Q7XUH5|POED1_ORYSJ; Polyprenol reductase 1 OS=Oryza sativa subsp. japonica GN=Os04g0576800 PE=2 SV=2}	{obr:102708235; K12345 SRD5A3 3-oxo-5-alpha-steroid 4-dehydrogenase 3 [EC:1.3.1.22 1.3.1.94] 1.3.1.22,1.3.1.94 ko00140; Metabolism; Lipid metabolism; Steroid hormone biosynthesis}	{At2g16530; KOG1640 Predicted steroid reductase I Lipid transport and metabolism ;}	{GO:0016021; integral to membrane; cellular_component GO:0006629; lipid metabolic process; biological_process GO:0016627; oxidoreductase activity, acting on the CH-CH group of donors; molecular_function GO:0005737; cytoplasm; cellular_component}	{XM_010241988.2; PREDICTED: Brachypodium distachyon polyprenol reductase 1 (LOC100834872), mRNA}	{PF02544:3-oxo-5-alpha-steroid 4-dehydrogenase }
i1_LQ_DE_c20881/f1p0/1617	0.07	0.49	0.16	0.22	{BAJ96118.1; predicted protein [Hordeum vulgare subsp. vulgare]}	{sp|Q9LJG8|ASIL2_ARATH; Trihelix transcription factor ASIL2 OS=Arabidopsis thaliana GN=ASIL2 PE=2 SV=1}	{dosa:Os02t0565000-01; - - - - -}	{At3g58630; KOG4282 Transcription factor GT-2 and related proteins, contains trihelix DNA-binding/SANT domain K Transcription ;}	{GO:0005634; nucleus; cellular_component GO:0008270; zinc ion binding; molecular_function}	{AK356832.1; Hordeum vulgare subsp. vulgare mRNA for predicted protein, complete cds, clone: NIASHv1040K01}	{PF06524:NOA36 protein}
i1_LQ_DE_c20890/f1p8/1858	2.86	15.96	5.96	9.92	{BAJ84858.1; predicted protein [Hordeum vulgare subsp. vulgare]}	{sp|Q67UF5|PDI23_ORYSJ; Protein disulfide isomerase-like 2-3 OS=Oryza sativa subsp. japonica GN=PDIL2-3 PE=2 SV=1}	{sita:101781145; K09584 PDIA6, TXNDC7 protein disulfide-isomerase A6 5.3.4.1 ko04141; Genetic Information Processing; Folding, sorting and degradation; Protein processing in endoplasmic reticulum}	{At1g04980; KOG0191 Thioredoxin/protein disulfide isomerase O Posttranslational modification, protein turnover, chaperones ;}	{GO:0045454; cell redox homeostasis; biological_process}	{KT026290.1; Dasypyrum villosum protein disulphide isomerase (PDI-V) mRNA, complete cds}	{PF00085:Thioredoxin}
i1_LQ_DE_c21027/f1p1/1536	0.44	5.14	1.07	5.57	{BAJ86460.1; predicted protein [Hordeum vulgare subsp. vulgare]}	{sp|Q9FDW1|MYB44_ARATH; Transcription factor MYB44 OS=Arabidopsis thaliana GN=MYB44 PE=2 SV=1}	{sita:101754396; K09422 MYBP myb proto-oncogene protein, plant - -}	{At2g23290; KOG0048 Transcription factor, Myb superfamily K Transcription ;}	{NA}	{AK355241.1; Hordeum vulgare subsp. vulgare mRNA for predicted protein, complete cds, clone: NIASHv1018A13}	{NA}
i1_LQ_DE_c21124/f1p16/1932	0.03	0.51	0.02	0.23	{NA}	{NA}	{NA}	{NA}	{NA}	{NA}	{NA}
i1_LQ_DE_c21142/f1p0/1821	0.49	1.46	0.9	1.83	{NA}	{NA}	{NA}	{NA}	{NA}	{NA}	{NA}
i1_LQ_DE_c21152/f1p0/1507	6.8	17.51	4.6	18.44	{EMT13545.1; Proton-coupled amino acid transporter 1 [Aegilops tauschii]}	{sp|Q9SF09|ANT1_ARATH; Amino acid transporter ANT1 OS=Arabidopsis thaliana GN=ANT1 PE=1 SV=1}	{bdi:100840771; K14209 SLC36A, PAT solute carrier family 36 (proton-coupled amino acid transporter) - ko04138; Cellular Processes; Transport and catabolism; Autophagy - yeast}	{At3g11900; KOG1304 Amino acid transporters E Amino acid transport and metabolism ;}	{NA}	{AK360534.1; Hordeum vulgare subsp. vulgare mRNA for predicted protein, complete cds, clone: NIASHv1120A10}	{NA}
i1_LQ_DE_c21159/f1p40/1736	1.13	7.14	1.12	4.43	{XP_003569278.1; PREDICTED: SNF1-related protein kinase regulatory subunit gamma-1-like [Brachypodium distachyon]}	{sp|Q9CAR3|KINGL_ARATH; SNF1-related protein kinase regulatory subunit gamma-1-like OS=Arabidopsis thaliana GN=CBSCBS2 PE=1 SV=1}	{obr:102718876; - - - - -}	{At1g69800; KOG1764 5'-AMP-activated protein kinase, gamma subunit C Energy production and conversion ;}	{NA}	{XM_003569230.3; PREDICTED: Brachypodium distachyon SNF1-related protein kinase regulatory subunit gamma-1-like (LOC100828193), transcript variant X2, mRNA}	{NA}
i1_LQ_DE_c21266/f1p2/1472	0.93	2.75	0.32	3.68	{BAJ84957.1; predicted protein [Hordeum vulgare subsp. vulgare]}	{NA}	{NA}	{NA}	{NA}	{AK361868.1; Hordeum vulgare subsp. vulgare mRNA for predicted protein, complete cds, clone: NIASHv2001A05}	{NA}
i1_LQ_DE_c21305/f1p2/1611	0.76	2.35	0.94	1.41	{EMT10182.1; hypothetical protein F775_14793 [Aegilops tauschii]}	{NA}	{bdi:100843410; - - - - -}	{NA}	{NA}	{XM_010235398.2; PREDICTED: Brachypodium distachyon uncharacterized LOC100836342 (LOC100836342), mRNA}	{NA}
i1_LQ_DE_c21353/f1p1/1475	0.04	2.9	0.18	4.33	{BAK07151.1; predicted protein [Hordeum vulgare subsp. vulgare]}	{sp|Q8W4K5|VAB_ARATH; VAN3-binding protein OS=Arabidopsis thaliana GN=VAB PE=1 SV=1}	{obr:102708132; - - - - -}	{NA}	{NA}	{AK375956.1; Hordeum vulgare subsp. vulgare mRNA for predicted protein, complete cds, clone: NIASHv3110P20}	{NA}
i1_LQ_DE_c21379/f1p0/1705	0.32	1.26	0.65	1.62	{CDM80151.1; unnamed protein product [Triticum aestivum]}	{sp|Q9LDU0|MTP7_ORYSJ; Metal tolerance protein 7 OS=Oryza sativa subsp. japonica GN=MTP7 PE=2 SV=1}	{bdi:100828577; - - - - -}	{At1g16310; KOG1485 Mitochondrial Fe2+ transporter MMT1 and related transporters (cation diffusion facilitator superfamily) P Inorganic ion transport and metabolism ;}	{GO:0016021; integral to membrane; cellular_component GO:0034257; nicotinamide riboside transporter activity; molecular_function GO:0006812; cation transport; biological_process GO:0055085; transmembrane transport; biological_process GO:0034258; nicotinamide riboside transport; biological_process GO:0008324; cation transmembrane transporter activity; molecular_function GO:0016020; membrane; cellu…	{XM_010232106.2; PREDICTED: Brachypodium distachyon metal tolerance protein 7-like (LOC100828577), mRNA}	{PF04973:Nicotinamide mononucleotide transporter PF01545:Cation efflux family}
i1_LQ_DE_c21397/f5p2/1629	0.77	9.06	0.1	4.11	{BAJ89362.1; predicted protein [Hordeum vulgare subsp. vulgare]}	{sp|Q6F388|HFA2E_ORYSJ; Heat stress transcription factor A-2e OS=Oryza sativa subsp. japonica GN=HSFA2E PE=2 SV=1}	{bdi:100831368; K09419 HSFF heat shock transcription factor, other eukaryote - -}	{At3g22830; KOG0627 Heat shock transcription factor K Transcription ;}	{GO:0008855; exodeoxyribonuclease VII activity; molecular_function GO:0003677; DNA binding; molecular_function GO:0043565; sequence-specific DNA binding; molecular_function GO:0006355; regulation of transcription, DNA-dependent; biological_process GO:0005634; nucleus; cellular_component GO:0003700; sequence-specific DNA binding transcription factor activity; molecular_function GO:0006260; DNA rep…	{AK358148.1; Hordeum vulgare subsp. vulgare mRNA for predicted protein, complete cds, clone: NIASHv1069P04}	{PF02183:Homeobox associated leucine zipper PF04111:Autophagy protein Apg6 PF06156:Protein of unknown function (DUF972) PF00447:HSF-type DNA-binding PF03310:Caulimovirus DNA-binding protein PF02601:Exonuclease VII, large subunit}
i1_LQ_DE_c21495/f1p2/1925	0.18	2.24	0.9	6.98	{BAJ94914.1; predicted protein [Hordeum vulgare subsp. vulgare]}	{sp|Q8LG88|TDT_ARATH; Tonoplast dicarboxylate transporter OS=Arabidopsis thaliana GN=TDT PE=2 SV=2}	{sbi:SORBI_02g028210; K14445 SLC13A2_3_5 solute carrier family 13 (sodium-dependent dicarboxylate transporter), member 2/3/5 - -}	{At5g47560; KOG1281 Na+/dicarboxylate, Na+/tricarboxylate and phosphate transporters P Inorganic ion transport and metabolism ;}	{GO:0016021; integral to membrane; cellular_component GO:0006814; sodium ion transport; biological_process GO:0055085; transmembrane transport; biological_process GO:0005215; NA GO:0016020; membrane; cellular_component}	{AK363711.1; Hordeum vulgare subsp. vulgare mRNA for predicted protein, complete cds, clone: NIASHv2018E06}	{PF03600:Citrate transporter PF00939:Sodium:sulfate symporter transmembrane region}
i1_LQ_DE_c21507/f1p1/1752	2.66	7.21	3.04	9.67	{XP_003563057.1; PREDICTED: anthocyanidin 3-O-glucosyltransferase 2-like [Brachypodium distachyon]}	{sp|D3UAG0|U71K1_MALDO; UDP-glycosyltransferase 71K1 OS=Malus domestica GN=UGT71K1 PE=1 SV=1}	{bdi:100833045; - - - - -}	{At1g07250; KOG1192 UDP-glucuronosyl and UDP-glucosyl transferase GC Carbohydrate transport and metabolism ; Energy production and conversion ;}	{NA}	{FP092236.1; Phyllostachys edulis cDNA clone: bphyem204g11, full insert sequence}	{NA}
i1_LQ_DE_c21669/f1p0/1522	1.11	3.78	1.56	3.09	{XP_003579760.2; PREDICTED: uncharacterized protein At4g26450 [Brachypodium distachyon]}	{NA}	{ats:F775_32048; - - - - -}	{NA}	{NA}	{XM_003579712.3; PREDICTED: Brachypodium distachyon uncharacterized protein At4g26450 (LOC100830066), mRNA}	{NA}
i1_LQ_DE_c21730/f1p11/1459	2.65	16.26	1.41	7.17	{XP_003574695.3; PREDICTED: BTB/POZ domain-containing protein At1g55760 [Brachypodium distachyon]}	{sp|Q680K8|Y1576_ARATH; BTB/POZ domain-containing protein At1g55760 OS=Arabidopsis thaliana GN=At1g55760 PE=2 SV=1}	{sbi:SORBI_07g028630; K10523 SPOP speckle-type POZ protein - ko04340; Environmental Information Processing; Signal transduction; Hedgehog signaling pathway | ko04341; Environmental Information Processing; Signal transduction; Hedgehog signaling pathway - fly}	{At1g55760; KOG1987 Speckle-type POZ protein SPOP and related proteins with TRAF, MATH and BTB/POZ domains DR Cell cycle control, cell division, chromosome partitioning ; General function prediction only ;}	{GO:0005515; protein binding; molecular_function}	{AK369877.1; Hordeum vulgare subsp. vulgare mRNA for predicted protein, complete cds, clone: NIASHv2100G06}	{PF00651:BTB/POZ domain}
i1_LQ_DE_c21790/f1p6/1840	0.28	3.95	0.16	0.91	{BAJ97955.1; predicted protein, partial [Hordeum vulgare subsp. vulgare]}	{sp|B7KWT4|RUTD_METC4; Putative aminoacrylate hydrolase RutD OS=Methylobacterium extorquens (strain CM4 / NCIMB 13688) GN=rutD PE=3 SV=1}	{ats:F775_27955; - - - - -}	{At5g53050; KOG4178 Soluble epoxide hydrolase I Lipid transport and metabolism ;}	{GO:0009058; biosynthetic process; biological_process GO:0016788; hydrolase activity, acting on ester bonds; molecular_function}	{XM_003567935.3; PREDICTED: Brachypodium distachyon putative aminoacrylate hydrolase RutD (LOC100822432), transcript variant X1, mRNA}	{PF00975:Thioesterase domain}
i1_LQ_DE_c21812/f1p7/1742	0.52	5.34	0.61	1.61	{EMT18412.1; Glutamate-1-semialdehyde 2,1-aminomutase, chloroplastic [Aegilops tauschii]}	{sp|P18492|GSA_HORVU; Glutamate-1-semialdehyde 2,1-aminomutase, chloroplastic OS=Hordeum vulgare GN=GSA PE=1 SV=3}	{sita:101775096; K01845 hemL glutamate-1-semialdehyde 2,1-aminomutase 5.4.3.8 ko00860; Metabolism; Metabolism of cofactors and vitamins; Porphyrin and chlorophyll metabolism}	{At5g63570; KOG1401 Acetylornithine aminotransferase E Amino acid transport and metabolism ;}	{GO:0030170; pyridoxal phosphate binding; molecular_function GO:0008483; transaminase activity; molecular_function}	{AK248833.1; Hordeum vulgare subsp. vulgare cDNA clone: FLbaf6b13, mRNA sequence}	{PF00202:Aminotransferase class-III}
i1_LQ_DE_c21831/f1p7/1738	1.39	3.7	1.09	4.95	{BAK02442.1; predicted protein [Hordeum vulgare subsp. vulgare]}	{sp|Q9LDN2|UMPS1_ORYSJ; Uridine 5'-monophosphate synthase OS=Oryza sativa subsp. japonica GN=UMPS1 PE=2 SV=1}	{obr:107303477; K13421 UMPS uridine monophosphate synthetase [EC:2.4.2.10 4.1.1.23] 2.4.2.10,4.1.1.23 ko00240; Metabolism; Nucleotide metabolism; Pyrimidine metabolism | ko00983; Metabolism; Xenobiotics biodegradation and metabolism; Drug metabolism - other enzymes}	{Hs4507835; KOG1377 Uridine 5'- monophosphate synthase/orotate phosphoribosyltransferase F Nucleotide transport and metabolism ;}	{GO:0004590; orotidine-5'-phosphate decarboxylase activity; molecular_function GO:0006207; 'de novo' pyrimidine base biosynthetic process; biological_process GO:0009116; nucleoside metabolic process; biological_process}	{AK371244.1; Hordeum vulgare subsp. vulgare mRNA for predicted protein, complete cds, clone: NIASHv2128L11}	{PF00215:Orotidine 5'-phosphate decarboxylase / HUMPS family PF00156:Phosphoribosyl transferase domain}
i1_LQ_DE_c21929/f3p3/1724	1.64	14.6	2.87	9.68	{NP_001304797.1; serine/threonine-protein kinase SAPK10 [Brachypodium distachyon]}	{sp|Q75H77|SAPKA_ORYSJ; Serine/threonine-protein kinase SAPK10 OS=Oryza sativa subsp. japonica GN=SAPK10 PE=2 SV=1}	{sbi:SORBI_01g014720; K14498 SNRK2 serine/threonine-protein kinase SRK2 2.7.11.1 ko04016; Environmental Information Processing; Signal transduction; MAPK signaling pathway - plant | ko04075; Environmental Information Processing; Signal transduction; Plant hormone signal transduction}	{At4g33950; KOG0583 Serine/threonine protein kinase T Signal transduction mechanisms ;}	{GO:0005524; ATP binding; molecular_function GO:0016773; phosphotransferase activity, alcohol group as acceptor; molecular_function GO:0016020; membrane; cellular_component GO:0004672; protein kinase activity; molecular_function GO:0006468; protein phosphorylation; biological_process}	{NM_001317868.1; Brachypodium distachyon serine/threonine-protein kinase SAPK10 (LOC100830593), mRNA}	{PF07714:Protein tyrosine kinase PF06293:Lipopolysaccharide kinase (Kdo/WaaP) family PF00069:Protein kinase domain}
i1_LQ_DE_c22057/f1p10/1391	1.02	15.99	3.26	11.15	{XP_010238440.1; PREDICTED: phospholipase D delta [Brachypodium distachyon]}	{sp|Q9C5Y0|PLDD1_ARATH; Phospholipase D delta OS=Arabidopsis thaliana GN=PLDDELTA PE=1 SV=2}	{sbi:SORBI_02g031540; K01115 PLD1_2 phospholipase D1/2 3.1.4.4 ko00564; Metabolism; Lipid metabolism; Glycerophospholipid metabolism | ko00565; Metabolism; Lipid metabolism; Ether lipid metabolism | ko04014; Environmental Information Processing; Signal transduction; Ras signaling pathway | ko04072; Environmental Information Processing; Signal transduction; Phospholipase D signaling pathway | ko04…	{At4g35790; KOG1329 Phospholipase D1 I Lipid transport and metabolism ;}	{GO:0005515; protein binding; molecular_function}	{AK334478.1; Triticum aestivum cDNA, clone: WT010_A16, cultivar: Chinese Spring}	{PF00168:C2 domain}
i1_LQ_DE_c22063/f1p4/1558	0.43	2.04	0.74	3.65	{BAJ89779.1; predicted protein [Hordeum vulgare subsp. vulgare]}	{NA}	{ats:F775_30607; - - - - -}	{At1g21380; KOG1087 Cytosolic sorting protein GGA2/TOM1 U Intracellular trafficking, secretion, and vesicular transport ;}	{NA}	{AB539586.1; Triticum aestivum TaSAG2 mRNA for seed protein B32E, complete cds}	{NA}
i1_LQ_DE_c22104/f1p7/1861	1.12	3.93	1.16	5.92	{BAJ96863.1; predicted protein, partial [Hordeum vulgare subsp. vulgare]}	{sp|Q9LHG8|ELC_ARATH; Protein ELC OS=Arabidopsis thaliana GN=ELC PE=1 SV=1}	{obr:102714892; K12183 TSG101, STP22, VPS23 ESCRT-I complex subunit TSG101 - ko04144; Cellular Processes; Transport and catabolism; Endocytosis}	{At3g12400; KOG2391 Vacuolar sorting protein/ubiquitin receptor VPS23 OU Posttranslational modification, protein turnover, chaperones ; Intracellular trafficking, secretion, and vesicular transport ;}	{GO:0015031; protein transport; biological_process GO:0006464; protein modification process; biological_process}	{AK365660.1; Hordeum vulgare subsp. vulgare mRNA for predicted protein, partial cds, clone: NIASHv2036A11}	{PF05743:UEV domain}
i1_LQ_DE_c22270/f1p0/1961	1.02	2.66	1.11	2.56	{XP_003561297.1; PREDICTED: serine/threonine protein phosphatase 2A 57 kDa regulatory subunit B' beta isoform-like [Brachypodium distachyon]}	{sp|O04376|2A5B_ARATH; Serine/threonine protein phosphatase 2A 57 kDa regulatory subunit B' beta isoform OS=Arabidopsis thaliana GN=B'BETA PE=1 SV=1}	{bdi:100839164; K11584 PPP2R5 serine/threonine-protein phosphatase 2A regulatory subunit B' - ko03015; Genetic Information Processing; Translation; mRNA surveillance pathway | ko04071; Environmental Information Processing; Signal transduction; Sphingolipid signaling pathway | ko04151; Environmental Information Processing; Signal transduction; PI3K-Akt signaling pathway | ko04152; Environmental In…	{At3g09880; KOG2085 Serine/threonine protein phosphatase 2A, regulatory subunit T Signal transduction mechanisms ;}	{GO:0000159; protein phosphatase type 2A complex; cellular_component GO:0019888; protein phosphatase regulator activity; molecular_function GO:0007165; signal transduction; biological_process}	{AK372999.1; Hordeum vulgare subsp. vulgare mRNA for predicted protein, complete cds, clone: NIASHv3017N17}	{PF01603:Protein phosphatase 2A regulatory B subunit (B56 family)}
i1_LQ_DE_c22474/f1p17/1895	0.22	5.47	0.84	3.62	{XP_003574786.1; PREDICTED: uncharacterized protein LOC100832879 [Brachypodium distachyon]}	{NA}	{sita:101786520; - - - - -}	{NA}	{GO:0008289; lipid binding; molecular_function GO:0061617; NA GO:0005576; NA GO:0006869; lipid transport; biological_process GO:0042407; cristae formation; biological_process GO:0042157; lipoprotein metabolic process; biological_process}	{AK334924.1; Triticum aestivum cDNA, clone: WT011_I02, cultivar: Chinese Spring}	{PF01442:Apolipoprotein A1/A4/E domain PF05823:Nematode fatty acid retinoid binding protein (Gp-FAR-1) PF09769:Apolipoprotein O}
i1_LQ_DE_c22678/f1p9/1464	1.49	9.7	1.73	18.56	{BAJ98353.1; predicted protein [Hordeum vulgare subsp. vulgare]}	{sp|Q9LFR7|CXE17_ARATH; Probable carboxylesterase 17 OS=Arabidopsis thaliana GN=CXE17 PE=2 SV=1}	{bdi:100828228; - - - - -}	{At5g16080; KOG1515 Arylacetamide deacetylase V Defense mechanisms ;}	{GO:0008152; NA GO:0016787; hydrolase activity; molecular_function GO:0015996; chlorophyll catabolic process; biological_process GO:0016788; hydrolase activity, acting on ester bonds; molecular_function GO:0009058; biosynthetic process; biological_process GO:0047746; chlorophyllase activity; molecular_function}	{AK335452.1; Triticum aestivum cDNA, clone: WT012_P01, cultivar: Chinese Spring}	{PF07859:alpha/beta hydrolase fold PF00975:Thioesterase domain PF01738:Dienelactone hydrolase family PF12740:Chlorophyllase enzyme}
i1_LQ_DE_c22789/f1p22/1853	0.13	0.91	0.1	0.34	{P42210.1; RecName: Full=Phytepsin; AltName: Full=Aspartic proteinase; Contains: RecName: Full=Phytepsin 32 kDa subunit; Contains: RecName: Full=Phytepsin 29 kDa subunit; Contains: RecName: Full=Phytepsin 16 kDa subunit; Contains: RecName: Full=Phytepsin 11 kDa subunit; Flags: Precursor}	{sp|P42210|ASPR_HORVU; Phytepsin OS=Hordeum vulgare PE=1 SV=1}	{sita:101763215; K08245 E3.4.23.40 phytepsin 3.4.23.40 -}	{At1g11910; KOG1339 Aspartyl protease O Posttranslational modification, protein turnover, chaperones ;}	{GO:0006629; lipid metabolic process; biological_process}	{X56136.1; Barley mRNA for aspartic proteinase}	{PF05184:Saposin-like type B, region 1}
i1_LQ_DE_c22821/f2p11/1560	7.94	26.32	7.18	29.61	{BAJ86460.1; predicted protein [Hordeum vulgare subsp. vulgare]}	{sp|Q9FDW1|MYB44_ARATH; Transcription factor MYB44 OS=Arabidopsis thaliana GN=MYB44 PE=2 SV=1}	{sita:101754396; K09422 MYBP myb proto-oncogene protein, plant - -}	{At2g23290; KOG0048 Transcription factor, Myb superfamily K Transcription ;}	{GO:0016818; hydrolase activity, acting on acid anhydrides, in phosphorus-containing anhydrides; molecular_function GO:0005524; ATP binding; molecular_function GO:0005634; nucleus; cellular_component GO:0006338; chromatin remodeling; biological_process GO:0003676; nucleic acid binding; molecular_function}	{AK355241.1; Hordeum vulgare subsp. vulgare mRNA for predicted protein, complete cds, clone: NIASHv1018A13}	{PF09111:SLIDE}
i1_LQ_DE_c23040/f1p26/1610	1.21	2.87	1.38	4.08	{NA}	{NA}	{NA}	{NA}	{GO:0016020; membrane; cellular_component GO:0007165; signal transduction; biological_process}	{NA}	{PF15234:Linker for activation of T-cells}
i1_LQ_DE_c23238/f1p7/1988	1.09	4.14	0.66	2.06	{EMT16451.1; hypothetical protein F775_32397 [Aegilops tauschii]}	{NA}	{sbi:SORBI_06g025510; - - - - -}	{NA}	{GO:0005515; protein binding; molecular_function}	{NA}	{PF00646:F-box domain PF12937:F-box-like}
i1_LQ_DE_c23303/f1p12/1509	1.62	7.32	1.75	5.02	{EMS52008.1; hypothetical protein TRIUR3_20826 [Triticum urartu]}	{NA}	{dosa:Os01t0148500-01; - - - - -}	{NA}	{NA}	{NA}	{NA}
i1_LQ_DE_c23539/f1p1/1594	0.27	3.53	0.74	3.04	{ADG56514.1; acyl-CoA thioesterase protein splice-form 1 [Hordeum vulgare subsp. vulgare]}	{sp|Q8VHK0|ACOT8_RAT; Acyl-coenzyme A thioesterase 8 OS=Rattus norvegicus GN=Acot8 PE=1 SV=1}	{cmo:103483275; K01068 ACOT1_2_4 acyl-coenzyme A thioesterase 1/2/4 3.1.2.2 ko00062; Metabolism; Lipid metabolism; Fatty acid elongation | ko01040; Metabolism; Lipid metabolism; Biosynthesis of unsaturated fatty acids}	{At4g00520; KOG3016 Acyl-CoA thioesterase I Lipid transport and metabolism ;}	{NA}	{AK333407.1; Triticum aestivum cDNA, clone: WT006_G10, cultivar: Chinese Spring}	{NA}
i1_LQ_DE_c23632/f1p18/2018	0.57	2.04	0.59	1.54	{EMT29851.1; CTD small phosphatase-like protein 2 [Aegilops tauschii]}	{sp|Q54GB2|CTSL2_DICDI; CTD small phosphatase-like protein 2 OS=Dictyostelium discoideum GN=ctdspl2 PE=3 SV=1}	{ats:F775_28798; K17616 CTDSPL2 CTD small phosphatase-like protein 2 3.1.3.- -}	{At5g11860; KOG1605 TFIIF-interacting CTD phosphatase, including NLI-interacting factor (involved in RNA polymerase II regulation) K Transcription ;}	{NA}	{AK374825.1; Hordeum vulgare subsp. vulgare mRNA for predicted protein, complete cds, clone: NIASHv3077G06}	{NA}
i1_LQ_DE_c23642/f3p37/1966	0.03	1.62	0.04	0.31	{BAJ86301.1; predicted protein [Hordeum vulgare subsp. vulgare]}	{sp|Q70E96|AL3F1_ARATH; Aldehyde dehydrogenase family 3 member F1 OS=Arabidopsis thaliana GN=ALDH3F1 PE=2 SV=2}	{ats:F775_14764; K00128 ALDH aldehyde dehydrogenase (NAD+) 1.2.1.3 ko00010; Metabolism; Carbohydrate metabolism; Glycolysis / Gluconeogenesis | ko00053; Metabolism; Carbohydrate metabolism; Ascorbate and aldarate metabolism | ko00620; Metabolism; Carbohydrate metabolism; Pyruvate metabolism | ko00071; Metabolism; Lipid metabolism; Fatty acid degradation | ko00561; Metabolism; Lipid metabolism; Gl…	{At1g44170; KOG2456 Aldehyde dehydrogenase C Energy production and conversion ;}	{GO:0016491; oxidoreductase activity; molecular_function GO:0055114; oxidation-reduction process; biological_process GO:0008152; NA}	{AK355082.1; Hordeum vulgare subsp. vulgare mRNA for predicted protein, complete cds, clone: NIASHv1015K17}	{PF00171:Aldehyde dehydrogenase family}
i1_LQ_DE_c23910/f1p11/1691	0.67	1.85	1.05	2.32	{XP_014754476.1; PREDICTED: dnaJ protein P58IPK homolog isoform X2 [Brachypodium distachyon]}	{sp|Q5JNB5|DJC15_ORYSJ; DnaJ protein P58IPK homolog B OS=Oryza sativa subsp. japonica GN=P58B PE=1 SV=1}	{osa:4327812; K09523 DNAJC3 DnaJ homolog subfamily C member 3 - ko04141; Genetic Information Processing; Folding, sorting and degradation; Protein processing in endoplasmic reticulum | ko05164; Human Diseases; Infectious diseases: Viral; Influenza A}	{At5g03160; KOG0550 Molecular chaperone (DnaJ superfamily) O Posttranslational modification, protein turnover, chaperones ;}	{GO:0005515; protein binding; molecular_function}	{XM_014898991.1; PREDICTED: Brachypodium distachyon dnaJ protein P58IPK homolog (LOC100820991), transcript variant X3, mRNA}	{PF00515:Tetratricopeptide repeat PF13181:Tetratricopeptide repeat PF13414:TPR repeat PF13371:Tetratricopeptide repeat PF13374:Tetratricopeptide repeat PF13176:Tetratricopeptide repeat}
i1_LQ_DE_c23914/f1p11/1446	0.92	10.6	1.08	3.97	{EMS61725.1; General negative regulator of transcription subunit 4 [Triticum urartu]}	{sp|P34909|NOT4_YEAST; General negative regulator of transcription subunit 4 OS=Saccharomyces cerevisiae (strain ATCC 204508 / S288c) GN=MOT2 PE=1 SV=1}	{obr:102707188; - - - - -}	{At3g48070; KOG2068 MOT2 transcription factor K Transcription ;}	{GO:0003723; RNA binding; molecular_function GO:0046872; metal ion binding; molecular_function GO:0005515; protein binding; molecular_function GO:0008270; zinc ion binding; molecular_function}	{AK250252.1; Hordeum vulgare subsp. vulgare cDNA clone: FLbaf68c05, mRNA sequence}	{PF13639:Ring finger domain PF00097:Zinc finger, C3HC4 type (RING finger) PF03854:P-11 zinc finger}
i1_LQ_DE_c23970/f1p7/1952	9.56	43.43	5.28	52.91	{EAY98648.1; hypothetical protein OsI_20572 [Oryza sativa Indica Group]}	{sp|P49968|SR541_HORVU; Signal recognition particle 54 kDa protein 1 OS=Hordeum vulgare GN=SRP54-1 PE=2 SV=1}	{ats:F775_19415; K03106 SRP54, ffh signal recognition particle subunit SRP54 3.6.5.4 ko03060; Genetic Information Processing; Folding, sorting and degradation; Protein export | ko03070; Environmental Information Processing; Membrane transport; Bacterial secretion system | ko02024; Cellular Processes; Cellular community - prokaryotes; Quorum sensing}	{At5g49500; KOG0780 Signal recognition particle, subunit Srp54 U Intracellular trafficking, secretion, and vesicular transport ;}	{NA}	{XM_010241071.2; PREDICTED: Brachypodium distachyon keratin-associated protein 6-2-like (LOC104585101), mRNA}	{NA}
i1_LQ_DE_c23982/f1p83/1957	0.04	0.76	0.1	0.39	{EMS49030.1; hypothetical protein TRIUR3_06556 [Triticum urartu]}	{NA}	{bdi:100822097; - - - - -}	{NA}	{NA}	{AK363387.1; Hordeum vulgare subsp. vulgare mRNA for predicted protein, partial cds, clone: NIASHv2015A16}	{NA}
i1_LQ_DE_c2399/f10p2/1534	2.71	91.64	7.39	141.68	{BAJ97935.1; predicted protein [Hordeum vulgare subsp. vulgare]}	{NA}	{obr:102721907; - - - - -}	{NA}	{GO:0042157; lipoprotein metabolic process; biological_process GO:0006869; lipid transport; biological_process GO:0005576; NA GO:0008289; lipid binding; molecular_function}	{AK334422.1; Triticum aestivum cDNA, clone: WT009_J24, cultivar: Chinese Spring}	{PF01442:Apolipoprotein A1/A4/E domain}
i1_LQ_DE_c24103/f1p4/1978	0.18	0.99	0.32	0.8	{BAJ95142.1; predicted protein [Hordeum vulgare subsp. vulgare]}	{sp|P46014|P2C70_ARATH; Protein phosphatase 2C 70 OS=Arabidopsis thaliana GN=KAPP PE=1 SV=2}	{bdi:100826835; K01090 E3.1.3.16 protein phosphatase 3.1.3.16 -}	{At5g19280_2; KOG0698 Serine/threonine protein phosphatase T Signal transduction mechanisms ;}	{GO:0005515; protein binding; molecular_function GO:0003824; NA}	{AK363939.1; Hordeum vulgare subsp. vulgare mRNA for predicted protein, complete cds, clone: NIASHv2020D16}	{PF00481:Protein phosphatase 2C PF00498:FHA domain}
i1_LQ_DE_c24332/f3p2/1897	0.57	1.93	1.06	2.05	{EMT01420.1; hypothetical protein F775_00628 [Aegilops tauschii]}	{sp|Q94CL6|NAR1_ARATH; Protein NAR1 OS=Arabidopsis thaliana GN=NAR1 PE=1 SV=1}	{bdi:100834252; - - - - -}	{Hs11968051; KOG2439 Nuclear architecture related protein Y Nuclear structure ;}	{NA}	{XM_003559547.3; PREDICTED: Brachypodium distachyon protein NAR1 (LOC100834252), transcript variant X1, mRNA}	{NA}
i1_LQ_DE_c24351/f2p0/1757	2.11	8.57	1.12	3.7	{BAG16725.1; basic region leucine zipper protein [Triticum aestivum]}	{sp|Q6ZDF3|TRAB1_ORYSJ; bZIP transcription factor TRAB1 OS=Oryza sativa subsp. japonica GN=TRAB1 PE=1 SV=1}	{sita:101758999; K14432 ABF ABA responsive element binding factor - ko04075; Environmental Information Processing; Signal transduction; Plant hormone signal transduction}	{NA}	{GO:0005634; nucleus; cellular_component GO:0003677; DNA binding; molecular_function GO:0003700; sequence-specific DNA binding transcription factor activity; molecular_function GO:0043565; sequence-specific DNA binding; molecular_function GO:0003779; actin binding; molecular_function GO:0016043; cellular component organization; biological_process GO:0006355; regulation of transcription, DNA-depen…	{AK371351.1; Hordeum vulgare subsp. vulgare mRNA for predicted protein, complete cds, clone: NIASHv2131L24}	{PF06367:Diaphanous FH3 Domain PF03131:bZIP Maf transcription factor PF07716:Basic region leucine zipper PF00170:bZIP transcription factor}
i1_LQ_DE_c24388/f2p15/1722	1.97	7.22	1.12	3.15	{BAJ93332.1; predicted protein [Hordeum vulgare subsp. vulgare]}	{sp|Q6L5H6|P2C50_ORYSJ; Probable protein phosphatase 2C 50 OS=Oryza sativa subsp. japonica GN=Os05g0537400 PE=3 SV=1}	{sita:101769449; K14497 PP2C protein phosphatase 2C 3.1.3.16 ko04016; Environmental Information Processing; Signal transduction; MAPK signaling pathway - plant | ko04075; Environmental Information Processing; Signal transduction; Plant hormone signal transduction | ko04931; Human Diseases; Endocrine and metabolic diseases; Insulin resistance}	{At1g72770; KOG0698 Serine/threonine protein phosphatase T Signal transduction mechanisms ;}	{GO:0031388; organic acid phosphorylation; biological_process GO:0005524; ATP binding; molecular_function GO:0008887; glycerate kinase activity; molecular_function GO:0006750; glutathione biosynthetic process; biological_process GO:0003824; NA GO:0004363; glutathione synthase activity; molecular_function}	{AK362128.1; Hordeum vulgare subsp. vulgare mRNA for predicted protein, complete cds, clone: NIASHv2002K05}	{PF02595:Glycerate kinase family PF02955:Prokaryotic glutathione synthetase, ATP-grasp domain PF00481:Protein phosphatase 2C}
i1_LQ_DE_c24594/f1p3/1420	0.77	9.65	1.06	2.81	{NA}	{NA}	{NA}	{NA}	{NA}	{NA}	{NA}
i1_LQ_DE_c24610/f1p5/1763	4.77	37.5	2.69	13.43	{BAJ90641.1; predicted protein [Hordeum vulgare subsp. vulgare]}	{NA}	{egu:105060116; - - - - -}	{NA}	{GO:0016020; membrane; cellular_component GO:0008375; acetylglucosaminyltransferase activity; molecular_function}	{AK359432.1; Hordeum vulgare subsp. vulgare mRNA for predicted protein, complete cds, clone: NIASHv1096O13}	{PF02485:Core-2/I-Branching enzyme}
i1_LQ_DE_c24677/f1p3/1745	2.61	7.74	3.92	5.99	{BAK05408.1; predicted protein [Hordeum vulgare subsp. vulgare]}	{NA}	{ats:F775_20341; - - - - -}	{NA}	{NA}	{AK374862.1; Hordeum vulgare subsp. vulgare mRNA for predicted protein, complete cds, clone: NIASHv3078H09}	{NA}
i1_LQ_DE_c24708/f1p0/1341	3.59	10.69	3.39	14.4	{XP_003576812.1; PREDICTED: uncharacterized protein LOC100829839 [Brachypodium distachyon]}	{NA}	{sita:101752644; - - - - -}	{NA}	{NA}	{XM_003576764.3; PREDICTED: Brachypodium distachyon uncharacterized LOC100829839 (LOC100829839), mRNA}	{NA}
i1_LQ_DE_c24934/f1p4/1552	6.7	32.6	4.11	29.03	{BAJ95739.1; predicted protein [Hordeum vulgare subsp. vulgare]}	{sp|Q9ZRI8|FDH_HORVU; Formate dehydrogenase, mitochondrial OS=Hordeum vulgare PE=2 SV=1}	{bdi:100830190; K00122 FDH formate dehydrogenase 1.2.1.2 ko01200; Metabolism; Global and overview maps; Carbon metabolism | ko00630; Metabolism; Carbohydrate metabolism; Glyoxylate and dicarboxylate metabolism | ko00680; Metabolism; Energy metabolism; Methane metabolism}	{At5g14780; KOG0069 Glyoxylate/hydroxypyruvate reductase (D-isomer-specific 2-hydroxy acid dehydrogenase superfamily) C Energy production and conversion ;}	{GO:0008152; NA GO:0051287; NAD binding; molecular_function GO:0004616; phosphogluconate dehydrogenase (decarboxylating) activity; molecular_function GO:0016616; oxidoreductase activity, acting on the CH-OH group of donors, NAD or NADP as acceptor; molecular_function GO:0055114; oxidation-reduction process; biological_process}	{AK332605.1; Triticum aestivum cDNA, clone: WT004_G13, cultivar: Chinese Spring}	{PF00389:D-isomer specific 2-hydroxyacid dehydrogenase, catalytic domain PF02826:D-isomer specific 2-hydroxyacid dehydrogenase, NAD binding domain PF03446:NAD binding domain of 6-phosphogluconate dehydrogenase}
i1_LQ_DE_c25215/f1p11/1638	0.23	1.49	0.54	2.95	{XP_010240099.1; PREDICTED: protein trichome birefringence-like 11 [Brachypodium distachyon]}	{sp|Q9LDG2|TBL10_ARATH; Protein trichome birefringence-like 10 OS=Arabidopsis thaliana GN=TBL10 PE=2 SV=1}	{sbi:SORBI_08g002870; - - - - -}	{NA}	{NA}	{AK372107.1; Hordeum vulgare subsp. vulgare mRNA for predicted protein, complete cds, clone: NIASHv2146J07}	{NA}
i1_LQ_DE_c25294/f1p17/1929	0.05	0.41	0.14	0.54	{EMT15722.1; hypothetical protein F775_04681 [Aegilops tauschii]}	{sp|A2XMN1|PCF6_ORYSI; Transcription factor PCF6 OS=Oryza sativa subsp. indica GN=PCF6 PE=4 SV=1}	{osa:4334346; - - - - -}	{NA}	{NA}	{NA}	{NA}
i1_LQ_DE_c25323/f1p7/1437	0.11	1.06	0.29	3.79	{BAJ87111.1; predicted protein [Hordeum vulgare subsp. vulgare]}	{sp|Q7XII4|REM41_ORYSJ; Remorin 4.1 OS=Oryza sativa subsp. japonica GN=REM4.1 PE=1 SV=1}	{bdi:100837456; - - - - -}	{NA}	{NA}	{AK355893.1; Hordeum vulgare subsp. vulgare mRNA for predicted protein, complete cds, clone: NIASHv1027J17}	{NA}
i1_LQ_DE_c25361/f2p0/1709	0.59	7.55	0.66	3.19	{XP_003561557.1; PREDICTED: protein LAZ1 homolog 2 [Brachypodium distachyon]}	{sp|Q5BPZ5|LAZH2_ARATH; Protein LAZ1 homolog 2 OS=Arabidopsis thaliana GN=At1g23070 PE=2 SV=1}	{bdi:100823646; - - - - -}	{At1g23070; KOG2641 Predicted seven transmembrane receptor - rhodopsin family T Signal transduction mechanisms ;}	{GO:0016020; membrane; cellular_component GO:0009403; toxin biosynthetic process; biological_process}	{XM_010230212.2; PREDICTED: Brachypodium distachyon protein LAZ1 homolog 2 (LOC100823646), transcript variant X1, mRNA}	{PF02674:Colicin V production protein}
i1_LQ_DE_c25451/f1p1/1400	1.01	6.4	0.37	6.99	{EMT10742.1; SNF1-related protein kinase regulatory subunit gamma 1 [Aegilops tauschii]}	{sp|Q8LBB2|KING1_ARATH; SNF1-related protein kinase regulatory subunit gamma-1 OS=Arabidopsis thaliana GN=KING1 PE=1 SV=2}	{dosa:Os01t0633400-01; - - - - -}	{At3g48530; KOG1764 5'-AMP-activated protein kinase, gamma subunit C Energy production and conversion ;}	{NA}	{AK372867.1; Hordeum vulgare subsp. vulgare mRNA for predicted protein, complete cds, clone: NIASHv3014J03}	{NA}
i1_LQ_DE_c25473/f1p16/1844	0.46	1.39	0.48	1.11	{XP_003576735.1; PREDICTED: acyl-coenzyme A thioesterase 9, mitochondrial [Brachypodium distachyon]}	{sp|Q9R0X4|ACOT9_MOUSE; Acyl-coenzyme A thioesterase 9, mitochondrial OS=Mus musculus GN=Acot9 PE=1 SV=1}	{sita:101766306; K17361 ACOT9 acyl-coenzyme A thioesterase 9 3.1.2.- -}	{At5g48370; KOG2763 Acyl-CoA thioesterase I Lipid transport and metabolism ;}	{NA}	{XM_003576687.3; PREDICTED: Brachypodium distachyon acyl-coenzyme A thioesterase 9, mitochondrial (LOC100826378), mRNA}	{NA}
i1_LQ_DE_c25496/f1p1/1461	1.83	4.49	2.86	4.2	{CDM81769.1; unnamed protein product [Triticum aestivum]}	{sp|Q8L518|CK2_ARATH; Probable choline kinase 2 OS=Arabidopsis thaliana GN=At1g74320 PE=2 SV=1}	{osa:4325332; K14156 CHK choline/ethanolamine kinase [EC:2.7.1.32 2.7.1.82] 2.7.1.32,2.7.1.82 ko00564; Metabolism; Lipid metabolism; Glycerophospholipid metabolism | ko05231; Human Diseases; Cancers: Overview; Choline metabolism in cancer}	{At1g74320; KOG2686 Choline kinase M Cell wall/membrane/envelope biogenesis ;}	{NA}	{AK361151.1; Hordeum vulgare subsp. vulgare mRNA for predicted protein, partial cds, clone: NIASHv1133M13}	{NA}
i1_LQ_DE_c25516/f1p1/1360	5.61	90.62	11.65	42.86	{CDM81369.1; unnamed protein product [Triticum aestivum]}	{sp|Q9SLN8|DBR_TOBAC; 2-alkenal reductase (NADP(+)-dependent) OS=Nicotiana tabacum GN=DBR PE=1 SV=1}	{egu:105038598; - - - - -}	{At5g16990; KOG1196 Predicted NAD-dependent oxidoreductase R General function prediction only ;}	{GO:0055114; oxidation-reduction process; biological_process}	{HG670306.1; Triticum aestivum chromosome 3B, genomic scaffold, cultivar Chinese Spring}	{PF00107:Zinc-binding dehydrogenase}
i1_LQ_DE_c25627/f1p16/1863	12.91	42.68	17.44	49.7	{AEE98364.1; elongation factor 1-alpha [Deschampsia antarctica]}	{sp|Q40034|EF1A2_HORVU; Elongation factor 1-alpha OS=Hordeum vulgare GN=BLT63 PE=1 SV=1}	{ats:F775_26373; K03231 EEF1A elongation factor 1-alpha - ko03013; Genetic Information Processing; Translation; RNA transport | ko05134; Human Diseases; Infectious diseases: Bacterial; Legionellosis}	{At1g07930; KOG0052 Translation elongation factor EF-1 alpha/Tu J Translation, ribosomal structure and biogenesis ;}	{GO:0005525; GTP binding; molecular_function}	{HM208299.1; Deschampsia antarctica elongation factor 1-alpha (EF1a) mRNA, complete cds}	{PF01926:50S ribosome-binding GTPase}
i1_LQ_DE_c25742/f1p36/2030	0.13	1.36	0.12	0.58	{XP_015698959.1; PREDICTED: putative E3 ubiquitin-protein ligase SINA-like 6 [Oryza brachyantha]}	{sp|Q84K34|SIL10_ARATH; E3 ubiquitin-protein ligase SINA-like 10 OS=Arabidopsis thaliana GN=At5g37930 PE=2 SV=1}	{sbi:SORBI_03g007582; - - - - -}	{At5g37930; KOG3002 Zn finger protein R General function prediction only ;}	{GO:0005634; nucleus; cellular_component GO:0007275; multicellular organismal development; biological_process GO:0006511; ubiquitin-dependent protein catabolic process; biological_process}	{XM_012845916.1; PREDICTED: Setaria italica E3 ubiquitin-protein ligase SINA-like 10 (LOC101766669), mRNA}	{PF03145:Seven in absentia protein family}
i1_LQ_DE_c25819/f2p3/1868	0.1	1.24	0.06	0.42	{XP_003574369.1; PREDICTED: plant intracellular Ras-group-related LRR protein 5-like [Brachypodium distachyon]}	{sp|Q8S7M7|PIRL5_ORYSJ; Plant intracellular Ras-group-related LRR protein 5 OS=Oryza sativa subsp. japonica GN=IRL5 PE=2 SV=1}	{sbi:SORBI_01g028430; - - - - -}	{At4g35470; KOG0619 FOG: Leucine rich repeat R General function prediction only ;}	{GO:0005515; protein binding; molecular_function}	{XM_003574321.3; PREDICTED: Brachypodium distachyon plant intracellular Ras-group-related LRR protein 5-like (LOC100832878), mRNA}	{PF13855:Leucine rich repeat PF00560:Leucine Rich Repeat PF13516:Leucine Rich repeat}
i1_LQ_DE_c25881/f1p0/1429	0.06	2.2	0.3	3.79	{EMT00666.1; hypothetical protein F775_01933 [Aegilops tauschii]}	{sp|Q9SAF4|FBK3_ARATH; Putative F-box/kelch-repeat protein At1g13200 OS=Arabidopsis thaliana GN=At1g13200 PE=4 SV=1}	{osa:9271925; - - - - -}	{NA}	{GO:0005515; protein binding; molecular_function}	{NA}	{PF00646:F-box domain PF12937:F-box-like}
i1_LQ_DE_c25926/f1p1/1442	0.9	78.95	8.78	58.77	{CDM81369.1; unnamed protein product [Triticum aestivum]}	{sp|Q9SLN8|DBR_TOBAC; 2-alkenal reductase (NADP(+)-dependent) OS=Nicotiana tabacum GN=DBR PE=1 SV=1}	{egu:105038598; - - - - -}	{At5g16990; KOG1196 Predicted NAD-dependent oxidoreductase R General function prediction only ;}	{GO:0055114; oxidation-reduction process; biological_process}	{HG670306.1; Triticum aestivum chromosome 3B, genomic scaffold, cultivar Chinese Spring}	{PF00107:Zinc-binding dehydrogenase}
i1_LQ_DE_c2599/f1p0/1643	2.37	6.77	3.07	5.66	{XP_003563908.3; PREDICTED: mannan endo-1,4-beta-mannosidase 6-like [Brachypodium distachyon]}	{sp|Q0DCM5|MAN6_ORYSJ; Mannan endo-1,4-beta-mannosidase 6 OS=Oryza sativa subsp. japonica GN=MAN6 PE=2 SV=2}	{bdi:100840709; K19355 MAN mannan endo-1,4-beta-mannosidase 3.2.1.78 ko00051; Metabolism; Carbohydrate metabolism; Fructose and mannose metabolism}	{NA}	{GO:0004553; hydrolase activity, hydrolyzing O-glycosyl compounds; molecular_function GO:0004565; beta-galactosidase activity; molecular_function GO:0005975; carbohydrate metabolic process; biological_process GO:0009341; beta-galactosidase complex; cellular_component}	{AK369260.1; Hordeum vulgare subsp. vulgare mRNA for predicted protein, complete cds, clone: NIASHv2087O06}	{PF00150:Cellulase (glycosyl hydrolase family 5) PF02449:Beta-galactosidase}
i1_LQ_DE_c25997/f1p3/1800	0.17	1.6	0.21	0.66	{EMT12478.1; hypothetical protein F775_18450 [Aegilops tauschii]}	{sp|P0C2G6|FBL71_ARATH; Putative F-box/LRR-repeat protein At4g00320 OS=Arabidopsis thaliana GN=At4g00320 PE=4 SV=1}	{bdi:100846293; - - - - -}	{NA}	{GO:0005515; protein binding; molecular_function}	{XM_003566549.3; PREDICTED: Brachypodium distachyon putative F-box/LRR-repeat protein At5g02700 (LOC100826025), mRNA}	{PF12937:F-box-like PF00646:F-box domain}
i1_LQ_DE_c26004/f1p1/1912	3.77	9.61	1.85	7.96	{XP_003580301.1; PREDICTED: uncharacterized protein LOC100841092 [Brachypodium distachyon]}	{NA}	{sbi:SORBI_06g001130; - - - - -}	{At1g64720; KOG2761 START domain-containing proteins involved in steroidogenesis/phosphatidylcholine transfer I Lipid transport and metabolism ;}	{GO:0008289; lipid binding; molecular_function}	{AK364643.1; Hordeum vulgare subsp. vulgare mRNA for predicted protein, complete cds, clone: NIASHv2027D06}	{PF01852:START domain}
i1_LQ_DE_c26131/f1p35/1326	8.66	38.14	8.6	24.3	{EMT09722.1; hypothetical protein F775_09657 [Aegilops tauschii]}	{NA}	{sita:101766455; - - - - -}	{NA}	{NA}	{AK370648.1; Hordeum vulgare subsp. vulgare mRNA for predicted protein, complete cds, clone: NIASHv2113N18}	{NA}
i1_LQ_DE_c26156/f1p0/1701	0.27	12.05	0.47	3.78	{BAK03276.1; predicted protein [Hordeum vulgare subsp. vulgare]}	{sp|Q9ZUF4|RIPK_ARATH; Serine/threonine-protein kinase RIPK OS=Arabidopsis thaliana GN=RIPK PE=1 SV=1}	{sita:101765479; - - - - -}	{At2g05940; KOG1187 Serine/threonine protein kinase T Signal transduction mechanisms ;}	{GO:0005524; ATP binding; molecular_function GO:0006468; protein phosphorylation; biological_process GO:0004672; protein kinase activity; molecular_function}	{AK331712.1; Triticum aestivum cDNA, clone: WT002_C20, cultivar: Chinese Spring}	{PF07714:Protein tyrosine kinase PF00069:Protein kinase domain}
i1_LQ_DE_c26184/f1p1/1414	1.08	3.42	1.25	2.29	{BAJ99683.1; predicted protein, partial [Hordeum vulgare subsp. vulgare]}	{sp|Q8LBL5|PRT1_ARATH; E3 ubiquitin-protein ligase PRT1 OS=Arabidopsis thaliana GN=PRT1 PE=2 SV=2}	{osa:4330014; - - - - -}	{At3g24800_1; KOG4159 Predicted E3 ubiquitin ligase O Posttranslational modification, protein turnover, chaperones ;}	{GO:0005515; protein binding; molecular_function GO:0008270; zinc ion binding; molecular_function GO:0046872; metal ion binding; molecular_function}	{XM_010237414.2; PREDICTED: Brachypodium distachyon E3 ubiquitin-protein ligase PRT1 (LOC100834226), mRNA}	{PF13639:Ring finger domain PF14634:zinc-RING finger domain PF00097:Zinc finger, C3HC4 type (RING finger) PF00569:Zinc finger, ZZ type}
i1_LQ_DE_c2619/f1p0/1981	0.72	7.16	0.39	2.34	{EEC84216.1; hypothetical protein OsI_30627 [Oryza sativa Indica Group]}	{sp|Q07423|HEX6_RICCO; Hexose carrier protein HEX6 OS=Ricinus communis GN=HEX6 PE=2 SV=1}	{bdi:100822933; - - - - -}	{At5g61520; KOG0254 Predicted transporter (major facilitator superfamily) R General function prediction only ;}	{GO:0055085; transmembrane transport; biological_process GO:0022857; transmembrane transporter activity; molecular_function GO:0016021; integral to membrane; cellular_component}	{CT829512.1; Oryza sativa (indica cultivar-group) cDNA clone:OSIGCSN044G15, full insert sequence}	{PF00083:Sugar (and other) transporter PF07690:Major Facilitator Superfamily}
i1_LQ_DE_c26215/f1p3/1897	0.47	1.33	0.39	2.82	{NA}	{NA}	{NA}	{NA}	{NA}	{NA}	{NA}
i1_LQ_DE_c26221/f1p0/1997	0.44	3.96	0.45	5.84	{BAK02798.1; predicted protein [Hordeum vulgare subsp. vulgare]}	{sp|A2XFI3|PDC2_ORYSI; Pyruvate decarboxylase 2 OS=Oryza sativa subsp. indica GN=PDC2 PE=2 SV=2}	{dosa:Os01t0160100-01; K01568 PDC, pdc pyruvate decarboxylase 4.1.1.1 ko00010; Metabolism; Carbohydrate metabolism; Glycolysis / Gluconeogenesis}	{At5g54960; KOG1184 Thiamine pyrophosphate-requiring enzyme EH Amino acid transport and metabolism ; Coenzyme transport and metabolism ;}	{GO:0003824; NA GO:0000287; magnesium ion binding; molecular_function GO:0030976; thiamine pyrophosphate binding; molecular_function}	{AK371600.1; Hordeum vulgare subsp. vulgare mRNA for predicted protein, complete cds, clone: NIASHv2138A02}	{PF02776:Thiamine pyrophosphate enzyme, N-terminal TPP binding domain PF00205:Thiamine pyrophosphate enzyme, central domain PF02775:Thiamine pyrophosphate enzyme, C-terminal TPP binding domain}
i1_LQ_DE_c26295/f1p0/1892	1.26	4.67	2.2	3.45	{XP_003563535.1; PREDICTED: probable isoprenylcysteine alpha-carbonyl methylesterase ICMEL1 [Brachypodium distachyon]}	{sp|Q5Z9I2|IMCL1_ORYSJ; Probable isoprenylcysteine alpha-carbonyl methylesterase ICMEL1 OS=Oryza sativa subsp. japonica GN=IMCEL1 PE=2 SV=1}	{bdi:100827253; K15889 PCME prenylcysteine alpha-carboxyl methylesterase 3.1.1.- ko00900; Metabolism; Metabolism of terpenoids and polyketides; Terpenoid backbone biosynthesis}	{At1g26120; KOG1516 Carboxylesterase and related proteins R General function prediction only ;}	{GO:0008236; serine-type peptidase activity; molecular_function GO:0006508; proteolysis; biological_process GO:0008152; NA GO:0016787; hydrolase activity; molecular_function}	{XM_003563487.3; PREDICTED: Brachypodium distachyon probable isoprenylcysteine alpha-carbonyl methylesterase ICMEL1 (LOC100827253), mRNA}	{PF07859:alpha/beta hydrolase fold PF02230:Phospholipase/Carboxylesterase PF00326:Prolyl oligopeptidase family}
i1_LQ_DE_c26368/f1p5/1867	1.62	11.2	2.26	7.35	{XP_003572200.1; PREDICTED: methylcrotonoyl-CoA carboxylase beta chain, mitochondrial [Brachypodium distachyon]}	{sp|Q9LDD8|MCCB_ARATH; Methylcrotonoyl-CoA carboxylase beta chain, mitochondrial OS=Arabidopsis thaliana GN=MCCB PE=2 SV=1}	{pda:103701816; K01969 E6.4.1.4B 3-methylcrotonyl-CoA carboxylase beta subunit 6.4.1.4 ko00280; Metabolism; Amino acid metabolism; Valine, leucine and isoleucine degradation}	{At4g34030; KOG0540 3-Methylcrotonyl-CoA carboxylase, non-biotin containing subunit/Acetyl-CoA carboxylase carboxyl transferase, subunit beta EI Amino acid transport and metabolism ; Lipid transport and metabolism ;}	{NA}	{AK331460.1; Triticum aestivum cDNA, clone: WT007_I21, cultivar: Chinese Spring}	{NA}
i1_LQ_DE_c26412/f1p2/1398	10.03	27.72	10.93	17.88	{XP_006652218.1; PREDICTED: membrane-anchored ubiquitin-fold protein 4 [Oryza brachyantha]}	{sp|Q7XRU4|MUB4_ORYSJ; Membrane-anchored ubiquitin-fold protein 4 OS=Oryza sativa subsp. japonica GN=MUB4 PE=2 SV=2}	{pda:103700890; - - - - -}	{NA}	{NA}	{AK251166.1; Hordeum vulgare subsp. vulgare cDNA clone: FLbaf106b22, mRNA sequence}	{NA}
i1_LQ_DE_c26424/f1p5/1743	0.32	6.52	0.8	3.61	{XP_003557393.1; PREDICTED: dolichyl-diphosphooligosaccharide--protein glycosyltransferase 48 kDa subunit [Brachypodium distachyon]}	{sp|Q6ZLK0|OST48_ORYSJ; Dolichyl-diphosphooligosaccharide--protein glycosyltransferase 48 kDa subunit OS=Oryza sativa subsp. japonica GN=OST48 PE=2 SV=1}	{bdi:100832679; K12670 WBP1 oligosaccharyltransferase complex subunit beta - ko00510; Metabolism; Glycan biosynthesis and metabolism; N-Glycan biosynthesis | ko00513; Metabolism; Glycan biosynthesis and metabolism; Various types of N-glycan biosynthesis | ko04141; Genetic Information Processing; Folding, sorting and degradation; Protein processing in endoplasmic reticulum}	{At5g66680; KOG2754 Oligosaccharyltransferase, beta subunit O Posttranslational modification, protein turnover, chaperones ;}	{GO:0005789; endoplasmic reticulum membrane; cellular_component GO:0018279; protein N-linked glycosylation via asparagine; biological_process}	{XM_003557345.3; PREDICTED: Brachypodium distachyon dolichyl-diphosphooligosaccharide--protein glycosyltransferase 48 kDa subunit (LOC100832679), mRNA}	{PF03345:Oligosaccharyltransferase 48 kDa subunit beta}
i1_LQ_DE_c26475/f1p5/1375	0.26	8.35	0.11	1.47	{BAK00313.1; predicted protein [Hordeum vulgare subsp. vulgare]}	{sp|Q5HZL9|HDHD3_XENLA; Haloacid dehalogenase-like hydrolase domain-containing protein 3 OS=Xenopus laevis GN=hdhd3 PE=2 SV=1}	{bdi:100827857; - - - - -}	{At2g41250; KOG3085 Predicted hydrolase (HAD superfamily) R General function prediction only ;}	{NA}	{AK335846.1; Triticum aestivum cDNA, clone: WT013_O21, cultivar: Chinese Spring}	{NA}
i1_LQ_DE_c26529/f1p0/1973	0.43	1.48	0.2	1.89	{ACD03260.1; UDP-glycosyltransferase UGT75E2 [Avena strigosa]}	{sp|Q767C8|IH5GT_IRIHO; Cyanidin 3-O-rutinoside 5-O-glucosyltransferase OS=Iris hollandica GN=5GT PE=1 SV=1}	{zma:103651659; K21371 - - 2.4.1.271 -}	{At1g05560; KOG1192 UDP-glucuronosyl and UDP-glucosyl transferase GC Carbohydrate transport and metabolism ; Energy production and conversion ;}	{GO:0016758; transferase activity, transferring hexosyl groups; molecular_function GO:0008152; NA}	{EU496519.1; Avena strigosa clone AsGT28b19 UDP-glycosyltransferase UGT75E2 mRNA, complete cds}	{PF00201:UDP-glucoronosyl and UDP-glucosyl transferase}
i1_LQ_DE_c26757/f1p8/1918	0.16	0.88	0.15	0.39	{NA}	{NA}	{NA}	{NA}	{NA}	{NA}	{NA}
i1_LQ_DE_c26824/f1p4/1820	1.73	4.83	1.72	3.16	{BAJ84958.1; predicted protein [Hordeum vulgare subsp. vulgare]}	{sp|Q84ZC0|VATH_ORYSJ; Probable V-type proton ATPase subunit H OS=Oryza sativa subsp. japonica GN=Os07g0549700 PE=2 SV=1}	{bdi:100825489; K02144 ATPeV1H V-type H+-transporting ATPase subunit H - ko00190; Metabolism; Energy metabolism; Oxidative phosphorylation | ko04150; Environmental Information Processing; Signal transduction; mTOR signaling pathway | ko04145; Cellular Processes; Transport and catabolism; Phagosome | ko04142; Cellular Processes; Transport and catabolism; Lysosome | ko04721; Organismal Systems; Ner…	{At3g42050; KOG2759 Vacuolar H+-ATPase V1 sector, subunit H C Energy production and conversion ;}	{GO:0048280; vesicle fusion with Golgi apparatus; biological_process GO:0000139; Golgi membrane; cellular_component GO:0016820; hydrolase activity, acting on acid anhydrides, catalyzing transmembrane movement of substances; molecular_function GO:0000221; vacuolar proton-transporting V-type ATPase, V1 domain; cellular_component GO:0005515; protein binding; molecular_function GO:0005737; cytoplasm;…	{AK353739.1; Hordeum vulgare subsp. vulgare mRNA for predicted protein, complete cds, clone: NIASHv1002G13}	{PF02985:HEAT repeat PF00514:Armadillo/beta-catenin-like repeat PF11698:V-ATPase subunit H PF04869:Uso1 / p115 like vesicle tethering protein, head region}
i1_LQ_DE_c27102/f1p5/1337	0.78	5.53	1.15	4.55	{EMS62935.1; hypothetical protein TRIUR3_26592 [Triticum urartu]}	{sp|Q8LDS4|NAKR1_ARATH; Protein SODIUM POTASSIUM ROOT DEFECTIVE 1 OS=Arabidopsis thaliana GN=NAKR1 PE=1 SV=1}	{bdi:100845276; - - - - -}	{At5g02600; KOG1603 Copper chaperone P Inorganic ion transport and metabolism ;}	{GO:0030001; metal ion transport; biological_process GO:0055114; oxidation-reduction process; biological_process GO:0016491; oxidoreductase activity; molecular_function GO:0046872; metal ion binding; molecular_function}	{AK361439.1; Hordeum vulgare subsp. vulgare mRNA for predicted protein, complete cds, clone: NIASHv1140I15}	{PF12242:NAD(P)H binding domain of trans-2-enoyl-CoA reductase PF00403:Heavy-metal-associated domain}
i1_LQ_DE_c2725/f2p5/1535	0.67	10.13	0.52	43.5	{BAJ97935.1; predicted protein [Hordeum vulgare subsp. vulgare]}	{NA}	{obr:102721907; - - - - -}	{NA}	{GO:0042157; lipoprotein metabolic process; biological_process GO:0006869; lipid transport; biological_process GO:0005576; NA GO:0008289; lipid binding; molecular_function}	{AK334422.1; Triticum aestivum cDNA, clone: WT009_J24, cultivar: Chinese Spring}	{PF01442:Apolipoprotein A1/A4/E domain}
i1_LQ_DE_c2730/f1p0/1911	0.16	2.05	0.36	1.73	{BAJ99606.1; predicted protein, partial [Hordeum vulgare subsp. vulgare]}	{sp|Q9FKG5|PUB51_ARATH; U-box domain-containing protein 51 OS=Arabidopsis thaliana GN=PUB51 PE=2 SV=2}	{ats:F775_02470; - - - - -}	{NA}	{GO:0006468; protein phosphorylation; biological_process GO:0004672; protein kinase activity; molecular_function GO:0005524; ATP binding; molecular_function}	{AK368403.1; Hordeum vulgare subsp. vulgare mRNA for predicted protein, partial cds, clone: NIASHv2073B12}	{PF07714:Protein tyrosine kinase PF00069:Protein kinase domain}
i1_LQ_DE_c27318/f1p9/1417	1.11	4.85	0.99	3.8	{EMT13545.1; Proton-coupled amino acid transporter 1 [Aegilops tauschii]}	{sp|Q9SF09|ANT1_ARATH; Amino acid transporter ANT1 OS=Arabidopsis thaliana GN=ANT1 PE=1 SV=1}	{bdi:100840771; K14209 SLC36A, PAT solute carrier family 36 (proton-coupled amino acid transporter) - ko04138; Cellular Processes; Transport and catabolism; Autophagy - yeast}	{At3g11900; KOG1304 Amino acid transporters E Amino acid transport and metabolism ;}	{NA}	{AK360534.1; Hordeum vulgare subsp. vulgare mRNA for predicted protein, complete cds, clone: NIASHv1120A10}	{NA}
i1_LQ_DE_c27421/f1p8/1343	6.51	19.37	5.57	13.91	{BAJ87569.1; predicted protein [Hordeum vulgare subsp. vulgare]}	{sp|Q9FK51|AGLUP_ARATH; ADP-glucose phosphorylase OS=Arabidopsis thaliana GN=At5g18200 PE=1 SV=1}	{bdi:100821537; K00965 galT, GALT UDPglucose--hexose-1-phosphate uridylyltransferase 2.7.7.12 ko00052; Metabolism; Carbohydrate metabolism; Galactose metabolism | ko00520; Metabolism; Carbohydrate metabolism; Amino sugar and nucleotide sugar metabolism | ko04917; Organismal Systems; Endocrine system; Prolactin signaling pathway}	{At5g18200; KOG2958 Galactose-1-phosphate uridylyltransferase C Energy production and conversion ;}	{GO:0008108; UDP-glucose:hexose-1-phosphate uridylyltransferase activity; molecular_function GO:0006012; galactose metabolic process; biological_process}	{AK356351.1; Hordeum vulgare subsp. vulgare mRNA for predicted protein, complete cds, clone: NIASHv1033I14}	{PF01087:Galactose-1-phosphate uridyl transferase, N-terminal domain PF02744:Galactose-1-phosphate uridyl transferase, C-terminal domain}
i1_LQ_DE_c27458/f1p1/1959	0.02	0.81	0	0.26	{NA}	{NA}	{NA}	{NA}	{NA}	{NA}	{NA}
i1_LQ_DE_c27553/f1p7/1855	4.7	15.01	6.63	10.59	{BAJ84958.1; predicted protein [Hordeum vulgare subsp. vulgare]}	{sp|Q84ZC0|VATH_ORYSJ; Probable V-type proton ATPase subunit H OS=Oryza sativa subsp. japonica GN=Os07g0549700 PE=2 SV=1}	{bdi:100825489; K02144 ATPeV1H V-type H+-transporting ATPase subunit H - ko00190; Metabolism; Energy metabolism; Oxidative phosphorylation | ko04150; Environmental Information Processing; Signal transduction; mTOR signaling pathway | ko04145; Cellular Processes; Transport and catabolism; Phagosome | ko04142; Cellular Processes; Transport and catabolism; Lysosome | ko04721; Organismal Systems; Ner…	{At3g42050; KOG2759 Vacuolar H+-ATPase V1 sector, subunit H C Energy production and conversion ;}	{GO:0005515; protein binding; molecular_function GO:0005737; cytoplasm; cellular_component GO:0000221; vacuolar proton-transporting V-type ATPase, V1 domain; cellular_component GO:0016820; hydrolase activity, acting on acid anhydrides, catalyzing transmembrane movement of substances; molecular_function GO:0048280; vesicle fusion with Golgi apparatus; biological_process GO:0000139; Golgi membrane;…	{AK353739.1; Hordeum vulgare subsp. vulgare mRNA for predicted protein, complete cds, clone: NIASHv1002G13}	{PF02985:HEAT repeat PF11698:V-ATPase subunit H PF04869:Uso1 / p115 like vesicle tethering protein, head region}
i1_LQ_DE_c27712/f1p14/1451	1.68	4.45	2.28	3.72	{XP_015633373.1; PREDICTED: uncharacterized protein LOC4336739 isoform X2 [Oryza sativa Japonica Group]}	{NA}	{sbi:SORBI_04g002896; - - - - -}	{NA}	{NA}	{NA}	{NA}
i1_LQ_DE_c27745/f1p0/1638	0.55	1.89	0.33	1.19	{NA}	{NA}	{NA}	{NA}	{NA}	{CP012616.1; Oryza sativa Indica Group cultivar RP Bio-226 chromosome 8 sequence}	{NA}
i1_LQ_DE_c27752/f1p7/1332	4.57	38.84	3.8	26.4	{BAJ84853.1; predicted protein [Hordeum vulgare subsp. vulgare]}	{sp|Q9SPK4|PPCK1_ARATH; Phosphoenolpyruvate carboxylase kinase 1 OS=Arabidopsis thaliana GN=PPCK1 PE=1 SV=1}	{osa:4330031; - - - - -}	{At1g08650; KOG0032 Ca2+/calmodulin-dependent protein kinase, EF-Hand protein superfamily T Signal transduction mechanisms ;}	{GO:0005524; ATP binding; molecular_function GO:0016773; phosphotransferase activity, alcohol group as acceptor; molecular_function GO:0016020; membrane; cellular_component GO:0006468; protein phosphorylation; biological_process GO:0004672; protein kinase activity; molecular_function}	{AK353634.1; Hordeum vulgare subsp. vulgare mRNA for predicted protein, complete cds, clone: NIASHv1001K24}	{PF07714:Protein tyrosine kinase PF00069:Protein kinase domain PF06293:Lipopolysaccharide kinase (Kdo/WaaP) family}
i1_LQ_DE_c27791/f1p10/1952	0.1	1.35	0.14	0.81	{XP_003575287.1; PREDICTED: actin-related protein 3 [Brachypodium distachyon]}	{sp|A2X6S3|ARP3_ORYSI; Actin-related protein 3 OS=Oryza sativa subsp. indica GN=ARP3 PE=3 SV=2}	{dosa:Os02t0596900-01; K18584 ACTR3, ARP3 actin-related protein 3 - ko04138; Cellular Processes; Transport and catabolism; Autophagy - yeast | ko04530; Cellular Processes; Cellular community - eukaryotes; Tight junction}	{At1g13180; KOG0678 Actin-related protein Arp2/3 complex, subunit Arp3 Z Cytoskeleton ;}	{GO:0000902; cell morphogenesis; biological_process}	{XM_003575239.3; PREDICTED: Brachypodium distachyon actin-related protein 3 (LOC100832480), mRNA}	{PF06723:MreB/Mbl protein}
i1_LQ_DE_c27923/f1p6/1553	0.94	13.37	0.26	2.36	{AIL01833.1; bZIP transcription factor A [Triticum aestivum]}	{sp|Q6Z312|BZP23_ORYSJ; bZIP transcription factor 23 OS=Oryza sativa subsp. japonica GN=BZIP23 PE=2 SV=1}	{sita:101778442; K14432 ABF ABA responsive element binding factor - ko04075; Environmental Information Processing; Signal transduction; Plant hormone signal transduction}	{NA}	{GO:0006355; regulation of transcription, DNA-dependent; biological_process GO:0070206; protein trimerization; biological_process GO:0003700; sequence-specific DNA binding transcription factor activity; molecular_function GO:0043565; sequence-specific DNA binding; molecular_function GO:0051082; unfolded protein binding; molecular_function GO:0003677; DNA binding; molecular_function GO:0005634; nu…	{XR_731936.2; PREDICTED: Brachypodium distachyon ABSCISIC ACID-INSENSITIVE 5-like protein 7 (LOC100833178), transcript variant X3, misc_RNA}	{PF03938:Outer membrane protein (OmpH-like) PF16331:TolA binding protein trimerisation PF03131:bZIP Maf transcription factor PF00170:bZIP transcription factor PF07716:Basic region leucine zipper}
i1_LQ_DE_c27961/f1p1/1742	1.13	2.67	0.93	2.68	{EMS64809.1; CBL-interacting protein kinase 11 [Triticum urartu]}	{sp|Q0JI49|CIPKB_ORYSJ; CBL-interacting protein kinase 11 OS=Oryza sativa subsp. japonica GN=CIPK11 PE=2 SV=1}	{ats:F775_18915; - - - - -}	{At5g58380; KOG0583 Serine/threonine protein kinase T Signal transduction mechanisms ;}	{GO:0007165; signal transduction; biological_process GO:0006468; protein phosphorylation; biological_process GO:0004672; protein kinase activity; molecular_function GO:0005524; ATP binding; molecular_function GO:0016773; phosphotransferase activity, alcohol group as acceptor; molecular_function GO:0016020; membrane; cellular_component}	{AK368043.1; Hordeum vulgare subsp. vulgare mRNA for predicted protein, complete cds, clone: NIASHv2067A10}	{PF06293:Lipopolysaccharide kinase (Kdo/WaaP) family PF00069:Protein kinase domain PF07714:Protein tyrosine kinase PF03822:NAF domain}
i1_LQ_DE_c27978/f1p1/1959	0.36	5.08	0.61	6.8	{NA}	{NA}	{NA}	{NA}	{NA}	{NA}	{NA}
i1_LQ_DE_c28050/f1p7/1711	4.15	44.96	3.81	36.56	{CDM82904.1; unnamed protein product [Triticum aestivum]}	{sp|Q0JLP9|P2C06_ORYSJ; Probable protein phosphatase 2C 6 OS=Oryza sativa subsp. japonica GN=Os01g0583100 PE=1 SV=1}	{dosa:Os01t0583100-01; K14497 PP2C protein phosphatase 2C 3.1.3.16 ko04016; Environmental Information Processing; Signal transduction; MAPK signaling pathway - plant | ko04075; Environmental Information Processing; Signal transduction; Plant hormone signal transduction | ko04931; Human Diseases; Endocrine and metabolic diseases; Insulin resistance}	{At1g72770; KOG0698 Serine/threonine protein phosphatase T Signal transduction mechanisms ;}	{GO:0003824; NA}	{AK333245.1; Triticum aestivum cDNA, clone: WT006_A01, cultivar: Chinese Spring}	{PF00481:Protein phosphatase 2C}
i1_LQ_DE_c28068/f1p2/1637	1.18	13.97	3.74	8.91	{XP_006658336.1; PREDICTED: uncharacterized protein LOC102706211 [Oryza brachyantha]}	{NA}	{osa:4334422; - - - - -}	{NA}	{NA}	{XM_006658273.2; PREDICTED: Oryza brachyantha uncharacterized LOC102706211 (LOC102706211), mRNA}	{NA}
i1_LQ_DE_c28356/f3p4/1220	11.04	98.35	4.7	102.98	{AAY16798.1; early salt stress and cold acclimation-induced protein 2-1 [Thinopyrum elongatum]}	{sp|Q9SK27|ENL1_ARATH; Early nodulin-like protein 1 OS=Arabidopsis thaliana GN=At2g25060 PE=1 SV=2}	{bdi:100842933; - - - - -}	{NA}	{GO:0009055; NA}	{HQ875720.1; Triticum aestivum early salt-stress induced 2-2 (Esi2) mRNA, complete cds}	{PF02298:Plastocyanin-like domain}
i1_LQ_DE_c28758/f1p2/1153	40.07	116.61	54.15	89.55	{AAD10335.1; YLP [Hordeum vulgare subsp. vulgare]}	{sp|Q9MB46|VATE_CITUN; V-type proton ATPase subunit E OS=Citrus unshiu GN=VATE PE=2 SV=1}	{osa:4327166; K02150 ATPeV1E, ATP6E V-type H+-transporting ATPase subunit E - ko00190; Metabolism; Energy metabolism; Oxidative phosphorylation | ko04150; Environmental Information Processing; Signal transduction; mTOR signaling pathway | ko04145; Cellular Processes; Transport and catabolism; Phagosome | ko04966; Organismal Systems; Excretory system; Collecting duct acid secretion | ko04721; Orga…	{At1g64200; KOG1664 Vacuolar H+-ATPase V1 sector, subunit E C Energy production and conversion ;}	{GO:0046961; proton-transporting ATPase activity, rotational mechanism; molecular_function GO:0015991; ATP hydrolysis coupled proton transport; biological_process GO:0033178; proton-transporting two-sector ATPase complex, catalytic domain; cellular_component GO:0004521; endoribonuclease activity; molecular_function GO:0046961; proton-transporting ATPase activity, rotational mechanism; molecular_f…	{DQ344624.1; Triticum aestivum vacuolar ATP synthase subunit E (VATE) mRNA, complete cds}	{PF02294:7kD DNA-binding domain PF01991:ATP synthase (E/31 kDa) subunit PF01991:ATP synthase (E/31 kDa) subunit}
i1_LQ_DE_c29061/f1p1/1302	2.94	8.92	3.01	11.45	{XP_003569067.1; PREDICTED: uncharacterized protein LOC100840620 [Brachypodium distachyon]}	{NA}	{sita:101757652; - - - - -}	{NA}	{NA}	{XM_014898732.1; PREDICTED: Brachypodium distachyon uncharacterized LOC100840620 (LOC100840620), transcript variant X4, mRNA}	{NA}
i1_LQ_DE_c29074/f1p16/1163	10.78	29.72	14.85	57.7	{BAK02140.1; predicted protein, partial [Hordeum vulgare subsp. vulgare]}	{sp|Q69TY4|PR2E1_ORYSJ; Peroxiredoxin-2E-1, chloroplastic OS=Oryza sativa subsp. japonica GN=PRXIIE-1 PE=2 SV=1}	{bdi:100845975; - - - - -}	{At3g52960; KOG0541 Alkyl hydroperoxide reductase/peroxiredoxin O Posttranslational modification, protein turnover, chaperones ;}	{NA}	{FP098270.1; Phyllostachys edulis cDNA clone: bphyst018h02, full insert sequence}	{NA}
i1_LQ_DE_c29110/f1p0/1093	1.7	4.76	2.77	6.14	{EMS64940.1; hypothetical protein TRIUR3_03600 [Triticum urartu]}	{sp|Q2QMB3|LOL2_ORYSJ; Protein LOL2 OS=Oryza sativa subsp. japonica GN=LOL2 PE=2 SV=1}	{sita:101786434; - - - - -}	{NA}	{GO:0005840; ribosome; cellular_component GO:0006412; translation; biological_process GO:0005622; intracellular; cellular_component GO:0003735; structural constituent of ribosome; molecular_function}	{JX135580.1; Triticum aestivum cultivar Suwon11 LOL2 (LOL2) mRNA, complete cds}	{PF01667:Ribosomal protein S27}
i1_LQ_DE_c29116/f1p67/1115	1.64	56.74	5.74	43.47	{NA}	{NA}	{NA}	{NA}	{NA}	{NA}	{NA}
i1_LQ_DE_c29163/f6p2/1508	5.62	65.23	3.11	136.55	{BAJ97935.1; predicted protein [Hordeum vulgare subsp. vulgare]}	{NA}	{obr:102721907; - - - - -}	{NA}	{GO:0042157; lipoprotein metabolic process; biological_process GO:0005576; NA GO:0006869; lipid transport; biological_process GO:0008289; lipid binding; molecular_function}	{AK334422.1; Triticum aestivum cDNA, clone: WT009_J24, cultivar: Chinese Spring}	{PF01442:Apolipoprotein A1/A4/E domain}
i1_LQ_DE_c29281/f1p5/1234	0.91	5.55	0.38	1.75	{AFO63019.1; ACC oxidase [Hordeum vulgare]}	{sp|Q0J1C1|ACCO1_ORYSJ; 1-aminocyclopropane-1-carboxylate oxidase 1 OS=Oryza sativa subsp. japonica GN=ACO1 PE=2 SV=1}	{sita:101781542; K05933 E1.14.17.4 aminocyclopropanecarboxylate oxidase 1.14.17.4 ko00270; Metabolism; Amino acid metabolism; Cysteine and methionine metabolism}	{At1g05010; KOG0143 Iron/ascorbate family oxidoreductases QR Secondary metabolites biosynthesis, transport and catabolism ; General function prediction only ;}	{GO:0055114; oxidation-reduction process; biological_process GO:0016491; oxidoreductase activity; molecular_function}	{AK359587.1; Hordeum vulgare subsp. vulgare mRNA for predicted protein, complete cds, clone: NIASHv1099H22}	{PF03171:2OG-Fe(II) oxygenase superfamily}
i1_LQ_DE_c2945/f1p2/1621	0.02	0.51	0.02	0.32	{BAJ92113.1; predicted protein [Hordeum vulgare subsp. vulgare]}	{sp|Q9FKM3|AATPK_ARATH; AAA-ATPase At5g57480 OS=Arabidopsis thaliana GN=At5g57480 PE=3 SV=1}	{egu:105041886; K08900 BCS1 mitochondrial chaperone BCS1 - -}	{At5g57480; KOG0743 AAA+-type ATPase O Posttranslational modification, protein turnover, chaperones ;}	{GO:0003723; RNA binding; molecular_function GO:0006281; DNA repair; biological_process GO:0009378; four-way junction helicase activity; molecular_function GO:0016887; ATPase activity; molecular_function GO:0006310; DNA recombination; biological_process GO:0004127; cytidylate kinase activity; molecular_function GO:0006139; nucleobase, nucleoside, nucleotide and nucleic acid metabolic process; bio…	{AK360906.1; Hordeum vulgare subsp. vulgare mRNA for predicted protein, complete cds, clone: NIASHv1128B08}	{PF01443:Viral (Superfamily 1) RNA helicase PF00004:ATPase family associated with various cellular activities (AAA) PF00005:ABC transporter PF05496:Holliday junction DNA helicase ruvB N-terminus PF07728:AAA domain (dynein-related subfamily) PF02224:Cytidylate kinase PF00910:RNA helicase}
i1_LQ_DE_c29471/f1p4/1091	0.93	32.93	1.94	8.39	{XP_003571085.2; PREDICTED: 23.6 kDa heat shock protein, mitochondrial [Brachypodium distachyon]}	{sp|B7EZJ7|HS23M_ORYSJ; 23.6 kDa heat shock protein, mitochondrial OS=Oryza sativa subsp. japonica GN=HSP23.6 PE=2 SV=1}	{sita:101766952; K13993 HSP20 HSP20 family protein - ko04141; Genetic Information Processing; Folding, sorting and degradation; Protein processing in endoplasmic reticulum}	{At1g52560; KOG0710 Molecular chaperone (small heat-shock protein Hsp26/Hsp42) O Posttranslational modification, protein turnover, chaperones ;}	{NA}	{XM_003571037.3; PREDICTED: Brachypodium distachyon 23.6 kDa heat shock protein, mitochondrial (LOC100829604), mRNA}	{NA}
i1_LQ_DE_c29525/f1p0/1259	0.04	5.53	0.08	0.87	{AQM55942.1; stay-green [Lolium perenne]}	{sp|A2Z3E5|SGR_ORYSI; Protein STAY-GREEN, chloroplastic OS=Oryza sativa subsp. indica GN=SGR PE=3 SV=1}	{sita:101765893; - - - - -}	{NA}	{NA}	{HQ676611.1; Festuca arundinacea senescence-inducible chloroplast non-yellowing protein 1 mRNA, complete cds; nuclear gene for chloroplast product}	{NA}
i1_LQ_DE_c29642/f1p0/1284	3.08	8.86	4.64	7.22	{BAJ93186.1; predicted protein [Hordeum vulgare subsp. vulgare]}	{sp|Q9SYL6|GGH1_ARATH; Gamma-glutamyl hydrolase 1 OS=Arabidopsis thaliana GN=GGH1 PE=2 SV=1}	{sita:101782252; K01307 GGH gamma-glutamyl hydrolase 3.4.19.9 ko00790; Metabolism; Metabolism of cofactors and vitamins; Folate biosynthesis | ko01523; Human Diseases; Drug resistance: Antineoplastic; Antifolate resistance}	{At1g78660; KOG1559 Gamma-glutamyl hydrolase H Coenzyme transport and metabolism ;}	{GO:0006541; glutamine metabolic process; biological_process GO:0016787; hydrolase activity; molecular_function}	{AK361982.1; Hordeum vulgare subsp. vulgare mRNA for predicted protein, complete cds, clone: NIASHv2001K15}	{PF07722:Peptidase C26}
i1_LQ_DE_c29674/f1p0/1093	1.67	14.85	3.25	12.43	{EMT06703.1; Protein synthesis inhibitor II [Aegilops tauschii]}	{sp|P04399|RIP2_HORVU; Protein synthesis inhibitor II OS=Hordeum vulgare GN=RIP30A PE=1 SV=1}	{osa:4325182; - - - - -}	{NA}	{GO:0030598; rRNA N-glycosylase activity; molecular_function GO:0017148; negative regulation of translation; biological_process}	{FP091833.1; Phyllostachys edulis cDNA clone: bphylf023j20, full insert sequence}	{PF00161:Ribosome inactivating protein}
i1_LQ_DE_c29867/f1p7/1062	0.45	5.72	0.43	26.82	{XP_003574997.1; PREDICTED: dehydrin DHN3-like [Brachypodium distachyon]}	{sp|Q00742|DHR15_WHEAT; Dehydrin Rab15 OS=Triticum aestivum GN=RAB15 PE=2 SV=1}	{ats:F775_13241; - - - - -}	{NA}	{GO:0006950; response to stress; biological_process GO:0009415; response to water; biological_process}	{AK371978.1; Hordeum vulgare subsp. vulgare mRNA for predicted protein, complete cds, clone: NIASHv2144G04}	{PF00257:Dehydrin}
i1_LQ_DE_c29906/f1p1/1206	1.8	6.76	1.83	5.4	{XP_003568760.1; PREDICTED: uncharacterized protein LOC100825105 [Brachypodium distachyon]}	{NA}	{obr:102719928; K08497 SEC20 protein transport protein SEC20 - ko04130; Genetic Information Processing; Folding, sorting and degradation; SNARE interactions in vesicular transport}	{NA}	{GO:0006457; protein folding; biological_process GO:0006869; lipid transport; biological_process GO:0051087; chaperone binding; molecular_function GO:0005634; nucleus; cellular_component GO:0016021; integral to membrane; cellular_component GO:0008289; lipid binding; molecular_function GO:0042803; protein homodimerization activity; molecular_function GO:0000774; adenyl-nucleotide exchange factor a…	{FP091289.1; Phyllostachys edulis cDNA clone: bphylf038j16, full insert sequence}	{PF07464:Apolipophorin-III precursor (apoLp-III) PF01025:GrpE PF06881:RNA polymerase II transcription factor SIII (Elongin) subunit A}
i1_LQ_DE_c30087/f1p6/1163	0.94	7.81	0.19	4.24	{NA}	{NA}	{NA}	{NA}	{NA}	{NA}	{NA}
i1_LQ_DE_c3170/f2p5/1826	4.43	26.68	3.25	48.25	{BAS92186.1; Os05g0140300 [Oryza sativa Japonica Group]}	{NA}	{bdi:100822944; - - - - -}	{NA}	{NA}	{XM_010233439.2; PREDICTED: Brachypodium distachyon uncharacterized LOC100822944 (LOC100822944), transcript variant X3, mRNA}	{NA}
i1_LQ_DE_c32252/f1p13/1598	1.04	4.03	1.8	3.59	{BAJ90161.1; predicted protein [Hordeum vulgare subsp. vulgare]}	{sp|A7LXU3|BGH3B_BACO1; Beta-glucosidase BoGH3B OS=Bacteroides ovatus (strain ATCC 8483 / DSM 1896 / JCM 5824 / NCTC 11153) GN=BACOVA_02659 PE=1 SV=1}	{sita:101773215; K05349 bglX beta-glucosidase 3.2.1.21 ko00500; Metabolism; Carbohydrate metabolism; Starch and sucrose metabolism | ko00460; Metabolism; Metabolism of other amino acids; Cyanoamino acid metabolism | ko00940; Metabolism; Biosynthesis of other secondary metabolites; Phenylpropanoid biosynthesis}	{NA}	{GO:0005975; carbohydrate metabolic process; biological_process GO:0004553; hydrolase activity, hydrolyzing O-glycosyl compounds; molecular_function}	{AK363981.1; Hordeum vulgare subsp. vulgare mRNA for predicted protein, complete cds, clone: NIASHv2020I22}	{PF00933:Glycosyl hydrolase family 3 N terminal domain PF01915:Glycosyl hydrolase family 3 C-terminal domain}
i1_LQ_DE_c32574/f2p1/1409	1.11	9.91	0.48	2.94	{BAJ98672.1; predicted protein, partial [Hordeum vulgare subsp. vulgare]}	{sp|Q0J2L7|P2C68_ORYSJ; Probable protein phosphatase 2C 68 OS=Oryza sativa subsp. japonica GN=Os09g0325700 PE=2 SV=2}	{sbi:SORBI_02g022090; K14497 PP2C protein phosphatase 2C 3.1.3.16 ko04016; Environmental Information Processing; Signal transduction; MAPK signaling pathway - plant | ko04075; Environmental Information Processing; Signal transduction; Plant hormone signal transduction | ko04931; Human Diseases; Endocrine and metabolic diseases; Insulin resistance}	{At2g29380; KOG0698 Serine/threonine protein phosphatase T Signal transduction mechanisms ;}	{NA}	{AK367469.1; Hordeum vulgare subsp. vulgare mRNA for predicted protein, partial cds, clone: NIASHv2057L07}	{NA}
i1_LQ_DE_c32781/f1p0/1484	8.21	35.86	15.54	28	{XP_003562906.1; PREDICTED: uncharacterized protein LOC100839277 [Brachypodium distachyon]}	{NA}	{bdi:100839277; - - - - -}	{NA}	{NA}	{XM_003562858.3; PREDICTED: Brachypodium distachyon uncharacterized LOC100839277 (LOC100839277), mRNA}	{NA}
i1_LQ_DE_c32893/f1p1/1861	0.06	1.08	0.1	0.68	{XP_003574369.1; PREDICTED: plant intracellular Ras-group-related LRR protein 5-like [Brachypodium distachyon]}	{sp|Q8S7M7|PIRL5_ORYSJ; Plant intracellular Ras-group-related LRR protein 5 OS=Oryza sativa subsp. japonica GN=IRL5 PE=2 SV=1}	{sbi:SORBI_01g028430; - - - - -}	{At4g35470; KOG0619 FOG: Leucine rich repeat R General function prediction only ;}	{GO:0005515; protein binding; molecular_function}	{XM_003574321.3; PREDICTED: Brachypodium distachyon plant intracellular Ras-group-related LRR protein 5-like (LOC100832878), mRNA}	{PF13516:Leucine Rich repeat PF00560:Leucine Rich Repeat PF13855:Leucine rich repeat}
i1_LQ_DE_c32999/f1p0/1638	0.11	1.47	0.14	1.63	{BAJ86001.1; predicted protein [Hordeum vulgare subsp. vulgare]}	{sp|Q9LSD5|TCP20_ARATH; Transcription factor TCP20 OS=Arabidopsis thaliana GN=TCP20 PE=1 SV=1}	{sbi:SORBI_03g044320; - - - - -}	{NA}	{NA}	{HG670306.1; Triticum aestivum chromosome 3B, genomic scaffold, cultivar Chinese Spring}	{NA}
i1_LQ_DE_c33320/f2p2/1638	0.02	2.63	0.08	1.5	{XP_003567087.1; PREDICTED: anthocyanidin 5,3-O-glucosyltransferase-like [Brachypodium distachyon]}	{sp|Q4R1I9|ANGLT_ROSHC; Anthocyanidin 5,3-O-glucosyltransferase OS=Rosa hybrid cultivar GN=RhGT1 PE=2 SV=1}	{bdi:100840110; - - - - -}	{At3g16520; KOG1192 UDP-glucuronosyl and UDP-glucosyl transferase GC Carbohydrate transport and metabolism ; Energy production and conversion ;}	{GO:0016758; transferase activity, transferring hexosyl groups; molecular_function GO:0008152; NA}	{XM_003567039.3; PREDICTED: Brachypodium distachyon anthocyanidin 5,3-O-glucosyltransferase-like (LOC100840110), mRNA}	{PF04101:Glycosyltransferase family 28 C-terminal domain PF00201:UDP-glucoronosyl and UDP-glucosyl transferase}
i1_LQ_DE_c33344/f1p0/1898	0.06	1.16	0.12	0.98	{EMT30566.1; Disease resistance protein RGA2 [Aegilops tauschii]}	{sp|Q7XA40|RGA3_SOLBU; Putative disease resistance protein RGA3 OS=Solanum bulbocastanum GN=RGA3 PE=2 SV=2}	{ats:F775_12840; - - - - -}	{At3g14460; KOG4658 Apoptotic ATPase T Signal transduction mechanisms ;}	{GO:0043531; ADP binding; molecular_function}	{AK331721.1; Triticum aestivum cDNA, clone: WT002_D04, cultivar: Chinese Spring}	{PF00931:NB-ARC domain}
i1_LQ_DE_c33498/f1p14/1464	2.95	15.74	1.09	5.27	{XP_003575479.1; PREDICTED: polyol transporter 5-like [Brachypodium distachyon]}	{sp|Q8VZ80|PLT5_ARATH; Polyol transporter 5 OS=Arabidopsis thaliana GN=PLT5 PE=1 SV=2}	{sita:101754981; - - - - -}	{At3g18830; KOG0254 Predicted transporter (major facilitator superfamily) R General function prediction only ;}	{GO:0022857; transmembrane transporter activity; molecular_function GO:0016021; integral to membrane; cellular_component GO:0055085; transmembrane transport; biological_process}	{FP096657.1; Phyllostachys edulis cDNA clone: bphylf048h13, full insert sequence}	{PF07690:Major Facilitator Superfamily PF00083:Sugar (and other) transporter}
i1_LQ_DE_c33552/f2p16/1574	1.23	6.11	2.14	4.38	{XP_003562549.1; PREDICTED: BTB/POZ and MATH domain-containing protein 1-like [Brachypodium distachyon]}	{sp|Q8L765|BPM1_ARATH; BTB/POZ and MATH domain-containing protein 1 OS=Arabidopsis thaliana GN=BPM1 PE=1 SV=1}	{bdi:100834579; K10523 SPOP speckle-type POZ protein - ko04340; Environmental Information Processing; Signal transduction; Hedgehog signaling pathway | ko04341; Environmental Information Processing; Signal transduction; Hedgehog signaling pathway - fly}	{At3g06190; KOG1987 Speckle-type POZ protein SPOP and related proteins with TRAF, MATH and BTB/POZ domains DR Cell cycle control, cell division, chromosome partitioning ; General function prediction only ;}	{GO:0005515; protein binding; molecular_function}	{XM_003562501.3; PREDICTED: Brachypodium distachyon BTB/POZ and MATH domain-containing protein 1-like (LOC100834579), mRNA}	{PF00917:MATH domain PF00651:BTB/POZ domain}
i1_LQ_DE_c3363/f1p0/1617	5.49	14.56	8.49	14.92	{BAJ95389.1; predicted protein [Hordeum vulgare subsp. vulgare]}	{sp|Q8W425|PSMD6_ORYSJ; 26S proteasome non-ATPase regulatory subunit 6 OS=Oryza sativa subsp. japonica GN=RPN7 PE=2 SV=1}	{osa:4329887; K03037 PSMD6, RPN7 26S proteasome regulatory subunit N7 - ko03050; Genetic Information Processing; Folding, sorting and degradation; Proteasome | ko05169; Human Diseases; Infectious diseases: Viral; Epstein-Barr virus infection}	{At4g24820; KOG0687 26S proteasome regulatory complex, subunit RPN7/PSMD6 O Posttranslational modification, protein turnover, chaperones ;}	{GO:0005515; protein binding; molecular_function}	{AK364186.1; Hordeum vulgare subsp. vulgare mRNA for predicted protein, complete cds, clone: NIASHv2022H20}	{PF01399:PCI domain}
i1_LQ_DE_c33867/f1p18/1930	2.31	6.81	1.84	5.57	{P42210.1; RecName: Full=Phytepsin; AltName: Full=Aspartic proteinase; Contains: RecName: Full=Phytepsin 32 kDa subunit; Contains: RecName: Full=Phytepsin 29 kDa subunit; Contains: RecName: Full=Phytepsin 16 kDa subunit; Contains: RecName: Full=Phytepsin 11 kDa subunit; Flags: Precursor}	{sp|P42210|ASPR_HORVU; Phytepsin OS=Hordeum vulgare PE=1 SV=1}	{sita:101763215; K08245 E3.4.23.40 phytepsin 3.4.23.40 -}	{At1g11910; KOG1339 Aspartyl protease O Posttranslational modification, protein turnover, chaperones ;}	{GO:0006629; lipid metabolic process; biological_process}	{XM_003567821.3; PREDICTED: Brachypodium distachyon phytepsin (LOC100839392), mRNA}	{PF05184:Saposin-like type B, region 1}
i1_LQ_DE_c33923/f1p13/1678	0.51	1.88	0.91	1.29	{BAJ95671.1; predicted protein [Hordeum vulgare subsp. vulgare]}	{sp|Q5ZKQ3|RPAP3_CHICK; RNA polymerase II-associated protein 3 OS=Gallus gallus GN=RPAP3 PE=2 SV=1}	{sita:101754831; - - - - -}	{At1g56440; KOG4648 Uncharacterized conserved protein, contains LRR repeats S Function unknown ;}	{GO:0005515; protein binding; molecular_function}	{AK364468.1; Hordeum vulgare subsp. vulgare mRNA for predicted protein, complete cds, clone: NIASHv2025J11}	{PF00515:Tetratricopeptide repeat PF13181:Tetratricopeptide repeat PF13414:TPR repeat PF13371:Tetratricopeptide repeat PF13374:Tetratricopeptide repeat PF13176:Tetratricopeptide repeat}
i1_LQ_DE_c33944/f1p15/1959	17.12	41.07	21.57	43.19	{BAJ98594.1; predicted protein [Hordeum vulgare subsp. vulgare]}	{sp|O22812|AHL10_ARATH; AT-hook motif nuclear-localized protein 10 OS=Arabidopsis thaliana GN=AHL10 PE=1 SV=2}	{sita:101770224; - - - - -}	{NA}	{GO:0003677; DNA binding; molecular_function GO:0019013; viral nucleocapsid; cellular_component}	{AK367391.1; Hordeum vulgare subsp. vulgare mRNA for predicted protein, complete cds, clone: NIASHv2056F18}	{PF01481:Arterivirus nucleocapsid protein PF02178:AT hook motif}
i1_LQ_DE_c33974/f1p4/1553	0.81	4.99	0.99	10.26	{EMT05347.1; hypothetical protein F775_52491 [Aegilops tauschii]}	{sp|B8AU84|ARGI1_ORYSI; Arginase 1, mitochondrial OS=Oryza sativa subsp. indica GN=B0616E02-H0507E05.7 PE=1 SV=1}	{sbi:SORBI_06g000580; K01476 E3.5.3.1, rocF, arg arginase 3.5.3.1 ko01230; Metabolism; Global and overview maps; Biosynthesis of amino acids | ko00220; Metabolism; Amino acid metabolism; Arginine biosynthesis | ko00330; Metabolism; Amino acid metabolism; Arginine and proline metabolism | ko05146; Human Diseases; Infectious diseases: Parasitic; Amoebiasis}	{At4g08900; KOG2964 Arginase family protein E Amino acid transport and metabolism ;}	{GO:0046872; metal ion binding; molecular_function}	{JN415197.1; Triticum aestivum cultivar CB037 arginase (arg) mRNA, complete cds}	{PF00491:Arginase family}
i1_LQ_DE_c3398/f1p8/1687	0.21	4.38	0.07	0.72	{BAJ94368.1; predicted protein [Hordeum vulgare subsp. vulgare]}	{sp|Q9FF86|DCR_ARATH; BAHD acyltransferase DCR OS=Arabidopsis thaliana GN=DCR PE=2 SV=1}	{sita:101774571; - - - - -}	{NA}	{NA}	{AK374080.1; Hordeum vulgare subsp. vulgare mRNA for predicted protein, complete cds, clone: NIASHv3053H05}	{NA}
i1_LQ_DE_c34275/f1p2/1640	6.12	17.32	8	16.87	{BAJ84957.1; predicted protein [Hordeum vulgare subsp. vulgare]}	{NA}	{sita:101763756; - - - - -}	{NA}	{GO:0006821; chloride transport; biological_process}	{AK361868.1; Hordeum vulgare subsp. vulgare mRNA for predicted protein, complete cds, clone: NIASHv2001A05}	{PF15462:Bartter syndrome, infantile, with sensorineural deafness (Barttin)}
i1_LQ_DE_c34317/f1p4/1870	4.16	10	5.55	11.9	{XP_003578039.1; PREDICTED: ethylene-responsive transcription factor RAP2-13-like [Brachypodium distachyon]}	{sp|O65665|ERF60_ARATH; Ethylene-responsive transcription factor ERF060 OS=Arabidopsis thaliana GN=ERF060 PE=2 SV=1}	{sita:101755201; K09286 EREBP EREBP-like factor - -}	{NA}	{GO:0006355; regulation of transcription, DNA-dependent; biological_process GO:0003700; sequence-specific DNA binding transcription factor activity; molecular_function}	{BT009075.1; Triticum aestivum clone wip1c.pk004.o24:fis, full insert mRNA sequence}	{PF00847:AP2 domain}
i1_LQ_DE_c34445/f1p38/1949	0.01	0.35	0.04	0.13	{CAH66946.1; B0809H07.1 [Oryza sativa Indica Group]}	{NA}	{zma:103645963; - - - - -}	{At2g16000; KOG0017 FOG: Transposon-encoded proteins with TYA, reverse transcriptase, integrase domains in various combinations R General function prediction only ;}	{GO:0003676; nucleic acid binding; molecular_function GO:0008270; zinc ion binding; molecular_function}	{HG670306.1; Triticum aestivum chromosome 3B, genomic scaffold, cultivar Chinese Spring}	{PF00098:Zinc knuckle}
i1_LQ_DE_c34648/f1p17/1824	0.19	4.92	0.78	5.86	{BAJ96930.1; predicted protein [Hordeum vulgare subsp. vulgare]}	{sp|Q9LS40|ASPG1_ARATH; Protein ASPARTIC PROTEASE IN GUARD CELL 1 OS=Arabidopsis thaliana GN=ASPG1 PE=1 SV=1}	{sita:101757807; - - - - -}	{At3g12700; KOG1339 Aspartyl protease O Posttranslational modification, protein turnover, chaperones ;}	{NA}	{XM_008651763.1; PREDICTED: Zea mays aspartic proteinase nepenthesin-2-like (LOC103630716), mRNA}	{NA}
i1_LQ_DE_c34998/f1p10/1667	4.4	12.25	4.79	7.81	{BAJ89712.1; predicted protein [Hordeum vulgare subsp. vulgare]}	{sp|Q9M0N1|PUX10_ARATH; Plant UBX domain-containing protein 10 OS=Arabidopsis thaliana GN=PUX10 PE=2 SV=1}	{pda:103707710; K18726 FAF2, UBXD8 FAS-associated factor 2 - -}	{At4g10790; KOG1363 Predicted regulator of the ubiquitin pathway (contains UAS and UBX domains) T Signal transduction mechanisms ;}	{NA}	{AK358499.1; Hordeum vulgare subsp. vulgare mRNA for predicted protein, complete cds, clone: NIASHv1077I17}	{NA}
i1_LQ_DE_c35041/f1p32/1985	4.71	12.65	2.15	9.6	{XP_003558751.1; PREDICTED: glutathione reductase, chloroplastic-like [Brachypodium distachyon]}	{sp|P80461|GSHRP_TOBAC; Glutathione reductase, chloroplastic (Fragment) OS=Nicotiana tabacum GN=GOR PE=1 SV=1}	{bdi:100834653; K00383 GSR, gor glutathione reductase (NADPH) 1.8.1.7 ko00480; Metabolism; Metabolism of other amino acids; Glutathione metabolism | ko04918; Organismal Systems; Endocrine system; Thyroid hormone synthesis}	{At3g54660; KOG0405 Pyridine nucleotide-disulphide oxidoreductase Q Secondary metabolites biosynthesis, transport and catabolism ;}	{GO:0045454; cell redox homeostasis; biological_process GO:0055114; oxidation-reduction process; biological_process GO:0016491; oxidoreductase activity; molecular_function}	{XM_003558703.2; PREDICTED: Brachypodium distachyon glutathione reductase, chloroplastic-like (LOC100834653), mRNA}	{PF00070:Pyridine nucleotide-disulphide oxidoreductase PF07992:Pyridine nucleotide-disulphide oxidoreductase PF02852:Pyridine nucleotide-disulphide oxidoreductase, dimerisation domain}
i1_LQ_DE_c35133/f1p1/1652	0.76	7.8	0.25	1.95	{XP_015648135.1; PREDICTED: cytochrome P450 710A1 [Oryza sativa Japonica Group]}	{sp|O64697|C7101_ARATH; Cytochrome P450 710A1 OS=Arabidopsis thaliana GN=CYP710A1 PE=1 SV=1}	{osa:4325564; K09832 CYP710A sterol 22-desaturase 1.14.19.41 ko00100; Metabolism; Lipid metabolism; Steroid biosynthesis}	{At2g34500; KOG0157 Cytochrome P450 CYP4/CYP19/CYP26 subfamilies QI Secondary metabolites biosynthesis, transport and catabolism ; Lipid transport and metabolism ;}	{GO:0016705; oxidoreductase activity, acting on paired donors, with incorporation or reduction of molecular oxygen; molecular_function GO:0055114; oxidation-reduction process; biological_process GO:0005506; iron ion binding; molecular_function GO:0020037; heme binding; molecular_function}	{AB620027.1; Hordeum vulgare CYP710A8 mRNA for cytochrome P450 monooxygenase CYP710A8, complete cds}	{PF00067:Cytochrome P450}
i1_LQ_DE_c35434/f1p15/1726	5.01	42.03	2	26.7	{XP_003564598.1; PREDICTED: probable protein phosphatase 2C 9 [Brachypodium distachyon]}	{sp|Q5N9N2|P2C09_ORYSJ; Probable protein phosphatase 2C 9 OS=Oryza sativa subsp. japonica GN=Os01g0846300 PE=2 SV=1}	{osa:4327465; K14497 PP2C protein phosphatase 2C 3.1.3.16 ko04016; Environmental Information Processing; Signal transduction; MAPK signaling pathway - plant | ko04075; Environmental Information Processing; Signal transduction; Plant hormone signal transduction | ko04931; Human Diseases; Endocrine and metabolic diseases; Insulin resistance}	{At2g29380; KOG0698 Serine/threonine protein phosphatase T Signal transduction mechanisms ;}	{GO:0003824; NA}	{XM_003564550.3; PREDICTED: Brachypodium distachyon probable protein phosphatase 2C 9 (LOC100846587), mRNA}	{PF00481:Protein phosphatase 2C}
i1_LQ_DE_c35511/f4p18/1965	1.61	5.89	3.15	7.01	{XP_003581179.1; PREDICTED: uncharacterized protein LOC100840998 isoform X1 [Brachypodium distachyon]}	{sp|Q7VD61|PYRH_PROMA; Uridylate kinase OS=Prochlorococcus marinus (strain SARG / CCMP1375 / SS120) GN=pyrH PE=3 SV=1}	{obr:102704886; - - - - -}	{NA}	{NA}	{XM_003581131.3; PREDICTED: Brachypodium distachyon uncharacterized LOC100840998 (LOC100840998), transcript variant X1, mRNA}	{NA}
i1_LQ_DE_c35579/f1p2/1800	1.2	3.25	1.85	2.46	{XP_003557750.1; PREDICTED: 3-oxoacyl-[acyl-carrier-protein] synthase II, chloroplastic-like [Brachypodium distachyon]}	{sp|Q9C9P4|KASC2_ARATH; 3-oxoacyl-[acyl-carrier-protein] synthase II, chloroplastic OS=Arabidopsis thaliana GN=KAS2 PE=1 SV=1}	{bdi:100839330; K09458 fabF 3-oxoacyl-[acyl-carrier-protein] synthase II 2.3.1.179 ko01212; Metabolism; Global and overview maps; Fatty acid metabolism | ko00061; Metabolism; Lipid metabolism; Fatty acid biosynthesis | ko00780; Metabolism; Metabolism of cofactors and vitamins; Biotin metabolism}	{At1g74960; KOG1394 3-oxoacyl-(acyl-carrier-protein) synthase (I and II) IQ Lipid transport and metabolism ; Secondary metabolites biosynthesis, transport and catabolism ;}	{NA}	{XM_003557702.3; PREDICTED: Brachypodium distachyon 3-oxoacyl-[acyl-carrier-protein] synthase II, chloroplastic-like (LOC100839330), mRNA}	{NA}
i1_LQ_DE_c35617/f1p3/1771	0.94	5.58	1.69	7.01	{BAJ85610.1; predicted protein [Hordeum vulgare subsp. vulgare]}	{sp|Q9LH84|AATP5_ARATH; AAA-ATPase At3g28510 OS=Arabidopsis thaliana GN=At3g28510 PE=2 SV=1}	{zma:103644195; - - - - -}	{At3g28510; KOG0743 AAA+-type ATPase O Posttranslational modification, protein turnover, chaperones ;}	{GO:0003723; RNA binding; molecular_function GO:0003678; DNA helicase activity; molecular_function GO:0016887; ATPase activity; molecular_function GO:0009378; four-way junction helicase activity; molecular_function GO:0006281; DNA repair; biological_process GO:0006310; DNA recombination; biological_process GO:0005524; ATP binding; molecular_function GO:0003724; RNA helicase activity; molecular_fu…	{AK358288.1; Hordeum vulgare subsp. vulgare mRNA for predicted protein, complete cds, clone: NIASHv1072M11}	{PF05496:Holliday junction DNA helicase ruvB N-terminus PF00004:ATPase family associated with various cellular activities (AAA) PF00910:RNA helicase PF06068:TIP49 C-terminus PF07728:AAA domain (dynein-related subfamily)}
i1_LQ_DE_c35771/f1p19/1844	2.03	10.93	1.88	15.79	{XP_003567869.1; PREDICTED: phytepsin [Brachypodium distachyon]}	{sp|P42210|ASPR_HORVU; Phytepsin OS=Hordeum vulgare PE=1 SV=1}	{sita:101763215; K08245 E3.4.23.40 phytepsin 3.4.23.40 -}	{At1g11910; KOG1339 Aspartyl protease O Posttranslational modification, protein turnover, chaperones ;}	{GO:0006629; lipid metabolic process; biological_process}	{XM_003567821.3; PREDICTED: Brachypodium distachyon phytepsin (LOC100839392), mRNA}	{PF05184:Saposin-like type B, region 1}
i1_LQ_DE_c36075/f1p2/1352	2.14	11.35	3.63	6.05	{EMT31545.1; Putative voltage-gated potassium channel subunit beta [Aegilops tauschii]}	{sp|Q40648|KCAB_ORYSJ; Probable voltage-gated potassium channel subunit beta OS=Oryza sativa subsp. japonica GN=KOB1 PE=1 SV=2}	{ats:F775_28025; - - - - -}	{At1g04690; KOG1575 Voltage-gated shaker-like K+ channel, subunit beta/KCNAB C Energy production and conversion ;}	{NA}	{GU327383.1; Puccinellia tenuiflora potassium channel beta subunit (KPutB1) mRNA, complete cds}	{NA}
i1_LQ_DE_c36117/f1p8/1846	0.26	1.59	0.2	0.66	{EMS61931.1; L-ascorbate peroxidase 1, cytosolic [Triticum urartu]}	{sp|Q10N21|APX1_ORYSJ; L-ascorbate peroxidase 1, cytosolic OS=Oryza sativa subsp. japonica GN=APX1 PE=1 SV=1}	{ats:F775_32980; K00434 E1.11.1.11 L-ascorbate peroxidase 1.11.1.11 ko00053; Metabolism; Carbohydrate metabolism; Ascorbate and aldarate metabolism | ko00480; Metabolism; Metabolism of other amino acids; Glutathione metabolism}	{NA}	{GO:0006979; response to oxidative stress; biological_process GO:0055114; oxidation-reduction process; biological_process GO:0004601; peroxidase activity; molecular_function GO:0020037; heme binding; molecular_function}	{FP101585.1; Phyllostachys edulis cDNA clone: bphyst002a16, full insert sequence}	{PF00141:Peroxidase}
i1_LQ_DE_c36154/f1p0/1574	0.04	1.1	0.1	0.91	{NA}	{NA}	{NA}	{NA}	{GO:0005515; protein binding; molecular_function}	{XM_002466071.1; Sorghum bicolor hypothetical protein, mRNA}	{PF07646:Kelch motif}
i1_LQ_DE_c36316/f1p8/1795	2.05	6.94	0.88	4.89	{EMS55168.1; Selenium-binding protein 1 [Triticum urartu]}	{sp|O23264|SEBP1_ARATH; Selenium-binding protein 1 OS=Arabidopsis thaliana GN=SBP1 PE=1 SV=1}	{ats:F775_28491; K17285 SELENBP1 selenium-binding protein 1 - -}	{At4g14030; KOG0918 Selenium-binding protein P Inorganic ion transport and metabolism ;}	{GO:0008430; selenium binding; molecular_function}	{AK363526.1; Hordeum vulgare subsp. vulgare mRNA for predicted protein, complete cds, clone: NIASHv2016G08}	{PF05694:56kDa selenium binding protein (SBP56)}
i1_LQ_DE_c36385/f1p13/1715	0.39	16.11	1.67	21.89	{BAJ96930.1; predicted protein [Hordeum vulgare subsp. vulgare]}	{sp|Q9LS40|ASPG1_ARATH; Protein ASPARTIC PROTEASE IN GUARD CELL 1 OS=Arabidopsis thaliana GN=ASPG1 PE=1 SV=1}	{sita:101757807; - - - - -}	{At3g12700; KOG1339 Aspartyl protease O Posttranslational modification, protein turnover, chaperones ;}	{NA}	{XM_008651763.1; PREDICTED: Zea mays aspartic proteinase nepenthesin-2-like (LOC103630716), mRNA}	{NA}
i1_LQ_DE_c36457/f1p20/1786	0.05	0.56	0.04	0.15	{EMT06250.1; GDSL esterase/lipase [Aegilops tauschii]}	{sp|Q9FJ41|GDL85_ARATH; GDSL esterase/lipase At5g45950 OS=Arabidopsis thaliana GN=At5g45950 PE=2 SV=1}	{dosa:Os02t0110000-01; - - - - -}	{NA}	{GO:0003899; DNA-directed RNA polymerase activity; molecular_function GO:0016788; hydrolase activity, acting on ester bonds; molecular_function GO:0003677; DNA binding; molecular_function GO:0006351; transcription, DNA-dependent; biological_process}	{AK335466.1; Triticum aestivum cDNA, clone: WT012_P14, cultivar: Chinese Spring}	{PF05645:RNA polymerase III subunit RPC82 PF00657:GDSL-like Lipase/Acylhydrolase}
i1_LQ_DE_c36601/f1p2/1801	1.49	4.16	2.45	8.34	{XP_003579919.1; PREDICTED: betaine aldehyde dehydrogenase [Brachypodium distachyon]}	{sp|O24174|BADH1_ORYSJ; Betaine aldehyde dehydrogenase 1 OS=Oryza sativa subsp. japonica GN=BADH1 PE=1 SV=1}	{egu:105039123; K00130 betB, gbsA betaine-aldehyde dehydrogenase 1.2.1.8 ko00260; Metabolism; Amino acid metabolism; Glycine, serine and threonine metabolism}	{At3g48170; KOG2450 Aldehyde dehydrogenase C Energy production and conversion ;}	{GO:0055114; oxidation-reduction process; biological_process GO:0016491; oxidoreductase activity; molecular_function GO:0008152; NA}	{KT252979.1; Elymus repens betaine aldehyde dehydrogenase (BADH) mRNA, complete cds}	{PF00171:Aldehyde dehydrogenase family}
i1_LQ_DE_c36766/f1p17/1857	49.99	140.64	35.75	83.99	{P42210.1; RecName: Full=Phytepsin; AltName: Full=Aspartic proteinase; Contains: RecName: Full=Phytepsin 32 kDa subunit; Contains: RecName: Full=Phytepsin 29 kDa subunit; Contains: RecName: Full=Phytepsin 16 kDa subunit; Contains: RecName: Full=Phytepsin 11 kDa subunit; Flags: Precursor}	{sp|P42210|ASPR_HORVU; Phytepsin OS=Hordeum vulgare PE=1 SV=1}	{sita:101763215; K08245 E3.4.23.40 phytepsin 3.4.23.40 -}	{At1g11910; KOG1339 Aspartyl protease O Posttranslational modification, protein turnover, chaperones ;}	{GO:0006629; lipid metabolic process; biological_process}	{XM_003567821.3; PREDICTED: Brachypodium distachyon phytepsin (LOC100839392), mRNA}	{PF05184:Saposin-like type B, region 1}
i1_LQ_DE_c36831/f1p13/1857	69.64	168.59	29.03	217.54	{EMS53768.1; Aquaporin PIP1-5 [Triticum urartu]}	{sp|Q9AR14|PIP15_MAIZE; Aquaporin PIP1-5 OS=Zea mays GN=PIP1-5 PE=2 SV=1}	{sita:101768839; K09872 PIP aquaporin PIP - -}	{At3g61430; KOG0223 Aquaporin (major intrinsic protein family) G Carbohydrate transport and metabolism ;}	{GO:0006810; transport; biological_process GO:0005215; NA GO:0016020; membrane; cellular_component}	{KJ459872.1; Leymus chinensis aquaporin (PIP) mRNA, complete cds}	{PF00230:Major intrinsic protein}
i1_LQ_DE_c36875/f1p9/1684	0.12	1.1	0.31	1.32	{ONM20623.1; hypothetical protein ZEAMMB73_Zm00001d005223 [Zea mays]}	{NA}	{zma:103649382; - - - - -}	{NA}	{NA}	{NA}	{NA}
i1_LQ_DE_c36939/f3p4/1921	0.02	1.88	0.07	0.36	{XP_003558619.1; PREDICTED: uncharacterized protein LOC100846342 [Brachypodium distachyon]}	{NA}	{bdi:100846342; - - - - -}	{At1g34630; KOG1398 Uncharacterized conserved protein S Function unknown ;}	{NA}	{XM_003558571.3; PREDICTED: Brachypodium distachyon uncharacterized LOC100846342 (LOC100846342), mRNA}	{NA}
i1_LQ_DE_c37134/f3p6/1344	9.12	52.29	11.77	29.01	{XP_003562959.1; PREDICTED: electron transfer flavoprotein subunit alpha, mitochondrial [Brachypodium distachyon]}	{sp|A2XNR6|ETFA_ORYSI; Electron transfer flavoprotein subunit alpha, mitochondrial OS=Oryza sativa subsp. indica GN=ETFA PE=3 SV=1}	{bdi:100829269; K03522 fixB, etfA electron transfer flavoprotein alpha subunit - -}	{At1g50940; KOG3954 Electron transfer flavoprotein, alpha subunit C Energy production and conversion ;}	{GO:0030976; thiamine pyrophosphate binding; molecular_function GO:0000287; magnesium ion binding; molecular_function}	{XM_003562911.3; PREDICTED: Brachypodium distachyon electron transfer flavoprotein subunit alpha, mitochondrial (LOC100829269), mRNA}	{PF00205:Thiamine pyrophosphate enzyme, central domain}
i1_LQ_DE_c37148/f1p6/2000	6.24	18.63	4.67	16.07	{BAJ98716.1; predicted protein [Hordeum vulgare subsp. vulgare]}	{sp|Q7XII4|REM41_ORYSJ; Remorin 4.1 OS=Oryza sativa subsp. japonica GN=REM4.1 PE=1 SV=1}	{bdi:100829682; - - - - -}	{NA}	{NA}	{AK369687.1; Hordeum vulgare subsp. vulgare mRNA for predicted protein, complete cds, clone: NIASHv2095M10}	{NA}
i1_LQ_DE_c3726/f1p28/1311	1.65	7.5	3.48	6.29	{BAJ95268.1; predicted protein [Hordeum vulgare subsp. vulgare]}	{sp|P0CH30|RING1_GOSHI; E3 ubiquitin-protein ligase RING1 OS=Gossypium hirsutum GN=RING1 PE=1 SV=1}	{bdi:100827302; K11982 RNF115_126 E3 ubiquitin-protein ligase RNF115/126 2.3.2.27 -}	{At3g19950; KOG0800 FOG: Predicted E3 ubiquitin ligase O Posttranslational modification, protein turnover, chaperones ;}	{GO:0045892; negative regulation of transcription, DNA-dependent; biological_process GO:0042754; negative regulation of circadian rhythm; biological_process}	{AK364065.1; Hordeum vulgare subsp. vulgare mRNA for predicted protein, complete cds, clone: NIASHv2021F23}	{PF15800:Clock interacting protein circadian}
i1_LQ_DE_c37306/f2p3/1419	0.4	13.84	0.24	7.18	{BAJ97935.1; predicted protein [Hordeum vulgare subsp. vulgare]}	{NA}	{bdi:100844536; - - - - -}	{NA}	{GO:0008289; lipid binding; molecular_function GO:0042157; lipoprotein metabolic process; biological_process GO:0005576; NA GO:0006869; lipid transport; biological_process}	{AK366732.1; Hordeum vulgare subsp. vulgare mRNA for predicted protein, complete cds, clone: NIASHv2046F14}	{PF01442:Apolipoprotein A1/A4/E domain}
i1_LQ_DE_c37467/f1p6/1891	10.34	35.56	4.76	15.93	{BAK04600.1; predicted protein [Hordeum vulgare subsp. vulgare]}	{sp|A6QRA1|NRPE7_ARATH; DNA-directed RNA polymerase V subunit 7 OS=Arabidopsis thaliana GN=NRPE7 PE=1 SV=1}	{bdi:100836334; K16253 NRPD7, NRPE7 DNA-directed RNA polymerase IV and V subunit 7 - -}	{NA}	{GO:0006950; response to stress; biological_process}	{AK371964.1; Hordeum vulgare subsp. vulgare mRNA for predicted protein, complete cds, clone: NIASHv2144C11}	{PF00582:Universal stress protein family}
i1_LQ_DE_c37472/f1p8/1673	0.7	2.72	0.5	1.44	{XP_003564624.1; PREDICTED: uncharacterized protein LOC100828575 [Brachypodium distachyon]}	{sp|Q2V9B0|MY1R1_SOLTU; Transcription factor MYB1R1 OS=Solanum tuberosum PE=2 SV=1}	{osa:4326766; - - - - -}	{NA}	{NA}	{XM_003564576.3; PREDICTED: Brachypodium distachyon uncharacterized LOC100828575 (LOC100828575), mRNA}	{NA}
i1_LQ_DE_c37473/f1p4/1905	0.59	13.63	1.23	6.17	{EMT14134.1; hypothetical protein F775_52423 [Aegilops tauschii]}	{sp|P93964|RPOA_SECST; DNA-directed RNA polymerase subunit alpha OS=Secale strictum GN=rpoA PE=3 SV=1}	{sita:101786758; - - - - -}	{NA}	{NA}	{AK376829.1; Hordeum vulgare subsp. vulgare mRNA for predicted protein, complete cds, clone: NIASHv3137G12}	{NA}
i1_LQ_DE_c37524/f1p0/1919	0.39	1.23	0.19	0.82	{NA}	{NA}	{NA}	{NA}	{NA}	{NA}	{NA}
i1_LQ_DE_c37529/f1p34/1727	0.3	1.48	0.2	0.61	{BAF10397.2; Os02g0813200 [Oryza sativa Japonica Group]}	{NA}	{dosa:Os02t0813200-00; - - - - -}	{NA}	{GO:0006355; regulation of transcription, DNA-dependent; biological_process}	{NA}	{PF04504:Protein of unknown function, DUF573}
i1_LQ_DE_c37535/f1p1/1880	2.01	5.07	0.87	4.28	{KQK20077.1; hypothetical protein BRADI_1g52291, partial [Brachypodium distachyon]}	{sp|Q5VRH4|HGD_ORYSJ; Homogentisate 1,2-dioxygenase OS=Oryza sativa subsp. japonica GN=HGO PE=2 SV=1}	{bdi:100823907; K00451 HGD, hmgA homogentisate 1,2-dioxygenase 1.13.11.5 ko00350; Metabolism; Amino acid metabolism; Tyrosine metabolism | ko00643; Metabolism; Xenobiotics biodegradation and metabolism; Styrene degradation}	{At5g54080; KOG1417 Homogentisate 1,2-dioxygenase E Amino acid transport and metabolism ;}	{GO:0006570; tyrosine metabolic process; biological_process GO:0004411; homogentisate 1,2-dioxygenase activity; molecular_function GO:0055114; oxidation-reduction process; biological_process GO:0006559; L-phenylalanine catabolic process; biological_process}	{XM_003557232.3; PREDICTED: Brachypodium distachyon homogentisate 1,2-dioxygenase (LOC100823907), mRNA}	{PF04209:homogentisate 1,2-dioxygenase}
i1_LQ_DE_c3759/f1p10/2031	0.05	10.26	0	0.22	{BAJ95672.1; predicted protein [Hordeum vulgare subsp. vulgare]}	{sp|A0QNZ7|MGLL_MYCS2; Monoacylglycerol lipase OS=Mycobacterium smegmatis (strain ATCC 700084 / mc(2)155) GN=MSMEG_0220 PE=1 SV=1}	{bdi:100841087; K01054 MGLL acylglycerol lipase 3.1.1.23 ko00561; Metabolism; Lipid metabolism; Glycerolipid metabolism | ko04923; Organismal Systems; Endocrine system; Regulation of lipolysis in adipocytes | ko04723; Organismal Systems; Nervous system; Retrograde endocannabinoid signaling}	{At1g73480; KOG1455 Lysophospholipase I Lipid transport and metabolism ;}	{NA}	{AK364469.1; Hordeum vulgare subsp. vulgare mRNA for predicted protein, complete cds, clone: NIASHv2025J15}	{NA}
i1_LQ_DE_c3764/f1p1/1767	0.04	1.25	0.09	0.27	{KQJ87973.1; hypothetical protein BRADI_4g14636, partial [Brachypodium distachyon]}	{NA}	{NA}	{NA}	{NA}	{NA}	{NA}
i1_LQ_DE_c37663/f1p2/1815	1.16	3.33	1.02	2.4	{BAJ96345.1; predicted protein [Hordeum vulgare subsp. vulgare]}	{sp|Q9SAK5|APL_ARATH; Myb family transcription factor APL OS=Arabidopsis thaliana GN=APL PE=1 SV=2}	{bdi:100834368; - - - - -}	{NA}	{NA}	{AK365142.1; Hordeum vulgare subsp. vulgare mRNA for predicted protein, complete cds, clone: NIASHv2031F05}	{NA}
i1_LQ_DE_c37669/f2p2/1428	0.7	8.7	0.8	9.4	{XP_003562906.1; PREDICTED: uncharacterized protein LOC100839277 [Brachypodium distachyon]}	{NA}	{bdi:100839277; - - - - -}	{NA}	{NA}	{XM_003562858.3; PREDICTED: Brachypodium distachyon uncharacterized LOC100839277 (LOC100839277), mRNA}	{NA}
i1_LQ_DE_c37746/f1p1/1987	0.82	3.78	1.46	10.57	{BAK03329.1; predicted protein [Hordeum vulgare subsp. vulgare]}	{sp|Q84TD6|NAC47_ARATH; NAC transcription factor 47 OS=Arabidopsis thaliana GN=NAC047 PE=2 SV=1}	{dosa:Os01t0675800-01; - - - - -}	{NA}	{GO:0006355; regulation of transcription, DNA-dependent; biological_process GO:0003677; DNA binding; molecular_function}	{HG670306.1; Triticum aestivum chromosome 3B, genomic scaffold, cultivar Chinese Spring}	{PF02365:No apical meristem (NAM) protein}
i1_LQ_DE_c38082/f1p11/1541	0.14	0.83	0.05	0.27	{BAJ85942.1; predicted protein [Hordeum vulgare subsp. vulgare]}	{sp|Q10MX1|P2C32_ORYSJ; Probable protein phosphatase 2C 32 OS=Oryza sativa subsp. japonica GN=Os03g0292100 PE=2 SV=1}	{bdi:100841199; K17506 PPM1L, PP2CE protein phosphatase 1L 3.1.3.16 -}	{At2g40180; KOG0698 Serine/threonine protein phosphatase T Signal transduction mechanisms ;}	{NA}	{AK354723.1; Hordeum vulgare subsp. vulgare mRNA for predicted protein, complete cds, clone: NIASHv1010H17}	{NA}
i1_LQ_DE_c38181/f1p49/1787	0.26	1.43	0.35	0.77	{BAJ92299.1; predicted protein [Hordeum vulgare subsp. vulgare]}	{sp|Q941R4|GONS1_ARATH; GDP-mannose transporter GONST1 OS=Arabidopsis thaliana GN=GONST1 PE=1 SV=2}	{bdi:100844414; K15356 VRG4, GONST1 GDP-mannose transporter - -}	{At2g13650; KOG1444 Nucleotide-sugar transporter VRG4/SQV-7 GOU Carbohydrate transport and metabolism ; Posttranslational modification, protein turnover, chaperones ; Intracellular trafficking, secretion, and vesicular transport ;}	{NA}	{AK361092.1; Hordeum vulgare subsp. vulgare mRNA for predicted protein, complete cds, clone: NIASHv1132C01}	{NA}
i1_LQ_DE_c38197/f1p1/1523	0.79	2.77	0.35	3.22	{XP_014753445.1; PREDICTED: uncharacterized protein LOC100844062 [Brachypodium distachyon]}	{sp|P30270|AMY_STRGR; Alpha-amylase OS=Streptomyces griseus GN=amy PE=3 SV=1}	{bdi:100844062; - - - - -}	{NA}	{GO:2001070; NA}	{AK331604.1; Triticum aestivum cDNA, clone: WT007_O15, cultivar: Chinese Spring}	{PF00686:Starch binding domain}
i1_LQ_DE_c38225/f1p11/1876	0.89	5.05	0.39	2.46	{XP_003560553.1; PREDICTED: uncharacterized membrane protein At1g16860-like isoform X1 [Brachypodium distachyon]}	{sp|Q9FZ45|Y1686_ARATH; Uncharacterized membrane protein At1g16860 OS=Arabidopsis thaliana GN=At1g16860 PE=1 SV=1}	{bdi:100838956; - - - - -}	{NA}	{NA}	{XM_003560505.3; PREDICTED: Brachypodium distachyon uncharacterized membrane protein At1g16860-like (LOC100838956), transcript variant X1, mRNA}	{NA}
i1_LQ_DE_c38240/f1p1/1734	0.21	1.48	0.5	1.12	{BAK03836.1; predicted protein [Hordeum vulgare subsp. vulgare]}	{sp|Q337B8|ETFQO_ORYSJ; Electron transfer flavoprotein-ubiquinone oxidoreductase, mitochondrial OS=Oryza sativa subsp. japonica GN=Os10g0516300 PE=3 SV=1}	{spen:107009476; K00311 ETFDH electron-transferring-flavoprotein dehydrogenase 1.5.5.1 -}	{At2g43400; KOG2415 Electron transfer flavoprotein ubiquinone oxidoreductase C Energy production and conversion ;}	{GO:0071949; FAD binding; molecular_function GO:0008033; tRNA processing; biological_process GO:0016491; oxidoreductase activity; molecular_function GO:0055114; oxidation-reduction process; biological_process GO:0050660; flavin adenine dinucleotide binding; molecular_function}	{AK372639.1; Hordeum vulgare subsp. vulgare mRNA for predicted protein, complete cds, clone: NIASHv3007P17}	{PF12831:FAD dependent oxidoreductase PF01266:FAD dependent oxidoreductase PF07992:Pyridine nucleotide-disulphide oxidoreductase PF01134:Glucose inhibited division protein A PF01494:FAD binding domain}
i1_LQ_DE_c38367/f1p3/1765	3.14	10.35	4.13	7.13	{BAJ90627.1; predicted protein [Hordeum vulgare subsp. vulgare]}	{sp|Q8W207|CSN2_ARATH; COP9 signalosome complex subunit 2 OS=Arabidopsis thaliana GN=CSN2 PE=1 SV=1}	{ats:F775_27099; K12176 COPS2, CSN2, TRIP15 COP9 signalosome complex subunit 2 - -}	{At2g26990; KOG1464 COP9 signalosome, subunit CSN2 OT Posttranslational modification, protein turnover, chaperones ; Signal transduction mechanisms ;}	{GO:0005515; protein binding; molecular_function}	{AK359417.1; Hordeum vulgare subsp. vulgare mRNA for predicted protein, complete cds, clone: NIASHv1096H10}	{PF01399:PCI domain PF13181:Tetratricopeptide repeat}
i1_LQ_DE_c38466/f1p3/1605	7.42	26.96	10.2	18.12	{XP_010232524.1; PREDICTED: zinc finger CCCH domain-containing protein 11 [Brachypodium distachyon]}	{sp|Q0JHZ2|C3H11_ORYSJ; Zinc finger CCCH domain-containing protein 11 OS=Oryza sativa subsp. japonica GN=Os01g0834700 PE=2 SV=2}	{bdi:100832024; - - - - -}	{At2g20280; KOG1763 Uncharacterized conserved protein, contains CCCH-type Zn-finger R General function prediction only ;}	{GO:0046872; metal ion binding; molecular_function}	{AK250766.1; Hordeum vulgare subsp. vulgare cDNA clone: FLbaf88g07, mRNA sequence}	{PF00642:Zinc finger C-x8-C-x5-C-x3-H type (and similar)}
[truncated: 3,308 more rows]

## Sheet: P14
geneID	CK_L	DE_L	CK_R	DE_R	{nr}	{SwissProt}	{KEGG}	{KOG}	{GO}	{nt}	{pfam}
i0_HQ_CK_c1104/f2p0/431	5.53	99.31	10.59	18.88	{NA}	{NA}	{NA}	{NA}	{NA}	{NA}	{NA}
i0_HQ_CK_c755/f3p0/777	39.32	112.68	55.27	48.27	{BAJ96007.1; predicted protein [Hordeum vulgare subsp. vulgare]}	{NA}	{bdi:100823022; - - - - -}	{At5g64400; KOG4090 Uncharacterized conserved protein S Function unknown ;}	{NA}	{AK333589.1; Triticum aestivum cDNA, clone: WT006_N15, cultivar: Chinese Spring}	{NA}
i0_HQ_CK_c865/f2p0/629	34.47	367.95	13.47	30.94	{BAK05743.1; predicted protein [Hordeum vulgare subsp. vulgare]}	{NA}	{ats:F775_43984; - - - - -}	{NA}	{NA}	{AK374547.1; Hordeum vulgare subsp. vulgare mRNA for predicted protein, complete cds, clone: NIASHv3068K22}	{NA}
[truncated: 3,990 more rows]

## Sheet: P11
geneID	CK_L	DE_L	CK_R	DE_R	{nr}	{SwissProt}	{KEGG}	{KOG}	{GO}	{nt}	{pfam}
i0_LQ_CK_c1241/f1p12/799	14.95	13.76	44.39	18.8	#N/A	#N/A	#N/A	#N/A	#N/A	#N/A	#N/A
i0_LQ_CK_c1326/f1p0/755	0.94	0.41	2.58	0.91	#N/A	#N/A	#N/A	#N/A	#N/A	#N/A	#N/A
i0_LQ_CK_c1383/f1p0/617	9.77	13.6	24.58	9.28	#N/A	#N/A	#N/A	#N/A	#N/A	#N/A	#N/A
[truncated: 3,395 more rows]

## Sheet: P5
geneID	CK_L	DE_L	CK_R	DE_R	{nr}	{SwissProt}	{KEGG}	{KOG}	{GO}	{nt}	{pfam}
[truncated: 4,535 more rows]
