# Supplementary material for: Integrated Analysis of Single-Molecule Real-Time Sequencing and Next-Generation Sequencing Eveals Insights into Drought Tolerance Mechanism of Lolium multiflorum
Source: Int J Mol Sci. 2022 Jul 18;23(14):7921. doi: 10.3390/ijms23147921 (PMC9320196; doi:10.3390/ijms23147921)
Supplement: Supplementary file 1 [file ijms-23-07921-s001.zip › Supplementary Table S4 11940 DEGs in leaves and roots.xlsx]

## Sheet: Supplementary Table S4 11940 DE
i3_LQ_DE_c42397/f1p0/3097
i3_LQ_CK_c3729/f1p3/3246
i3_LQ_CK_c51144/f1p1/3391
i2_LQ_DE_c40133/f1p20/2768
i2_LQ_CK_c156919/f1p3/2922
i2_LQ_DE_c122640/f1p2/2094
i3_LQ_DE_c28933/f1p0/3091
i3_LQ_DE_c20776/f1p12/3221
i1_LQ_CK_c29450/f1p11/1939
i3_LQ_DE_c42479/f1p0/3388
i1_LQ_CK_c28674/f1p0/1620
i2_LQ_DE_c10287/f1p33/2986
i2_LQ_CK_c131230/f1p3/2624
i3_LQ_DE_c37528/f1p1/3696
i3_HQ_CK_c24123/f2p2/3935
i1_LQ_CK_c48438/f1p4/1395
i1_LQ_DE_c33624/f2p18/1605
i2_LQ_CK_c941/f4p5/2404
i1_HQ_CK_c12285/f3p1/1900
i3_LQ_DE_c54314/f1p2/3129
i3_LQ_DE_c26978/f1p5/3464
i3_LQ_CK_c23304/f1p5/3255
i4_LQ_DE_c8569/f1p0/4185
i3_LQ_DE_c24638/f1p11/3399
i3_LQ_DE_c44063/f1p0/3186
i6_LQ_DE_c82/f1p0/6972
i1_LQ_DE_c81469/f1p4/1412
i4_HQ_DE_c10410/f3p2/4123
i2_LQ_CK_c166598/f1p22/2576
i2_LQ_CK_c153448/f1p3/2640
i2_HQ_DE_c98866/f2p14/2719
i1_LQ_DE_c66837/f1p46/1941
i3_LQ_DE_c20398/f1p1/3242
i0_LQ_DE_c1697/f1p15/904
i3_LQ_CK_c8616/f1p0/3517
i3_LQ_CK_c35117/f1p1/3128
i1_LQ_CK_c82385/f1p1/1930
i3_LQ_DE_c5583/f1p3/3710
i2_LQ_CK_c170871/f1p3/2591
i1_LQ_CK_c8176/f1p0/1755
i1_HQ_CK_c67119/f3p0/1136
i2_LQ_DE_c146929/f1p2/2238
i1_LQ_DE_c67955/f2p4/2063
i2_LQ_DE_c134231/f1p12/2279
i3_LQ_DE_c34405/f1p5/3495
i2_LQ_DE_c32670/f1p2/2375
i3_LQ_DE_c15710/f1p19/3092
i2_LQ_DE_c51487/f1p9/2595
i2_HQ_DE_c158202/f3p21/2237
i1_LQ_DE_c57052/f2p0/1286
i4_LQ_DE_c1208/f1p0/4708
i2_LQ_CK_c130270/f1p2/2474
i2_LQ_CK_c78728/f1p39/1954
i2_LQ_DE_c84076/f1p0/2506
i3_LQ_DE_c6406/f1p5/3540
i2_LQ_DE_c55226/f1p27/2385
i1_LQ_CK_c23238/f1p2/1973
i1_LQ_CK_c23833/f1p6/1735
i1_LQ_CK_c81199/f1p13/1584
i1_LQ_CK_c68080/f1p5/1336
i2_LQ_DE_c175144/f4p29/2574
i1_LQ_CK_c60374/f1p0/1968
i2_LQ_CK_c85458/f1p15/2994
i2_LQ_DE_c94646/f1p3/2114
i2_LQ_DE_c129399/f1p70/2691
i2_LQ_CK_c89517/f1p0/2061
i0_LQ_CK_c1388/f1p0/551
i3_LQ_CK_c6674/f1p3/3668
i1_HQ_DE_c60756/f8p1/1887
i2_LQ_CK_c32718/f1p0/2554
i3_LQ_DE_c35410/f1p0/3682
i2_LQ_CK_c23596/f1p11/2140
i4_LQ_CK_c4360/f1p2/4300
i2_LQ_CK_c19474/f1p9/2262
i0_LQ_DE_c2461/f1p0/861
i3_LQ_CK_c18303/f1p0/3395
i1_LQ_DE_c27192/f1p1/1985
i1_LQ_DE_c22717/f1p12/1523
i1_LQ_DE_c39084/f1p8/1416
i1_LQ_DE_c95025/f1p0/1048
i3_LQ_DE_c39335/f1p5/3794
i1_LQ_DE_c49003/f1p8/1854
i1_LQ_CK_c56069/f1p3/1993
i1_LQ_CK_c1654/f8p5/1728
i3_LQ_DE_c34468/f1p3/3471
i1_LQ_CK_c47138/f1p10/1460
i2_LQ_CK_c156330/f1p2/2784
i2_LQ_DE_c106109/f1p27/2038
i3_LQ_CK_c13873/f1p9/3228
i1_LQ_CK_c20084/f1p0/1656
i4_LQ_DE_c912/f2p8/4630
i2_LQ_DE_c65103/f1p13/2853
i4_LQ_DE_c3252/f1p57/4292
i0_LQ_DE_c1610/f1p0/855
i3_LQ_CK_c11943/f1p263/3668
i1_LQ_DE_c4672/f1p3/1850
i1_HQ_DE_c48232/f2p7/1926
i3_LQ_DE_c7078/f1p3/3387
i3_LQ_DE_c5339/f1p5/3387
i0_LQ_DE_c634/f1p0/787
i2_HQ_CK_c22001/f4p1/2424
i1_LQ_DE_c75943/f2p1/1396
i2_LQ_CK_c167999/f1p1/2347
i2_LQ_CK_c114013/f1p10/2548
i2_LQ_CK_c70603/f1p5/2235
i3_LQ_CK_c30448/f1p0/3028
i2_LQ_DE_c15699/f1p2/2142
i2_LQ_CK_c154703/f1p12/2508
i4_LQ_DE_c5638/f1p0/4359
i1_LQ_CK_c43839/f1p1/1574
i2_LQ_CK_c103041/f1p8/2481
i2_LQ_CK_c114294/f1p3/2152
i2_LQ_DE_c11916/f1p0/2346
i2_LQ_CK_c31829/f4p9/2798
i3_LQ_DE_c42698/f1p0/3934
i4_LQ_DE_c7072/f1p53/4313
i1_LQ_DE_c23255/f1p5/1838
i1_LQ_CK_c41664/f1p4/1951
i1_LQ_CK_c87955/f1p3/1180
i5_LQ_DE_c666/f1p2/5192
i5_LQ_DE_c761/f1p13/5125
i2_LQ_DE_c174491/f46p20/2140
i3_LQ_DE_c40757/f1p0/3362
i0_HQ_DE_c4609/f23p0/626
i3_LQ_DE_c23936/f1p2/3095
i4_LQ_CK_c2787/f1p6/4569
i1_LQ_CK_c61911/f1p6/1888
i2_LQ_DE_c33271/f1p2/2564
i0_LQ_CK_c4938/f1p0/755
i3_LQ_CK_c22246/f1p4/3148
i3_LQ_DE_c20056/f1p2/3325
i2_LQ_DE_c130574/f1p1/2790
i2_LQ_DE_c118320/f1p0/2675
i3_LQ_CK_c3804/f1p4/3278
i3_LQ_CK_c5585/f1p13/3884
i2_LQ_CK_c134746/f1p2/2202
i1_HQ_DE_c27773/f2p31/1664
i1_HQ_DE_c20516/f2p13/1892
i3_HQ_CK_c19548/f2p8/3659
i2_HQ_DE_c37388/f6p21/3024
i1_LQ_CK_c74633/f1p0/2013
i3_LQ_DE_c72741/f1p16/3018
i4_LQ_CK_c10397/f1p16/4028
i1_LQ_DE_c7083/f4p83/1532
i2_LQ_DE_c80640/f1p14/2334
i1_LQ_DE_c36233/f1p4/1935
i1_LQ_CK_c56783/f1p1/1788
i3_LQ_DE_c15108/f1p2/3081
i1_LQ_DE_c21831/f1p7/1738
i1_LQ_CK_c77028/f1p8/1601
i1_LQ_DE_c21159/f1p40/1736
i2_LQ_DE_c84696/f1p11/2466
i3_LQ_CK_c20518/f1p1/4004
i2_LQ_DE_c143788/f1p10/2884
i2_LQ_DE_c135462/f1p2/2125
i2_HQ_DE_c10665/f2p2/2540
i2_LQ_CK_c26540/f1p2/2167
i1_LQ_DE_c69802/f1p4/2023
i2_LQ_DE_c134249/f1p24/2230
i1_LQ_DE_c24940/f1p6/1737
i2_LQ_CK_c161109/f1p4/2090
i2_LQ_CK_c19534/f1p0/2561
i5_LQ_DE_c2057/f1p2/5095
i1_LQ_CK_c57485/f1p3/1845
i4_LQ_DE_c6533/f1p10/4618
i4_LQ_CK_c8276/f1p7/4848
i1_HQ_DE_c1143/f8p1/1592
i2_LQ_DE_c36647/f1p17/3048
i2_HQ_CK_c17057/f5p17/2347
i2_LQ_DE_c173511/f1p20/1999
i2_HQ_DE_c70501/f2p2/2777
i3_LQ_DE_c29382/f1p5/3062
i1_LQ_DE_c15236/f1p15/1319
i0_LQ_CK_c1752/f1p0/581
i0_LQ_CK_c4878/f1p0/997
i2_LQ_DE_c63754/f1p3/2757
i3_LQ_DE_c34421/f1p9/3055
i2_LQ_DE_c88690/f1p12/2057
i3_LQ_DE_c13788/f1p2/3358
i3_LQ_DE_c57374/f1p0/3549
i2_LQ_CK_c10947/f1p15/2492
i1_LQ_DE_c21929/f3p3/1724
i1_LQ_DE_c5846/f1p2/1756
i5_LQ_DE_c1727/f1p0/5715
i3_LQ_CK_c38254/f1p0/3248
i0_LQ_DE_c3333/f1p0/981
i2_LQ_DE_c80455/f1p7/2076
i2_HQ_CK_c31757/f9p4/2376
i2_LQ_DE_c48261/f1p0/2682
i2_HQ_DE_c2254/f2p13/2566
i1_LQ_DE_c4475/f1p22/1727
i1_LQ_CK_c55418/f1p3/1533
i1_LQ_CK_c63452/f1p4/1655
i4_LQ_DE_c6322/f1p1/4706
i2_LQ_DE_c62146/f1p2/2586
i1_LQ_DE_c53430/f1p6/1598
i2_LQ_DE_c94712/f1p30/1777
i2_LQ_DE_c163972/f1p5/2192
i2_LQ_DE_c139964/f1p5/2156
i5_LQ_CK_c1821/f1p4/5743
i3_LQ_CK_c18878/f1p1/3234
i1_LQ_DE_c4503/f1p0/1897
i5_LQ_DE_c2230/f1p8/5086
i2_LQ_DE_c23662/f1p2/2142
i3_LQ_DE_c60192/f1p2/3172
i2_LQ_CK_c38615/f1p6/2633
i2_LQ_CK_c25661/f1p23/2567
i1_LQ_DE_c9707/f1p1/1597
i3_LQ_CK_c5370/f1p2/3705
i2_HQ_CK_c128065/f7p5/2379
i2_LQ_DE_c33046/f1p10/2705
i2_LQ_CK_c161724/f1p4/2149
i1_LQ_DE_c56247/f1p7/1395
i3_LQ_CK_c11969/f1p0/3809
i1_LQ_DE_c47909/f1p12/1964
i0_LQ_DE_c3148/f1p120/663
i2_HQ_DE_c159272/f2p147/2451
i1_LQ_DE_c27961/f1p1/1742
i3_HQ_DE_c2184/f3p1/3733
i1_LQ_DE_c12179/f1p6/1341
i1_LQ_DE_c54210/f1p3/1544
i2_LQ_DE_c80103/f1p10/3009
i2_LQ_DE_c69490/f1p4/2350
i1_LQ_DE_c17858/f1p10/1737
i3_LQ_DE_c60147/f1p0/3096
i0_HQ_CK_c8544/f2p0/346
i1_LQ_CK_c65635/f1p4/1829
i0_LQ_DE_c2721/f1p6/848
i3_LQ_DE_c13812/f1p12/3602
i1_LQ_DE_c71185/f1p1/1334
i3_LQ_DE_c6026/f1p6/3357
i2_LQ_CK_c178721/f1p12/2224
i2_LQ_DE_c68780/f5p29/2289
i3_LQ_DE_c56558/f1p53/4003
i3_LQ_CK_c24171/f1p13/3150
i2_LQ_DE_c35567/f1p4/2975
i2_LQ_CK_c99840/f1p21/2495
i2_LQ_DE_c113831/f1p1/2778
i1_LQ_DE_c82614/f1p0/1782
i4_LQ_CK_c3024/f1p4/4520
i2_LQ_CK_c12095/f1p9/2659
i1_LQ_CK_c68928/f1p30/1263
i1_LQ_DE_c22570/f1p3/1971
i3_LQ_CK_c50776/f1p1/3196
i1_LQ_DE_c3522/f1p26/1485
i2_LQ_CK_c5620/f1p8/2772
i2_LQ_DE_c55393/f1p0/2332
i2_LQ_DE_c20538/f1p3/2890
i2_LQ_CK_c155211/f1p0/2279
i1_LQ_CK_c12756/f2p1/1996
i3_LQ_CK_c30779/f1p0/3088
i2_LQ_DE_c59051/f1p0/2083
i2_LQ_DE_c20796/f1p11/2550
i3_LQ_CK_c3572/f1p0/3177
i1_HQ_DE_c11745/f2p0/1946
i1_LQ_DE_c66799/f1p0/1521
i0_LQ_CK_c2014/f1p0/574
i2_LQ_DE_c5396/f1p4/2671
i3_LQ_CK_c27915/f1p0/3470
i2_LQ_DE_c114127/f2p5/2360
i4_LQ_DE_c7397/f1p3/4098
i3_LQ_DE_c55295/f1p4/3580
i3_LQ_DE_c58311/f1p0/3452
i3_LQ_DE_c9452/f1p1/3765
i2_LQ_DE_c47866/f1p0/2418
i2_LQ_DE_c56416/f1p2/2898
i2_LQ_CK_c87720/f1p55/2768
i0_LQ_CK_c2139/f1p9/1000
i3_LQ_CK_c11385/f1p0/3353
i3_LQ_DE_c18101/f1p5/3415
i2_LQ_CK_c81964/f1p75/2389
i3_LQ_CK_c57379/f1p16/3388
i3_LQ_DE_c56235/f1p9/3869
i2_LQ_DE_c67226/f1p4/2213
i1_LQ_DE_c40235/f1p3/1918
i2_LQ_DE_c19794/f1p35/2338
i1_LQ_CK_c23652/f1p14/1942
i1_LQ_CK_c23990/f2p1/1595
i2_LQ_DE_c85562/f1p61/2632
i3_LQ_DE_c43487/f1p0/3123
i4_LQ_CK_c5867/f1p0/5064
i2_HQ_DE_c6859/f5p2/2429
i2_LQ_CK_c103496/f1p2/2783
i2_LQ_DE_c139635/f1p16/2070
i1_LQ_CK_c31908/f1p3/1126
i1_LQ_CK_c61205/f1p0/1904
i4_LQ_DE_c2089/f1p1/4249
i2_LQ_DE_c63692/f1p4/2840
i3_LQ_CK_c11986/f1p0/3450
i4_LQ_CK_c2924/f1p1/4182
i1_HQ_CK_c35367/f6p6/1846
i0_LQ_CK_c2373/f2p4/885
i1_LQ_DE_c81329/f1p6/1883
i3_LQ_DE_c50374/f1p6/3669
i1_LQ_DE_c12097/f1p16/1759
i4_LQ_CK_c1048/f2p104/4560
i1_LQ_CK_c3870/f1p2/1851
i1_HQ_CK_c7727/f2p8/1717
i2_LQ_CK_c40520/f1p2/3038
i1_LQ_DE_c19499/f1p3/1632
i1_LQ_DE_c48715/f1p4/2035
i1_LQ_DE_c23914/f1p11/1446
i3_LQ_DE_c25720/f1p0/3910
i3_LQ_DE_c20217/f1p5/3702
i1_LQ_DE_c25361/f2p0/1709
i2_LQ_CK_c184143/f1p12/2022
i2_LQ_CK_c101857/f1p2/2982
i3_LQ_DE_c6172/f1p4/3208
i2_LQ_DE_c119139/f1p2/2256
i3_LQ_DE_c14352/f1p2/3813
i2_LQ_CK_c117292/f1p9/2122
i0_HQ_CK_c561/f4p0/923
i1_LQ_CK_c29723/f1p15/1866
i1_HQ_DE_c25732/f2p14/1725
i2_LQ_DE_c173138/f1p6/2061
i2_LQ_CK_c36644/f1p20/2961
i4_LQ_CK_c6289/f1p0/4192
i2_HQ_CK_c178223/f4p1/2160
i2_LQ_CK_c33608/f1p4/2449
i1_LQ_DE_c80188/f1p20/1480
i2_LQ_DE_c99129/f1p1/2527
i2_LQ_DE_c69581/f1p4/2385
i2_LQ_CK_c115979/f1p2/2173
i5_LQ_DE_c1705/f1p2/5253
i1_LQ_DE_c84373/f1p9/1718
i2_LQ_CK_c150742/f1p2/2338
i0_LQ_CK_c2557/f1p0/872
i4_LQ_DE_c4207/f1p4/4788
i2_LQ_CK_c74370/f1p0/2084
i1_LQ_DE_c41434/f1p8/1603
i3_HQ_DE_c11530/f6p0/3196
i2_LQ_CK_c133581/f1p19/2648
i2_HQ_DE_c175547/f2p4/2195
i2_LQ_CK_c12666/f1p2/2111
i1_LQ_CK_c81974/f1p4/1930
i2_LQ_DE_c128348/f1p3/2426
i4_LQ_DE_c6828/f1p0/5040
i1_LQ_DE_c19368/f1p3/1877
i1_LQ_DE_c10243/f1p0/1766
i4_LQ_CK_c8477/f1p4/4837
i2_HQ_CK_c13548/f52p8/2625
i2_LQ_CK_c8541/f3p3/2266
i2_LQ_DE_c82030/f1p0/2504
i2_LQ_CK_c166455/f1p12/2300
i1_HQ_DE_c2328/f6p2/1552
i2_LQ_CK_c102439/f1p9/2972
i2_LQ_DE_c133426/f1p22/2761
i1_LQ_DE_c60022/f1p0/1258
i1_LQ_DE_c68777/f1p9/2007
i2_LQ_CK_c104410/f1p0/2397
i2_LQ_DE_c82170/f1p9/3019
i0_LQ_CK_c5851/f1p0/754
i1_LQ_CK_c55073/f1p0/1549
i2_LQ_CK_c172055/f1p3/3012
i2_LQ_CK_c86482/f1p8/2322
i2_LQ_DE_c147166/f1p4/2438
i4_LQ_DE_c9693/f1p3/4011
i2_LQ_DE_c88438/f2p18/2033
i2_LQ_CK_c100601/f1p7/2198
i0_LQ_CK_c5055/f1p20/965
i2_LQ_DE_c103344/f1p6/2910
i1_LQ_CK_c12362/f1p16/1505
i2_LQ_CK_c49219/f1p1/2773
i3_LQ_DE_c11849/f1p49/3191
i3_HQ_CK_c2074/f2p4/3146
i1_LQ_DE_c49031/f1p0/1903
i3_LQ_CK_c42846/f1p0/3230
i2_LQ_DE_c53735/f2p29/2386
i2_LQ_DE_c133243/f1p1/2334
i2_LQ_CK_c48859/f1p6/3048
i1_LQ_DE_c87343/f1p4/1966
i1_LQ_DE_c58787/f1p0/1251
i2_LQ_CK_c47058/f1p21/2284
i2_LQ_DE_c3389/f1p2/2632
i2_LQ_CK_c69454/f1p3/2283
i3_LQ_DE_c41473/f1p0/3313
i1_HQ_DE_c57175/f2p3/1197
i1_HQ_DE_c60536/f8p3/1316
i1_LQ_DE_c85553/f2p11/1187
i2_LQ_DE_c128859/f1p12/2412
i3_LQ_DE_c26462/f1p2/3232
i1_LQ_DE_c35151/f1p0/1573
i3_LQ_DE_c7206/f1p0/3100
i2_HQ_DE_c174117/f33p35/2387
i2_LQ_DE_c80782/f1p6/2422
i3_LQ_CK_c50668/f1p0/3202
i1_LQ_DE_c41401/f1p78/1328
i3_LQ_CK_c26938/f1p4/3491
i0_LQ_DE_c2874/f1p19/733
i1_HQ_DE_c20618/f2p9/1899
i3_LQ_DE_c34540/f1p18/3171
i3_LQ_CK_c43664/f1p0/3651
i3_LQ_CK_c12660/f1p1/3335
i1_HQ_CK_c63085/f2p31/1771
i3_LQ_DE_c21009/f1p0/3770
i4_LQ_DE_c4837/f1p0/4532
i3_LQ_DE_c39874/f1p19/3636
i3_LQ_CK_c54824/f1p1/3461
i2_LQ_DE_c98552/f1p7/2967
i1_HQ_DE_c62313/f2p9/1976
i1_LQ_DE_c29104/f1p0/1198
i3_LQ_DE_c3092/f1p7/3093
i2_LQ_CK_c97874/f1p1/2294
i2_HQ_CK_c177807/f3p1/2129
i1_HQ_CK_c30534/f2p0/1080
i3_LQ_DE_c43732/f1p0/3656
i2_LQ_CK_c154779/f1p7/2157
i2_HQ_CK_c106144/f2p3/2031
i4_LQ_DE_c1191/f1p17/4939
i3_LQ_DE_c38795/f1p0/4043
i3_LQ_DE_c6616/f1p62/3338
i2_LQ_DE_c33448/f1p11/2212
i4_LQ_DE_c8399/f1p0/4269
i2_LQ_DE_c6500/f1p3/2828
i0_LQ_DE_c1379/f1p0/962
i1_LQ_CK_c1920/f3p1/1823
i3_LQ_DE_c2627/f1p11/4024
i1_HQ_CK_c1680/f3p0/1799
i2_LQ_DE_c65655/f1p3/2142
i2_LQ_CK_c38501/f1p2/2216
i3_LQ_CK_c9453/f1p0/3972
i3_LQ_DE_c2503/f1p43/3236
i3_LQ_DE_c52964/f1p0/3137
i2_LQ_DE_c103186/f1p0/2364
i3_LQ_CK_c8455/f1p4/3667
i3_LQ_CK_c24038/f1p6/3580
i2_LQ_CK_c152776/f1p6/2302
i1_LQ_CK_c88252/f1p0/1178
i1_LQ_CK_c88483/f1p3/1128
i2_LQ_CK_c119718/f1p8/2806
i0_LQ_CK_c6445/f1p19/872
i1_LQ_DE_c65439/f1p9/1941
i1_LQ_CK_c7028/f1p0/1956
i3_LQ_DE_c22767/f1p5/3390
i3_LQ_DE_c29519/f1p0/3277
i4_LQ_CK_c1181/f1p6/4414
i2_LQ_DE_c56405/f1p5/2213
i0_LQ_CK_c2513/f1p1/804
i1_LQ_CK_c19621/f1p1/1571
i2_HQ_DE_c47738/f2p4/2845
i2_LQ_DE_c146459/f1p6/3000
i4_LQ_CK_c2790/f1p5/4363
i3_LQ_CK_c20568/f1p1/3584
i3_LQ_CK_c56167/f1p0/3741
i1_LQ_DE_c90555/f2p1/1977
i2_LQ_CK_c69972/f1p3/2368
i1_LQ_DE_c2916/f1p0/1782
i1_LQ_DE_c47353/f2p5/1714
i3_LQ_CK_c23450/f1p0/3359
i1_LQ_CK_c46698/f1p4/1773
i2_LQ_DE_c117414/f1p24/2617
i2_LQ_DE_c102725/f1p6/2840
i3_LQ_DE_c42342/f1p2/3087
i1_LQ_DE_c48629/f1p19/1905
i2_LQ_CK_c148333/f1p13/3387
i3_LQ_CK_c42451/f1p0/3824
i1_HQ_CK_c81089/f5p1/1852
i4_LQ_DE_c8728/f1p4/4804
i0_LQ_DE_c2474/f1p1/765
i2_HQ_CK_c144625/f6p5/2846
i3_LQ_CK_c50878/f1p0/3742
i1_LQ_DE_c48395/f2p14/1951
i1_LQ_DE_c66971/f1p12/1562
i1_LQ_CK_c30776/f1p5/1106
i3_LQ_DE_c8057/f1p10/3562
i1_LQ_DE_c37694/f1p11/1621
i3_LQ_DE_c35723/f1p0/3253
i2_LQ_CK_c171908/f1p1/2462
i2_LQ_CK_c86958/f1p16/3148
i3_LQ_CK_c56681/f1p0/3138
i0_LQ_DE_c1812/f1p5/839
i2_HQ_CK_c179313/f3p1/2146
i1_LQ_DE_c14073/f1p1/1415
i1_LQ_CK_c65407/f1p0/2040
i1_LQ_CK_c69832/f1p2/1316
i2_LQ_DE_c167096/f1p76/2260
i4_LQ_CK_c8736/f1p3/4183
i3_LQ_DE_c12614/f1p15/3924
i2_LQ_CK_c48083/f1p1/3030
i3_LQ_DE_c2325/f1p20/3192
i3_LQ_DE_c35326/f1p6/3779
i2_LQ_DE_c37608/f1p51/2726
i4_LQ_DE_c4062/f1p2/4452
i5_LQ_DE_c931/f1p10/5074
i2_LQ_DE_c85561/f1p43/2317
i3_LQ_DE_c72928/f1p0/3042
i1_LQ_CK_c9674/f1p1/1905
i2_LQ_DE_c82422/f1p16/2809
i2_LQ_CK_c96972/f1p3/2248
i1_LQ_CK_c77507/f1p3/1826
i2_LQ_CK_c144824/f33p31/2093
i2_LQ_DE_c135822/f1p38/2398
i2_LQ_CK_c132115/f1p4/2117
i2_LQ_CK_c68947/f1p7/2190
i2_LQ_CK_c103393/f1p9/2841
i1_LQ_DE_c49268/f1p3/1637
i3_LQ_DE_c21842/f1p0/3437
i2_LQ_DE_c25328/f1p4/2158
i3_LQ_CK_c29061/f1p0/3234
i1_LQ_CK_c71841/f1p0/1380
i2_LQ_DE_c54392/f1p23/2329
i1_HQ_DE_c20740/f2p0/2012
i2_HQ_CK_c163096/f4p1/2133
i1_LQ_CK_c14518/f1p3/1980
i4_LQ_DE_c4987/f1p23/4554
i3_LQ_DE_c52609/f1p1/3789
i3_LQ_DE_c57588/f1p0/3387
i3_LQ_DE_c52902/f1p0/3426
i3_LQ_CK_c39133/f1p9/3181
i2_LQ_DE_c13814/f1p6/3005
i1_LQ_CK_c14103/f1p4/1806
i2_LQ_DE_c117160/f1p3/2225
i1_LQ_DE_c65659/f1p2/1878
i3_LQ_DE_c44649/f1p0/3114
i1_LQ_DE_c74209/f1p10/1257
i2_LQ_CK_c67013/f2p1/2107
i3_HQ_DE_c20105/f2p5/3608
i2_HQ_DE_c25036/f2p5/2879
i4_LQ_DE_c9223/f1p23/4768
i3_LQ_CK_c25717/f1p4/3239
i2_LQ_DE_c18302/f5p13/2381
i2_HQ_DE_c107724/f77p33/2922
i1_LQ_CK_c12789/f1p5/1518
i3_LQ_CK_c61947/f1p0/3329
i3_LQ_DE_c22842/f1p1/3511
i4_LQ_DE_c8666/f1p0/4071
i2_LQ_CK_c160385/f1p0/2038
i2_LQ_DE_c119537/f1p2/2126
i3_LQ_DE_c37820/f1p2/3787
i0_LQ_DE_c2629/f1p2/611
i1_LQ_DE_c9768/f1p14/1788
i2_HQ_DE_c8062/f2p2/2303
i1_LQ_CK_c14110/f1p10/1487
i2_LQ_DE_c20686/f1p0/2630
i2_LQ_DE_c145167/f1p3/2369
i2_LQ_CK_c66052/f1p2/2859
i2_LQ_DE_c49034/f1p2/3003
i1_LQ_DE_c17772/f1p13/1738
i3_LQ_CK_c13195/f1p2/3326
i3_LQ_CK_c11076/f1p9/3258
i2_LQ_DE_c127734/f1p8/2340
i1_HQ_DE_c13861/f2p1/1498
i2_LQ_DE_c39747/f1p11/2894
i3_LQ_CK_c52210/f1p0/3986
i3_LQ_CK_c25279/f1p11/3430
i2_LQ_DE_c4804/f1p6/2332
i2_LQ_CK_c98478/f1p10/2238
i3_LQ_DE_c39990/f1p1/3969
i1_LQ_CK_c9977/f1p25/1783
i3_LQ_CK_c4472/f1p5/3686
i0_LQ_DE_c3708/f1p6/983
i2_LQ_CK_c124481/f1p2/2075
i3_LQ_CK_c42714/f1p0/3052
i2_LQ_DE_c32692/f3p10/2998
i2_LQ_DE_c147626/f1p16/3012
i2_LQ_DE_c148618/f1p15/2675
i3_LQ_CK_c27965/f1p0/3782
i4_LQ_DE_c6810/f1p8/4590
i3_HQ_DE_c40162/f2p9/3539
i3_LQ_DE_c36047/f1p42/3787
i1_LQ_CK_c70413/f1p33/1298
i3_LQ_CK_c15072/f1p0/3106
i0_LQ_CK_c2849/f1p5/638
i3_LQ_DE_c13969/f1p77/3998
i1_LQ_DE_c88761/f1p14/1187
i0_LQ_DE_c708/f1p0/834
i3_LQ_DE_c5123/f1p8/3250
i2_LQ_CK_c10974/f1p5/2376
i3_LQ_DE_c39712/f1p9/3494
i3_LQ_DE_c54138/f1p5/3652
i2_LQ_DE_c52450/f1p29/2510
i2_LQ_CK_c131973/f1p19/2661
i1_LQ_CK_c82177/f1p1/1536
i3_LQ_DE_c26273/f1p5/3987
i0_LQ_CK_c3577/f1p6/802
i3_HQ_DE_c70342/f11p0/3679
i3_LQ_DE_c26808/f1p7/3151
i3_LQ_DE_c15633/f1p0/3013
i1_HQ_CK_c5471/f4p10/1760
i0_LQ_CK_c3130/f1p16/774
i2_LQ_DE_c130727/f1p16/2663
i2_LQ_DE_c86263/f2p12/2511
i3_LQ_DE_c6106/f1p8/3442
i3_LQ_DE_c18748/f1p14/3204
i3_HQ_CK_c18085/f2p0/3840
i3_LQ_CK_c56949/f1p0/3990
i2_LQ_CK_c70155/f1p24/2294
i3_LQ_DE_c6360/f1p0/3141
i2_LQ_DE_c111618/f1p6/2876
i0_LQ_DE_c1533/f1p0/908
i3_LQ_DE_c8828/f1p0/3137
i3_LQ_CK_c57350/f1p0/3164
i2_LQ_DE_c144714/f1p0/2887
i4_LQ_DE_c3849/f1p0/4122
i5_LQ_CK_c1496/f1p4/5226
i1_LQ_CK_c45021/f1p1/1989
i2_LQ_DE_c135084/f1p11/2387
i2_LQ_CK_c18297/f1p3/2307
i3_LQ_DE_c11148/f1p7/3456
i2_LQ_DE_c164220/f1p1060/2152
i3_LQ_CK_c35441/f1p1/3984
i2_LQ_CK_c180269/f1p2/2040
i1_LQ_DE_c13072/f1p10/1807
i2_LQ_CK_c131522/f1p1/2763
i3_HQ_CK_c62053/f10p24/3544
i1_LQ_DE_c12943/f1p2/1392
i2_LQ_DE_c68593/f1p27/2310
i1_LQ_DE_c65331/f1p3/2002
i1_LQ_DE_c28050/f1p7/1711
i2_LQ_DE_c33411/f1p6/2790
i2_LQ_DE_c22658/f1p2/2106
i1_LQ_DE_c33313/f1p0/1401
i2_LQ_CK_c91674/f1p0/2075
i1_LQ_CK_c11901/f1p7/1790
i3_LQ_DE_c27602/f1p8/3301
i2_LQ_DE_c117937/f1p13/3066
i3_LQ_CK_c20950/f3p1/3305
i1_LQ_CK_c24976/f1p5/1771
i2_LQ_CK_c24423/f1p2/2625
i2_LQ_DE_c135104/f1p13/2736
i2_LQ_CK_c39709/f1p50/2561
i1_HQ_CK_c2488/f2p0/1989
i1_HQ_CK_c19455/f2p0/1657
i3_LQ_CK_c37276/f1p6/3439
i2_LQ_DE_c64346/f1p10/2848
i1_LQ_CK_c75832/f1p4/1518
i2_HQ_CK_c163063/f70p27/2848
i1_LQ_DE_c36289/f1p7/1746
i1_LQ_DE_c6411/f1p5/1816
i1_LQ_DE_c2961/f1p5/1396
i3_LQ_CK_c36625/f1p0/3662
i2_LQ_CK_c171562/f1p7/2779
i3_LQ_DE_c51518/f1p6/3059
i2_LQ_DE_c138424/f1p57/2018
i2_LQ_CK_c133595/f1p0/2157
i0_LQ_DE_c199/f3p0/1005
i3_LQ_DE_c44048/f1p11/3081
i2_LQ_CK_c119626/f1p5/2763
i1_LQ_CK_c74831/f1p0/1565
i3_LQ_CK_c5580/f1p1/3699
i2_LQ_CK_c102819/f1p0/2217
i1_LQ_CK_c39706/f1p0/1554
i2_HQ_CK_c46537/f4p1/2517
i2_LQ_DE_c144000/f1p23/2582
i3_LQ_CK_c39603/f1p0/3353
i3_LQ_CK_c38096/f1p0/3181
i1_LQ_DE_c55329/f1p5/1569
i2_LQ_CK_c37709/f1p3/2398
i2_LQ_CK_c107223/f1p2/2032
i2_HQ_CK_c127486/f6p14/2143
i2_LQ_CK_c84914/f1p0/2978
i4_LQ_DE_c5209/f1p1/4297
i3_LQ_DE_c3962/f1p15/3264
i2_LQ_DE_c11097/f1p32/2319
i3_LQ_CK_c29021/f1p2/3225
i2_LQ_DE_c115384/f1p7/2340
i3_LQ_CK_c21171/f1p8/3601
i2_LQ_DE_c85855/f1p3/2658
i1_LQ_CK_c6711/f2p3/2005
i3_LQ_DE_c8356/f1p2/3734
i1_LQ_DE_c72921/f2p3/1098
i2_LQ_DE_c149388/f1p16/2638
i1_LQ_DE_c70601/f1p4/1402
i1_LQ_DE_c11278/f1p5/1719
i2_HQ_DE_c40257/f3p1/2312
i1_LQ_CK_c62000/f1p0/1660
i3_LQ_CK_c21132/f1p0/3406
i2_LQ_CK_c83458/f1p2/2985
i4_LQ_DE_c8688/f1p42/4748
i3_LQ_DE_c8609/f1p11/3266
i3_LQ_DE_c15266/f2p4/3059
i1_LQ_DE_c65206/f1p6/1965
i1_LQ_CK_c57252/f1p2/2068
i3_HQ_CK_c6144/f2p0/3424
i4_LQ_CK_c2927/f1p13/4114
i2_HQ_DE_c81401/f2p35/2447
i2_LQ_DE_c149445/f1p7/2900
i2_LQ_DE_c64572/f1p2/2655
i1_LQ_DE_c66056/f1p1/1359
i1_HQ_CK_c40424/f2p18/1766
i1_LQ_CK_c44419/f1p2/1753
i2_LQ_CK_c73715/f1p0/2027
i4_HQ_DE_c843/f2p0/4394
i3_LQ_CK_c27765/f1p0/3508
i2_LQ_CK_c150519/f1p14/2211
i1_LQ_CK_c48467/f1p1/1293
i2_LQ_DE_c35211/f1p34/2423
i2_LQ_DE_c9998/f1p42/1968
i3_LQ_CK_c26953/f1p2/3104
i1_LQ_DE_c70906/f1p2/1348
i3_LQ_DE_c6703/f1p0/3544
i2_LQ_DE_c116340/f1p0/2490
i2_LQ_CK_c42518/f1p8/2179
i2_LQ_CK_c86735/f1p4/2209
i2_LQ_CK_c168612/f1p0/2151
i1_LQ_CK_c46555/f1p1/1832
i1_HQ_CK_c14036/f4p0/1853
i0_LQ_DE_c2006/f1p15/848
i2_HQ_CK_c2544/f4p5/2542
i3_LQ_DE_c4454/f1p23/3355
i2_LQ_CK_c133043/f1p8/2853
i1_LQ_DE_c58403/f1p3/1099
i2_LQ_DE_c69444/f1p9/2131
i1_HQ_DE_c2045/f6p10/1766
i2_LQ_DE_c113971/f1p2/3033
i2_LQ_DE_c169278/f1p8/2245
i1_LQ_CK_c99533/f1p1/1041
i1_LQ_DE_c91967/f1p6/2007
i0_LQ_DE_c3616/f1p0/729
i2_LQ_CK_c156725/f1p0/2137
i3_LQ_CK_c15474/f1p0/3080
i2_LQ_CK_c134839/f1p53/2867
i3_LQ_DE_c40044/f1p3/3449
i0_LQ_DE_c3916/f1p4/861
i2_LQ_CK_c46876/f1p1190/3037
i2_LQ_CK_c155294/f1p0/2990
i1_LQ_CK_c42051/f1p0/1825
i3_LQ_CK_c39515/f1p25/3420
i3_LQ_CK_c37293/f1p3/3088
i1_LQ_CK_c88127/f1p0/1157
i2_LQ_DE_c48675/f1p25/2683
i1_LQ_CK_c56564/f1p1/1555
i2_HQ_DE_c48976/f4p20/2197
i1_LQ_DE_c48261/f1p0/1831
i3_LQ_CK_c7841/f1p12/3608
i2_HQ_DE_c126885/f2p13/2722
i2_LQ_DE_c105219/f1p1/2074
i3_LQ_DE_c51955/f1p0/3349
i3_LQ_DE_c34523/f1p4/3928
i3_LQ_DE_c14948/f1p1/3103
i4_LQ_DE_c2520/f1p0/4909
i0_LQ_CK_c1810/f1p3/787
i2_LQ_CK_c102600/f1p42/2236
i1_LQ_DE_c29906/f1p1/1206
i2_LQ_DE_c29257/f1p0/2059
i1_LQ_CK_c26728/f1p0/1919
i1_LQ_DE_c11758/f1p8/1973
i2_LQ_DE_c150423/f1p83/2758
i2_LQ_CK_c25833/f1p1/2619
i3_LQ_DE_c44393/f1p6/3306
i2_HQ_DE_c64136/f2p2/2674
i1_LQ_CK_c2020/f2p9/1405
i4_LQ_DE_c4472/f1p71/4701
i1_LQ_DE_c10551/f1p0/1611
i1_LQ_CK_c6080/f1p0/2012
i1_LQ_DE_c8152/f1p3/1632
i1_LQ_DE_c70069/f1p13/1718
i2_HQ_DE_c13343/f4p21/2430
i3_LQ_DE_c52716/f1p23/3234
i2_LQ_DE_c118034/f1p2/2121
i2_LQ_CK_c35100/f1p0/2697
i2_LQ_CK_c135579/f1p8/2224
i4_LQ_DE_c2907/f1p0/4679
i3_HQ_CK_c29726/f2p2/3049
i2_LQ_CK_c65958/f1p2/2505
i1_LQ_DE_c2823/f1p6/1665
i2_LQ_DE_c149251/f1p2/2635
i3_LQ_DE_c58348/f1p3/3711
i3_LQ_DE_c22369/f1p23/3415
i4_LQ_DE_c6598/f1p9/4145
i2_LQ_CK_c159177/f1p1/2337
i2_LQ_DE_c146910/f1p6/2906
i0_LQ_CK_c1869/f1p1/512
i1_LQ_CK_c57114/f1p0/1831
i0_LQ_CK_c2411/f1p9/693
i3_LQ_DE_c52247/f1p0/3321
i2_LQ_CK_c36391/f1p16/2627
i2_LQ_DE_c145134/f1p6/2706
i0_LQ_DE_c2929/f1p12/838
i1_LQ_CK_c15122/f1p0/1331
i1_LQ_DE_c15661/f1p3/1326
i0_LQ_DE_c4520/f1p7/485
i3_LQ_DE_c28023/f1p0/3171
i1_LQ_DE_c69335/f1p2/1514
i3_LQ_CK_c6890/f1p7/3328
i2_LQ_DE_c82883/f1p15/2580
i1_HQ_DE_c12480/f4p6/1960
i3_LQ_DE_c52882/f1p0/3223
i2_LQ_DE_c81117/f1p8/2305
i1_HQ_CK_c27966/f4p5/1876
i3_LQ_DE_c65568/f1p4/3703
i4_LQ_CK_c7038/f1p4/4442
i3_LQ_CK_c36018/f1p18/3069
i2_LQ_DE_c155601/f1p2/2097
i2_LQ_DE_c169015/f1p38/2962
i2_LQ_DE_c49088/f1p6/2962
i2_LQ_DE_c146909/f1p4/2664
i1_HQ_DE_c77395/f7p1/1296
i1_LQ_DE_c47749/f1p5/1559
i1_HQ_DE_c57130/f2p2/1127
i2_LQ_CK_c26066/f3p2/2659
i3_LQ_DE_c44382/f1p0/3680
i2_LQ_DE_c53116/f1p23/2626
i4_LQ_DE_c8589/f1p46/4133
i1_LQ_DE_c41056/f1p7/1958
i2_LQ_CK_c28226/f1p11/2083
i2_HQ_DE_c4636/f11p5/2401
i2_LQ_DE_c79987/f1p3/2333
i2_LQ_CK_c162926/f121p21/2434
i2_LQ_DE_c66226/f1p27/2553
i2_LQ_DE_c162393/f1p8/2236
i3_LQ_CK_c52866/f1p3/3517
i2_LQ_DE_c39611/f1p18/2385
i3_LQ_DE_c65524/f1p35/3251
i3_LQ_DE_c18765/f1p1/3527
i3_LQ_DE_c39017/f1p2/3420
i2_LQ_DE_c9395/f1p8/2325
i1_LQ_DE_c69458/f1p9/1810
i4_LQ_CK_c4305/f1p0/4144
i3_LQ_CK_c37254/f1p3/3110
i3_LQ_DE_c5181/f1p5/3375
i3_LQ_DE_c43287/f1p0/3052
i1_HQ_CK_c5779/f2p0/1999
i2_LQ_DE_c83037/f2p4/2873
i3_HQ_CK_c47791/f16p0/3290
i0_LQ_DE_c4437/f1p2/459
i2_LQ_DE_c13846/f1p0/2662
i3_LQ_DE_c54372/f1p8/3962
i3_LQ_DE_c31018/f1p0/3020
i0_LQ_DE_c1105/f1p0/543
i3_LQ_DE_c14887/f1p0/3044
i2_LQ_DE_c126997/f1p3/2355
i1_LQ_DE_c9154/f1p21/2003
i3_LQ_CK_c26580/f1p0/3303
i3_LQ_DE_c40023/f1p1/3363
i1_LQ_DE_c39432/f1p8/1605
i4_HQ_DE_c668/f2p0/4180
i2_LQ_DE_c8571/f1p9/2358
i2_LQ_DE_c27924/f1p12/2572
i1_LQ_CK_c62908/f1p7/1870
i3_LQ_CK_c36367/f1p22/3133
i0_LQ_DE_c1182/f1p0/737
i2_LQ_DE_c150703/f1p26/2761
i1_LQ_CK_c13693/f1p0/1915
i2_LQ_CK_c13873/f1p16/2498
i3_LQ_DE_c26003/f1p5/3825
i1_LQ_DE_c76731/f3p2/1516
i2_LQ_DE_c3198/f6p15/2916
i2_LQ_DE_c86426/f1p6/2900
i1_LQ_CK_c61423/f1p7/1892
i2_LQ_DE_c50412/f1p0/2221
i1_HQ_DE_c72389/f5p3/1137
i2_HQ_DE_c62234/f2p55/2911
i2_HQ_CK_c66748/f2p3/2167
i2_LQ_DE_c98769/f1p13/2196
i3_HQ_CK_c61882/f9p9/3214
i1_LQ_DE_c6419/f1p0/1618
i1_HQ_DE_c8999/f2p4/1826
i3_LQ_CK_c43159/f1p0/3080
i1_LQ_DE_c69602/f1p0/1756
i2_LQ_CK_c74637/f1p5/2022
i4_LQ_CK_c6660/f1p4/4807
i4_LQ_DE_c6568/f1p1/4880
i1_HQ_DE_c70959/f2p6/1706
i2_LQ_DE_c47999/f1p2/2232
i2_LQ_CK_c53890/f1p137/2967
i2_HQ_CK_c10326/f2p9/2440
i1_HQ_DE_c42466/f2p20/1178
i5_HQ_CK_c66/f4p0/5208
i3_LQ_DE_c27393/f1p2/3244
i1_LQ_DE_c82919/f1p1/1744
i3_LQ_DE_c4007/f1p6/3521
i0_LQ_CK_c2379/f1p0/423
i2_LQ_CK_c167675/f1p6/2732
i1_LQ_DE_c1575/f8p3/1479
i3_LQ_DE_c55264/f1p9/3123
i1_LQ_DE_c5969/f1p2/1830
i1_LQ_DE_c23040/f1p26/1610
i3_LQ_DE_c40152/f1p0/3681
i4_LQ_DE_c6169/f1p0/4345
i2_HQ_DE_c1825/f5p5/2699
i1_LQ_DE_c41008/f1p14/1851
i1_LQ_DE_c7970/f1p6/1700
i2_LQ_DE_c13503/f1p6/2585
i1_LQ_CK_c36734/f1p0/1952
i3_LQ_CK_c12168/f1p2/3580
i2_LQ_CK_c155238/f1p6/2961
i2_LQ_CK_c10996/f1p5/2291
i2_HQ_DE_c41198/f2p3/2283
i1_LQ_DE_c21152/f1p0/1507
i0_LQ_DE_c4389/f1p1/506
i2_LQ_CK_c32793/f1p1/2921
i2_LQ_CK_c65485/f1p0/2284
i1_LQ_DE_c8430/f1p1/1537
i0_LQ_CK_c5514/f1p4/829
i3_LQ_DE_c59497/f1p0/3275
i1_LQ_CK_c20701/f2p3/1931
i4_LQ_CK_c4278/f1p0/4092
i2_LQ_CK_c3760/f1p3/2887
i1_LQ_DE_c73309/f1p7/1089
i2_LQ_CK_c21764/f2p10/2233
i2_LQ_CK_c70139/f1p5/2237
i2_LQ_CK_c155127/f1p2/2305
i3_LQ_DE_c56944/f1p1/3188
i3_LQ_DE_c68552/f1p3/3625
i3_LQ_CK_c38077/f1p0/3720
i1_LQ_DE_c67662/f1p18/1781
i3_LQ_DE_c39288/f1p7/3114
i1_LQ_CK_c59495/f1p0/1809
i0_HQ_DE_c161/f4p0/851
i2_LQ_CK_c18672/f1p5/2294
i2_LQ_CK_c135909/f1p0/2335
i3_LQ_DE_c43681/f1p2/3825
i2_LQ_DE_c179963/f1p2/2072
i2_LQ_DE_c132797/f1p0/2645
i1_LQ_CK_c31449/f1p0/1173
i2_LQ_DE_c50587/f1p4/2235
i1_LQ_DE_c17682/f4p6/1846
i3_LQ_DE_c14323/f1p2/3141
i3_LQ_DE_c23654/f1p0/3082
i4_LQ_CK_c8510/f1p1/4118
i2_HQ_DE_c32020/f5p17/2626
i3_LQ_DE_c65847/f1p9/3724
i3_LQ_CK_c35358/f1p1/3236
i2_LQ_DE_c18770/f2p4/2535
i2_LQ_DE_c38057/f1p0/2547
i3_LQ_CK_c28473/f1p2/3753
i3_LQ_DE_c26371/f1p11/3843
i1_LQ_DE_c63296/f1p1/1884
i4_LQ_DE_c2812/f1p0/4897
i2_LQ_DE_c4598/f1p8/2240
i2_LQ_DE_c168959/f1p1/2293
i4_LQ_CK_c9669/f1p0/4074
i1_LQ_CK_c4203/f1p4/1850
i2_LQ_DE_c66507/f1p1/2775
i3_HQ_DE_c70254/f6p63/3063
i4_LQ_DE_c5512/f1p12/4446
i1_LQ_DE_c84805/f1p0/1884
i5_HQ_CK_c49/f4p0/5244
i3_LQ_DE_c28995/f3p0/3562
i3_LQ_DE_c2410/f1p9/3465
i2_LQ_CK_c153123/f1p1/2310
i1_LQ_CK_c78279/f1p0/1634
i2_LQ_CK_c102104/f1p22/2360
i3_LQ_DE_c27679/f1p56/3510
i1_LQ_DE_c19692/f1p6/1863
i2_LQ_DE_c39250/f1p0/2202
i4_LQ_DE_c3985/f1p0/4198
i1_LQ_CK_c59337/f1p4/1918
i2_LQ_DE_c101624/f1p8/2241
i2_LQ_CK_c72671/f1p2/2138
i3_LQ_DE_c47015/f1p0/3060
i4_LQ_DE_c2467/f1p4/4726
i3_LQ_CK_c24031/f1p0/3754
i3_LQ_CK_c53256/f1p0/3213
i2_LQ_CK_c71221/f1p15/2592
i1_LQ_DE_c37561/f2p7/1663
i2_LQ_CK_c55771/f1p8/2565
i2_LQ_CK_c53050/f1p22/2747
i2_LQ_CK_c86896/f1p1/2557
i1_LQ_CK_c78900/f1p0/1633
i2_LQ_DE_c7552/f1p4/2476
i1_HQ_DE_c78722/f2p2/1930
i1_LQ_DE_c19569/f1p2/1652
i1_LQ_DE_c54693/f1p0/1512
i2_HQ_CK_c21144/f4p2/2883
i2_LQ_DE_c56147/f1p7/2510
i3_LQ_DE_c57097/f1p0/3839
i4_LQ_CK_c6783/f1p2/4282
i1_LQ_DE_c96109/f1p4/1053
i1_LQ_DE_c62516/f2p10/1990
i1_LQ_DE_c10859/f3p84/1878
i1_LQ_CK_c7789/f1p3/1935
i3_LQ_CK_c13006/f1p2/3351
i3_LQ_CK_c30279/f1p0/3039
i1_LQ_DE_c17632/f2p1/1755
i1_LQ_DE_c9454/f1p13/1536
i2_HQ_DE_c141107/f6p17/2432
i3_LQ_CK_c41414/f1p0/3919
i2_LQ_CK_c47230/f1p5/2574
i2_LQ_CK_c170393/f1p1/2582
i3_LQ_DE_c56625/f1p0/3113
i3_HQ_DE_c33357/f3p2/3113
i3_LQ_DE_c23698/f1p2/3213
i0_LQ_DE_c232/f3p0/673
i1_LQ_DE_c65227/f1p4/1956
i2_LQ_DE_c48067/f1p5/2926
i3_LQ_DE_c20285/f1p38/3889
i4_LQ_CK_c2184/f1p7/4401
i2_LQ_DE_c18925/f1p12/2094
i2_LQ_DE_c94788/f1p5/2801
i2_LQ_DE_c63868/f1p11/2317
i2_LQ_DE_c37153/f1p6/2640
i1_HQ_CK_c5715/f2p4/1894
i1_LQ_DE_c66130/f1p2/1697
i1_LQ_CK_c14297/f1p0/1963
i2_LQ_DE_c27056/f1p9/2978
i2_LQ_DE_c84782/f1p34/2449
i1_LQ_CK_c22148/f2p2/1666
i2_HQ_CK_c53330/f3p3/2427
i2_LQ_CK_c40723/f1p0/2751
i3_HQ_DE_c17528/f7p15/3515
i2_HQ_CK_c36521/f2p8/2628
i1_LQ_CK_c64483/f1p2/1802
i3_LQ_DE_c35446/f1p10/3752
i1_LQ_DE_c67971/f1p15/1820
i1_LQ_DE_c4202/f1p4/1631
i2_LQ_CK_c22288/f1p3/2732
i1_LQ_CK_c41778/f3p4/1987
i2_LQ_DE_c34193/f1p2/2732
i3_LQ_DE_c53799/f1p2/3212
i3_LQ_DE_c14626/f1p1/3418
i0_LQ_DE_c1443/f1p0/974
i0_LQ_DE_c2041/f1p9/1004
i2_LQ_CK_c84901/f1p6/2773
i1_LQ_DE_c44419/f1p0/1168
i1_LQ_CK_c46761/f1p1/1757
i2_LQ_DE_c68239/f1p4/2361
i1_LQ_CK_c49857/f1p35/1309
i4_LQ_DE_c9443/f1p0/4054
i1_LQ_DE_c19554/f1p14/1571
i2_LQ_CK_c116478/f1p3/2349
i6_LQ_DE_c163/f1p0/6535
i2_LQ_DE_c50608/f1p5/3064
i2_LQ_DE_c132895/f1p9/2911
i1_LQ_CK_c55801/f1p3/1441
i2_LQ_DE_c146735/f1p88/3001
i1_LQ_DE_c39587/f1p5/1766
i6_HQ_CK_c20/f2p0/6683
i1_HQ_DE_c90049/f12p1/1868
i4_LQ_DE_c10076/f1p6/4078
i1_LQ_CK_c99017/f1p0/1013
i2_LQ_CK_c80253/f1p3/2685
i1_LQ_DE_c12356/f1p5/1587
i2_LQ_DE_c103276/f1p23/2689
i2_HQ_DE_c114222/f2p43/2220
i2_LQ_CK_c138352/f1p2/2613
i1_LQ_CK_c51575/f1p49/1299
i3_LQ_CK_c40896/f1p3/3598
i2_LQ_DE_c95717/f1p5/2489
i3_LQ_DE_c35927/f1p0/3098
i5_LQ_CK_c1993/f1p1/5296
i2_LQ_DE_c2830/f1p5/2563
i2_HQ_CK_c179051/f22p6/2700
i6_LQ_CK_c116/f1p0/6620
i2_LQ_DE_c117360/f1p7/2294
i3_LQ_DE_c12075/f1p0/3534
i1_LQ_CK_c62637/f1p0/2003
i2_LQ_CK_c65861/f2p1/2174
i3_HQ_CK_c13320/f3p0/3219
i3_LQ_DE_c53590/f1p4/3312
i1_LQ_DE_c5383/f1p0/1763
i4_LQ_DE_c6465/f1p1/4092
i2_LQ_CK_c148178/f1p3/2320
i1_LQ_DE_c20182/f1p0/1607
i2_LQ_CK_c82232/f1p5/2594
i1_LQ_CK_c5299/f1p0/1754
i1_LQ_CK_c41592/f1p3/1858
i0_LQ_CK_c864/f2p0/483
i2_LQ_DE_c139295/f1p3/2077
i3_LQ_DE_c55775/f1p7/3727
i4_HQ_DE_c86/f6p0/4569
i2_LQ_CK_c13403/f1p2/2949
i2_LQ_DE_c1765/f3p29/2373
i3_HQ_DE_c63861/f5p17/3547
i1_LQ_DE_c49448/f1p4/2003
i2_LQ_CK_c96208/f1p1/2194
i4_LQ_CK_c1383/f1p0/4785
i3_LQ_DE_c16023/f1p0/3032
i3_LQ_DE_c54766/f1p2/3374
i3_LQ_CK_c6714/f1p8/3134
i1_LQ_DE_c4857/f1p3/1811
i1_LQ_DE_c25742/f1p36/2030
i2_LQ_DE_c43542/f1p16/2015
i5_LQ_DE_c390/f1p0/5375
i1_HQ_DE_c73964/f3p18/1192
i2_LQ_DE_c105660/f1p70/2150
i2_LQ_DE_c112631/f1p5/2179
i3_LQ_CK_c35603/f1p9/3182
i1_LQ_DE_c26221/f1p0/1997
i2_LQ_CK_c116305/f1p43/2367
i1_LQ_DE_c52455/f1p3/1669
i1_LQ_DE_c8201/f1p2/1597
i2_HQ_DE_c128422/f2p16/3064
i0_LQ_CK_c5802/f1p0/525
i0_LQ_DE_c4073/f1p10/847
i2_LQ_DE_c85638/f1p32/2521
i3_LQ_DE_c52937/f1p0/3460
i5_LQ_DE_c402/f1p6/5731
i4_LQ_CK_c3822/f1p0/4164
i2_LQ_DE_c132758/f1p1/2852
i3_LQ_DE_c43481/f1p0/3656
i1_LQ_DE_c59304/f1p2/1094
i2_LQ_DE_c172301/f1p19/2035
i1_HQ_DE_c23334/f2p9/1385
i3_LQ_DE_c66914/f1p2/3424
i2_LQ_CK_c126334/f1p0/2065
i3_LQ_DE_c43068/f1p0/3113
i2_HQ_DE_c86573/f2p3/2299
i2_LQ_DE_c127671/f1p4/2474
i2_LQ_DE_c2724/f1p92/2503
i1_LQ_CK_c62385/f1p8/1970
i2_LQ_CK_c100467/f1p1/2535
i2_LQ_CK_c133915/f1p0/2847
i1_LQ_DE_c88985/f2p1/1426
i0_LQ_CK_c3987/f1p0/519
i7_LQ_DE_c188/f1p0/7017
i1_LQ_CK_c79112/f1p3/1986
i1_LQ_CK_c16177/f1p6/1388
i2_LQ_DE_c106153/f1p6/2028
i3_LQ_DE_c14108/f1p5/3490
i3_LQ_DE_c40976/f1p0/3302
i2_LQ_DE_c136160/f1p3/2811
i1_LQ_CK_c79415/f1p7/1814
i2_LQ_CK_c18015/f1p6/2872
i3_LQ_DE_c19955/f1p0/3772
i1_LQ_DE_c65971/f1p1/1371
i0_LQ_CK_c2416/f1p2/610
i1_LQ_DE_c33359/f1p19/1740
i1_LQ_CK_c76486/f1p0/1857
i1_LQ_DE_c28517/f2p1/1185
i2_LQ_DE_c32805/f1p2/2189
i3_LQ_CK_c55040/f1p56/3480
i1_LQ_DE_c69601/f1p4/1988
i3_HQ_CK_c6700/f2p0/3652
i4_LQ_CK_c1923/f1p4/4295
i3_LQ_DE_c27874/f1p1/3228
i2_LQ_DE_c1920/f8p19/2613
i0_HQ_DE_c384/f2p0/635
i2_LQ_CK_c41091/f1p67/2862
i1_LQ_DE_c4322/f1p1/1456
i1_LQ_DE_c30063/f1p7/1205
i2_LQ_DE_c55342/f1p14/2773
i1_LQ_CK_c44842/f1p1/1660
i1_HQ_CK_c62268/f2p0/1945
i3_LQ_DE_c6983/f1p52/3772
i2_LQ_DE_c2607/f4p12/2336
i1_HQ_CK_c9574/f2p0/1769
i3_LQ_CK_c25594/f1p54/3678
i5_LQ_CK_c331/f1p0/5410
i1_LQ_CK_c38955/f1p12/1843
i5_LQ_DE_c204/f1p0/5876
i1_LQ_DE_c82448/f1p6/1843
i3_LQ_DE_c36376/f1p7/3086
i1_LQ_DE_c72001/f1p8/1885
i2_LQ_DE_c64150/f2p6/2938
i2_LQ_DE_c78714/f1p0/2199
i0_LQ_CK_c7137/f1p34/979
i2_LQ_DE_c34743/f1p29/2487
i1_LQ_CK_c77987/f1p3/1973
i2_LQ_DE_c63041/f1p24/2857
i2_LQ_DE_c67234/f1p62/2879
i1_LQ_DE_c64681/f1p7/1674
i1_HQ_CK_c36128/f4p11/1958
i1_LQ_DE_c18885/f1p1/1504
i5_LQ_DE_c157/f1p0/5636
i2_LQ_DE_c95775/f1p4/2164
i3_LQ_DE_c36682/f1p24/3529
i4_LQ_DE_c4902/f1p13/4610
i3_LQ_DE_c41872/f1p0/3325
i1_LQ_DE_c88470/f1p4/1089
i3_LQ_DE_c10798/f1p0/3524
i2_LQ_DE_c67264/f1p4/2671
i2_LQ_CK_c5386/f2p12/2365
i5_LQ_DE_c1408/f1p1/5195
i1_LQ_CK_c74541/f1p1/2157
i1_LQ_CK_c6064/f1p3/1447
i2_HQ_DE_c18445/f3p59/2703
i2_LQ_DE_c144321/f1p2/2484
i1_LQ_CK_c38682/f1p3/1861
i2_LQ_CK_c38467/f1p8/2280
i2_LQ_CK_c168650/f1p0/2116
i2_LQ_DE_c26270/f1p3/2774
i2_LQ_DE_c131070/f1p12/2237
i1_LQ_DE_c66295/f1p0/1746
i2_LQ_CK_c47610/f1p6/2173
i0_HQ_DE_c328/f2p0/899
i1_LQ_DE_c29296/f1p1/1136
i2_LQ_DE_c163787/f1p3/2935
i3_LQ_DE_c25155/f1p1/3096
i1_LQ_CK_c77035/f1p2/1717
i2_LQ_CK_c123325/f1p0/2010
i3_LQ_DE_c40103/f1p0/3637
i1_LQ_DE_c73210/f1p3/1148
i1_HQ_CK_c24843/f2p6/1944
i4_LQ_CK_c4049/f1p9/4507
i1_HQ_CK_c12284/f2p2/1563
i1_LQ_DE_c22788/f1p1/1950
i2_HQ_DE_c55693/f2p1/2234
i2_HQ_DE_c37883/f2p8/2860
i2_LQ_DE_c64479/f1p5/2719
i1_HQ_DE_c76447/f19p3/1880
i1_LQ_CK_c9439/f2p1/1853
i2_HQ_CK_c2839/f8p4/2814
i1_LQ_DE_c23520/f1p0/1813
i1_LQ_DE_c14281/f2p1/1723
i4_LQ_DE_c6687/f1p6/4203
i0_HQ_CK_c8402/f5p8/606
i2_HQ_CK_c79473/f2p13/2407
i1_LQ_DE_c5761/f5p13/1687
i3_LQ_DE_c22822/f2p8/3624
i1_HQ_DE_c11207/f3p0/1800
i3_LQ_DE_c42885/f1p4/3801
i6_LQ_DE_c360/f1p5/6616
i4_HQ_CK_c1003/f2p1/4561
i1_LQ_DE_c66778/f1p1/1576
i1_LQ_DE_c84381/f1p1/1298
i2_LQ_DE_c163154/f1p6/2609
i2_HQ_CK_c49082/f3p1/2652
i3_LQ_CK_c24494/f1p0/3413
i2_LQ_CK_c84100/f1p1/2857
i4_LQ_CK_c4906/f1p0/4216
i5_LQ_CK_c1394/f1p0/5616
i1_HQ_DE_c2038/f6p12/1401
i1_LQ_DE_c63091/f1p8/1301
i3_LQ_CK_c4578/f1p1/3536
i4_LQ_CK_c999/f2p0/4209
i2_LQ_DE_c68086/f1p7/2222
i2_LQ_DE_c51593/f1p30/2260
i1_LQ_DE_c80717/f1p1/1518
i1_LQ_DE_c63561/f1p2/1582
i2_LQ_DE_c150925/f1p22/2468
i1_LQ_DE_c34533/f1p2/1813
i0_LQ_CK_c6454/f1p4/712
i4_LQ_DE_c7836/f1p10/4090
i3_LQ_CK_c54214/f1p1/3796
i2_LQ_DE_c65775/f1p1/2734
i1_LQ_DE_c43867/f1p1/1156
i1_LQ_CK_c79329/f1p2/1849
i3_LQ_CK_c38066/f1p1/3171
i4_LQ_DE_c1156/f1p2/4757
i2_HQ_DE_c7689/f2p1/2271
i3_HQ_DE_c21329/f2p0/3489
i1_HQ_DE_c56880/f3p2/1091
i3_LQ_CK_c56284/f1p0/3625
i2_LQ_CK_c37724/f1p6/2386
i3_LQ_DE_c8833/f1p0/3376
i1_LQ_DE_c85715/f2p0/1267
i3_LQ_DE_c2357/f1p2/3742
i1_LQ_DE_c58760/f1p1/1275
i2_LQ_DE_c103333/f1p46/2600
i1_LQ_CK_c45160/f1p2/1996
i3_LQ_DE_c58986/f1p0/3321
i2_LQ_CK_c168227/f1p19/2918
i2_LQ_CK_c54083/f1p7/2494
i2_HQ_DE_c33058/f2p5/2661
i1_LQ_CK_c4937/f3p21/1776
i1_HQ_DE_c46813/f3p0/1639
i1_LQ_DE_c2618/f1p1/1383
i3_LQ_DE_c26043/f1p1/3369
i2_LQ_CK_c152694/f1p5/2226
i3_LQ_DE_c44227/f1p1/3544
i3_LQ_CK_c22195/f1p29/3234
i2_LQ_DE_c162994/f1p1/2781
i1_LQ_DE_c3585/f1p7/1897
i3_LQ_DE_c22421/f1p0/3513
i3_LQ_DE_c72853/f1p1/3027
i1_LQ_CK_c100351/f1p0/1033
i2_LQ_DE_c86294/f1p12/2242
i3_LQ_DE_c72642/f1p0/3020
i2_LQ_DE_c19411/f1p12/2472
i3_LQ_CK_c3840/f1p11/3220
i1_LQ_DE_c88642/f1p6/1296
i1_LQ_DE_c7019/f1p1/1597
i1_LQ_DE_c21101/f1p27/1353
i1_LQ_DE_c74818/f1p2/1255
i2_LQ_CK_c18100/f1p3/2608
i3_LQ_DE_c59263/f1p9/3433
i2_LQ_CK_c139266/f1p0/2783
i3_LQ_DE_c28205/f1p0/3624
i2_LQ_DE_c24178/f21p12/2175
i4_LQ_DE_c6621/f1p4/4148
i1_LQ_CK_c7135/f1p1/1895
i3_LQ_DE_c10600/f1p0/3548
i3_LQ_CK_c18071/f2p7/3329
i3_LQ_DE_c58575/f1p0/3843
i2_LQ_CK_c8259/f2p1/2704
i2_LQ_CK_c69686/f1p0/2234
i3_LQ_DE_c44205/f1p13/3165
i1_LQ_DE_c29519/f1p1/1157
i1_HQ_DE_c12712/f2p8/1991
i0_LQ_CK_c4562/f1p6/807
i1_LQ_DE_c80343/f1p8/1350
i2_LQ_DE_c63105/f1p53/2914
i3_LQ_CK_c26976/f1p0/3414
i3_LQ_CK_c41811/f1p3/3536
i2_LQ_DE_c155181/f1p104/2705
i2_LQ_DE_c8621/f1p14/2555
i3_LQ_DE_c21151/f1p0/3418
i3_LQ_DE_c41569/f1p21/3817
i2_LQ_CK_c10595/f1p0/2398
i4_LQ_DE_c5922/f1p9/4971
i2_LQ_CK_c39087/f1p0/2157
i1_LQ_CK_c32847/f1p4/1174
i2_LQ_DE_c55659/f1p25/2501
i1_LQ_DE_c21730/f1p11/1459
i1_LQ_CK_c35560/f2p0/1865
i2_LQ_CK_c152506/f2p7/2797
i1_LQ_CK_c21581/f1p7/1967
i0_LQ_DE_c4646/f4p16/898
i1_LQ_DE_c11822/f1p1/1589
i2_LQ_DE_c116011/f1p10/3067
i1_LQ_DE_c58740/f1p7/1340
i2_HQ_DE_c26061/f2p1/2136
i2_LQ_DE_c86300/f1p9/2247
i1_LQ_DE_c42347/f2p2/1200
i2_HQ_DE_c32027/f3p0/2788
i5_LQ_CK_c204/f1p0/5451
i2_LQ_DE_c15509/f1p0/2052
i2_LQ_DE_c66431/f1p7/2651
i4_LQ_DE_c8163/f1p2/4244
i1_LQ_DE_c18171/f1p13/1450
i1_HQ_CK_c90701/f3p0/1969
i4_LQ_DE_c8109/f1p3/4145
i0_LQ_DE_c2206/f1p4/983
i4_LQ_CK_c7785/f1p8/4627
i2_LQ_CK_c39819/f1p8/2467
i1_LQ_DE_c52396/f1p6/2219
i1_HQ_CK_c89581/f11p0/1758
i3_LQ_DE_c9021/f1p15/3191
i3_LQ_DE_c47057/f1p11/3112
i2_HQ_DE_c71237/f5p13/2758
i2_LQ_CK_c35930/f1p1/2830
i3_LQ_DE_c5647/f1p2/3939
i2_LQ_CK_c85853/f1p4/2506
i4_LQ_CK_c7224/f1p1/4800
i1_LQ_DE_c49176/f1p0/1499
i3_LQ_DE_c34157/f1p0/3443
i2_LQ_CK_c12324/f4p23/2371
i2_LQ_CK_c104238/f1p6/2542
i2_LQ_CK_c74479/f1p1/2080
i1_LQ_CK_c52114/f6p0/2057
i1_LQ_DE_c27752/f1p7/1332
i3_LQ_DE_c49954/f1p6/3863
i5_LQ_DE_c1397/f1p0/5470
i5_LQ_DE_c1018/f1p0/5549
i2_LQ_DE_c21828/f1p9/2369
i0_LQ_CK_c6430/f1p0/626
i2_LQ_DE_c118985/f1p7/2461
i1_LQ_DE_c4779/f3p3/1901
i2_LQ_DE_c3510/f1p1/2396
i4_LQ_CK_c3364/f1p2/4140
i2_LQ_CK_c68867/f1p1/2688
i1_LQ_DE_c83709/f1p1/1859
i2_LQ_CK_c133647/f1p1/3062
i2_LQ_DE_c22971/f1p7/2156
i1_LQ_CK_c8138/f2p2/1900
i5_LQ_CK_c1723/f1p0/5888
i2_HQ_CK_c110584/f4p15/2260
i3_LQ_DE_c9028/f1p0/3154
i1_LQ_DE_c65338/f1p3/1667
i2_LQ_CK_c40230/f1p0/2414
i0_LQ_DE_c2645/f1p2/1002
i2_HQ_DE_c85250/f3p2/2202
i1_HQ_DE_c7358/f3p3/1675
i2_LQ_DE_c146225/f1p31/2684
i1_LQ_DE_c51389/f1p17/1579
i1_LQ_CK_c48006/f2p4/1098
i3_LQ_CK_c43611/f1p0/3404
i3_LQ_CK_c57349/f1p0/3164
i1_LQ_CK_c88375/f1p1/1968
i1_LQ_DE_c29525/f1p0/1259
i2_LQ_CK_c155438/f1p1/2897
i0_LQ_DE_c4731/f1p35/994
i1_LQ_CK_c86481/f1p38/1138
i0_LQ_CK_c6085/f1p0/558
i3_LQ_DE_c44441/f1p0/3829
i4_LQ_DE_c7992/f1p5/4248
i1_LQ_CK_c88620/f1p0/1069
i4_LQ_DE_c1005/f1p23/4487
i3_LQ_DE_c18212/f1p8/3401
i2_LQ_CK_c168834/f1p2/2999
i1_LQ_DE_c41322/f1p3/2013
i1_LQ_DE_c73349/f1p0/1178
i0_LQ_CK_c3967/f1p26/847
i1_LQ_CK_c27601/f1p0/1902
i1_LQ_DE_c39217/f1p3/1312
i2_HQ_DE_c2259/f2p6/2322
i2_HQ_CK_c101414/f2p8/2236
i2_HQ_CK_c177703/f5p5/2142
i2_LQ_DE_c78722/f1p2/2838
i1_LQ_DE_c67313/f1p1/1315
i2_LQ_DE_c8866/f1p7/2409
i2_LQ_CK_c169063/f1p9/2703
i3_LQ_DE_c41760/f1p0/3850
i2_LQ_DE_c148430/f1p39/2987
i0_LQ_DE_c1235/f1p0/523
i1_HQ_DE_c44934/f6p3/1566
i6_LQ_DE_c87/f1p0/6767
i1_LQ_DE_c39115/f1p28/1427
i1_HQ_DE_c40343/f2p2/1390
i1_LQ_DE_c47111/f1p6/1822
i3_LQ_DE_c53479/f1p0/3104
i2_LQ_DE_c23689/f3p28/2406
i3_LQ_DE_c38201/f1p0/3186
i2_LQ_CK_c153370/f1p9/2494
i1_HQ_DE_c20418/f2p13/1570
i0_LQ_DE_c2500/f1p152/965
i2_LQ_CK_c131448/f1p0/2462
i4_LQ_CK_c3586/f1p8/5087
i2_LQ_CK_c154802/f1p4/2833
i3_LQ_CK_c22887/f1p7/3150
i2_LQ_DE_c114419/f1p3/2322
i4_LQ_DE_c7233/f1p7/4213
i1_LQ_DE_c19460/f1p16/1627
i2_LQ_DE_c98064/f1p6/2460
i1_HQ_CK_c19644/f2p104/1729
i2_LQ_CK_c86568/f1p7/2102
i1_LQ_DE_c83491/f1p0/1816
i2_HQ_CK_c177581/f13p6/2148
i2_LQ_DE_c82099/f1p0/2586
i1_LQ_DE_c95013/f1p5/1054
i2_LQ_CK_c35605/f1p0/2422
i6_LQ_CK_c157/f1p0/6732
i3_LQ_CK_c43564/f1p1/3462
i2_LQ_DE_c122057/f1p8/2069
i3_LQ_CK_c38850/f1p0/3680
i3_LQ_CK_c9850/f1p1/3738
i3_LQ_CK_c57174/f1p1/4012
i1_LQ_DE_c90111/f1p0/1964
i0_LQ_DE_c2000/f1p0/885
i4_LQ_CK_c1206/f1p0/4586
i3_LQ_DE_c44186/f1p0/3709
i2_LQ_CK_c19228/f1p13/2226
i3_LQ_CK_c42070/f1p0/3213
i3_LQ_CK_c14306/f1p0/3291
i1_LQ_CK_c57192/f1p20/1996
i1_LQ_CK_c98752/f1p2/1064
i2_LQ_CK_c8011/f1p11/2704
i2_LQ_DE_c65257/f1p9/2163
i4_LQ_DE_c5445/f1p1/4298
i2_LQ_DE_c123078/f1p10/2034
i1_LQ_DE_c69067/f1p33/1343
i3_LQ_DE_c43911/f1p1/3821
i3_LQ_CK_c27614/f1p2/3786
i1_HQ_CK_c2019/f3p1/2005
i1_LQ_DE_c82009/f1p4/1754
i3_LQ_DE_c2924/f2p3/3526
i4_LQ_DE_c3053/f1p36/4119
i2_LQ_DE_c3252/f2p7/2563
i2_LQ_CK_c48249/f1p2/2943
i0_LQ_CK_c5591/f1p0/663
i1_LQ_DE_c19284/f1p2/1798
i2_LQ_DE_c52216/f1p2/2226
i2_LQ_DE_c78802/f1p18/2518
i2_LQ_CK_c73581/f1p10/2382
i2_LQ_DE_c8915/f1p13/3094
i2_LQ_DE_c121061/f1p10/2078
i3_LQ_DE_c25590/f1p0/3564
i3_LQ_CK_c9186/f1p0/3309
i1_LQ_DE_c26368/f1p5/1867
i3_LQ_DE_c45625/f1p8/3056
i2_LQ_DE_c133194/f1p2/2682
i1_LQ_DE_c15254/f1p4/1172
i1_HQ_CK_c29607/f4p0/1992
i1_LQ_CK_c79384/f1p1/1736
i3_LQ_DE_c59453/f1p6/3476
i3_LQ_CK_c22408/f1p0/3102
i2_LQ_DE_c6687/f1p10/2317
i3_LQ_DE_c7114/f1p30/3289
i2_LQ_DE_c147184/f1p8/2124
i1_LQ_CK_c5183/f1p9/1472
i3_LQ_CK_c28197/f1p3/3401
i2_LQ_DE_c80697/f1p11/2814
i2_LQ_DE_c27075/f1p12/2884
i2_LQ_DE_c8895/f1p13/2123
i5_LQ_DE_c1626/f1p0/5384
i2_LQ_DE_c58367/f1p1/2034
i1_LQ_DE_c94947/f1p16/1004
i2_HQ_CK_c118795/f2p2/2771
i1_LQ_DE_c38801/f1p14/1905
i2_LQ_DE_c118982/f1p3/2796
i3_LQ_CK_c44709/f1p0/3095
i2_HQ_CK_c47682/f2p1/2153
i1_LQ_DE_c28068/f1p2/1637
i1_LQ_DE_c33974/f1p4/1553
i3_LQ_DE_c7491/f1p1/3366
i1_LQ_DE_c24189/f1p9/1539
i1_LQ_CK_c46376/f1p0/1813
i4_LQ_DE_c9606/f1p4/4041
i4_LQ_DE_c7065/f1p1/5043
i1_LQ_DE_c56284/f1p5/1892
i1_LQ_CK_c14528/f1p0/1514
i3_HQ_DE_c1723/f3p11/3214
i2_LQ_CK_c149305/f1p2/2858
i1_HQ_DE_c76502/f8p0/1775
i4_LQ_CK_c5363/f1p0/4197
i2_LQ_DE_c172998/f1p112/2409
i4_LQ_DE_c3766/f1p0/4461
i2_LQ_DE_c83763/f1p3/1902
i2_LQ_CK_c24775/f1p5/2506
i5_LQ_DE_c2163/f1p3/5072
i1_LQ_DE_c73489/f1p21/1257
i1_LQ_DE_c2027/f3p4/1796
i1_LQ_DE_c49118/f1p2/1929
i4_LQ_CK_c8634/f1p1/4972
i2_LQ_DE_c13421/f1p1/2286
i2_LQ_DE_c97054/f1p10/2769
i2_LQ_CK_c139264/f1p11/2560
i3_LQ_DE_c42984/f1p5/3372
i1_LQ_CK_c20836/f1p4/1683
i2_LQ_CK_c52102/f1p0/2964
i2_LQ_CK_c143273/f1p3/2049
i1_LQ_DE_c84830/f1p0/1633
i1_HQ_DE_c36953/f5p6/1686
i2_LQ_CK_c22502/f1p1/2777
i3_LQ_CK_c4225/f1p3/3973
i2_LQ_DE_c158974/f5p6/2156
i3_LQ_CK_c23027/f1p5/3131
i1_LQ_DE_c39601/f1p0/1955
i2_LQ_CK_c4279/f1p2/2770
i1_LQ_CK_c20338/f1p14/1977
i1_LQ_CK_c28377/f1p0/1920
i1_LQ_DE_c49362/f1p4/1442
i1_LQ_CK_c81608/f1p2/1996
i1_LQ_DE_c4167/f1p3/1387
i1_LQ_DE_c54686/f1p16/1739
i1_HQ_CK_c16222/f3p2/1438
i1_LQ_DE_c22063/f1p4/1558
i3_LQ_DE_c35797/f1p4/3701
i3_LQ_DE_c19109/f1p32/3666
i1_LQ_CK_c59795/f1p0/2027
i2_LQ_DE_c128473/f1p11/2484
i2_HQ_DE_c9878/f6p7/2443
i2_LQ_DE_c98334/f1p5/2698
i1_LQ_DE_c35584/f2p8/1497
i2_LQ_DE_c88976/f1p0/2057
i4_LQ_DE_c7994/f1p6/4979
i2_LQ_DE_c88787/f1p12/2032
i3_LQ_DE_c28277/f1p0/3253
i2_LQ_CK_c135258/f1p3/3043
i2_HQ_CK_c10898/f2p8/2339
i2_LQ_CK_c115107/f1p0/2180
i0_LQ_CK_c1651/f1p1/691
i4_LQ_CK_c2450/f1p0/4806
i0_LQ_CK_c2753/f1p2/977
i2_LQ_DE_c3559/f1p21/2528
i2_LQ_DE_c24465/f1p2/2711
i2_LQ_DE_c98566/f1p10/2616
i1_LQ_CK_c61242/f1p2/1874
i2_LQ_DE_c42892/f1p2/2079
i2_HQ_DE_c2094/f6p2/2871
i1_LQ_CK_c81561/f1p2/1843
i1_LQ_DE_c17646/f3p3/1766
i1_LQ_DE_c4376/f1p85/1775
i2_LQ_DE_c113503/f1p11/2244
i1_LQ_CK_c59401/f1p0/1730
i2_LQ_CK_c103052/f1p3/2379
i1_LQ_DE_c67024/f1p0/1720
i3_LQ_CK_c39869/f1p0/3267
i2_LQ_DE_c130136/f1p6/2379
i2_LQ_DE_c25473/f1p25/2548
i3_LQ_DE_c26351/f1p2/3263
i3_LQ_CK_c11772/f1p2/3647
i2_LQ_CK_c184205/f1p2/2041
i2_LQ_CK_c54684/f1p35/2369
i2_LQ_DE_c42484/f2p7/2064
i2_LQ_DE_c29173/f1p4/2077
i2_LQ_CK_c52054/f1p2/2301
i2_LQ_DE_c133120/f1p15/2648
i1_LQ_DE_c88289/f1p0/1059
i3_LQ_CK_c10676/f1p10/3539
i3_LQ_DE_c14365/f1p0/3279
i2_LQ_CK_c23691/f5p3/2644
i1_LQ_DE_c95937/f1p1/1013
i3_LQ_CK_c50641/f1p2/3777
i2_LQ_CK_c104068/f1p2/2385
i2_LQ_DE_c37611/f1p0/2637
i1_LQ_DE_c71899/f1p1/1666
i2_LQ_DE_c98917/f1p15/2670
i2_LQ_DE_c23068/f1p4/2195
i7_LQ_CK_c298/f1p0/7132
i4_LQ_DE_c4862/f1p2/4350
i2_LQ_DE_c80923/f1p1/2858
i3_LQ_CK_c9283/f1p3/3145
i2_LQ_DE_c59552/f1p4/2040
i3_LQ_CK_c35925/f1p0/3779
i1_LQ_CK_c68057/f1p0/1330
i4_LQ_DE_c7594/f1p11/4847
i2_LQ_DE_c149867/f1p53/2766
i2_LQ_CK_c70243/f1p5/2167
i4_LQ_CK_c2303/f1p2/4177
i1_HQ_DE_c88970/f4p3/1992
i2_LQ_DE_c66876/f1p59/2547
i2_LQ_DE_c9328/f1p1/2917
i1_LQ_DE_c18623/f1p3/1807
i1_LQ_DE_c13533/f1p0/1594
i3_LQ_DE_c12743/f1p1/3480
i4_LQ_CK_c1851/f1p77/4210
i2_LQ_DE_c105205/f1p4/2077
i2_LQ_DE_c127325/f1p4/2643
i2_LQ_CK_c4549/f1p1/2796
i3_LQ_DE_c37180/f1p1/3208
i0_LQ_DE_c430/f2p0/861
i1_LQ_DE_c15689/f1p3/1120
i1_HQ_DE_c6304/f2p3/1771
i2_LQ_CK_c5788/f1p1/2289
i3_LQ_DE_c40164/f1p5/3483
i3_LQ_DE_c26119/f1p8/3369
i2_LQ_DE_c18330/f1p6/2823
i1_LQ_DE_c51840/f1p2/1790
i2_LQ_CK_c50129/f2p0/2156
i2_LQ_DE_c101954/f1p7/2864
i0_LQ_CK_c6017/f1p0/906
i3_LQ_DE_c22191/f1p4/3124
i2_LQ_CK_c53301/f1p2/3009
i3_LQ_CK_c44194/f1p4/3522
i2_LQ_DE_c66981/f1p2/2198
i1_LQ_CK_c82263/f1p7/1623
i2_LQ_DE_c163198/f1p1/2406
i1_LQ_CK_c8321/f1p23/1968
i1_LQ_DE_c42741/f1p0/1199
i3_HQ_DE_c17564/f6p1/3578
i2_LQ_DE_c43922/f1p16/1996
i1_LQ_DE_c80861/f1p6/1786
i1_LQ_DE_c49242/f1p4/1781
i2_LQ_CK_c102156/f1p0/2413
i3_LQ_DE_c60112/f1p0/3724
i4_LQ_DE_c2152/f1p0/4220
i1_LQ_DE_c27835/f1p2/1959
i3_LQ_DE_c21796/f1p9/3207
i1_LQ_CK_c47098/f1p4/1877
i1_LQ_CK_c59436/f1p11/1524
i3_LQ_CK_c24106/f1p0/3814
i1_LQ_DE_c48242/f1p4/1346
i1_LQ_DE_c36087/f2p1/1800
i2_LQ_DE_c101137/f1p10/2513
i2_LQ_DE_c2579/f1p3/2284
i1_LQ_DE_c76351/f1p1/1155
i2_LQ_CK_c79897/f1p4/2779
i1_LQ_DE_c83526/f1p0/1807
i2_LQ_DE_c3991/f1p5/2846
i2_LQ_DE_c12980/f1p0/2196
i2_LQ_DE_c151692/f1p15/2214
i2_HQ_DE_c37814/f2p2/2791
i2_HQ_CK_c8222/f3p4/2982
i2_LQ_DE_c75165/f1p53/2306
i2_LQ_DE_c129876/f1p28/2743
i1_LQ_DE_c49128/f1p3/1919
i1_HQ_DE_c26087/f5p4/1785
i2_LQ_DE_c149162/f1p196/2825
i2_LQ_DE_c169315/f1p8/2122
i4_LQ_CK_c6861/f1p39/4174
i3_LQ_DE_c26835/f1p0/3409
i2_LQ_DE_c67542/f1p2/2475
i1_LQ_DE_c41611/f1p15/1984
i1_HQ_DE_c37825/f3p17/1951
i4_HQ_CK_c10184/f12p0/4579
i1_LQ_DE_c70506/f1p0/1737
i2_LQ_CK_c139030/f1p3/3019
i3_LQ_DE_c8751/f1p5/3154
i2_LQ_DE_c164753/f1p14/2301
i4_LQ_DE_c9604/f1p0/4059
i1_LQ_CK_c25094/f2p1/1914
i2_LQ_CK_c112747/f1p2/2124
i1_HQ_DE_c1797/f4p4/1820
i5_LQ_DE_c1256/f1p0/5437
i3_LQ_DE_c4551/f1p3/3083
i2_HQ_CK_c75355/f4p10/2985
i2_LQ_DE_c25185/f1p3/2647
i1_LQ_CK_c61988/f1p0/1965
i2_HQ_DE_c24729/f10p15/2655
i1_LQ_DE_c42908/f1p1/1200
i3_LQ_DE_c4353/f1p0/3165
i0_LQ_DE_c1340/f1p0/995
i2_LQ_CK_c18406/f1p0/2336
i1_LQ_DE_c39412/f1p2/1706
i1_LQ_DE_c35247/f1p4/2015
i2_LQ_DE_c51617/f1p10/2719
i3_HQ_DE_c23363/f2p24/3529
i3_LQ_DE_c60365/f1p0/3249
i2_LQ_DE_c33039/f1p3/2856
i3_LQ_CK_c20445/f1p5/3758
i1_LQ_CK_c3776/f1p26/1980
i3_LQ_DE_c24983/f1p0/3245
i3_LQ_DE_c41928/f1p6/3341
i2_LQ_CK_c53181/f1p20/2460
i3_LQ_CK_c52012/f1p0/3340
i1_LQ_CK_c1928/f2p4/1669
i2_HQ_CK_c35083/f2p3/2573
i1_LQ_DE_c21515/f1p8/1568
i3_LQ_DE_c13616/f1p0/3469
i3_LQ_DE_c36174/f1p0/3195
i1_LQ_CK_c26897/f2p0/1467
i3_LQ_DE_c11879/f1p17/3758
i1_LQ_CK_c15338/f1p8/1217
i3_LQ_DE_c11809/f1p0/3465
i1_HQ_DE_c24648/f7p9/2016
i3_LQ_CK_c37437/f1p0/3492
i2_LQ_DE_c131872/f1p5/2582
i2_LQ_CK_c154562/f1p2/2518
i1_LQ_DE_c51486/f1p38/1444
i2_LQ_CK_c73177/f1p1/2066
i2_HQ_CK_c56015/f4p2/2664
i2_LQ_DE_c100226/f1p2/2942
i2_LQ_DE_c135573/f1p4/2218
i3_LQ_CK_c51342/f1p0/3760
i4_LQ_DE_c4188/f1p0/4289
i3_LQ_CK_c18791/f1p2/3761
i2_LQ_DE_c128393/f1p3/2580
i2_LQ_CK_c120113/f1p1/2316
i3_LQ_DE_c27803/f1p8/3658
i5_LQ_CK_c763/f1p0/5149
i2_LQ_DE_c132362/f1p14/2771
i3_HQ_DE_c14335/f2p0/3841
i3_LQ_CK_c13138/f1p25/3545
i3_LQ_CK_c18892/f1p11/3272
i4_LQ_CK_c9497/f1p2/4075
i2_LQ_DE_c40031/f1p5/2467
i1_LQ_DE_c95539/f1p0/1018
i1_LQ_DE_c82969/f1p72/1830
i1_LQ_DE_c65143/f2p10/1840
i1_HQ_DE_c53940/f2p2/1804
i2_LQ_CK_c81268/f2p1/2329
i2_LQ_DE_c26125/f1p7/2185
i1_LQ_DE_c10667/f1p13/1644
i2_LQ_DE_c122080/f1p3/2156
i2_LQ_DE_c149470/f1p23/2935
i2_LQ_CK_c20750/f1p0/2329
i2_LQ_CK_c34940/f1p13/2369
i1_LQ_DE_c36893/f1p5/1815
i3_LQ_DE_c5364/f1p4/3438
i1_LQ_CK_c24728/f2p3/1821
i3_LQ_CK_c35541/f1p0/3954
i3_LQ_DE_c70930/f1p0/3544
i1_LQ_CK_c14488/f1p0/1986
i3_LQ_DE_c34455/f1p1/3444
i2_LQ_DE_c51267/f1p6/2999
i2_LQ_DE_c104574/f1p12/2041
i0_LQ_DE_c3671/f1p3/726
i1_LQ_DE_c63479/f1p0/1406
i2_LQ_CK_c120118/f1p2/2244
i1_LQ_DE_c81461/f1p34/1875
i1_LQ_DE_c22488/f1p78/1963
i2_LQ_DE_c97724/f1p19/2135
i2_LQ_CK_c125213/f1p4/2063
i1_LQ_CK_c59234/f1p6/1904
i1_LQ_DE_c69840/f1p0/1975
i4_LQ_DE_c10164/f1p13/4048
i3_LQ_CK_c12583/f1p0/3548
i2_LQ_CK_c79488/f1p3/2649
i4_LQ_DE_c4117/f1p5/4421
i2_LQ_DE_c48358/f1p0/2327
i4_LQ_DE_c7961/f1p8/4281
i4_LQ_DE_c3707/f1p5/4868
i2_LQ_DE_c102571/f1p12/2867
i1_LQ_DE_c81622/f1p2/1943
i2_LQ_CK_c23237/f1p2/2108
i1_LQ_DE_c20541/f1p0/1695
i3_LQ_DE_c29283/f1p9/3287
i2_LQ_DE_c100684/f1p14/2237
i1_LQ_DE_c64776/f1p12/1751
i2_LQ_DE_c174828/f8p33/2160
i1_LQ_CK_c32933/f1p2/1386
i3_LQ_DE_c25477/f1p1/3056
i2_LQ_CK_c104044/f1p4/2131
i4_LQ_DE_c8002/f1p19/4959
i1_LQ_DE_c15583/f1p0/1181
i1_LQ_DE_c49325/f1p7/1831
i3_LQ_DE_c63268/f1p2/3068
i2_LQ_CK_c104310/f1p9/2588
i4_LQ_DE_c6694/f1p11/5058
i1_HQ_CK_c18902/f2p14/1626
i2_LQ_CK_c54302/f1p7/2140
i2_LQ_CK_c69553/f1p2/2179
i2_LQ_DE_c3340/f1p1/2664
i2_LQ_CK_c142956/f1p3/2025
i2_LQ_DE_c133825/f1p4/2318
i1_LQ_DE_c69399/f1p33/1863
i3_LQ_CK_c22732/f1p0/3151
i3_LQ_DE_c25352/f1p1/3471
i1_HQ_DE_c60766/f6p2/1302
i2_LQ_CK_c173164/f2p0/2095
i2_HQ_CK_c173745/f2p5/2274
i3_LQ_DE_c55464/f1p2/3150
i1_LQ_DE_c79922/f1p27/1647
i3_LQ_CK_c55484/f1p2/3404
i3_LQ_CK_c9902/f1p0/3637
i3_LQ_CK_c15551/f1p64/3047
i2_LQ_CK_c176840/f1p1/2064
i2_LQ_CK_c79651/f1p9/3061
i0_LQ_CK_c4543/f1p2/984
i3_LQ_DE_c52136/f1p2/3240
i2_LQ_DE_c62820/f1p12/2621
i3_LQ_CK_c8920/f1p29/3943
i2_HQ_CK_c86941/f4p5/2879
i2_LQ_CK_c6227/f1p1/2552
i2_LQ_DE_c4564/f1p1/2339
i3_LQ_CK_c52006/f1p0/3997
i5_LQ_DE_c789/f1p0/5187
i0_LQ_DE_c236/f3p0/838
i3_LQ_DE_c7648/f1p5/3097
i1_HQ_DE_c89415/f4p0/1821
i2_LQ_DE_c85288/f1p3/3015
i3_LQ_CK_c28984/f1p1/3878
i1_LQ_DE_c33068/f1p3/1892
i2_LQ_CK_c161111/f1p2/2406
i1_LQ_DE_c74446/f1p3/1184
i1_LQ_DE_c33125/f1p5/1953
i1_LQ_DE_c81452/f1p1/1943
i1_LQ_DE_c15893/f1p19/1077
i0_LQ_CK_c6659/f1p0/792
i1_LQ_DE_c67337/f1p22/1896
i1_LQ_DE_c27702/f1p0/1403
i2_LQ_DE_c68210/f1p5/2888
i1_LQ_CK_c12034/f1p2/1829
i1_LQ_DE_c54512/f1p4/1796
i2_LQ_CK_c56050/f1p1/2572
i1_LQ_DE_c17160/f1p5/1542
i2_LQ_DE_c149110/f1p26/3105
i1_LQ_DE_c24621/f1p1/1914
i3_LQ_CK_c20316/f1p1/3701
i2_HQ_CK_c75604/f3p1/2101
i1_HQ_DE_c28006/f3p0/1689
i1_HQ_CK_c48001/f2p3/1384
i2_LQ_DE_c67697/f1p7/2366
i3_LQ_CK_c44589/f1p0/3176
i3_LQ_DE_c26380/f1p3/3848
i1_LQ_CK_c4456/f1p1/1830
i2_HQ_DE_c44719/f8p12/2902
i2_HQ_DE_c160538/f2p6/2748
i2_LQ_CK_c86879/f1p25/2585
i3_LQ_DE_c41145/f1p4/3582
i2_LQ_CK_c89347/f1p4/2057
i1_LQ_DE_c8025/f1p14/1715
i2_HQ_DE_c95105/f3p18/2719
i2_LQ_CK_c80484/f1p1/2356
i2_LQ_CK_c79883/f1p11/2413
i2_LQ_DE_c101343/f1p4/2630
i4_LQ_DE_c6419/f1p0/4190
i1_LQ_CK_c46892/f1p4/1911
i2_LQ_DE_c139149/f1p10/2075
i1_LQ_DE_c35133/f1p1/1652
i1_LQ_CK_c37173/f1p6/1877
i5_LQ_CK_c1719/f1p4/5480
i2_LQ_DE_c73398/f1p5/1935
i3_LQ_CK_c35199/f1p0/3691
i4_LQ_DE_c5679/f1p1/4279
i1_LQ_CK_c6721/f1p8/1515
i2_LQ_CK_c15293/f1p8/2081
i2_LQ_CK_c3048/f1p2/2416
i3_LQ_CK_c8295/f1p10/3235
i1_LQ_DE_c37669/f2p2/1428
i1_LQ_CK_c36741/f1p1/1922
i1_LQ_DE_c7244/f1p0/1632
i2_LQ_DE_c105226/f1p1/2086
i3_LQ_CK_c20625/f1p0/3407
i2_LQ_DE_c152457/f1p3/2365
i3_LQ_DE_c38593/f1p25/3456
i1_HQ_DE_c70552/f2p15/1625
i3_LQ_DE_c23607/f1p8/3604
i3_LQ_DE_c4184/f1p38/3209
i3_LQ_CK_c12952/f1p7/3368
i3_LQ_CK_c12400/f1p3/3836
i1_HQ_DE_c27346/f2p2/2024
i4_LQ_CK_c3293/f1p5/4575
i3_LQ_DE_c52154/f1p7/3408
i3_LQ_CK_c15358/f1p0/3089
i2_HQ_CK_c151041/f2p5/3001
i1_LQ_DE_c46835/f2p5/1609
i1_LQ_CK_c78168/f1p1/1888
i3_LQ_CK_c18148/f1p0/3526
i1_LQ_DE_c24594/f1p3/1420
i2_LQ_CK_c39993/f1p1/2191
i3_LQ_DE_c69603/f1p0/3098
i1_LQ_CK_c12833/f1p10/1710
i3_LQ_DE_c4924/f1p13/3117
i1_HQ_CK_c2764/f3p2/1677
i1_LQ_DE_c54382/f1p0/1622
i2_LQ_DE_c65565/f1p9/2154
i2_LQ_CK_c135285/f1p0/2267
i1_LQ_CK_c13044/f1p0/1657
i1_LQ_CK_c27181/f1p10/1553
i2_LQ_DE_c33552/f1p15/2158
i3_HQ_DE_c5831/f4p2/3280
i2_LQ_DE_c62184/f4p16/2263
i1_LQ_DE_c24941/f2p0/1944
i4_LQ_DE_c8762/f1p5/4738
i2_LQ_CK_c149300/f1p5/2613
i1_LQ_DE_c47269/f1p4/1800
i2_LQ_CK_c118230/f1p45/2461
i3_LQ_DE_c37613/f1p11/3808
i1_LQ_CK_c25224/f1p41/1487
i3_LQ_CK_c21643/f1p1/3243
i2_LQ_DE_c22379/f1p0/2230
i1_LQ_DE_c43390/f1p1/1171
i4_LQ_CK_c5163/f1p1/4679
i2_LQ_CK_c172060/f1p4/2694
i2_LQ_CK_c18828/f1p3/2935
i1_HQ_DE_c10430/f2p5/1556
i1_LQ_DE_c4343/f1p3/1774
i3_LQ_CK_c24277/f1p0/4025
i2_LQ_DE_c68935/f1p1/2730
i3_LQ_DE_c35071/f1p13/3808
i0_LQ_DE_c819/f1p0/797
i3_LQ_CK_c56937/f1p0/3815
i3_LQ_DE_c21242/f1p31/3315
i0_HQ_CK_c1091/f2p12/738
i2_LQ_DE_c19085/f1p29/2351
i1_LQ_CK_c45894/f1p2/1975
i1_LQ_CK_c31836/f1p2/1187
i2_LQ_DE_c40763/f1p13/2331
i1_LQ_DE_c5475/f1p9/1956
i2_LQ_CK_c75300/f5p10/2654
i2_LQ_DE_c15081/f1p2/2083
i1_LQ_CK_c45049/f1p3/1614
i1_LQ_DE_c29116/f1p67/1115
i2_LQ_CK_c103708/f1p1/2368
i3_LQ_DE_c40622/f1p0/3124
i2_LQ_CK_c9130/f1p3/2754
i1_HQ_CK_c89045/f4p2/1657
i4_LQ_DE_c3059/f1p3/4174
i1_HQ_DE_c8522/f2p6/1805
i3_LQ_DE_c27093/f1p0/3511
i3_LQ_CK_c23574/f1p1/3135
i1_LQ_CK_c27799/f1p2/1912
i4_LQ_DE_c7488/f1p0/4942
i2_LQ_CK_c142820/f1p5/2080
i3_LQ_DE_c44656/f1p5/3345
i1_HQ_DE_c3235/f3p0/1952
i1_LQ_DE_c27455/f1p1/1593
i2_LQ_DE_c21385/f1p10/2136
i2_HQ_CK_c162404/f2p0/2025
i2_LQ_CK_c169194/f1p2/2293
i2_LQ_CK_c65888/f1p2/2668
i2_LQ_DE_c105202/f1p10/2077
i2_LQ_CK_c33542/f1p0/2780
i2_LQ_CK_c11755/f1p10/2404
i1_LQ_CK_c37005/f1p4/1492
i2_LQ_DE_c135087/f1p0/2291
i1_LQ_CK_c55463/f1p4/1893
i1_HQ_DE_c47082/f2p2/1961
i1_LQ_CK_c4461/f1p1/1484
i2_LQ_CK_c20389/f1p0/2217
i2_HQ_DE_c125331/f2p9/2078
i1_LQ_DE_c63321/f1p3/1659
i2_LQ_CK_c101373/f1p0/2942
i1_LQ_DE_c48411/f1p0/1919
i1_LQ_DE_c35548/f1p0/1553
i1_HQ_DE_c53287/f2p4/1717
i4_LQ_CK_c6104/f1p5/4365
i2_LQ_DE_c7441/f1p3/3059
i1_LQ_CK_c94158/f1p2/1833
i3_LQ_CK_c25007/f1p2/3233
i3_HQ_CK_c2295/f6p6/3315
i3_LQ_DE_c58065/f1p0/3446
i1_HQ_CK_c41862/f2p9/1515
i3_LQ_DE_c46768/f1p3/3031
i3_LQ_DE_c72826/f1p0/3051
i2_LQ_DE_c78651/f1p27/2709
i1_LQ_DE_c20221/f1p1/1645
i2_LQ_CK_c86585/f1p2/2228
i2_LQ_DE_c86124/f1p3/2409
i0_HQ_DE_c4642/f4p0/899
i3_LQ_DE_c57893/f1p0/3517
i2_LQ_CK_c167110/f1p1/2412
i9_LQ_CK_c44/f1p0/9660
i1_LQ_CK_c10379/f1p0/1585
i2_LQ_DE_c42711/f1p13/2142
i1_LQ_CK_c63796/f1p11/2032
i2_LQ_CK_c98276/f1p15/2607
i1_LQ_CK_c14259/f1p0/1609
i1_LQ_DE_c73057/f2p0/1329
i1_LQ_CK_c50109/f1p0/1326
i3_LQ_DE_c27184/f1p2/3881
i4_LQ_DE_c4840/f1p6/4736
i1_LQ_DE_c39949/f1p1/1617
i4_HQ_DE_c836/f2p0/4558
i1_LQ_DE_c62665/f1p3/1339
i4_LQ_DE_c3588/f1p0/4248
i2_LQ_DE_c130905/f1p40/2448
i3_LQ_DE_c5559/f1p0/4015
i1_LQ_CK_c11853/f1p0/1813
i1_LQ_CK_c19127/f1p1/1510
i1_LQ_DE_c39010/f1p51/1459
i2_LQ_DE_c149586/f1p10/2239
i2_HQ_DE_c27805/f3p13/2964
i2_LQ_DE_c145654/f1p4/2351
i4_LQ_CK_c6954/f1p2/4720
i2_LQ_CK_c184470/f1p1/2030
i2_LQ_CK_c97220/f1p8/2410
i3_LQ_DE_c28462/f1p6/3609
i1_LQ_DE_c59738/f1p11/1281
i2_LQ_CK_c46899/f1p4/2200
i2_LQ_DE_c179405/f1p5/2026
i2_LQ_DE_c37537/f1p10/2072
i3_LQ_CK_c38137/f1p1/3656
i3_LQ_DE_c15555/f1p10/3019
i2_LQ_DE_c149661/f1p2/2702
i2_LQ_DE_c146620/f1p0/2157
i2_LQ_CK_c36323/f1p1/2961
i2_LQ_CK_c20089/f3p6/2597
i1_HQ_DE_c22520/f2p1/1648
i2_LQ_CK_c115683/f1p8/2333
i1_LQ_DE_c68093/f2p4/1778
i3_LQ_DE_c46383/f1p0/3047
i2_LQ_DE_c64963/f1p24/2610
i1_LQ_DE_c8403/f1p10/1808
i2_LQ_DE_c117627/f1p6/2419
i2_LQ_CK_c42995/f1p6/2126
i2_LQ_CK_c114369/f1p10/2668
i1_LQ_DE_c21258/f1p2/1611
i1_LQ_DE_c56086/f1p1/1669
i2_LQ_DE_c27597/f1p0/2377
i0_LQ_CK_c6528/f1p0/1021
i1_LQ_DE_c51054/f1p15/1779
i2_LQ_CK_c20047/f1p0/2565
i2_LQ_CK_c22507/f1p3/2319
i0_LQ_DE_c1692/f1p0/975
i2_LQ_CK_c40992/f1p0/2528
[truncated: 9,940 more rows]
