# Supplementary material for: Integrated Analysis of Single-Molecule Real-Time Sequencing and Next-Generation Sequencing Eveals Insights into Drought Tolerance Mechanism of Lolium multiflorum
Source: Int J Mol Sci. 2022 Jul 18;23(14):7921. doi: 10.3390/ijms23147921 (PMC9320196; doi:10.3390/ijms23147921)
Supplement: Supplementary file 1 [file ijms-23-07921-s001.zip › Supplementary Table S5 DEG annotation.xlsx]

## Sheet: Sheet1
geneID	{nr}	{SwissProt}	{KEGG}	{KOG}	{GO}	{nt}	{pfam}
i0_HQ_CK_c1002/f2p0/516	{NA}	{NA}	{NA}	{NA}	{NA}	{AK357048.1; Hordeum vulgare subsp. vulgare mRNA for predicted protein, complete cds, clone: NIASHv1044P21}	{NA}
i0_HQ_CK_c1015/f2p0/824	#N/A	#N/A	#N/A	#N/A	#N/A	#N/A	#N/A
i0_HQ_CK_c1030/f2p0/846	#N/A	#N/A	#N/A	#N/A	#N/A	#N/A	#N/A
i0_HQ_CK_c1031/f2p0/662	#N/A	#N/A	#N/A	#N/A	#N/A	#N/A	#N/A
i0_HQ_CK_c1071/f2p18/904	{XP_003574504.1; PREDICTED: HMG-Y-related protein A-like [Brachypodium distachyon]}	{sp|Q9FYS5|HMGYA_MAIZE; HMG-Y-related protein A OS=Zea mays GN=HMGIY2 PE=1 SV=1}	{gra:105789238; - - - - -}	{NA}	{NA}	{AK437251.1; Brachypodium distachyon mRNA, clone: PL016C01-A-084_L24}	{NA}
i0_HQ_CK_c1076/f2p0/603	{BAJ93968.1; predicted protein [Hordeum vulgare subsp. vulgare]}	{NA}	{bdi:100824383; - - - - -}	{NA}	{NA}	{AK362764.1; Hordeum vulgare subsp. vulgare mRNA for predicted protein, complete cds, clone: NIASHv2009P06}	{NA}
i0_HQ_CK_c1086/f2p0/554	{XP_003562728.1; PREDICTED: uncharacterized protein LOC100837236 [Brachypodium distachyon]}	{NA}	{bdi:100837236; - - - - -}	{NA}	{NA}	{FP091634.1; Phyllostachys edulis cDNA clone: bphyem203j07, full insert sequence}	{NA}
i0_HQ_CK_c1091/f2p12/738	{CAA55976.1; ES2A [Hordeum vulgare]}	{sp|P14928|LEA1_HORVU; ABA-inducible protein PHV A1 OS=Hordeum vulgare GN=HVA1 PE=2 SV=1}	{ats:F775_11284; - - - - -}	{NA}	{GO:0008289; lipid binding; molecular_function GO:0006869; lipid transport; biological_process GO:0005198; NA GO:0042157; lipoprotein metabolic process; biological_process GO:0019013; viral nucleocapsid; cellular_component GO:0005576; NA GO:0003779; actin binding; molecular_function}	{CP012613.1; Oryza sativa Indica Group cultivar RP Bio-226 chromosome 5 sequence}	{PF07765:KIP1-like protein PF01442:Apolipoprotein A1/A4/E domain PF00973:Paramyxovirus nucleocapsid protein}
i0_HQ_CK_c1096/f2p10/831	{XP_003571601.1; PREDICTED: early nodulin-like protein 3 [Brachypodium distachyon]}	{sp|Q8LC95|ENL3_ARATH; Early nodulin-like protein 3 OS=Arabidopsis thaliana GN=At5g25090 PE=1 SV=2}	{cit:102610767; - - - - -}	{NA}	{GO:0009055; NA}	{XM_003571553.2; PREDICTED: Brachypodium distachyon early nodulin-like protein 3 (LOC100836347), mRNA}	{PF02298:Plastocyanin-like domain}
i0_HQ_CK_c1104/f2p0/431	{NA}	{NA}	{NA}	{NA}	{NA}	{NA}	{NA}
i0_HQ_CK_c1105/f2p7/983	{Q9SDM1.1; RecName: Full=Chlorophyll a-b binding protein 1B-21, chloroplastic; AltName: Full=LHCI type I CAB-1B-21; AltName: Full=LHCI-730 chlorophyll a/b binding protein; AltName: Full=Light-harvesting complex I 21 kDa protein; Flags: Precursor}	{sp|Q9SDM1|CB121_HORVU; Chlorophyll a-b binding protein 1B-21, chloroplastic OS=Hordeum vulgare GN=LHC Ib-21 PE=1 SV=1}	{bdi:100838367; K08907 LHCA1 light-harvesting complex I chlorophyll a/b binding protein 1 - ko00196; Metabolism; Energy metabolism; Photosynthesis - antenna proteins}	{NA}	{NA}	{FJ797429.1; Triticum aestivum cultivar Zd18 chlorophyll a-b binding protein (CBP4) mRNA, complete cds; nuclear gene for chloroplast product}	{NA}
i0_HQ_CK_c1107/f2p0/943	{ABL96271.1; C-repeat/DRE-binding factor 6 [Festuca pratensis]}	{sp|A2Z389|DRE1A_ORYSI; Dehydration-responsive element-binding protein 1A OS=Oryza sativa subsp. indica GN=DREB1A PE=3 SV=1}	{sita:101781415; - - - - -}	{NA}	{GO:0003700; sequence-specific DNA binding transcription factor activity; molecular_function GO:0003824; NA GO:0006355; regulation of transcription, DNA-dependent; biological_process GO:0050660; flavin adenine dinucleotide binding; molecular_function}	{DQ996012.1; Festuca pratensis C-repeat/DRE-binding factor 6 (CBF6) gene, complete cds}	{PF00847:AP2 domain PF02913:FAD linked oxidases, C-terminal domain}
i0_HQ_CK_c1108/f2p21/563	{ACG30677.1; histone H4 [Zea mays]}	{sp|P59259|H4_ARATH; Histone H4 OS=Arabidopsis thaliana GN=At1g07660 PE=1 SV=2}	{vra:106756490; K11254 H4 histone H4 - ko05203; Human Diseases; Cancers: Overview; Viral carcinogenesis | ko05322; Human Diseases; Immune diseases; Systemic lupus erythematosus | ko05034; Human Diseases; Substance dependence; Alcoholism}	{At1g07820; KOG3467 Histone H4 B Chromatin structure and dynamics ;}	{NA}	{AK362933.1; Hordeum vulgare subsp. vulgare mRNA for predicted protein, complete cds, clone: NIASHv2011F23}	{NA}
i0_HQ_CK_c1115/f2p0/433	{AER27507.1; ATG8 [Triticum dicoccoides]}	{sp|Q69RC4|ATG8A_ORYSJ; Autophagy-related protein 8A OS=Oryza sativa subsp. japonica GN=ATG8A PE=3 SV=1}	{sita:101781420; K08341 GABARAP, ATG8, LC3 GABA(A) receptor-associated protein - ko04371; Environmental Information Processing; Signal transduction; Apelin signaling pathway | ko04068; Environmental Information Processing; Signal transduction; FoxO signaling pathway | ko04140; Cellular Processes; Transport and catabolism; Autophagy - animal | ko04138; Cellular Processes; Transport and catabolism;…	{At4g21980; KOG1654 Microtubule-associated anchor protein involved in autophagy and membrane trafficking Z Cytoskeleton ;}	{GO:0005737; cytoplasm; cellular_component GO:0000045; autophagic vacuole assembly; biological_process}	{AK248733.1; Hordeum vulgare subsp. vulgare cDNA clone: FLbaf5e12, mRNA sequence}	{PF04110:Ubiquitin-like autophagy protein Apg12 }
i0_HQ_CK_c1121/f2p0/422	{BAJ95474.1; predicted protein [Hordeum vulgare subsp. vulgare]}	{NA}	{NA}	{NA}	{NA}	{AK364271.1; Hordeum vulgare subsp. vulgare mRNA for predicted protein, complete cds, clone: NIASHv2023F01}	{NA}
i0_HQ_CK_c1128/f2p26/692	{XP_003574391.1; PREDICTED: NADH dehydrogenase [ubiquinone] 1 beta subcomplex subunit 10-B [Brachypodium distachyon]}	{sp|Q94C12|NDBAB_ARATH; NADH dehydrogenase [ubiquinone] 1 beta subcomplex subunit 10-B OS=Arabidopsis thaliana GN=At3g18410 PE=2 SV=1}	{sbi:SORBI_01g028100; K03966 NDUFB10 NADH dehydrogenase (ubiquinone) 1 beta subcomplex subunit 10 - ko00190; Metabolism; Energy metabolism; Oxidative phosphorylation | ko05010; Human Diseases; Neurodegenerative diseases; Alzheimer's disease | ko05012; Human Diseases; Neurodegenerative diseases; Parkinson's disease | ko05016; Human Diseases; Neurodegenerative diseases; Huntington's disease | ko049…	{At3g18410; KOG4009 NADH-ubiquinone oxidoreductase, subunit NDUFB10/PDSW C Energy production and conversion ;}	{NA}	{AK251695.1; Hordeum vulgare subsp. vulgare cDNA clone: FLbaf124j17, mRNA sequence}	{NA}
i0_HQ_CK_c116/f10p0/619	{EMT23305.1; hypothetical protein F775_30333 [Aegilops tauschii]}	{NA}	{sita:101779767; - - - - -}	{NA}	{NA}	{AK360741.1; Hordeum vulgare subsp. vulgare mRNA for predicted protein, complete cds, clone: NIASHv1124G19}	{NA}
i0_HQ_CK_c133/f5p0/627	{EMT23305.1; hypothetical protein F775_30333 [Aegilops tauschii]}	{NA}	{dosa:Os02t0581100-01; - - - - -}	{NA}	{NA}	{FP097083.1; Phyllostachys edulis cDNA clone: bphylf061b17, full insert sequence}	{NA}
i0_HQ_CK_c207/f8p0/518	#N/A	#N/A	#N/A	#N/A	#N/A	#N/A	#N/A
i0_HQ_CK_c217/f6p0/555	#N/A	#N/A	#N/A	#N/A	#N/A	#N/A	#N/A
i0_HQ_CK_c240/f9p0/807	{EMT27162.1; Thioredoxin M-type, chloroplastic [Aegilops tauschii]}	{sp|Q9ZP21|TRXM_WHEAT; Thioredoxin M-type, chloroplastic OS=Triticum aestivum PE=2 SV=1}	{ats:F775_32241; K03671 trxA thioredoxin 1 - ko04621; Organismal Systems; Immune system; NOD-like receptor signaling pathway | ko05418; Human Diseases; Cardiovascular diseases; Fluid shear stress and atherosclerosis}	{At3g15360; KOG0910 Thioredoxin-like protein O Posttranslational modification, protein turnover, chaperones ;}	{NA}	{AK331788.1; Triticum aestivum cDNA, clone: WT002_F20, cultivar: Chinese Spring}	{NA}
i0_HQ_CK_c257/f3p0/680	{EMS54647.1; Plastocyanin, chloroplastic [Triticum urartu]}	{sp|P08248|PLAS_HORVU; Plastocyanin, chloroplastic OS=Hordeum vulgare GN=PETE PE=2 SV=1}	{bdi:100827604; K02638 petE plastocyanin - ko00195; Metabolism; Energy metabolism; Photosynthesis}	{NA}	{NA}	{AK361139.1; Hordeum vulgare subsp. vulgare mRNA for predicted protein, complete cds, clone: NIASHv1133I06}	{NA}
i0_HQ_CK_c286/f4p0/519	#N/A	#N/A	#N/A	#N/A	#N/A	#N/A	#N/A
i0_HQ_CK_c330/f3p0/712	{BAK06478.1; predicted protein [Hordeum vulgare subsp. vulgare]}	{sp|P27807|H2B1_WHEAT; Histone H2B.1 OS=Triticum aestivum PE=1 SV=3}	{sita:101763424; K11252 H2B histone H2B - ko05203; Human Diseases; Cancers: Overview; Viral carcinogenesis | ko05322; Human Diseases; Immune diseases; Systemic lupus erythematosus | ko05034; Human Diseases; Substance dependence; Alcoholism}	{At5g22880; KOG1744 Histone H2B B Chromatin structure and dynamics ;}	{GO:0006352; transcription initiation, DNA-dependent; biological_process GO:0005669; transcription factor TFIID complex; cellular_component GO:0003677; DNA binding; molecular_function}	{AK375283.1; Hordeum vulgare subsp. vulgare mRNA for predicted protein, complete cds, clone: NIASHv3089N01}	{PF03847:Transcription initiation factor TFIID subunit A PF00125:Core histone H2A/H2B/H3/H4}
i0_HQ_CK_c371/f7p0/528	#N/A	#N/A	#N/A	#N/A	#N/A	#N/A	#N/A
i0_HQ_CK_c429/f5p0/775	{AAC83374.1; ribulose-1,5-bisphosphate carboxylase small subunit, partial [Avena clauda]}	{sp|P00871|RBS1_WHEAT; Ribulose bisphosphate carboxylase small chain PWS4.3, chloroplastic OS=Triticum aestivum PE=3 SV=2}	{ats:F775_29936; K01602 rbcS ribulose-bisphosphate carboxylase small chain 4.1.1.39 ko01200; Metabolism; Global and overview maps; Carbon metabolism | ko00630; Metabolism; Carbohydrate metabolism; Glyoxylate and dicarboxylate metabolism | ko00710; Metabolism; Energy metabolism; Carbon fixation in photosynthetic organisms}	{NA}	{NA}	{AF097361.1; Avena clauda ribulose-1,5-bisphosphate carboxylase small subunit (rbcS) mRNA, nuclear gene encoding chloroplast protein, partial cds}	{NA}
i0_HQ_CK_c4309/f2p1/617	{NA}	{NA}	{NA}	{NA}	{NA}	{NA}	{NA}
i0_HQ_CK_c434/f3p0/893	{BAJ93279.1; predicted protein [Hordeum vulgare subsp. vulgare]}	{sp|O82179|GCSH2_ARATH; Glycine cleavage system H protein 2, mitochondrial OS=Arabidopsis thaliana GN=GDH2 PE=2 SV=1}	{obr:102703650; K02437 gcvH, GCSH glycine cleavage system H protein - ko00630; Metabolism; Carbohydrate metabolism; Glyoxylate and dicarboxylate metabolism | ko00260; Metabolism; Amino acid metabolism; Glycine, serine and threonine metabolism}	{At2g35120; KOG3373 Glycine cleavage system H protein (lipoate-binding) E Amino acid transport and metabolism ;}	{NA}	{AK330607.1; Triticum aestivum cDNA, clone: SET4_N20, cultivar: Chinese Spring}	{NA}
i0_HQ_CK_c457/f6p0/745	{EMT22143.1; Cytochrome c [Aegilops tauschii]}	{sp|P00068|CYC_WHEAT; Cytochrome c OS=Triticum aestivum PE=1 SV=1}	{jcu:105629692; K08738 CYC cytochrome c - ko00920; Metabolism; Energy metabolism; Sulfur metabolism | ko02020; Environmental Information Processing; Signal transduction; Two-component system | ko04210; Cellular Processes; Cell growth and death; Apoptosis | ko04214; Cellular Processes; Cell growth and death; Apoptosis - fly | ko04215; Cellular Processes; Cell growth and death; Apoptosis - multiple…	{At1g22840; KOG3453 Cytochrome c C Energy production and conversion ;}	{GO:0009055; NA GO:0020037; heme binding; molecular_function}	{AK363983.1; Hordeum vulgare subsp. vulgare mRNA for predicted protein, complete cds, clone: NIASHv2020J03}	{PF00034:Cytochrome c PF13442:Cytochrome C oxidase, cbb3-type, subunit III }
i0_HQ_CK_c497/f5p0/603	{XP_003579828.1; PREDICTED: uncharacterized protein LOC100825165 [Brachypodium distachyon]}	{NA}	{obr:102721156; K06995 K06995 uncharacterized protein - -}	{NA}	{GO:0045735; NA GO:0046854; phosphatidylinositol phosphorylation; biological_process}	{XM_003579780.3; PREDICTED: Brachypodium distachyon uncharacterized LOC100825165 (LOC100825165), mRNA}	{PF00459:Inositol monophosphatase family PF00190:Cupin}
i0_HQ_CK_c561/f4p0/923	{BAJ98765.1; predicted protein, partial [Hordeum vulgare subsp. vulgare]}	{NA}	{osa:4329573; - - - - -}	{NA}	{NA}	{AK424922.1; Brachypodium distachyon mRNA, clone: PL016C01-A-005_C07}	{NA}
i0_HQ_CK_c563/f2p0/518	{NA}	{NA}	{NA}	{NA}	{NA}	{AK430003.1; Brachypodium distachyon mRNA, clone: PL016C01-A-037_D13}	{NA}
i0_HQ_CK_c581/f4p0/737	{XP_006661910.1; PREDICTED: SKP1-like protein 1A [Oryza brachyantha]}	{sp|Q9FHW7|SKP1B_ARATH; SKP1-like protein 1B OS=Arabidopsis thaliana GN=SKP1B PE=1 SV=1}	{sita:101756927; K03094 SKP1, CBF3D S-phase kinase-associated protein 1 - ko04141; Genetic Information Processing; Folding, sorting and degradation; Protein processing in endoplasmic reticulum | ko04120; Genetic Information Processing; Folding, sorting and degradation; Ubiquitin mediated proteolysis | ko04310; Environmental Information Processing; Signal transduction; Wnt signaling pathway | ko04…	{At5g42190; KOG1724 SCF ubiquitin ligase, Skp1 component O Posttranslational modification, protein turnover, chaperones ;}	{NA}	{KJ830759.1; Triticum aestivum S-phase kinase protein-like protein (Skp1) mRNA, complete cds}	{NA}
i0_HQ_CK_c583/f3p0/582	{BAJ87135.1; predicted protein [Hordeum vulgare subsp. vulgare]}	{NA}	{bdi:100828672; - - - - -}	{NA}	{GO:0030436; asexual sporulation; biological_process GO:0042601; endospore-forming forespore; cellular_component}	{AK366285.1; Hordeum vulgare subsp. vulgare mRNA for predicted protein, complete cds, clone: NIASHv2041L02}	{PF08176:Small acid-soluble spore protein K family}
i0_HQ_CK_c589/f3p0/630	{XP_010238283.2; PREDICTED: photosystem I reaction center subunit V, chloroplastic [Brachypodium distachyon]}	{sp|Q00327|PSAG_HORVU; Photosystem I reaction center subunit V, chloroplastic OS=Hordeum vulgare GN=PSAG PE=1 SV=1}	{sita:101779542; K08905 psaG photosystem I subunit V - ko00195; Metabolism; Energy metabolism; Photosynthesis}	{NA}	{GO:0015979; photosynthesis; biological_process GO:0009522; photosystem I; cellular_component GO:0016020; membrane; cellular_component}	{XM_010239981.2; PREDICTED: Brachypodium distachyon photosystem I reaction center subunit V, chloroplastic (LOC100842599), mRNA}	{PF01241:Photosystem I psaG / psaK}
i0_HQ_CK_c590/f4p92/1003	{NA}	{NA}	{NA}	{NA}	{NA}	{NA}	{NA}
i0_HQ_CK_c595/f2p0/541	{AFA26169.1; cold induced protein BLT14, partial [Lolium perenne]}	{sp|P26154|CR14_HORVU; Cold-regulated protein BLT14 OS=Hordeum vulgare GN=BLT14 PE=2 SV=1}	{NA}	{NA}	{NA}	{JQ283074.1; Lolium perenne clone A 345 cold induced protein BLT14 mRNA, partial cds}	{NA}
i0_HQ_CK_c610/f3p0/719	{AAF07942.1; ribulose-1,5-bisphosphate carboxylase small subunit, partial [Avena agadiriana]}	{sp|Q40004|RBS_HORVU; Ribulose bisphosphate carboxylase small chain, chloroplastic OS=Hordeum vulgare PE=2 SV=1}	{ats:F775_29936; K01602 rbcS ribulose-bisphosphate carboxylase small chain 4.1.1.39 ko01200; Metabolism; Global and overview maps; Carbon metabolism | ko00630; Metabolism; Carbohydrate metabolism; Glyoxylate and dicarboxylate metabolism | ko00710; Metabolism; Energy metabolism; Carbon fixation in photosynthetic organisms}	{NA}	{NA}	{AF104250.1; Avena maroccana ribulose-1,5-bisphosphate carboxylase small subunit (rbcS) mRNA, nuclear gene encoding chloroplast protein, partial cds}	{NA}
i0_HQ_CK_c613/f3p0/946	{XP_003569274.1; PREDICTED: uncharacterized protein LOC100826971 [Brachypodium distachyon]}	{NA}	{ats:F775_06182; - - - - -}	{NA}	{NA}	{AK334368.1; Triticum aestivum cDNA, clone: WT009_B20, cultivar: Chinese Spring}	{NA}
i0_HQ_CK_c628/f2p0/460	#N/A	#N/A	#N/A	#N/A	#N/A	#N/A	#N/A
i0_HQ_CK_c635/f2p0/855	{NA}	{NA}	{NA}	{NA}	{NA}	{AK331155.1; Triticum aestivum cDNA, clone: SET6_I01, cultivar: Chinese Spring}	{NA}
i0_HQ_CK_c639/f2p0/667	{OEL23051.1; Acyl carrier protein 2, chloroplastic [Dichanthelium oligosanthes]}	{sp|P08817|ACP2_HORVU; Acyl carrier protein 2, chloroplastic OS=Hordeum vulgare GN=ACL1.2 PE=1 SV=2}	{sita:101784255; - - - - -}	{At1g54630; KOG1748 Acyl carrier protein/NADH-ubiquinone oxidoreductase, NDUFAB1/SDAP subunit CIQ Energy production and conversion ; Lipid transport and metabolism ; Secondary metabolites biosynthesis, transport and catabolism ;}	{NA}	{FP094618.1; Phyllostachys edulis cDNA clone: bpst40101a24, full insert sequence}	{NA}
i0_HQ_CK_c6399/f2p3/803	{BAE91897.1; glycine-rich RNA-binding protein [Lolium perenne]}	{sp|Q03878|GRP1_DAUCA; Glycine-rich RNA-binding protein OS=Daucus carota PE=2 SV=1}	{pda:103704248; - - - - -}	{At2g21660; KOG0118 FOG: RRM domain R General function prediction only ;}	{GO:0003676; nucleic acid binding; molecular_function}	{AK373804.1; Hordeum vulgare subsp. vulgare mRNA for predicted protein, complete cds, clone: NIASHv3044A21}	{PF16367:RNA recognition motif PF00076:RNA recognition motif. (a.k.a. RRM, RBD, or RNP domain)}
i0_HQ_CK_c643/f3p0/551	#N/A	#N/A	#N/A	#N/A	#N/A	#N/A	#N/A
i0_HQ_CK_c646/f3p0/769	{XP_003562934.1; PREDICTED: ferredoxin-3, chloroplastic [Brachypodium distachyon]}	{sp|P27788|FER3_MAIZE; Ferredoxin-3, chloroplastic OS=Zea mays GN=FDX3 PE=2 SV=1}	{bdi:100822000; K02639 petF ferredoxin - ko00195; Metabolism; Energy metabolism; Photosynthesis}	{NA}	{GO:0009055; NA GO:0051536; iron-sulfur cluster binding; molecular_function}	{GU320210.1; Saccharum hybrid cultivar Funong 95-1702 ferredoxin-3 mRNA, complete cds}	{PF00111:2Fe-2S iron-sulfur cluster binding domain}
i0_HQ_CK_c655/f3p0/630	{BAJ95793.1; predicted protein [Hordeum vulgare subsp. vulgare]}	{NA}	{sbi:SORBI_06g027320; - - - - -}	{NA}	{NA}	{AK362290.1; Hordeum vulgare subsp. vulgare mRNA for predicted protein, complete cds, clone: NIASHv2004A07}	{NA}
i0_HQ_CK_c676/f3p0/770	{BAE91897.1; glycine-rich RNA-binding protein [Lolium perenne]}	{sp|Q03878|GRP1_DAUCA; Glycine-rich RNA-binding protein OS=Daucus carota PE=2 SV=1}	{pda:103704248; - - - - -}	{At2g21660; KOG0118 FOG: RRM domain R General function prediction only ;}	{GO:0003676; nucleic acid binding; molecular_function}	{FP097601.1; Phyllostachys edulis cDNA clone: bphyst024m18, full insert sequence}	{PF16367:RNA recognition motif PF00076:RNA recognition motif. (a.k.a. RRM, RBD, or RNP domain)}
i0_HQ_CK_c684/f3p0/802	{EMT00218.1; hypothetical protein F775_28686 [Aegilops tauschii]}	{NA}	{NA}	{NA}	{NA}	{XM_003578986.3; PREDICTED: Brachypodium distachyon uncharacterized LOC100831904 (LOC100831904), mRNA}	{NA}
i0_HQ_CK_c724/f3p0/595	{CDM81734.1; unnamed protein product [Triticum aestivum]}	{sp|A2XBN5|NLTPX_ORYSI; Non-specific lipid-transfer protein 2 OS=Oryza sativa subsp. indica GN=LTP-2 PE=3 SV=2}	{ats:F775_31047; - - - - -}	{NA}	{NA}	{HG670306.1; Triticum aestivum chromosome 3B, genomic scaffold, cultivar Chinese Spring}	{NA}
i0_HQ_CK_c7318/f2p0/381	#N/A	#N/A	#N/A	#N/A	#N/A	#N/A	#N/A
i0_HQ_CK_c7453/f2p0/265	{NA}	{NA}	{NA}	{NA}	{NA}	{NA}	{NA}
i0_HQ_CK_c755/f3p0/777	{BAJ96007.1; predicted protein [Hordeum vulgare subsp. vulgare]}	{NA}	{bdi:100823022; - - - - -}	{At5g64400; KOG4090 Uncharacterized conserved protein S Function unknown ;}	{NA}	{AK333589.1; Triticum aestivum cDNA, clone: WT006_N15, cultivar: Chinese Spring}	{NA}
i0_HQ_CK_c762/f3p0/751	{XP_003575071.1; PREDICTED: uncharacterized protein LOC100845821 [Brachypodium distachyon]}	{sp|Q9LXJ1|BIC1_ARATH; Protein BIC1 OS=Arabidopsis thaliana GN=BIC1 PE=1 SV=1}	{sita:101759245; - - - - -}	{NA}	{NA}	{XM_015768415.1; PREDICTED: Oryza sativa Japonica Group uncharacterized LOC4329552 (LOC4329552), mRNA}	{NA}
i0_HQ_CK_c798/f2p0/676	{AIA66989.1; defensin [Triticum aestivum]}	{sp|P84964|DEF12_TRIMO; Defensin Tm-AMP-D1.2 OS=Triticum monococcum PE=1 SV=1}	{obr:102720400; - - - - -}	{NA}	{NA}	{EU531731.1; Saccharum officinarum defensin precursor (PDEF) mRNA, complete cds}	{NA}
i0_HQ_CK_c803/f2p0/590	#N/A	#N/A	#N/A	#N/A	#N/A	#N/A	#N/A
i0_HQ_CK_c808/f2p0/807	{BAJ84937.1; predicted protein [Hordeum vulgare subsp. vulgare]}	{sp|Q9SS03|DIR21_ARATH; Dirigent protein 21 OS=Arabidopsis thaliana GN=DIR21 PE=3 SV=1}	{pper:PRUPE_ppa021998mg; - - - - -}	{NA}	{NA}	{AK358802.1; Hordeum vulgare subsp. vulgare mRNA for predicted protein, complete cds, clone: NIASHv1083H09}	{NA}
i0_HQ_CK_c811/f2p0/803	{XP_006647135.1; PREDICTED: ubiquitin-conjugating enzyme E2 28 [Oryza brachyantha]}	{sp|Q94F47|UBC28_ARATH; Ubiquitin-conjugating enzyme E2 28 OS=Arabidopsis thaliana GN=UBC28 PE=2 SV=1}	{obr:102715540; - - - - -}	{At4g27960; KOG0417 Ubiquitin-protein ligase O Posttranslational modification, protein turnover, chaperones ;}	{GO:0005515; protein binding; molecular_function GO:0015031; protein transport; biological_process GO:0006464; protein modification process; biological_process}	{FP099182.1; Phyllostachys edulis cDNA clone: bphyem204b14, full insert sequence}	{PF05773:RWD domain PF05743:UEV domain}
i0_HQ_CK_c813/f2p0/457	{EMS48959.1; hypothetical protein TRIUR3_11117 [Triticum urartu]}	{sp|Q01482|WIR1A_WHEAT; Protein WIR1A OS=Triticum aestivum GN=WIR1A PE=4 SV=1}	{bdi:100844427; - - - - -}	{NA}	{NA}	{NA}	{NA}
i0_HQ_CK_c817/f2p0/610	{BAK01756.1; predicted protein [Hordeum vulgare subsp. vulgare]}	{sp|Q8LCA1|CUT1B_ARATH; Protein CURVATURE THYLAKOID 1B, chloroplastic OS=Arabidopsis thaliana GN=CURT1B PE=1 SV=2}	{egu:105043255; - - - - -}	{NA}	{NA}	{AK331985.1; Triticum aestivum cDNA, clone: WT002_N19, cultivar: Chinese Spring}	{NA}
i0_HQ_CK_c8298/f43p16/875	{P23993.1; RecName: Full=Photosystem I reaction center subunit XI, chloroplastic; Short=PSI-L; AltName: Full=PSI subunit V; Flags: Precursor}	{sp|P23993|PSAL_HORVU; Photosystem I reaction center subunit XI, chloroplastic OS=Hordeum vulgare GN=PSAL PE=1 SV=1}	{sita:101786300; K02699 psaL photosystem I subunit XI - ko00195; Metabolism; Energy metabolism; Photosynthesis}	{NA}	{NA}	{AK359226.1; Hordeum vulgare subsp. vulgare mRNA for predicted protein, complete cds, clone: NIASHv1092F03}	{NA}
i0_HQ_CK_c8305/f28p9/841	{BAJ99960.1; predicted protein [Hordeum vulgare subsp. vulgare]}	{sp|P31853|ATPX_SPIOL; ATP synthase subunit b', chloroplastic OS=Spinacia oleracea GN=ATPG PE=1 SV=2}	{osa:4332431; K02109 ATPF0B, atpF F-type H+-transporting ATPase subunit b - ko00190; Metabolism; Energy metabolism; Oxidative phosphorylation | ko00195; Metabolism; Energy metabolism; Photosynthesis}	{NA}	{NA}	{AK366289.1; Hordeum vulgare subsp. vulgare mRNA for predicted protein, complete cds, clone: NIASHv2041L08}	{NA}
i0_HQ_CK_c8319/f12p4/937	{P36213.1; RecName: Full=Photosystem I reaction center subunit II, chloroplastic; AltName: Full=Photosystem I 20 kDa subunit; Short=PSI-D; Flags: Precursor}	{sp|P36213|PSAD_HORVU; Photosystem I reaction center subunit II, chloroplastic OS=Hordeum vulgare GN=psaD PE=1 SV=1}	{bdi:100826210; K02692 psaD photosystem I subunit II - ko00195; Metabolism; Energy metabolism; Photosynthesis}	{NA}	{NA}	{AK376369.1; Hordeum vulgare subsp. vulgare mRNA for predicted protein, complete cds, clone: NIASHv3121M16}	{NA}
i0_HQ_CK_c8322/f16p7/636	{EMT23727.1; hypothetical protein F775_30776 [Aegilops tauschii]}	{sp|Q949Q5|PSAO_ARATH; Photosystem I subunit O OS=Arabidopsis thaliana GN=PSAO PE=1 SV=1}	{obr:102704139; K14332 psaO photosystem I subunit PsaO - ko00195; Metabolism; Energy metabolism; Photosynthesis}	{NA}	{NA}	{AK250816.1; Hordeum vulgare subsp. vulgare cDNA clone: FLbaf88p05, mRNA sequence}	{NA}
i0_HQ_CK_c8345/f4p1/696	{P20143.1; RecName: Full=Photosystem I reaction center subunit VI, chloroplastic; Short=PSI-H; AltName: Full=Light-harvesting complex I 11 kDa protein; Flags: Precursor}	{sp|P20143|PSAH_HORVU; Photosystem I reaction center subunit VI, chloroplastic OS=Hordeum vulgare GN=PSAH PE=1 SV=1}	{sita:101785215; K02695 psaH photosystem I subunit VI - ko00195; Metabolism; Energy metabolism; Photosynthesis}	{NA}	{NA}	{XM_003567864.3; PREDICTED: Brachypodium distachyon photosystem I reaction center subunit VI, chloroplastic-like (LOC100826849), mRNA}	{NA}
i0_HQ_CK_c8366/f8p0/732	{BAN63108.1; wheat cold induced 16 [Triticum aestivum]}	{sp|Q9ZQ80|NDRP1_ARATH; Nodulin-related protein 1 OS=Arabidopsis thaliana GN=NRP1 PE=1 SV=1}	{obr:102701904; - - - - -}	{NA}	{GO:0005576; NA GO:0007010; cytoskeleton organization; biological_process GO:0003779; actin binding; molecular_function GO:0042600; chorion; cellular_component GO:0005213; structural constituent of chorion; molecular_function GO:0007304; chorion-containing eggshell formation; biological_process}	{AB830333.1; Triticum aestivum WCI16 mRNA for wheat cold induced 16, complete cds}	{PF01213:Adenylate cyclase associated (CAP) N terminal PF04625:DEC-1 protein, N-terminal region}
i0_HQ_CK_c8371/f10p5/593	{EMS60576.1; Photosystem I reaction center subunit psaK, chloroplastic [Triticum urartu]}	{sp|P36886|PSAK_HORVU; Photosystem I reaction center subunit psaK, chloroplastic OS=Hordeum vulgare GN=PSAK PE=1 SV=1}	{bdi:100833427; K02698 psaK photosystem I subunit X - ko00195; Metabolism; Energy metabolism; Photosynthesis}	{NA}	{NA}	{L12707.1; Hordeum vulgare chloroplast photosystem I PSK-I subunit mRNA, complete cds}	{NA}
i0_HQ_CK_c8387/f8p0/797	{AAC83374.1; ribulose-1,5-bisphosphate carboxylase small subunit, partial [Avena clauda]}	{sp|P00871|RBS1_WHEAT; Ribulose bisphosphate carboxylase small chain PWS4.3, chloroplastic OS=Triticum aestivum PE=3 SV=2}	{ats:F775_29936; K01602 rbcS ribulose-bisphosphate carboxylase small chain 4.1.1.39 ko01200; Metabolism; Global and overview maps; Carbon metabolism | ko00630; Metabolism; Carbohydrate metabolism; Glyoxylate and dicarboxylate metabolism | ko00710; Metabolism; Energy metabolism; Carbon fixation in photosynthetic organisms}	{NA}	{NA}	{AF097361.1; Avena clauda ribulose-1,5-bisphosphate carboxylase small subunit (rbcS) mRNA, nuclear gene encoding chloroplast protein, partial cds}	{NA}
i0_HQ_CK_c8402/f5p8/606	{EMS61201.1; Abscisic stress-ripening protein 2 [Triticum urartu]}	{sp|P37220|ASR3_SOLLC; Abscisic stress-ripening protein 3 OS=Solanum lycopersicum GN=ASR3 PE=4 SV=2}	{egu:105038353; - - - - -}	{NA}	{NA}	{AK252452.1; Hordeum vulgare subsp. vulgare cDNA clone: FLbaf155j01, mRNA sequence}	{NA}
i0_HQ_CK_c8437/f3p0/507	#N/A	#N/A	#N/A	#N/A	#N/A	#N/A	#N/A
i0_HQ_CK_c8465/f2p4/330	{NA}	{NA}	{NA}	{NA}	{NA}	{NA}	{NA}
i0_HQ_CK_c848/f2p0/776	{BAJ91454.1; predicted protein [Hordeum vulgare subsp. vulgare]}	{sp|O04616|CUT1A_ARATH; Protein CURVATURE THYLAKOID 1A, chloroplastic OS=Arabidopsis thaliana GN=CURT1A PE=1 SV=1}	{bdi:100837661; - - - - -}	{NA}	{NA}	{AK332888.1; Triticum aestivum cDNA, clone: WT005_B24, cultivar: Chinese Spring}	{NA}
i0_HQ_CK_c8490/f2p13/290	#N/A	#N/A	#N/A	#N/A	#N/A	#N/A	#N/A
i0_HQ_CK_c8506/f2p0/773	{AAC83374.1; ribulose-1,5-bisphosphate carboxylase small subunit, partial [Avena clauda]}	{sp|P00871|RBS1_WHEAT; Ribulose bisphosphate carboxylase small chain PWS4.3, chloroplastic OS=Triticum aestivum PE=3 SV=2}	{ats:F775_29936; K01602 rbcS ribulose-bisphosphate carboxylase small chain 4.1.1.39 ko01200; Metabolism; Global and overview maps; Carbon metabolism | ko00630; Metabolism; Carbohydrate metabolism; Glyoxylate and dicarboxylate metabolism | ko00710; Metabolism; Energy metabolism; Carbon fixation in photosynthetic organisms}	{NA}	{NA}	{AF192775.1; Avena strigosa clone Str5 ribulose-1,5-bisphosphate carboxylase small subunit (rbcS) mRNA, nuclear gene encoding chloroplast protein, partial cds}	{NA}
i0_HQ_CK_c8526/f7p6/517	{NA}	{NA}	{NA}	{NA}	{NA}	{AK377007.1; Hordeum vulgare subsp. vulgare mRNA for predicted protein, complete cds, clone: NIASHv3145G07}	{NA}
i0_HQ_CK_c8544/f2p0/346	{EMS62968.1; hypothetical protein TRIUR3_17864 [Triticum urartu]}	{NA}	{NA}	{NA}	{NA}	{NA}	{NA}
i0_HQ_CK_c855/f2p0/936	{XP_003570046.1; PREDICTED: probable phospholipid hydroperoxide glutathione peroxidase [Brachypodium distachyon]}	{sp|O48646|GPX6_ARATH; Probable phospholipid hydroperoxide glutathione peroxidase 6, mitochondrial OS=Arabidopsis thaliana GN=GPX6 PE=2 SV=2}	{sita:101764634; K00432 gpx glutathione peroxidase 1.11.1.9 ko00590; Metabolism; Lipid metabolism; Arachidonic acid metabolism | ko00480; Metabolism; Metabolism of other amino acids; Glutathione metabolism | ko04918; Organismal Systems; Endocrine system; Thyroid hormone synthesis}	{At4g11600; KOG1651 Glutathione peroxidase O Posttranslational modification, protein turnover, chaperones ;}	{GO:0055114; oxidation-reduction process; biological_process GO:0016209; NA GO:0016491; oxidoreductase activity; molecular_function GO:0006979; response to oxidative stress; biological_process GO:0004602; glutathione peroxidase activity; molecular_function}	{XM_003569998.3; PREDICTED: Brachypodium distachyon probable phospholipid hydroperoxide glutathione peroxidase (LOC100829599), mRNA}	{PF00578:AhpC/TSA family PF00255:Glutathione peroxidase PF08534:Redoxin}
i0_HQ_CK_c857/f2p0/884	{NA}	{NA}	{NA}	{NA}	{NA}	{KM516133.1; Lolium perenne cinnamoyl CoA reductase (CCR4) gene, complete cds}	{NA}
i0_HQ_CK_c865/f2p0/629	{BAK05743.1; predicted protein [Hordeum vulgare subsp. vulgare]}	{NA}	{ats:F775_43984; - - - - -}	{NA}	{NA}	{AK374547.1; Hordeum vulgare subsp. vulgare mRNA for predicted protein, complete cds, clone: NIASHv3068K22}	{NA}
i0_HQ_CK_c875/f2p0/784	{XP_003568773.1; PREDICTED: uncharacterized protein LOC100829094 [Brachypodium distachyon]}	{NA}	{osa:4333095; - - - - -}	{NA}	{GO:0005509; calcium ion binding; molecular_function GO:0007165; signal transduction; biological_process GO:0005578; proteinaceous extracellular matrix; cellular_component}	{AK369905.1; Hordeum vulgare subsp. vulgare mRNA for predicted protein, complete cds, clone: NIASHv2100O02}	{PF00036:EF hand PF13833:EF-hand domain pair PF10591:Secreted protein acidic and rich in cysteine Ca binding region PF13405:EF-hand domain PF13202:EF hand PF13499:EF-hand domain pair}
i0_HQ_CK_c876/f2p0/640	{XP_010235632.1; PREDICTED: uncharacterized protein LOC100829020 [Brachypodium distachyon]}	{NA}	{sita:101775322; - - - - -}	{NA}	{NA}	{AK357312.1; Hordeum vulgare subsp. vulgare mRNA for predicted protein, complete cds, clone: NIASHv1050H11}	{NA}
i0_HQ_CK_c890/f2p0/848	{BAJ99711.1; predicted protein [Hordeum vulgare subsp. vulgare]}	{sp|Q9FZ48|UBC36_ARATH; Ubiquitin-conjugating enzyme E2 36 OS=Arabidopsis thaliana GN=UBC36 PE=1 SV=1}	{sita:101781307; K10580 UBE2N, BLU, UBC13 ubiquitin-conjugating enzyme E2 N 2.3.2.23 ko04120; Genetic Information Processing; Folding, sorting and degradation; Ubiquitin mediated proteolysis | ko04624; Organismal Systems; Immune system; Toll and Imd signaling pathway}	{At1g16890; KOG0417 Ubiquitin-protein ligase O Posttranslational modification, protein turnover, chaperones ;}	{GO:0005515; protein binding; molecular_function GO:0015031; protein transport; biological_process GO:0006464; protein modification process; biological_process}	{XM_003567861.3; PREDICTED: Brachypodium distachyon ubiquitin-conjugating enzyme E2 36 (LOC100825911), mRNA}	{PF05773:RWD domain PF05743:UEV domain}
i0_HQ_CK_c904/f2p0/619	{XP_010238114.1; PREDICTED: chaperone protein dnaJ 20, chloroplastic-like [Brachypodium distachyon]}	{sp|Q9SDN0|DNJ20_ARATH; Chaperone protein dnaJ 20, chloroplastic OS=Arabidopsis thaliana GN=ATJ20 PE=1 SV=2}	{sita:101772636; - - - - -}	{At4g13830; KOG0712 Molecular chaperone (DnaJ superfamily) O Posttranslational modification, protein turnover, chaperones ;}	{NA}	{XM_010239812.2; PREDICTED: Brachypodium distachyon chaperone protein dnaJ 20, chloroplastic-like (LOC104584668), mRNA}	{NA}
i0_HQ_CK_c907/f2p0/816	{EMT06701.1; Zinc finger A20 and AN1 domain-containing stress-associated protein 1 [Aegilops tauschii]}	{sp|A2Z2J6|SAP1_ORYSI; Zinc finger A20 and AN1 domain-containing stress-associated protein 1 OS=Oryza sativa subsp. indica GN=SAP1 PE=2 SV=1}	{sita:101756697; - - - - -}	{At3g12630; KOG3173 Predicted Zn-finger protein R General function prediction only ;}	{GO:0003677; DNA binding; molecular_function GO:0008270; zinc ion binding; molecular_function}	{AK369137.1; Hordeum vulgare subsp. vulgare mRNA for predicted protein, complete cds, clone: NIASHv2085L20}	{PF01754:A20-like zinc finger PF01428:AN1-like Zinc finger}
i0_HQ_CK_c916/f2p0/887	#N/A	#N/A	#N/A	#N/A	#N/A	#N/A	#N/A
i0_HQ_CK_c920/f2p0/743	#N/A	#N/A	#N/A	#N/A	#N/A	#N/A	#N/A
i0_HQ_CK_c942/f2p0/723	{EEC79466.1; hypothetical protein OsI_20483 [Oryza sativa Indica Group]}	{sp|Q0D5W6|SUI1_ORYSJ; Protein translation factor SUI1 homolog OS=Oryza sativa subsp. japonica GN=GOS2 PE=3 SV=1}	{bdi:100828083; K03113 EIF1, SUI1 translation initiation factor 1 - ko03013; Genetic Information Processing; Translation; RNA transport}	{At1g54290; KOG1770 Translation initiation factor 1 (eIF-1/SUI1) J Translation, ribosomal structure and biogenesis ;}	{GO:0003743; translation initiation factor activity; molecular_function GO:0006413; translational initiation; biological_process}	{XM_003568128.3; PREDICTED: Brachypodium distachyon protein translation factor SUI1 homolog (LOC100828083), mRNA}	{PF01253:Translation initiation factor SUI1}
i0_HQ_CK_c945/f2p0/718	{CDM82114.1; unnamed protein product [Triticum aestivum]}	{sp|Q8S920|UBC5A_ORYSJ; Ubiquitin-conjugating enzyme E2 5A OS=Oryza sativa subsp. japonica GN=UBC5A PE=2 SV=1}	{osa:4327162; K06689 UBE2D, UBC4, UBC5 ubiquitin-conjugating enzyme E2 D 2.3.2.23 ko04141; Genetic Information Processing; Folding, sorting and degradation; Protein processing in endoplasmic reticulum | ko04120; Genetic Information Processing; Folding, sorting and degradation; Ubiquitin mediated proteolysis | ko04013; Environmental Information Processing; Signal transduction; MAPK signaling pathw…	{At4g27960; KOG0417 Ubiquitin-protein ligase O Posttranslational modification, protein turnover, chaperones ;}	{GO:0006464; protein modification process; biological_process GO:0015031; protein transport; biological_process GO:0005515; protein binding; molecular_function}	{XM_003569438.3; PREDICTED: Brachypodium distachyon ubiquitin-conjugating enzyme E2 5A (LOC100840731), transcript variant X2, mRNA}	{PF05743:UEV domain PF05773:RWD domain}
i0_HQ_CK_c948/f2p0/982	{BAJ92187.1; predicted protein [Hordeum vulgare subsp. vulgare]}	{sp|Q08632|SDR1_PICAB; Short-chain type dehydrogenase/reductase OS=Picea abies PE=2 SV=1}	{sita:101769408; K00059 fabG 3-oxoacyl-[acyl-carrier protein] reductase 1.1.1.100 ko01212; Metabolism; Global and overview maps; Fatty acid metabolism | ko00061; Metabolism; Lipid metabolism; Fatty acid biosynthesis | ko01040; Metabolism; Lipid metabolism; Biosynthesis of unsaturated fatty acids | ko00780; Metabolism; Metabolism of cofactors and vitamins; Biotin metabolism}	{At4g13180; KOG0725 Reductases with broad range of substrate specificities R General function prediction only ;}	{GO:0003824; NA GO:0050662; coenzyme binding; molecular_function}	{AK360980.1; Hordeum vulgare subsp. vulgare mRNA for predicted protein, complete cds, clone: NIASHv1130A11}	{PF01370:NAD dependent epimerase/dehydratase family}
i0_HQ_CK_c950/f2p0/649	{CAE51321.1; chopper chaperone [Hordeum vulgare subsp. vulgare]}	{sp|O82089|CCH_ARATH; Copper transport protein CCH OS=Arabidopsis thaliana GN=CCH PE=1 SV=1}	{osa:9272622; K07213 ATOX1, ATX1, copZ, golB copper chaperone - ko04978; Organismal Systems; Digestive system; Mineral absorption}	{At3g56240; KOG1603 Copper chaperone P Inorganic ion transport and metabolism ;}	{GO:0030001; metal ion transport; biological_process GO:0046872; metal ion binding; molecular_function}	{XM_003575016.3; PREDICTED: Brachypodium distachyon copper transport protein ATX1 (LOC100843688), mRNA}	{PF00403:Heavy-metal-associated domain}
i0_HQ_CK_c951/f2p0/817	{EMT23353.1; hypothetical protein F775_01640 [Aegilops tauschii]}	{NA}	{bdi:100843032; - - - - -}	{NA}	{NA}	{XM_003563623.3; PREDICTED: Brachypodium distachyon uncharacterized protein At1g15400-like (LOC100843032), mRNA}	{NA}
i0_HQ_CK_c963/f2p0/835	{XP_003574543.1; PREDICTED: temperature-induced lipocalin-1 [Brachypodium distachyon]}	{sp|Q9FGT8|TIL_ARATH; Temperature-induced lipocalin-1 OS=Arabidopsis thaliana GN=TIL PE=1 SV=1}	{jcu:105633476; K03098 APOD apolipoprotein D and lipocalin family protein - -}	{At5g58070; KOG4824 Apolipoprotein D/Lipocalin M Cell wall/membrane/envelope biogenesis ;}	{NA}	{XM_003574495.3; PREDICTED: Brachypodium distachyon temperature-induced lipocalin-1 (LOC100834940), mRNA}	{NA}
i0_HQ_CK_c967/f2p0/971	{EMT25652.1; hypothetical protein F775_43704 [Aegilops tauschii]}	{sp|P27497|CB29_MAIZE; Chlorophyll a-b binding protein M9, chloroplastic OS=Zea mays GN=CAB-M9 PE=2 SV=1}	{ats:F775_43704; K08912 LHCB1 light-harvesting complex II chlorophyll a/b binding protein 1 - ko00196; Metabolism; Energy metabolism; Photosynthesis - antenna proteins}	{NA}	{GO:0046537; 2,3-bisphosphoglycerate-independent phosphoglycerate mutase activity; molecular_function GO:0003824; NA}	{AK358669.1; Hordeum vulgare subsp. vulgare mRNA for predicted protein, complete cds, clone: NIASHv1081E20}	{PF10143:2,3-bisphosphoglycerate-independent phosphoglycerate mutase}
i0_HQ_CK_c969/f2p0/915	{NA}	{NA}	{NA}	{NA}	{NA}	{AK332038.1; Triticum aestivum cDNA, clone: WT002_P21, cultivar: Chinese Spring}	{NA}
i0_HQ_CK_c974/f2p0/878	{BAJ91803.1; predicted protein [Hordeum vulgare subsp. vulgare]}	{sp|Q6NKU9|TI223_ARATH; Mitochondrial import inner membrane translocase subunit TIM22-3 OS=Arabidopsis thaliana GN=TIM22-3 PE=2 SV=1}	{sita:101786431; - - - - -}	{At5g55510; KOG1652 Mitochondrial import inner membrane translocase, subunit TIM17 U Intracellular trafficking, secretion, and vesicular transport ;}	{NA}	{AK370874.1; Hordeum vulgare subsp. vulgare mRNA for predicted protein, complete cds, clone: NIASHv2119B04}	{NA}
i0_HQ_CK_c985/f2p0/825	{P00228.2; RecName: Full=Ferredoxin, chloroplastic; Flags: Precursor}	{sp|P00228|FER_WHEAT; Ferredoxin, chloroplastic OS=Triticum aestivum GN=PETF PE=1 SV=2}	{sbi:SORBI_07g000620; K02639 petF ferredoxin - ko00195; Metabolism; Energy metabolism; Photosynthesis}	{NA}	{GO:0051536; iron-sulfur cluster binding; molecular_function GO:0009055; NA}	{AK332795.1; Triticum aestivum cDNA, clone: WT004_O09, cultivar: Chinese Spring}	{PF00111:2Fe-2S iron-sulfur cluster binding domain}
i0_HQ_DE_c114/f6p0/810	{ACV65038.1; Cu/Zn superoxide dismutase [Deschampsia antarctica]}	{sp|P23345|SODC4_MAIZE; Superoxide dismutase [Cu-Zn] 4A OS=Zea mays GN=SODCC.3 PE=2 SV=2}	{bdi:100840092; K04565 SOD1 superoxide dismutase, Cu-Zn family 1.15.1.1 ko04146; Cellular Processes; Transport and catabolism; Peroxisome | ko04213; Organismal Systems; Aging; Longevity regulating pathway - multiple species | ko05014; Human Diseases; Neurodegenerative diseases; Amyotrophic lateral sclerosis (ALS) | ko05016; Human Diseases; Neurodegenerative diseases; Huntington's disease | ko0502…	{At1g08830; KOG0441 Cu2+/Zn2+ superoxide dismutase SOD1 P Inorganic ion transport and metabolism ;}	{GO:0046872; metal ion binding; molecular_function GO:0006801; superoxide metabolic process; biological_process GO:0055114; oxidation-reduction process; biological_process}	{AK363344.1; Hordeum vulgare subsp. vulgare mRNA for predicted protein, complete cds, clone: NIASHv2014K05}	{PF00080:Copper/zinc superoxide dismutase (SODC)}
i0_HQ_DE_c129/f6p0/962	{XP_003568834.1; PREDICTED: uncharacterized protein LOC100821708 [Brachypodium distachyon]}	{NA}	{sita:101757142; - - - - -}	{NA}	{NA}	{AK333604.1; Triticum aestivum cDNA, clone: WT006_O05, cultivar: Chinese Spring}	{NA}
i0_HQ_DE_c130/f6p0/859	{EMS65732.1; Histone H1 [Triticum urartu]}	{sp|P40267|H1_SOLPN; Histone H1 OS=Solanum pennellii PE=2 SV=1}	{sbi:SORBI_06g026070; K11275 H1_5 histone H1/5 - -}	{NA}	{NA}	{AK332555.1; Triticum aestivum cDNA, clone: WT004_E10, cultivar: Chinese Spring}	{NA}
i0_HQ_DE_c141/f4p0/885	{AAL75812.1; temperature stress-induced lipocalin [Triticum aestivum]}	{sp|Q9FGT8|TIL_ARATH; Temperature-induced lipocalin-1 OS=Arabidopsis thaliana GN=TIL PE=1 SV=1}	{sita:101785556; K03098 APOD apolipoprotein D and lipocalin family protein - -}	{At5g58070; KOG4824 Apolipoprotein D/Lipocalin M Cell wall/membrane/envelope biogenesis ;}	{NA}	{AY077702.1; Triticum aestivum temperature stress-induced lipocalin (Tatil) mRNA, complete cds}	{NA}
i0_HQ_DE_c159/f4p0/910	{EMT00621.1; Histone H1 [Aegilops tauschii]}	{sp|P40267|H1_SOLPN; Histone H1 OS=Solanum pennellii PE=2 SV=1}	{sbi:SORBI_06g026070; K11275 H1_5 histone H1/5 - -}	{NA}	{NA}	{AK332555.1; Triticum aestivum cDNA, clone: WT004_E10, cultivar: Chinese Spring}	{NA}
i0_HQ_DE_c160/f5p0/939	{XP_015648819.1; PREDICTED: probable E3 ubiquitin-protein ligase XERICO [Oryza sativa Japonica Group]}	{sp|Q9SI09|XERIC_ARATH; Probable E3 ubiquitin-protein ligase XERICO OS=Arabidopsis thaliana GN=XERICO PE=1 SV=1}	{sbi:SORBI_07g028710; K16285 XERICO RING/U-box domain-containing protein 2.3.2.27 -}	{At2g04240; KOG0800 FOG: Predicted E3 ubiquitin ligase O Posttranslational modification, protein turnover, chaperones ;}	{NA}	{FP100086.1; Phyllostachys edulis cDNA clone: bphylf026j03, full insert sequence}	{NA}
i0_HQ_DE_c161/f4p0/851	{BAJ98765.1; predicted protein, partial [Hordeum vulgare subsp. vulgare]}	{NA}	{dosa:Os02t0537000-01; - - - - -}	{NA}	{GO:0004857; enzyme inhibitor activity; molecular_function}	{AK424922.1; Brachypodium distachyon mRNA, clone: PL016C01-A-005_C07}	{PF04043:Plant invertase/pectin methylesterase inhibitor}
i0_HQ_DE_c178/f3p0/889	{XP_003580712.1; PREDICTED: protein TIFY 3B isoform X2 [Brachypodium distachyon]}	{sp|Q7XPM8|TIF3_ORYSJ; Protein TIFY 3 OS=Oryza sativa subsp. japonica GN=TIFY3 PE=1 SV=1}	{ats:F775_31179; K13464 JAZ jasmonate ZIM domain-containing protein - ko04075; Environmental Information Processing; Signal transduction; Plant hormone signal transduction}	{NA}	{NA}	{AK330808.1; Triticum aestivum cDNA, clone: SET5_F20, cultivar: Chinese Spring}	{NA}
i0_HQ_DE_c188/f3p0/817	{XP_003558274.1; PREDICTED: 17.4 kDa class I heat shock protein [Brachypodium distachyon]}	{sp|P31673|HS174_ORYSJ; 17.4 kDa class I heat shock protein OS=Oryza sativa subsp. japonica GN=HSP17.4 PE=2 SV=2}	{bdi:100842589; K13993 HSP20 HSP20 family protein - ko04141; Genetic Information Processing; Folding, sorting and degradation; Protein processing in endoplasmic reticulum}	{At3g46230; KOG0710 Molecular chaperone (small heat-shock protein Hsp26/Hsp42) O Posttranslational modification, protein turnover, chaperones ;}	{NA}	{XM_003558226.3; PREDICTED: Brachypodium distachyon 17.4 kDa class I heat shock protein (LOC100842589), mRNA}	{NA}
i0_HQ_DE_c189/f3p0/934	{NA}	{NA}	{NA}	{NA}	{NA}	{AK331155.1; Triticum aestivum cDNA, clone: SET6_I01, cultivar: Chinese Spring}	{NA}
i0_HQ_DE_c203/f4p0/571	#N/A	#N/A	#N/A	#N/A	#N/A	#N/A	#N/A
i0_HQ_DE_c207/f4p0/661	{EMS55121.1; Glycine cleavage system H protein, mitochondrial [Triticum urartu]}	{sp|A2Z9B8|GCSH_ORYSI; Glycine cleavage system H protein, mitochondrial OS=Oryza sativa subsp. indica GN=GDCSH PE=2 SV=1}	{ats:F775_29772; K02437 gcvH, GCSH glycine cleavage system H protein - ko00630; Metabolism; Carbohydrate metabolism; Glyoxylate and dicarboxylate metabolism | ko00260; Metabolism; Amino acid metabolism; Glycine, serine and threonine metabolism}	{At1g32470; KOG3373 Glycine cleavage system H protein (lipoate-binding) E Amino acid transport and metabolism ;}	{NA}	{AK356847.1; Hordeum vulgare subsp. vulgare mRNA for predicted protein, complete cds, clone: NIASHv1040P23}	{NA}
i0_HQ_DE_c212/f4p0/876	{ABY52935.1; heat shock protein Hsp20 [Oryza sativa Japonica Group]}	{sp|Q84Q77|HS17A_ORYSJ; 17.9 kDa class I heat shock protein OS=Oryza sativa subsp. japonica GN=HSP17.9A PE=2 SV=1}	{osa:4332357; K13993 HSP20 HSP20 family protein - ko04141; Genetic Information Processing; Folding, sorting and degradation; Protein processing in endoplasmic reticulum}	{At3g46230; KOG0710 Molecular chaperone (small heat-shock protein Hsp26/Hsp42) O Posttranslational modification, protein turnover, chaperones ;}	{NA}	{XM_003558228.3; PREDICTED: Brachypodium distachyon 17.9 kDa class I heat shock protein (LOC100843199), mRNA}	{NA}
i0_HQ_DE_c225/f3p0/863	{EMT06932.1; Eukaryotic translation initiation factor 5A [Aegilops tauschii]}	{sp|Q9AXQ6|IF5A1_SOLLC; Eukaryotic translation initiation factor 5A-1 OS=Solanum lycopersicum PE=2 SV=1}	{bdi:100822202; K03263 EIF5A translation initiation factor 5A - -}	{At1g13950; KOG3271 Translation initiation factor 5A (eIF-5A) J Translation, ribosomal structure and biogenesis ;}	{GO:0045901; positive regulation of translational elongation; biological_process GO:0003746; translation elongation factor activity; molecular_function GO:0043022; ribosome binding; molecular_function GO:0045905; positive regulation of translational termination; biological_process GO:0006452; translational frameshifting; biological_process GO:0003723; RNA binding; molecular_function}	{AK333220.1; Triticum aestivum cDNA, clone: WT005_P02, cultivar: Chinese Spring}	{PF01287:Eukaryotic elongation factor 5A hypusine, DNA-binding OB fold}
i0_HQ_DE_c233/f3p0/787	{EMT19544.1; hypothetical protein F775_32526 [Aegilops tauschii]}	{NA}	{bdi:100829450; - - - - -}	{NA}	{NA}	{AK252238.1; Hordeum vulgare subsp. vulgare cDNA clone: FLbaf144n20, mRNA sequence}	{NA}
i0_HQ_DE_c246/f3p0/777	{CDM84178.1; unnamed protein product [Triticum aestivum]}	{sp|Q5ZBY9|PSBW_ORYSJ; Photosystem II reaction center W protein, chloroplastic OS=Oryza sativa subsp. japonica GN=PSBW PE=2 SV=1}	{obr:102716545; K02721 psbW photosystem II PsbW protein - ko00195; Metabolism; Energy metabolism; Photosynthesis}	{NA}	{NA}	{AK331592.1; Triticum aestivum cDNA, clone: SET1_J21, cultivar: Chinese Spring}	{NA}
i0_HQ_DE_c250/f3p0/808	{AEO11777.1; pathogen-related protein 10-3 [Lolium perenne]}	{sp|O50001|PRU1_PRUAR; Major allergen Pru ar 1 OS=Prunus armeniaca PE=1 SV=1}	{bdi:100842988; - - - - -}	{NA}	{GO:0009607; response to biotic stimulus; biological_process GO:0006952; defense response; biological_process}	{HQ229934.1; Lolium perenne pathogenesis-related protein 10-8 (PR10-8) pseudogene mRNA, complete sequence}	{PF00407:Pathogenesis-related protein Bet v I family}
i0_HQ_DE_c251/f3p0/570	{BAJ92278.1; predicted protein [Hordeum vulgare subsp. vulgare]}	{sp|P34893|CH10_ARATH; 10 kDa chaperonin, mitochondrial OS=Arabidopsis thaliana GN=CPN10 PE=1 SV=1}	{bdi:100843942; K04078 groES, HSPE1 chaperonin GroES - -}	{At1g14980; KOG1641 Mitochondrial chaperonin O Posttranslational modification, protein turnover, chaperones ;}	{GO:0005737; cytoplasm; cellular_component GO:0006457; protein folding; biological_process}	{AK361071.1; Hordeum vulgare subsp. vulgare mRNA for predicted protein, complete cds, clone: NIASHv1131K14}	{PF00166:Chaperonin 10 Kd subunit}
i0_HQ_DE_c267/f3p0/792	{CDM81632.1; unnamed protein product [Triticum aestivum]}	{sp|P24631|HSP21_MAIZE; 17.5 kDa class II heat shock protein OS=Zea mays PE=2 SV=1}	{dosa:Os01t0184100-01; K13993 HSP20 HSP20 family protein - ko04141; Genetic Information Processing; Folding, sorting and degradation; Protein processing in endoplasmic reticulum}	{At5g12020; KOG0710 Molecular chaperone (small heat-shock protein Hsp26/Hsp42) O Posttranslational modification, protein turnover, chaperones ;}	{NA}	{DQ172835.1; Dactylis glomerata Hsp17.2 mRNA, complete cds}	{NA}
i0_HQ_DE_c300/f3p0/804	{XP_003559981.2; PREDICTED: protein EGG APPARATUS-1 [Brachypodium distachyon]}	{NA}	{bdi:100821762; - - - - -}	{NA}	{NA}	{XM_003559933.3; PREDICTED: Brachypodium distachyon protein EGG APPARATUS-1 (LOC100821762), mRNA}	{NA}
i0_HQ_DE_c304/f2p0/703	{BAJ96826.1; predicted protein [Hordeum vulgare subsp. vulgare]}	{NA}	{obr:102704971; - - - - -}	{NA}	{NA}	{AK332247.1; Triticum aestivum cDNA, clone: SET1_M10, cultivar: Chinese Spring}	{NA}
i0_HQ_DE_c320/f3p0/849	{KQK98408.1; hypothetical protein SETIT_010900mg [Setaria italica]}	{sp|Q06652|GPX4_CITSI; Probable phospholipid hydroperoxide glutathione peroxidase OS=Citrus sinensis GN=CSA PE=1 SV=1}	{sbi:SORBI_06g024920; K00432 gpx glutathione peroxidase 1.11.1.9 ko00590; Metabolism; Lipid metabolism; Arachidonic acid metabolism | ko00480; Metabolism; Metabolism of other amino acids; Glutathione metabolism | ko04918; Organismal Systems; Endocrine system; Thyroid hormone synthesis}	{At4g11600; KOG1651 Glutathione peroxidase O Posttranslational modification, protein turnover, chaperones ;}	{GO:0004602; glutathione peroxidase activity; molecular_function GO:0055114; oxidation-reduction process; biological_process GO:0006979; response to oxidative stress; biological_process GO:0016491; oxidoreductase activity; molecular_function GO:0016209; NA}	{FP099813.1; Phyllostachys edulis cDNA clone: bphyst039b12, full insert sequence}	{PF00578:AhpC/TSA family PF00255:Glutathione peroxidase PF08534:Redoxin}
i0_HQ_DE_c323/f3p0/797	{BAK06674.1; predicted protein [Hordeum vulgare subsp. vulgare]}	{sp|P31673|HS174_ORYSJ; 17.4 kDa class I heat shock protein OS=Oryza sativa subsp. japonica GN=HSP17.4 PE=2 SV=2}	{zma:103634220; K13993 HSP20 HSP20 family protein - ko04141; Genetic Information Processing; Folding, sorting and degradation; Protein processing in endoplasmic reticulum}	{At3g46230; KOG0710 Molecular chaperone (small heat-shock protein Hsp26/Hsp42) O Posttranslational modification, protein turnover, chaperones ;}	{NA}	{AK250749.1; Hordeum vulgare subsp. vulgare cDNA clone: FLbaf94b13, mRNA sequence}	{NA}
i0_HQ_DE_c328/f2p0/899	{EMT24840.1; Dehydrin DHN3 [Aegilops tauschii]}	{NA}	{ats:F775_22096; - - - - -}	{NA}	{GO:0009415; response to water; biological_process GO:0006950; response to stress; biological_process}	{AK372071.1; Hordeum vulgare subsp. vulgare mRNA for predicted protein, partial cds, clone: NIASHv2146B09}	{PF00257:Dehydrin}
i0_HQ_DE_c356/f2p0/897	{EMT01873.1; Photosystem I reaction center subunit XI, chloroplastic [Aegilops tauschii]}	{sp|P23993|PSAL_HORVU; Photosystem I reaction center subunit XI, chloroplastic OS=Hordeum vulgare GN=PSAL PE=1 SV=1}	{sita:101786300; K02699 psaL photosystem I subunit XI - ko00195; Metabolism; Energy metabolism; Photosynthesis}	{NA}	{NA}	{AK359226.1; Hordeum vulgare subsp. vulgare mRNA for predicted protein, complete cds, clone: NIASHv1092F03}	{NA}
i0_HQ_DE_c358/f2p0/680	#N/A	#N/A	#N/A	#N/A	#N/A	#N/A	#N/A
i0_HQ_DE_c361/f2p0/831	{BAJ94560.1; predicted protein [Hordeum vulgare subsp. vulgare]}	{sp|Q9M015|Y5161_ARATH; Uncharacterized protein At5g01610 OS=Arabidopsis thaliana GN=At5g01610 PE=1 SV=1}	{bdi:100822475; - - - - -}	{NA}	{NA}	{XM_003558080.3; PREDICTED: Brachypodium distachyon uncharacterized protein At5g01610-like (LOC100822475), mRNA}	{NA}
i0_HQ_DE_c364/f2p0/956	{ABR13019.1; cold acclimation protein COR413-like [Lolium temulentum]}	{sp|Q9XIM7|CRPM1_ARATH; Cold-regulated 413 plasma membrane protein 1 OS=Arabidopsis thaliana GN=COR413PM1 PE=2 SV=1}	{bdi:100844112; - - - - -}	{NA}	{GO:0016021; integral to membrane; cellular_component}	{EF459691.1; Lolium temulentum cold acclimation protein COR413-like mRNA, complete cds}	{PF05562:Cold acclimation protein WCOR413}
i0_HQ_DE_c384/f2p0/635	{NA}	{NA}	{NA}	{NA}	{NA}	{AK372048.1; Hordeum vulgare subsp. vulgare mRNA for predicted protein, complete cds, clone: NIASHv2145J11}	{NA}
i0_HQ_DE_c404/f2p0/793	{BAE91897.1; glycine-rich RNA-binding protein [Lolium perenne]}	{sp|Q03878|GRP1_DAUCA; Glycine-rich RNA-binding protein OS=Daucus carota PE=2 SV=1}	{pda:103704248; - - - - -}	{At2g21660; KOG0118 FOG: RRM domain R General function prediction only ;}	{GO:0003676; nucleic acid binding; molecular_function}	{AK433463.1; Brachypodium distachyon mRNA, clone: PL016C01-A-059_N14}	{PF16367:RNA recognition motif PF00076:RNA recognition motif. (a.k.a. RRM, RBD, or RNP domain)}
i0_HQ_DE_c409/f2p0/1005	{KQL28623.1; hypothetical protein SETIT_017023mg [Setaria italica]}	{sp|P69309|UBIQP_AVEFA; Polyubiquitin OS=Avena fatua PE=2 SV=2}	{crb:CARUB_v10001095mg; K08770 UBC ubiquitin C - ko03320; Organismal Systems; Endocrine system; PPAR signaling pathway}	{At5g20620; KOG0001 Ubiquitin and ubiquitin-like proteins OR Posttranslational modification, protein turnover, chaperones ; General function prediction only ;}	{GO:0006364; rRNA processing; biological_process GO:0005515; protein binding; molecular_function GO:0008168; methyltransferase activity; molecular_function}	{AK360597.1; Hordeum vulgare subsp. vulgare mRNA for predicted protein, complete cds, clone: NIASHv1121L12}	{PF04452:RNA methyltransferase PF00240:Ubiquitin family PF14560:Ubiquitin-like domain}
i0_HQ_DE_c413/f2p0/656	{ACV91870.1; LEA [Hordeum vulgare subsp. vulgare]}	{NA}	{bdi:100833759; - - - - -}	{NA}	{GO:0009790; embryo development; biological_process}	{AK368161.1; Hordeum vulgare subsp. vulgare mRNA for predicted protein, complete cds, clone: NIASHv2069F18}	{PF03760:Late embryogenesis abundant (LEA) group 1 }
i0_HQ_DE_c4132/f4p0/456	{EMS62968.1; hypothetical protein TRIUR3_17864 [Triticum urartu]}	{NA}	{NA}	{NA}	{NA}	{NA}	{NA}
i0_HQ_DE_c416/f2p0/977	{BAJ93050.1; predicted protein [Hordeum vulgare subsp. vulgare]}	{sp|Q9LU21|PNSB3_ARATH; Photosynthetic NDH subunit of subcomplex B 3, chloroplastic OS=Arabidopsis thaliana GN=PNSB3 PE=2 SV=1}	{bdi:100845974; - - - - -}	{NA}	{GO:0009055; NA GO:0051536; iron-sulfur cluster binding; molecular_function}	{AK336188.1; Triticum aestivum cDNA, clone: SET3_H02, cultivar: Chinese Spring}	{PF00111:2Fe-2S iron-sulfur cluster binding domain}
i0_HQ_DE_c424/f2p0/835	{XP_003568823.1; PREDICTED: uncharacterized protein LOC100844466 [Brachypodium distachyon]}	{NA}	{bdi:100844174; - - - - -}	{NA}	{NA}	{HQ835250.1; Triticum aestivum hypothetical protein mRNA, complete cds}	{NA}
i0_HQ_DE_c439/f2p0/974	{XP_002461415.1; hypothetical protein SORBIDRAFT_02g002270 [Sorghum bicolor]}	{sp|P32024|JI23_HORVU; 23 kDa jasmonate-induced protein OS=Hordeum vulgare PE=2 SV=1}	{ats:F775_21168; - - - - -}	{NA}	{NA}	{AK252938.1; Hordeum vulgare subsp. vulgare cDNA clone: FLbaf175e13, mRNA sequence}	{NA}
i0_HQ_DE_c444/f2p0/958	{CAH17998.1; RAB1-like [Poa pratensis]}	{sp|Q05737|YPTM2_MAIZE; GTP-binding protein YPTM2 OS=Zea mays GN=YPTM2 PE=2 SV=1}	{bdi:100842421; K07874 RAB1A Ras-related protein Rab-1A - ko05134; Human Diseases; Infectious diseases: Bacterial; Legionellosis}	{At1g02130; KOG0084 GTPase Rab1/YPT1, small G protein superfamily, and related GTP-binding proteins TU Signal transduction mechanisms ; Intracellular trafficking, secretion, and vesicular transport ;}	{GO:0007264; small GTPase mediated signal transduction; biological_process GO:0016887; ATPase activity; molecular_function GO:0005524; ATP binding; molecular_function GO:0003924; GTPase activity; molecular_function GO:0005525; GTP binding; molecular_function GO:0006576; cellular biogenic amine metabolic process; biological_process}	{AJ810707.1; Poa pratensis mRNA for RAB1-like (rab1-1 gene)}	{PF00071:Ras family PF03193:Protein of unknown function, DUF258 PF07728:AAA domain (dynein-related subfamily) PF04670:Gtr1/RagA G protein conserved region PF01926:50S ribosome-binding GTPase PF00004:ATPase family associated with various cellular activities (AAA) PF08477:Ras of Complex, Roc, domain of DAPkinase PF00025:ADP-ribosylation factor family PF10662:Ethanolamine utilisation - propanediol u…
i0_HQ_DE_c455/f2p0/991	{XP_003569698.1; PREDICTED: NADH-quinone oxidoreductase subunit B 1-like [Brachypodium distachyon]}	{sp|P42027|NDUS7_BRAOL; NADH dehydrogenase [ubiquinone] iron-sulfur protein 7, mitochondrial OS=Brassica oleracea PE=2 SV=1}	{dosa:Os01t0720300-00; K03940 NDUFS7 NADH dehydrogenase (ubiquinone) Fe-S protein 7 [EC:1.6.5.3 1.6.99.3] 1.6.5.3,1.6.99.3 ko00190; Metabolism; Energy metabolism; Oxidative phosphorylation | ko05010; Human Diseases; Neurodegenerative diseases; Alzheimer's disease | ko05012; Human Diseases; Neurodegenerative diseases; Parkinson's disease | ko05016; Human Diseases; Neurodegenerative diseases; Hunti…	{At5g11770; KOG1687 NADH-ubiquinone oxidoreductase, NUFS7/PSST/20 kDa subunit C Energy production and conversion ;}	{GO:0051536; iron-sulfur cluster binding; molecular_function GO:0055114; oxidation-reduction process; biological_process}	{AK330948.1; Triticum aestivum cDNA, clone: SET5_L07, cultivar: Chinese Spring}	{PF01058:NADH ubiquinone oxidoreductase, 20 Kd subunit}
i0_HQ_DE_c4609/f23p0/626	{XP_010234446.1; PREDICTED: photosystem II 10 kDa polypeptide, chloroplastic [Brachypodium distachyon]}	{sp|P10690|PSBR_SPIOL; Photosystem II 10 kDa polypeptide, chloroplastic OS=Spinacia oleracea GN=PSBR PE=2 SV=1}	{vra:106761826; K03541 psbR photosystem II 10kDa protein - ko00195; Metabolism; Energy metabolism; Photosynthesis}	{NA}	{GO:0042651; thylakoid membrane; cellular_component GO:0009523; photosystem II; cellular_component GO:0009654; oxygen evolving complex; cellular_component GO:0015979; photosynthesis; biological_process}	{AK356018.1; Hordeum vulgare subsp. vulgare mRNA for predicted protein, complete cds, clone: NIASHv1028O19}	{PF04725:Photosystem II 10 kDa polypeptide PsbR}
i0_HQ_DE_c4642/f4p0/899	{XP_003570046.1; PREDICTED: probable phospholipid hydroperoxide glutathione peroxidase [Brachypodium distachyon]}	{sp|O48646|GPX6_ARATH; Probable phospholipid hydroperoxide glutathione peroxidase 6, mitochondrial OS=Arabidopsis thaliana GN=GPX6 PE=2 SV=2}	{sita:101764634; K00432 gpx glutathione peroxidase 1.11.1.9 ko00590; Metabolism; Lipid metabolism; Arachidonic acid metabolism | ko00480; Metabolism; Metabolism of other amino acids; Glutathione metabolism | ko04918; Organismal Systems; Endocrine system; Thyroid hormone synthesis}	{At4g11600; KOG1651 Glutathione peroxidase O Posttranslational modification, protein turnover, chaperones ;}	{GO:0004602; glutathione peroxidase activity; molecular_function GO:0055114; oxidation-reduction process; biological_process GO:0006979; response to oxidative stress; biological_process GO:0016491; oxidoreductase activity; molecular_function GO:0016209; NA}	{XM_003569998.3; PREDICTED: Brachypodium distachyon probable phospholipid hydroperoxide glutathione peroxidase (LOC100829599), mRNA}	{PF00255:Glutathione peroxidase PF08534:Redoxin PF00578:AhpC/TSA family}
i0_HQ_DE_c4651/f3p0/546	{NA}	{NA}	{NA}	{NA}	{NA}	{AK334058.1; Triticum aestivum cDNA, clone: SET2_D17, cultivar: Chinese Spring}	{NA}
i0_HQ_DE_c4654/f3p11/793	{XP_003563195.1; PREDICTED: photosystem I reaction center subunit IV, chloroplastic [Brachypodium distachyon]}	{sp|P13194|PSAE_HORVU; Photosystem I reaction center subunit IV, chloroplastic OS=Hordeum vulgare GN=PSAE PE=1 SV=2}	{bdi:100824270; K02693 psaE photosystem I subunit IV - ko00195; Metabolism; Energy metabolism; Photosynthesis}	{NA}	{GO:0015979; photosynthesis; biological_process GO:0009538; photosystem I reaction center; cellular_component GO:0009522; photosystem I; cellular_component}	{XM_003563147.3; PREDICTED: Brachypodium distachyon photosystem I reaction center subunit IV, chloroplastic (LOC100824270), mRNA}	{PF02427:Photosystem I reaction centre subunit IV / PsaE}
i0_HQ_DE_c4733/f2p0/954	{XP_003570601.1; PREDICTED: 24.1 kDa heat shock protein, mitochondrial isoform X2 [Brachypodium distachyon]}	{sp|Q6Z7V2|HS24M_ORYSJ; 24.1 kDa heat shock protein, mitochondrial OS=Oryza sativa subsp. japonica GN=HSP24.1 PE=2 SV=1}	{dosa:Os02t0758000-01; K13993 HSP20 HSP20 family protein - ko04141; Genetic Information Processing; Folding, sorting and degradation; Protein processing in endoplasmic reticulum}	{At5g51440; KOG0710 Molecular chaperone (small heat-shock protein Hsp26/Hsp42) O Posttranslational modification, protein turnover, chaperones ;}	{NA}	{XM_003570553.3; PREDICTED: Brachypodium distachyon 24.1 kDa heat shock protein, mitochondrial (LOC100843879), transcript variant X2, mRNA}	{NA}
i0_HQ_DE_c492/f2p0/832	{NA}	{NA}	{NA}	{NA}	{NA}	{NA}	{NA}
i0_HQ_DE_c525/f2p0/960	{XP_003558790.1; PREDICTED: uncharacterized protein LOC100846853 [Brachypodium distachyon]}	{NA}	{bdi:100846853; - - - - -}	{NA}	{NA}	{AK424383.1; Brachypodium distachyon mRNA, clone: PL016C01-A-001_K19}	{NA}
i0_HQ_DE_c53/f5p0/892	{XP_003570601.1; PREDICTED: 24.1 kDa heat shock protein, mitochondrial isoform X2 [Brachypodium distachyon]}	{sp|Q6Z7V2|HS24M_ORYSJ; 24.1 kDa heat shock protein, mitochondrial OS=Oryza sativa subsp. japonica GN=HSP24.1 PE=2 SV=1}	{dosa:Os02t0758000-01; K13993 HSP20 HSP20 family protein - ko04141; Genetic Information Processing; Folding, sorting and degradation; Protein processing in endoplasmic reticulum}	{At5g51440; KOG0710 Molecular chaperone (small heat-shock protein Hsp26/Hsp42) O Posttranslational modification, protein turnover, chaperones ;}	{NA}	{XM_003570553.3; PREDICTED: Brachypodium distachyon 24.1 kDa heat shock protein, mitochondrial (LOC100843879), transcript variant X2, mRNA}	{NA}
i0_HQ_DE_c536/f2p0/550	{EMT09912.1; Cysteine proteinase inhibitor [Aegilops tauschii]}	{sp|Q9LEI7|CYT1_HORVU; Cysteine proteinase inhibitor OS=Hordeum vulgare GN=ICY PE=1 SV=1}	{sita:101769711; - - - - -}	{NA}	{GO:0004869; cysteine-type endopeptidase inhibitor activity; molecular_function}	{AK368309.1; Hordeum vulgare subsp. vulgare mRNA for predicted protein, complete cds, clone: NIASHv2071N13}	{PF16845:Aspartic acid proteinase inhibitor PF00031:Cystatin domain}
i0_HQ_DE_c547/f2p0/963	{CDM83634.1; unnamed protein product [Triticum aestivum]}	{sp|Q9FJH0|RAA1F_ARATH; Ras-related protein RABA1f OS=Arabidopsis thaliana GN=RABA1F PE=2 SV=1}	{osa:4326321; K07976 RAB Rab family, other - -}	{At5g60860; KOG0087 GTPase Rab11/YPT3, small G protein superfamily U Intracellular trafficking, secretion, and vesicular transport ;}	{GO:0007264; small GTPase mediated signal transduction; biological_process GO:0005524; ATP binding; molecular_function GO:0016887; ATPase activity; molecular_function GO:0098519; NA GO:0006576; cellular biogenic amine metabolic process; biological_process GO:0005525; GTP binding; molecular_function GO:0003924; GTPase activity; molecular_function}	{AK250952.1; Hordeum vulgare subsp. vulgare cDNA clone: FLbaf98g06, mRNA sequence}	{PF00005:ABC transporter PF01926:50S ribosome-binding GTPase PF10662:Ethanolamine utilisation - propanediol utilisation PF08477:Ras of Complex, Roc, domain of DAPkinase PF00025:ADP-ribosylation factor family PF03193:Protein of unknown function, DUF258 PF00071:Ras family PF13304:AAA domain, putative AbiEii toxin, Type IV TA system PF03266:NTPase PF07728:AAA domain (dynein-related subfamily) PF0467…
i0_HQ_DE_c551/f2p0/947	#N/A	#N/A	#N/A	#N/A	#N/A	#N/A	#N/A
i0_HQ_DE_c562/f2p0/912	{XP_003557898.1; PREDICTED: protein EARLY RESPONSIVE TO DEHYDRATION 15 [Brachypodium distachyon]}	{sp|Q39096|ERD15_ARATH; Protein EARLY RESPONSIVE TO DEHYDRATION 15 OS=Arabidopsis thaliana GN=ERD15 PE=1 SV=1}	{bdi:100830455; - - - - -}	{NA}	{NA}	{XM_010230317.2; PREDICTED: Brachypodium distachyon protein EARLY RESPONSIVE TO DEHYDRATION 15 (LOC100830455), transcript variant X2, mRNA}	{NA}
i0_HQ_DE_c593/f2p0/952	{XP_003558937.1; PREDICTED: uncharacterized protein LOC100839950 [Brachypodium distachyon]}	{sp|Q9XIM0|MEE14_ARATH; CCG-binding protein 1 OS=Arabidopsis thaliana GN=MEE14 PE=1 SV=1}	{bdi:100839950; - - - - -}	{NA}	{NA}	{AK331773.1; Triticum aestivum cDNA, clone: WT002_F04, cultivar: Chinese Spring}	{NA}
i0_HQ_DE_c614/f2p0/921	{BAJ90750.1; predicted protein [Hordeum vulgare subsp. vulgare]}	{sp|Q07300|ATPD_SORBI; ATP synthase delta chain, chloroplastic OS=Sorghum bicolor GN=ATPD PE=2 SV=1}	{sita:101774771; K02113 ATPF1D, atpH F-type H+-transporting ATPase subunit delta - ko00190; Metabolism; Energy metabolism; Oxidative phosphorylation | ko00195; Metabolism; Energy metabolism; Photosynthesis}	{At4g09650; KOG1662 Mitochondrial F1F0-ATP synthase, subunit OSCP/ATP5 C Energy production and conversion ;}	{NA}	{AK332967.1; Triticum aestivum cDNA, clone: WT005_F03, cultivar: Chinese Spring}	{NA}
i0_HQ_DE_c65/f9p0/761	{EMS61201.1; Abscisic stress-ripening protein 2 [Triticum urartu]}	{sp|P37220|ASR3_SOLLC; Abscisic stress-ripening protein 3 OS=Solanum lycopersicum GN=ASR3 PE=4 SV=2}	{egu:105038353; - - - - -}	{NA}	{NA}	{AK252452.1; Hordeum vulgare subsp. vulgare cDNA clone: FLbaf155j01, mRNA sequence}	{NA}
i0_HQ_DE_c70/f9p0/887	{BAJ88246.1; predicted protein [Hordeum vulgare subsp. vulgare]}	{sp|Q7X9A6|UCRIA_WHEAT; Cytochrome b6-f complex iron-sulfur subunit, chloroplastic OS=Triticum aestivum GN=petC PE=2 SV=1}	{bdi:100821378; K02636 petC cytochrome b6-f complex iron-sulfur subunit 1.10.9.1 ko00195; Metabolism; Energy metabolism; Photosynthesis}	{At4g03280; KOG1671 Ubiquinol cytochrome c reductase, subunit RIP1 C Energy production and conversion ;}	{GO:0009496; plastoquinol-plastocyanin reductase activity; molecular_function GO:0055114; oxidation-reduction process; biological_process GO:0051537; 2 iron, 2 sulfur cluster binding; molecular_function GO:0016491; oxidoreductase activity; molecular_function GO:0042651; thylakoid membrane; cellular_component}	{AK361408.1; Hordeum vulgare subsp. vulgare mRNA for predicted protein, complete cds, clone: NIASHv1139P24}	{PF00355:Rieske [2Fe-2S] domain PF08802:Cytochrome B6-F complex Fe-S subunit }
i0_HQ_DE_c76/f8p0/924	{AAM11916.1; unknown cold induced protein [Deschampsia antarctica]}	{NA}	{dosa:Os01t0739500-01; - - - - -}	{At5g56550; KOG4210 Nuclear localization sequence binding protein K Transcription ;}	{NA}	{AY090535.1; Deschampsia antarctica unknown cold induced protein mRNA, complete cds; nuclear gene for plastid product}	{NA}
i0_HQ_DE_c95/f6p0/916	{AEJ88293.1; drought acclimation dehydrin WZY2, partial [Agropyron cristatum]}	{sp|P12948|DHN3_HORVU; Dehydrin DHN3 OS=Hordeum vulgare GN=DHN3 PE=2 SV=1}	{ats:F775_22096; - - - - -}	{NA}	{GO:0006950; response to stress; biological_process GO:0009415; response to water; biological_process}	{AK372071.1; Hordeum vulgare subsp. vulgare mRNA for predicted protein, partial cds, clone: NIASHv2146B09}	{PF00257:Dehydrin}
i0_LQ_CK_c1014/f2p0/646	#N/A	#N/A	#N/A	#N/A	#N/A	#N/A	#N/A
i0_LQ_CK_c1043/f2p9/845	{XP_014753298.1; PREDICTED: zinc finger A20 and AN1 domain-containing stress-associated protein 9 isoform X1 [Brachypodium distachyon]}	{sp|Q7Y1W9|SAP9_ORYSJ; Zinc finger A20 and AN1 domain-containing stress-associated protein 9 OS=Oryza sativa subsp. japonica GN=SAP9 PE=2 SV=1}	{bdi:100824013; - - - - -}	{At2g36320; KOG3173 Predicted Zn-finger protein R General function prediction only ;}	{GO:0008270; zinc ion binding; molecular_function GO:0003677; DNA binding; molecular_function}	{XM_003557484.3; PREDICTED: Brachypodium distachyon zinc finger A20 and AN1 domain-containing stress-associated protein 9 (LOC100824013), transcript variant X2, mRNA}	{PF01754:A20-like zinc finger PF01428:AN1-like Zinc finger}
i0_LQ_CK_c1053/f2p0/767	{XP_003559981.2; PREDICTED: protein EGG APPARATUS-1 [Brachypodium distachyon]}	{NA}	{bdi:100821762; - - - - -}	{NA}	{NA}	{XM_003559933.3; PREDICTED: Brachypodium distachyon protein EGG APPARATUS-1 (LOC100821762), mRNA}	{NA}
i0_LQ_CK_c1062/f2p0/448	{BAK03678.1; predicted protein [Hordeum vulgare subsp. vulgare]}	{NA}	{nnu:104594223; - - - - -}	{At1g27330; KOG3491 Predicted membrane protein S Function unknown ;}	{GO:0005783; endoplasmic reticulum; cellular_component}	{AK372480.1; Hordeum vulgare subsp. vulgare mRNA for predicted protein, complete cds, clone: NIASHv3003C14}	{PF06624:Ribosome associated membrane protein RAMP4}
i0_LQ_CK_c1082/f2p0/658	{BAJ85504.1; predicted protein [Hordeum vulgare subsp. vulgare]}	{sp|Q9M7N6|MAF1_SOLLC; MFP1 attachment factor 1 OS=Solanum lycopersicum GN=MAF1 PE=1 SV=1}	{bdi:100844614; - - - - -}	{NA}	{NA}	{AK332790.1; Triticum aestivum cDNA, clone: WT004_O04, cultivar: Chinese Spring}	{NA}
i0_LQ_CK_c1100/f1p0/474	{XP_003565176.1; PREDICTED: uncharacterized protein LOC100839898 [Brachypodium distachyon]}	{NA}	{bdi:100845490; - - - - -}	{NA}	{NA}	{XM_003565128.3; PREDICTED: Brachypodium distachyon uncharacterized LOC100839898 (LOC100839898), mRNA}	{NA}
i0_LQ_CK_c1117/f2p0/839	{NA}	{NA}	{NA}	{NA}	{NA}	{NA}	{NA}
i0_LQ_CK_c1119/f2p0/480	#N/A	#N/A	#N/A	#N/A	#N/A	#N/A	#N/A
i0_LQ_CK_c1129/f2p0/584	#N/A	#N/A	#N/A	#N/A	#N/A	#N/A	#N/A
i0_LQ_CK_c1144/f1p0/740	{XP_003567891.1; PREDICTED: 60S ribosomal protein L18a [Brachypodium distachyon]}	{sp|Q943F3|RL18A_ORYSJ; 60S ribosomal protein L18a OS=Oryza sativa subsp. japonica GN=RPL18A PE=1 SV=1}	{ats:F775_31595; K02882 RP-L18Ae, RPL18A large subunit ribosomal protein L18Ae - ko03010; Genetic Information Processing; Translation; Ribosome}	{At2g34480; KOG0829 60S ribosomal protein L18A J Translation, ribosomal structure and biogenesis ;}	{GO:0006412; translation; biological_process GO:0005840; ribosome; cellular_component GO:0003735; structural constituent of ribosome; molecular_function}	{AK354724.1; Hordeum vulgare subsp. vulgare mRNA for predicted protein, complete cds, clone: NIASHv1010H19}	{PF01775:Ribosomal proteins 50S-L18Ae/60S-L20/60S-L18A}
i0_LQ_CK_c1145/f1p0/709	#N/A	#N/A	#N/A	#N/A	#N/A	#N/A	#N/A
i0_LQ_CK_c1146/f1p0/973	{AFP87304.1; chloroplast allene oxide cyclase [Leymus mollis]}	{sp|A2XID3|AOC_ORYSI; Allene oxide cyclase, chloroplastic OS=Oryza sativa subsp. indica GN=AOC PE=2 SV=1}	{bdi:100829167; K10525 AOC allene oxide cyclase 5.3.99.6 ko00592; Metabolism; Lipid metabolism; alpha-Linolenic acid metabolism}	{NA}	{GO:0009507; chloroplast; cellular_component GO:0016853; isomerase activity; molecular_function}	{KF573524.1; Triticum aestivum cultivar SR3 allene oxide cyclase 1 (AOC1) mRNA, complete cds}	{PF06351:Allene oxide cyclase}
i0_LQ_CK_c1167/f1p0/804	{BAJ96595.1; predicted protein [Hordeum vulgare subsp. vulgare]}	{NA}	{bdi:104581804; - - - - -}	{At3g12340; KOG0552 FKBP-type peptidyl-prolyl cis-trans isomerase O Posttranslational modification, protein turnover, chaperones ;}	{NA}	{AK365392.1; Hordeum vulgare subsp. vulgare mRNA for predicted protein, complete cds, clone: NIASHv2033O10}	{NA}
i0_LQ_CK_c1184/f1p4/921	{EMS51705.1; Universal stress protein A-like protein [Triticum urartu]}	{sp|Q8LGG8|USPAL_ARATH; Universal stress protein A-like protein OS=Arabidopsis thaliana GN=At3g01520 PE=1 SV=2}	{bdi:100835609; - - - - -}	{NA}	{NA}	{AK358575.1; Hordeum vulgare subsp. vulgare mRNA for predicted protein, complete cds, clone: NIASHv1079C13}	{NA}
i0_LQ_CK_c1194/f1p0/608	#N/A	#N/A	#N/A	#N/A	#N/A	#N/A	#N/A
i0_LQ_CK_c1196/f1p0/665	#N/A	#N/A	#N/A	#N/A	#N/A	#N/A	#N/A
i0_LQ_CK_c1209/f1p0/500	{NA}	{NA}	{NA}	{NA}	{NA}	{NA}	{NA}
i0_LQ_CK_c1210/f1p0/755	{CAA69172.1; 17 kDa class I small heat shock protein [Hordeum vulgare subsp. vulgare]}	{sp|P12810|HS16A_WHEAT; 16.9 kDa class I heat shock protein 1 OS=Triticum aestivum GN=hsp16.9A PE=2 SV=1}	{ats:F775_32309; K13993 HSP20 HSP20 family protein - ko04141; Genetic Information Processing; Folding, sorting and degradation; Protein processing in endoplasmic reticulum}	{At5g59720; KOG0710 Molecular chaperone (small heat-shock protein Hsp26/Hsp42) O Posttranslational modification, protein turnover, chaperones ;}	{NA}	{AK331771.1; Triticum aestivum cDNA, clone: WT002_F02, cultivar: Chinese Spring}	{NA}
i0_LQ_CK_c1211/f1p0/943	{EMT22780.1; hypothetical protein F775_28925 [Aegilops tauschii]}	{NA}	{bdi:100839359; K07025 K07025 putative hydrolase of the HAD superfamily - -}	{At2g32150; KOG3109 Haloacid dehalogenase-like hydrolase R General function prediction only ;}	{NA}	{AK365636.1; Hordeum vulgare subsp. vulgare mRNA for predicted protein, complete cds, clone: NIASHv2035M16}	{NA}
i0_LQ_CK_c1227/f1p0/812	#N/A	#N/A	#N/A	#N/A	#N/A	#N/A	#N/A
i0_LQ_CK_c1229/f1p0/997	{NA}	{NA}	{NA}	{NA}	{NA}	{NA}	{NA}
i0_LQ_CK_c1231/f1p0/940	{XP_003558015.1; PREDICTED: chaperone protein dnaJ 20, chloroplastic-like [Brachypodium distachyon]}	{sp|A6T225|DNAJ_JANMA; Chaperone protein DnaJ OS=Janthinobacterium sp. (strain Marseille) GN=dnaJ PE=3 SV=1}	{bdi:100840249; - - - - -}	{Hs18554003; KOG0714 Molecular chaperone (DnaJ superfamily) O Posttranslational modification, protein turnover, chaperones ;}	{NA}	{XM_003557967.3; PREDICTED: Brachypodium distachyon chaperone protein dnaJ 20, chloroplastic-like (LOC100840249), mRNA}	{NA}
i0_LQ_CK_c1237/f1p0/998	{XP_003567652.1; PREDICTED: acidic leucine-rich nuclear phosphoprotein 32-related protein-like [Brachypodium distachyon]}	{NA}	{ats:F775_29823; - - - - -}	{NA}	{NA}	{AK438088.1; Brachypodium distachyon mRNA, clone: PL016C01-A-090_H10}	{NA}
i0_LQ_CK_c1241/f1p12/799	#N/A	#N/A	#N/A	#N/A	#N/A	#N/A	#N/A
i0_LQ_CK_c1255/f1p0/840	{AAF07942.1; ribulose-1,5-bisphosphate carboxylase small subunit, partial [Avena agadiriana]}	{sp|P26667|RBS2_WHEAT; Ribulose bisphosphate carboxylase small chain PW9, chloroplastic OS=Triticum aestivum PE=3 SV=1}	{ats:F775_29936; K01602 rbcS ribulose-bisphosphate carboxylase small chain 4.1.1.39 ko01200; Metabolism; Global and overview maps; Carbon metabolism | ko00630; Metabolism; Carbohydrate metabolism; Glyoxylate and dicarboxylate metabolism | ko00710; Metabolism; Energy metabolism; Carbon fixation in photosynthetic organisms}	{NA}	{NA}	{AF097361.1; Avena clauda ribulose-1,5-bisphosphate carboxylase small subunit (rbcS) mRNA, nuclear gene encoding chloroplast protein, partial cds}	{NA}
i0_LQ_CK_c1258/f1p0/535	{BAJ88867.1; predicted protein [Hordeum vulgare subsp. vulgare]}	{sp|Q8H5T6|LTI6A_ORYSJ; Hydrophobic protein LTI6A OS=Oryza sativa subsp. japonica GN=LTI6A PE=2 SV=1}	{bdi:106865867; - - - - -}	{At3g05890; KOG1773 Stress responsive protein R General function prediction only ;}	{NA}	{AB363567.1; Puccinellia tenuiflora PutPMP3-1 mRNA for plasma membrance protein3, complete cds}	{NA}
i0_LQ_CK_c1272/f1p0/705	{XP_003558605.1; PREDICTED: 30S ribosomal protein S17-like [Brachypodium distachyon]}	{sp|B1I1J7|RS17_DESAP; 30S ribosomal protein S17 OS=Desulforudis audaxviator (strain MP104C) GN=rpsQ PE=3 SV=1}	{bdi:100841573; K02961 RP-S17, MRPS17, rpsQ small subunit ribosomal protein S17 - ko03010; Genetic Information Processing; Translation; Ribosome}	{At1g49400; KOG1740 Predicted mitochondrial/chloroplast ribosomal protein S17 J Translation, ribosomal structure and biogenesis ;}	{GO:0005840; ribosome; cellular_component GO:0005622; intracellular; cellular_component GO:0006412; translation; biological_process GO:0003735; structural constituent of ribosome; molecular_function}	{XM_003558557.3; PREDICTED: Brachypodium distachyon 30S ribosomal protein S17-like (LOC100841573), mRNA}	{PF00366:Ribosomal protein S17}
i0_LQ_CK_c1308/f1p0/976	{AAW50993.1; ribosomal protein S7 [Triticum aestivum]}	{sp|Q949H0|RS7_HORVU; 40S ribosomal protein S7 OS=Hordeum vulgare GN=RPS7 PE=2 SV=1}	{bdi:100822161; K02993 RP-S7e, RPS7 small subunit ribosomal protein S7e - ko03010; Genetic Information Processing; Translation; Ribosome}	{At3g02560; KOG3320 40S ribosomal protein S7 J Translation, ribosomal structure and biogenesis ;}	{GO:0005840; ribosome; cellular_component GO:0005622; intracellular; cellular_component GO:0006412; translation; biological_process GO:0003735; structural constituent of ribosome; molecular_function}	{AK252620.1; Hordeum vulgare subsp. vulgare cDNA clone: FLbaf168i20, mRNA sequence}	{PF01251:Ribosomal protein S7e}
i0_LQ_CK_c1310/f1p0/670	{NP_001278528.1; thioredoxin h homolog 1 [Zea mays]}	{sp|P27807|H2B1_WHEAT; Histone H2B.1 OS=Triticum aestivum PE=1 SV=3}	{sita:101763424; K11252 H2B histone H2B - ko05203; Human Diseases; Cancers: Overview; Viral carcinogenesis | ko05322; Human Diseases; Immune diseases; Systemic lupus erythematosus | ko05034; Human Diseases; Substance dependence; Alcoholism}	{At5g59910; KOG1744 Histone H2B B Chromatin structure and dynamics ;}	{NA}	{NM_001291599.1; Zea mays thioredoxin h homolog 1 (trh1), mRNA}	{NA}
i0_LQ_CK_c1313/f1p0/454	{BAP82418.1; ribulose-1,5-bisphosphate carboxylase/oxygenase small subunit [Phleum pratense]}	{sp|P07398|RBS3_WHEAT; Ribulose bisphosphate carboxylase small chain clone 512 (Fragment) OS=Triticum aestivum PE=2 SV=1}	{ats:F775_29936; K01602 rbcS ribulose-bisphosphate carboxylase small chain 4.1.1.39 ko01200; Metabolism; Global and overview maps; Carbon metabolism | ko00630; Metabolism; Carbohydrate metabolism; Glyoxylate and dicarboxylate metabolism | ko00710; Metabolism; Energy metabolism; Carbon fixation in photosynthetic organisms}	{NA}	{NA}	{AB020945.1; Avena sativa rbcS gene for ribulose-1,5-bisphosphate carboxylase/oxygenase small subunit, partial cds, clone: Ave-A}	{NA}
i0_LQ_CK_c1322/f1p0/646	{XP_003566475.1; PREDICTED: late embryogenesis abundant protein Lea5 [Brachypodium distachyon]}	{NA}	{dosa:Os01t0256500-02; - - - - -}	{NA}	{GO:0006950; response to stress; biological_process}	{NA}	{PF03242:Late embryogenesis abundant protein}
i0_LQ_CK_c1326/f1p0/755	#N/A	#N/A	#N/A	#N/A	#N/A	#N/A	#N/A
i0_LQ_CK_c1332/f1p0/675	{BAJ88130.1; predicted protein [Hordeum vulgare subsp. vulgare]}	{NA}	{bdi:100826003; - - - - -}	{NA}	{NA}	{AK356915.1; Hordeum vulgare subsp. vulgare mRNA for predicted protein, complete cds, clone: NIASHv1042A19}	{NA}
i0_LQ_CK_c1333/f1p0/559	{BAJ88556.1; predicted protein, partial [Hordeum vulgare subsp. vulgare]}	{sp|Q8LCQ4|LHCA6_ARATH; Photosystem I chlorophyll a/b-binding protein 6, chloroplastic OS=Arabidopsis thaliana GN=LHCA6 PE=1 SV=1}	{sita:101756821; K08908 LHCA2 light-harvesting complex I chlorophyll a/b binding protein 2 - ko00196; Metabolism; Energy metabolism; Photosynthesis - antenna proteins}	{NA}	{NA}	{AK369610.1; Hordeum vulgare subsp. vulgare mRNA for predicted protein, complete cds, clone: NIASHv2094F03}	{NA}
i0_LQ_CK_c1349/f1p0/512	{NA}	{NA}	{NA}	{NA}	{NA}	{AK330303.1; Triticum aestivum cDNA, clone: SET1_E23, cultivar: Chinese Spring}	{NA}
i0_LQ_CK_c1350/f1p0/589	{EMS48107.1; hypothetical protein TRIUR3_22803 [Triticum urartu]}	{sp|Q9CA36|VQ8_ARATH; VQ motif-containing protein 8, chloroplastic OS=Arabidopsis thaliana GN=VQ8 PE=2 SV=1}	{ats:F775_52463; - - - - -}	{NA}	{NA}	{AK330511.1; Triticum aestivum cDNA, clone: SET4_K03, cultivar: Chinese Spring}	{NA}
i0_LQ_CK_c1363/f1p6/893	{BAK07136.1; predicted protein, partial [Hordeum vulgare subsp. vulgare]}	{sp|A2Y0T4|RL102_ORYSI; 60S ribosomal protein L10-2 OS=Oryza sativa subsp. indica GN=SG12 PE=2 SV=2}	{sbi:SORBI_01g015470; K02866 RP-L10e, RPL10 large subunit ribosomal protein L10e - ko03010; Genetic Information Processing; Translation; Ribosome}	{At1g26910; KOG0857 60s ribosomal protein L10 J Translation, ribosomal structure and biogenesis ;}	{GO:0003735; structural constituent of ribosome; molecular_function GO:0006412; translation; biological_process GO:0005840; ribosome; cellular_component}	{AK375941.1; Hordeum vulgare subsp. vulgare mRNA for predicted protein, partial cds, clone: NIASHv3110K06}	{PF00252:Ribosomal protein L16p/L10e}
i0_LQ_CK_c1373/f1p0/974	{CDM84637.1; unnamed protein product [Triticum aestivum]}	{NA}	{osa:4327350; - - - - -}	{NA}	{NA}	{XM_003564398.3; PREDICTED: Brachypodium distachyon uncharacterized LOC100824167 (LOC100824167), mRNA}	{NA}
i0_LQ_CK_c1383/f1p0/617	#N/A	#N/A	#N/A	#N/A	#N/A	#N/A	#N/A
i0_LQ_CK_c1388/f1p0/551	{ACG30677.1; histone H4 [Zea mays]}	{sp|Q6LAF3|H4_FLATR; Histone H4 OS=Flaveria trinervia GN=hh4 PE=3 SV=3}	{bna:106392865; K11254 H4 histone H4 - ko05203; Human Diseases; Cancers: Overview; Viral carcinogenesis | ko05322; Human Diseases; Immune diseases; Systemic lupus erythematosus | ko05034; Human Diseases; Substance dependence; Alcoholism}	{At1g07820; KOG3467 Histone H4 B Chromatin structure and dynamics ;}	{NA}	{AK362933.1; Hordeum vulgare subsp. vulgare mRNA for predicted protein, complete cds, clone: NIASHv2011F23}	{NA}
i0_LQ_CK_c1393/f1p7/430	#N/A	#N/A	#N/A	#N/A	#N/A	#N/A	#N/A
i0_LQ_CK_c1405/f1p0/720	{KQK08584.1; hypothetical protein BRADI_2g42680, partial [Brachypodium distachyon]}	{NA}	{bdi:100837484; K02140 ATPeFG, ATP5L, ATP20 F-type H+-transporting ATPase subunit g - ko00190; Metabolism; Energy metabolism; Oxidative phosphorylation}	{NA}	{NA}	{XM_003569258.3; PREDICTED: Brachypodium distachyon uncharacterized LOC100837484 (LOC100837484), mRNA}	{NA}
i0_LQ_CK_c1411/f1p5/1018	{BAJ87673.1; predicted protein [Hordeum vulgare subsp. vulgare]}	{sp|P12331|CB22_ORYSJ; Chlorophyll a-b binding protein 2, chloroplastic OS=Oryza sativa subsp. japonica GN=CAB2R PE=2 SV=2}	{dosa:Os01t0600900-02; K08912 LHCB1 light-harvesting complex II chlorophyll a/b binding protein 1 - ko00196; Metabolism; Energy metabolism; Photosynthesis - antenna proteins}	{NA}	{NA}	{XM_010232713.2; PREDICTED: Brachypodium distachyon chlorophyll a-b binding protein of LHCII type 1 (LOC100841831), mRNA}	{NA}
i0_LQ_CK_c1412/f1p0/955	#N/A	#N/A	#N/A	#N/A	#N/A	#N/A	#N/A
i0_LQ_CK_c1418/f1p0/468	{BAK04794.1; predicted protein [Hordeum vulgare subsp. vulgare]}	{NA}	{NA}	{NA}	{NA}	{AC217580.1; Oryza punctata clone OP__Ba0037P12, complete sequence}	{NA}
i0_LQ_CK_c1419/f1p0/886	{XP_003579612.1; PREDICTED: uncharacterized protein LOC100835681 [Brachypodium distachyon]}	{NA}	{obr:102715299; - - - - -}	{NA}	{NA}	{XM_003579564.3; PREDICTED: Brachypodium distachyon uncharacterized LOC100835681 (LOC100835681), mRNA}	{NA}
i0_LQ_CK_c142/f3p0/748	{XP_002468081.1; hypothetical protein SORBIDRAFT_01g039260 [Sorghum bicolor]}	{sp|P27807|H2B1_WHEAT; Histone H2B.1 OS=Triticum aestivum PE=1 SV=3}	{sita:101763424; K11252 H2B histone H2B - ko05203; Human Diseases; Cancers: Overview; Viral carcinogenesis | ko05322; Human Diseases; Immune diseases; Systemic lupus erythematosus | ko05034; Human Diseases; Substance dependence; Alcoholism}	{At5g59910; KOG1744 Histone H2B B Chromatin structure and dynamics ;}	{GO:0005669; transcription factor TFIID complex; cellular_component GO:0003677; DNA binding; molecular_function GO:0006352; transcription initiation, DNA-dependent; biological_process GO:0009372; quorum sensing; biological_process}	{EU969485.1; Zea mays clone 330884 histone H2B.2 mRNA, complete cds}	{PF00125:Core histone H2A/H2B/H3/H4 PF03847:Transcription initiation factor TFIID subunit A PF11657:Transcriptional activator TraM }
i0_LQ_CK_c1429/f1p0/824	{EEC83028.1; hypothetical protein OsI_28109 [Oryza sativa Indica Group]}	{NA}	{NA}	{NA}	{NA}	{NA}	{NA}
i0_LQ_CK_c1451/f1p0/614	{BAK02157.1; predicted protein [Hordeum vulgare subsp. vulgare]}	{NA}	{bdi:100828394; - - - - -}	{NA}	{GO:0051082; unfolded protein binding; molecular_function GO:0031072; heat shock protein binding; molecular_function}	{AK370959.1; Hordeum vulgare subsp. vulgare mRNA for predicted protein, complete cds, clone: NIASHv2121A17}	{PF00684:DnaJ central domain}
i0_LQ_CK_c1459/f1p0/711	{EMS54647.1; Plastocyanin, chloroplastic [Triticum urartu]}	{sp|P08248|PLAS_HORVU; Plastocyanin, chloroplastic OS=Hordeum vulgare GN=PETE PE=2 SV=1}	{bdi:100827604; K02638 petE plastocyanin - ko00195; Metabolism; Energy metabolism; Photosynthesis}	{NA}	{NA}	{AK361139.1; Hordeum vulgare subsp. vulgare mRNA for predicted protein, complete cds, clone: NIASHv1133I06}	{NA}
i0_LQ_CK_c1469/f1p0/746	#N/A	#N/A	#N/A	#N/A	#N/A	#N/A	#N/A
i0_LQ_CK_c1471/f1p5/977	{OEL29871.1; Ran-binding protein 1-like protein c [Dichanthelium oligosanthes]}	{sp|Q8RWG8|RBP1B_ARATH; Ran-binding protein 1 homolog b OS=Arabidopsis thaliana GN=RANBP1B PE=1 SV=2}	{sita:101754843; K15306 RANBP1 Ran-binding protein 1 - ko05203; Human Diseases; Cancers: Overview; Viral carcinogenesis | ko05166; Human Diseases; Infectious diseases: Viral; HTLV-I infection}	{At2g30060; KOG0864 Ran-binding protein RANBP1 and related RanBD domain proteins U Intracellular trafficking, secretion, and vesicular transport ;}	{GO:0046907; intracellular transport; biological_process GO:0016788; hydrolase activity, acting on ester bonds; molecular_function}	{DQ109671.1; Triticum aestivum Ran-binding protein mRNA, complete cds}	{PF09412:Endoribonuclease XendoU PF00638:RanBP1 domain}
i0_LQ_CK_c1478/f1p0/859	{BAJ91845.1; predicted protein [Hordeum vulgare subsp. vulgare]}	{sp|Q6K7E9|HS186_ORYSJ; 18.6 kDa class III heat shock protein OS=Oryza sativa subsp. japonica GN=HSP18.6 PE=2 SV=1}	{osa:4330933; K13993 HSP20 HSP20 family protein - ko04141; Genetic Information Processing; Folding, sorting and degradation; Protein processing in endoplasmic reticulum}	{At1g54050; KOG0710 Molecular chaperone (small heat-shock protein Hsp26/Hsp42) O Posttranslational modification, protein turnover, chaperones ;}	{NA}	{AK360636.1; Hordeum vulgare subsp. vulgare mRNA for predicted protein, complete cds, clone: NIASHv1122F10}	{NA}
i0_LQ_CK_c1485/f1p9/710	{CDX97861.1; BnaC04g40780D [Brassica napus]}	{sp|P0DI19|PHF5A_ARATH; PHD finger-like domain-containing protein 5A OS=Arabidopsis thaliana GN=At2g30000 PE=3 SV=1}	{mdm:103447376; K12834 PHF5A PHD finger-like domain-containing protein 5A - ko03040; Genetic Information Processing; Transcription; Spliceosome}	{At1g07170; KOG1705 Uncharacterized conserved protein, contains CXXC motifs S Function unknown ;}	{GO:0016993; precorrin-8X methylmutase activity; molecular_function GO:0009236; cobalamin biosynthetic process; biological_process}	{XM_003563593.3; PREDICTED: Brachypodium distachyon PHD finger-like domain-containing protein 5B (LOC100833863), mRNA}	{PF02570:Precorrin-8X methylmutase}
i0_LQ_CK_c1492/f1p8/788	{XP_003564101.1; PREDICTED: 2-hydroxyisoflavanone dehydratase [Brachypodium distachyon]}	{sp|Q5NUF4|HIDM_GLYEC; 2-hydroxyisoflavanone dehydratase OS=Glycyrrhiza echinata GN=HIDM PE=1 SV=1}	{bdi:100824056; - - - - -}	{At3g48690; KOG1515 Arylacetamide deacetylase V Defense mechanisms ;}	{GO:0008236; serine-type peptidase activity; molecular_function GO:0008152; NA GO:0016787; hydrolase activity; molecular_function GO:0006508; proteolysis; biological_process}	{AK360742.1; Hordeum vulgare subsp. vulgare mRNA for predicted protein, complete cds, clone: NIASHv1124H04}	{PF07859:alpha/beta hydrolase fold PF00326:Prolyl oligopeptidase family}
i0_LQ_CK_c1515/f1p7/417	{XP_002884538.1; predicted protein [Arabidopsis lyrata subsp. lyrata]}	{sp|Q0DKW8|LTI6B_ORYSJ; Hydrophobic protein LTI6B OS=Oryza sativa subsp. japonica GN=LTI6B PE=2 SV=1}	{cam:101498482; - - - - -}	{At3g05880; KOG1773 Stress responsive protein R General function prediction only ;}	{NA}	{AB363568.1; Puccinellia tenuiflora PutPMP3-2 mRNA for plasma membrance protein3, complete cds}	{NA}
i0_LQ_CK_c1546/f1p0/912	{BAJ89915.1; predicted protein [Hordeum vulgare subsp. vulgare]}	{sp|Q9Y5Z4|HEBP2_HUMAN; Heme-binding protein 2 OS=Homo sapiens GN=HEBP2 PE=1 SV=1}	{bdi:100845676; - - - - -}	{NA}	{NA}	{AK354310.1; Hordeum vulgare subsp. vulgare mRNA for predicted protein, complete cds, clone: NIASHv1006H09}	{NA}
i0_LQ_CK_c1548/f1p5/565	{BAJ94261.1; predicted protein, partial [Hordeum vulgare subsp. vulgare]}	{NA}	{obr:102701814; - - - - -}	{At1g02160; KOG4618 Uncharacterized conserved protein S Function unknown ;}	{NA}	{AK363057.1; Hordeum vulgare subsp. vulgare mRNA for predicted protein, partial cds, clone: NIASHv2012G24}	{NA}
i0_LQ_CK_c1566/f1p0/422	#N/A	#N/A	#N/A	#N/A	#N/A	#N/A	#N/A
i0_LQ_CK_c1572/f1p7/921	{CDM83960.1; unnamed protein product [Triticum aestivum]}	{NA}	{bdi:100835227; - - - - -}	{NA}	{NA}	{HG670306.1; Triticum aestivum chromosome 3B, genomic scaffold, cultivar Chinese Spring}	{NA}
i0_LQ_CK_c1586/f1p12/960	{ACH86230.1; truncated hemoglobin Hb2b [Triticum aestivum]}	{sp|Q67XG0|GLB3_ARATH; Two-on-two hemoglobin-3 OS=Arabidopsis thaliana GN=GLB3 PE=1 SV=1}	{bdi:100825579; - - - - -}	{NA}	{GO:0019825; oxygen binding; molecular_function}	{XM_003563649.3; PREDICTED: Brachypodium distachyon two-on-two hemoglobin-3 (LOC100825579), mRNA}	{PF01152:Bacterial-like globin}
i0_LQ_CK_c1601/f1p0/693	{EMT17111.1; hypothetical protein F775_32912 [Aegilops tauschii]}	{NA}	{bdi:100846089; - - - - -}	{NA}	{NA}	{AK330569.1; Triticum aestivum cDNA, clone: SET1_F23, cultivar: Chinese Spring}	{NA}
i0_LQ_CK_c1606/f1p0/807	{BAJ89938.1; predicted protein [Hordeum vulgare subsp. vulgare]}	{sp|Q8LPN7|RNG1L_ARATH; E3 ubiquitin-protein ligase RING1-like OS=Arabidopsis thaliana GN=At3g19950 PE=1 SV=1}	{bdi:100832618; - - - - -}	{At3g19950; KOG0800 FOG: Predicted E3 ubiquitin ligase O Posttranslational modification, protein turnover, chaperones ;}	{GO:0005680; anaphase-promoting complex; cellular_component GO:0005515; protein binding; molecular_function GO:0046872; metal ion binding; molecular_function GO:0004842; ubiquitin-protein ligase activity; molecular_function GO:0008270; zinc ion binding; molecular_function}	{XM_003562580.3; PREDICTED: Brachypodium distachyon E3 ubiquitin-protein ligase RING1-like (LOC100832618), mRNA}	{PF12861:Anaphase-promoting complex subunit 11 RING-H2 finger PF00097:Zinc finger, C3HC4 type (RING finger) PF14634:zinc-RING finger domain PF17123:RING-like zinc finger PF12678:RING-H2 zinc finger domain PF12906:RING-variant domain PF13639:Ring finger domain}
i0_LQ_CK_c1607/f1p0/820	{BAJ96673.1; predicted protein [Hordeum vulgare subsp. vulgare]}	{NA}	{bdi:100822827; - - - - -}	{NA}	{NA}	{AK369895.1; Hordeum vulgare subsp. vulgare mRNA for predicted protein, complete cds, clone: NIASHv2100K05}	{NA}
i0_LQ_CK_c1612/f1p6/467	{NA}	{NA}	{NA}	{NA}	{NA}	{XM_019220633.1; PREDICTED: Vitis vinifera metallothionein-like protein type 2 (LOC109122806), mRNA}	{NA}
i0_LQ_CK_c1636/f1p7/866	#N/A	#N/A	#N/A	#N/A	#N/A	#N/A	#N/A
i0_LQ_CK_c1639/f1p0/649	{XP_003560896.1; PREDICTED: suppressor of disruption of TFIIS [Brachypodium distachyon]}	{NA}	{bdi:100839359; K07025 K07025 putative hydrolase of the HAD superfamily - -}	{At2g32150; KOG3109 Haloacid dehalogenase-like hydrolase R General function prediction only ;}	{NA}	{XM_003560848.3; PREDICTED: Brachypodium distachyon suppressor of disruption of TFIIS (LOC100839359), mRNA}	{NA}
i0_LQ_CK_c1642/f1p0/368	{KQK05601.1; hypothetical protein BRADI_2g21120 [Brachypodium distachyon]}	{sp|Q9LD57|PGKH1_ARATH; Phosphoglycerate kinase 1, chloroplastic OS=Arabidopsis thaliana GN=PGK1 PE=1 SV=1}	{pda:103704546; K00927 PGK, pgk phosphoglycerate kinase 2.7.2.3 ko01200; Metabolism; Global and overview maps; Carbon metabolism | ko01230; Metabolism; Global and overview maps; Biosynthesis of amino acids | ko00010; Metabolism; Carbohydrate metabolism; Glycolysis / Gluconeogenesis | ko00710; Metabolism; Energy metabolism; Carbon fixation in photosynthetic organisms}	{At3g12780; KOG1367 3-phosphoglycerate kinase G Carbohydrate transport and metabolism ;}	{GO:0004618; phosphoglycerate kinase activity; molecular_function GO:0006096; glycolysis; biological_process}	{XM_003568141.3; PREDICTED: Brachypodium distachyon phosphoglycerate kinase, chloroplastic (LOC100831948), mRNA}	{PF00162:Phosphoglycerate kinase}
i0_LQ_CK_c1651/f1p1/691	{AAU82114.1; cytoplasmatic ribosomal protein S13 [Triticum aestivum]}	{sp|Q69UI2|RS131_ORYSJ; 40S ribosomal protein S13-1 OS=Oryza sativa subsp. japonica GN=Os08g0117200 PE=3 SV=2}	{sbi:SORBI_07g001620; K02953 RP-S13e, RPS13 small subunit ribosomal protein S13e - ko03010; Genetic Information Processing; Translation; Ribosome}	{At3g60770; KOG0400 40S ribosomal protein S13 J Translation, ribosomal structure and biogenesis ;}	{GO:0003735; structural constituent of ribosome; molecular_function GO:0005840; ribosome; cellular_component GO:0005622; intracellular; cellular_component GO:0006412; translation; biological_process}	{AK249142.1; Hordeum vulgare subsp. vulgare cDNA clone: FLbaf19g17, mRNA sequence}	{PF00312:Ribosomal protein S15 PF08069:Ribosomal S13/S15 N-terminal domain}
i0_LQ_CK_c1662/f1p6/674	{XP_003576557.1; PREDICTED: acyl-coenzyme A thioesterase 13 [Brachypodium distachyon]}	{sp|Q9NPJ3|ACO13_HUMAN; Acyl-coenzyme A thioesterase 13 OS=Homo sapiens GN=ACOT13 PE=1 SV=1}	{sita:101776991; K17362 ACOT13 acyl-coenzyme A thioesterase 13 3.1.2.- -}	{At1g04290; KOG3328 HGG motif-containing thioesterase R General function prediction only ;}	{NA}	{AK357038.1; Hordeum vulgare subsp. vulgare mRNA for predicted protein, complete cds, clone: NIASHv1044N06}	{NA}
i0_LQ_CK_c1672/f1p8/895	{XP_014757471.1; PREDICTED: protein AUXIN-REGULATED GENE INVOLVED IN ORGAN SIZE [Brachypodium distachyon]}	{NA}	{ats:F775_07940; - - - - -}	{NA}	{NA}	{AK330494.1; Triticum aestivum cDNA, clone: SET4_J11, cultivar: Chinese Spring}	{NA}
i0_LQ_CK_c1679/f1p0/602	#N/A	#N/A	#N/A	#N/A	#N/A	#N/A	#N/A
i0_LQ_CK_c1687/f1p0/904	{NA}	{NA}	{NA}	{NA}	{NA}	{AK361019.1; Hordeum vulgare subsp. vulgare mRNA for predicted protein, complete cds, clone: NIASHv1130M05}	{NA}
i0_LQ_CK_c1690/f1p0/922	{BAJ91631.1; predicted protein [Hordeum vulgare subsp. vulgare]}	{sp|Q8LBM4|ISAM1_ARATH; Iron-sulfur assembly protein IscA-like 1, mitochondrial OS=Arabidopsis thaliana GN=At2g16710 PE=2 SV=2}	{obr:102706042; K13628 iscA, ISCA1 iron-sulfur cluster assembly protein - -}	{At2g16710; KOG1120 Fe-S cluster biosynthesis protein ISA1 (contains a HesB-like domain) P Inorganic ion transport and metabolism ;}	{NA}	{XM_004967879.2; PREDICTED: Setaria italica iron-sulfur assembly protein IscA-like 1, mitochondrial (LOC101773261), mRNA}	{NA}
i0_LQ_CK_c1696/f1p3/411	#N/A	#N/A	#N/A	#N/A	#N/A	#N/A	#N/A
i0_LQ_CK_c1701/f1p0/804	#N/A	#N/A	#N/A	#N/A	#N/A	#N/A	#N/A
i0_LQ_CK_c1703/f1p0/677	{XP_003577535.1; PREDICTED: acyl carrier protein 1, chloroplastic-like [Brachypodium distachyon]}	{sp|P23235|ACP2_SPIOL; Acyl carrier protein 2, chloroplastic OS=Spinacia oleracea GN=ACL1.2 PE=1 SV=1}	{pda:103708065; - - - - -}	{At4g25050; KOG1748 Acyl carrier protein/NADH-ubiquinone oxidoreductase, NDUFAB1/SDAP subunit CIQ Energy production and conversion ; Lipid transport and metabolism ; Secondary metabolites biosynthesis, transport and catabolism ;}	{NA}	{XM_003577487.3; PREDICTED: Brachypodium distachyon acyl carrier protein 1, chloroplastic-like (LOC100837613), mRNA}	{NA}
i0_LQ_CK_c1705/f1p0/881	{BAJ85570.1; predicted protein [Hordeum vulgare subsp. vulgare]}	{sp|P40267|H1_SOLPN; Histone H1 OS=Solanum pennellii PE=2 SV=1}	{mus:103993961; K11275 H1_5 histone H1/5 - -}	{NA}	{GO:0005634; nucleus; cellular_component GO:0006334; nucleosome assembly; biological_process GO:0000786; nucleosome; cellular_component GO:0003677; DNA binding; molecular_function}	{AK354351.1; Hordeum vulgare subsp. vulgare mRNA for predicted protein, complete cds, clone: NIASHv1006L15}	{PF00538:linker histone H1 and H5 family}
i0_LQ_CK_c1708/f1p0/664	{XP_003563436.1; PREDICTED: calcium-binding protein PBP1 [Brachypodium distachyon]}	{sp|Q9ZPX9|KIC_ARATH; Calcium-binding protein KIC OS=Arabidopsis thaliana GN=KIC PE=1 SV=2}	{bdi:100821899; K16465 CETN1 centrin-1 - -}	{At2g46600; KOG0028 Ca2+-binding protein (centrin/caltractin), EF-Hand superfamily protein ZD Cytoskeleton ; Cell cycle control, cell division, chromosome partitioning ;}	{NA}	{AF181661.1; Triticum aestivum EF-hand Ca2+-binding protein CCD1 (ccd1) mRNA, complete cds}	{NA}
i0_LQ_CK_c1718/f1p0/536	#N/A	#N/A	#N/A	#N/A	#N/A	#N/A	#N/A
i0_LQ_CK_c1730/f1p0/671	#N/A	#N/A	#N/A	#N/A	#N/A	#N/A	#N/A
i0_LQ_CK_c1746/f1p0/942	{XP_003577314.1; PREDICTED: uncharacterized protein LOC100821964 [Brachypodium distachyon]}	{NA}	{ats:F775_07929; - - - - -}	{NA}	{NA}	{XM_003577266.3; PREDICTED: Brachypodium distachyon uncharacterized LOC100821964 (LOC100821964), mRNA}	{NA}
i0_LQ_CK_c1752/f1p0/581	{NA}	{NA}	{NA}	{NA}	{GO:0009415; response to water; biological_process GO:0006950; response to stress; biological_process}	{AY895927.1; Hordeum vulgare subsp. spontaneum voucher NPGS PI 531851 dehydrin 7 (Dhn7) gene, complete cds}	{PF00257:Dehydrin}
i0_LQ_CK_c1753/f1p0/932	{EMS58797.1; hypothetical protein TRIUR3_27359 [Triticum urartu]}	{NA}	{ats:F775_32579; - - - - -}	{NA}	{NA}	{AJ251050.1; Avena fatua mRNA for VIP1 protein (vip1 gene)}	{NA}
i0_LQ_CK_c1758/f1p0/824	#N/A	#N/A	#N/A	#N/A	#N/A	#N/A	#N/A
i0_LQ_CK_c1759/f1p0/549	{XP_012701721.1; PREDICTED: protein BOLA2 [Setaria italica]}	{sp|Q9FIC3|BOLA2_ARATH; Protein BOLA2 OS=Arabidopsis thaliana GN=BOLA2 PE=1 SV=1}	{sbi:SORBI_03g040920; - - - - -}	{At5g09830; KOG3348 BolA (bacterial stress-induced morphogen)-related protein T Signal transduction mechanisms ;}	{NA}	{XM_003564641.3; PREDICTED: Brachypodium distachyon protein BOLA2 (LOC100822212), mRNA}	{NA}
i0_LQ_CK_c1766/f1p0/818	{EMS50268.1; Ribulose bisphosphate carboxylase small chain PWS4.3, chloroplastic [Triticum urartu]}	{sp|P00871|RBS1_WHEAT; Ribulose bisphosphate carboxylase small chain PWS4.3, chloroplastic OS=Triticum aestivum PE=3 SV=2}	{ats:F775_29936; K01602 rbcS ribulose-bisphosphate carboxylase small chain 4.1.1.39 ko01200; Metabolism; Global and overview maps; Carbon metabolism | ko00630; Metabolism; Carbohydrate metabolism; Glyoxylate and dicarboxylate metabolism | ko00710; Metabolism; Energy metabolism; Carbon fixation in photosynthetic organisms}	{NA}	{NA}	{AF192775.1; Avena strigosa clone Str5 ribulose-1,5-bisphosphate carboxylase small subunit (rbcS) mRNA, nuclear gene encoding chloroplast protein, partial cds}	{NA}
i0_LQ_CK_c1796/f1p51/545	#N/A	#N/A	#N/A	#N/A	#N/A	#N/A	#N/A
i0_LQ_CK_c1804/f1p0/596	#N/A	#N/A	#N/A	#N/A	#N/A	#N/A	#N/A
i0_LQ_CK_c1805/f1p14/870	{BAJ90639.1; predicted protein [Hordeum vulgare subsp. vulgare]}	{sp|Q39580|DYL1_CHLRE; Dynein 8 kDa light chain, flagellar outer arm OS=Chlamydomonas reinhardtii PE=1 SV=1}	{dosa:Os01t0256400-01; K10418 DYNLL dynein light chain LC8-type - ko04962; Organismal Systems; Excretory system; Vasopressin-regulated water reabsorption}	{At4g15930; KOG3430 Dynein light chain type 1 Z Cytoskeleton ;}	{GO:0007017; microtubule-based process; biological_process GO:0030286; dynein complex; cellular_component}	{AK330520.1; Triticum aestivum cDNA, clone: SET4_K11, cultivar: Chinese Spring}	{PF01221:Dynein light chain type 1 }
i0_LQ_CK_c1806/f1p0/623	{EMS68597.1; Photosystem II 10 kDa polypeptide, chloroplastic [Triticum urartu]}	{sp|Q40519|PSBR_TOBAC; Photosystem II 10 kDa polypeptide, chloroplastic OS=Nicotiana tabacum GN=PSBR PE=2 SV=1}	{gra:105775584; K03541 psbR photosystem II 10kDa protein - ko00195; Metabolism; Energy metabolism; Photosynthesis}	{NA}	{NA}	{AK356018.1; Hordeum vulgare subsp. vulgare mRNA for predicted protein, complete cds, clone: NIASHv1028O19}	{NA}
i0_LQ_CK_c1810/f1p3/787	{BAJ91351.1; predicted protein [Hordeum vulgare subsp. vulgare]}	{NA}	{NA}	{NA}	{NA}	{HG670306.1; Triticum aestivum chromosome 3B, genomic scaffold, cultivar Chinese Spring}	{NA}
i0_LQ_CK_c1811/f1p3/903	{XP_003581462.1; PREDICTED: uncharacterized protein LOC100834992 [Brachypodium distachyon]}	{NA}	{pda:103708675; - - - - -}	{NA}	{GO:0009055; NA GO:0051536; iron-sulfur cluster binding; molecular_function GO:0015035; protein disulfide oxidoreductase activity; molecular_function}	{AK361493.1; Hordeum vulgare subsp. vulgare mRNA for predicted protein, complete cds, clone: NIASHv1141O19}	{PF01323:DSBA-like thioredoxin domain PF13085:2Fe-2S iron-sulfur cluster binding domain}
i0_LQ_CK_c1815/f1p0/475	{ONM37969.1; hypothetical protein ZEAMMB73_Zm00001d043429, partial [Zea mays]}	{NA}	{NA}	{NA}	{NA}	{FP097546.1; Phyllostachys edulis cDNA clone: bphyst018g24, full insert sequence}	{NA}
i0_LQ_CK_c1816/f1p0/863	{AFE55548.1; NF-YB4 [Hordeum vulgare]}	{sp|Q65XK1|NFYB4_ORYSJ; Nuclear transcription factor Y subunit B-4 OS=Oryza sativa subsp. japonica GN=NFYB4 PE=2 SV=2}	{sita:101782383; K08065 NFYB nuclear transcription Y subunit beta - ko04612; Organismal Systems; Immune system; Antigen processing and presentation | ko05152; Human Diseases; Infectious diseases: Bacterial; Tuberculosis | ko05166; Human Diseases; Infectious diseases: Viral; HTLV-I infection}	{At3g53340; KOG0869 CCAAT-binding factor, subunit A (HAP3) K Transcription ;}	{GO:0003677; DNA binding; molecular_function}	{KM078742.1; Triticum aestivum CCAAT-binding transcription factor A (NFYB-D11) mRNA, complete cds}	{PF00125:Core histone H2A/H2B/H3/H4}
i0_LQ_CK_c1820/f1p0/787	{BAJ97507.1; predicted protein [Hordeum vulgare subsp. vulgare]}	{sp|Q9FYB5|DNJ11_ARATH; Chaperone protein dnaJ 11, chloroplastic OS=Arabidopsis thaliana GN=ATJ11 PE=1 SV=2}	{ats:F775_30763; - - - - -}	{At2g17880; KOG0712 Molecular chaperone (DnaJ superfamily) O Posttranslational modification, protein turnover, chaperones ;}	{NA}	{XM_003563225.3; PREDICTED: Brachypodium distachyon dnaJ homolog subfamily C member 4-like (LOC100822719), mRNA}	{NA}
i0_LQ_CK_c1829/f1p12/808	{NA}	{NA}	{NA}	{NA}	{NA}	{XM_003578271.3; PREDICTED: Brachypodium distachyon skin secretory protein xP2-like (LOC100821554), mRNA}	{NA}
i0_LQ_CK_c1840/f1p9/687	{BAJ84992.1; predicted protein [Hordeum vulgare subsp. vulgare]}	{sp|P02275|H2A1_WHEAT; Histone H2A.1 OS=Triticum aestivum GN=H2A-9 PE=1 SV=2}	{ats:F775_29762; K11251 H2A histone H2A - ko05322; Human Diseases; Immune diseases; Systemic lupus erythematosus | ko05034; Human Diseases; Substance dependence; Alcoholism}	{At5g59870; KOG1756 Histone 2A B Chromatin structure and dynamics ;}	{GO:0003677; DNA binding; molecular_function}	{AK252060.1; Hordeum vulgare subsp. vulgare cDNA clone: FLbaf140k12, mRNA sequence}	{PF00125:Core histone H2A/H2B/H3/H4}
i0_LQ_CK_c1854/f1p0/738	{BAP82418.1; ribulose-1,5-bisphosphate carboxylase/oxygenase small subunit [Phleum pratense]}	{sp|P00871|RBS1_WHEAT; Ribulose bisphosphate carboxylase small chain PWS4.3, chloroplastic OS=Triticum aestivum PE=3 SV=2}	{ats:F775_29936; K01602 rbcS ribulose-bisphosphate carboxylase small chain 4.1.1.39 ko01200; Metabolism; Global and overview maps; Carbon metabolism | ko00630; Metabolism; Carbohydrate metabolism; Glyoxylate and dicarboxylate metabolism | ko00710; Metabolism; Energy metabolism; Carbon fixation in photosynthetic organisms}	{NA}	{NA}	{AF192775.1; Avena strigosa clone Str5 ribulose-1,5-bisphosphate carboxylase small subunit (rbcS) mRNA, nuclear gene encoding chloroplast protein, partial cds}	{NA}
i0_LQ_CK_c1862/f1p8/531	{KQK21034.1; hypothetical protein BRADI_1g58271, partial [Brachypodium distachyon]}	{sp|Q40070|PSBR_HORVU; Photosystem II 10 kDa polypeptide, chloroplastic OS=Hordeum vulgare GN=PSBR PE=3 SV=1}	{bdi:100831067; K03541 psbR photosystem II 10kDa protein - ko00195; Metabolism; Energy metabolism; Photosynthesis}	{NA}	{NA}	{AK370204.1; Hordeum vulgare subsp. vulgare mRNA for predicted protein, complete cds, clone: NIASHv2106M13}	{NA}
i0_LQ_CK_c1869/f1p1/512	{NA}	{NA}	{NA}	{NA}	{GO:0046872; metal ion binding; molecular_function}	{AK330669.1; Triticum aestivum cDNA, clone: SET1_G08, cultivar: Chinese Spring}	{PF01439:Metallothionein}
i0_LQ_CK_c1875/f1p0/455	#N/A	#N/A	#N/A	#N/A	#N/A	#N/A	#N/A
i0_LQ_CK_c1877/f1p0/809	{XP_003575351.1; PREDICTED: cell surface glycoprotein 1-like [Brachypodium distachyon]}	{NA}	{obr:102707937; - - - - -}	{NA}	{NA}	{AK359999.1; Hordeum vulgare subsp. vulgare mRNA for predicted protein, complete cds, clone: NIASHv1108D22}	{NA}
i0_LQ_CK_c1880/f1p0/574	{EMT12922.1; hypothetical protein F775_43719 [Aegilops tauschii]}	{NA}	{ats:F775_32517; - - - - -}	{NA}	{NA}	{DQ245819.1; Zea mays clone 20606 mRNA sequence}	{NA}
i0_LQ_CK_c1890/f1p0/1034	{BAJ85501.1; predicted protein [Hordeum vulgare subsp. vulgare]}	{sp|Q8W496|PTC52_ARATH; Protochlorophyllide-dependent translocon component 52, chloroplastic OS=Arabidopsis thaliana GN=PTC52 PE=2 SV=1}	{bdi:100825042; - - - - -}	{NA}	{GO:0010277; chlorophyllide a oxygenase [overall] activity; molecular_function GO:0055114; oxidation-reduction process; biological_process}	{AK376575.1; Hordeum vulgare subsp. vulgare mRNA for predicted protein, complete cds, clone: NIASHv3128B23}	{PF08417:Pheophorbide a oxygenase}
i0_LQ_CK_c1897/f1p8/604	{BAJ84805.1; predicted protein [Hordeum vulgare subsp. vulgare]}	{sp|P73068|RUBR_SYNY3; Rubredoxin OS=Synechocystis sp. (strain PCC 6803 / Kazusa) GN=rub PE=3 SV=1}	{zma:103644215; - - - - -}	{NA}	{GO:0006351; transcription, DNA-dependent; biological_process GO:0005506; iron ion binding; molecular_function}	{AK353586.1; Hordeum vulgare subsp. vulgare mRNA for predicted protein, complete cds, clone: NIASHv1001E11}	{PF02150:RNA polymerases M/15 Kd subunit PF00301:Rubredoxin}
i0_LQ_CK_c1900/f1p6/708	{KQK13334.1; hypothetical protein BRADI_1g09431 [Brachypodium distachyon]}	{NA}	{bdi:100837120; - - - - -}	{NA}	{GO:0015986; ATP synthesis coupled proton transport; biological_process GO:0046933; hydrogen ion transporting ATP synthase activity, rotational mechanism; molecular_function}	{XM_003559404.3; PREDICTED: Brachypodium distachyon ATP synthase delta chain, chloroplastic-like (LOC100837120), mRNA}	{PF00213:ATP synthase delta (OSCP) subunit}
i0_LQ_CK_c1917/f1p0/991	{EMS57053.1; 70 kDa peptidyl-prolyl isomerase [Triticum urartu]}	{sp|Q43207|FKB70_WHEAT; 70 kDa peptidyl-prolyl isomerase OS=Triticum aestivum GN=FKBP70 PE=1 SV=1}	{ats:F775_06565; - - - - -}	{At5g48570; KOG0543 FKBP-type peptidyl-prolyl cis-trans isomerase O Posttranslational modification, protein turnover, chaperones ;}	{GO:0005515; protein binding; molecular_function}	{XM_003579520.3; PREDICTED: Brachypodium distachyon 70 kDa peptidyl-prolyl isomerase-like (LOC100846872), mRNA}	{PF13414:TPR repeat PF13371:Tetratricopeptide repeat PF00515:Tetratricopeptide repeat PF13176:Tetratricopeptide repeat PF13181:Tetratricopeptide repeat}
i0_LQ_CK_c1924/f1p0/770	{XP_010231310.1; PREDICTED: aldo-keto reductase family 4 member C10-like [Brachypodium distachyon]}	{sp|Q84TF0|AKRCA_ARATH; Aldo-keto reductase family 4 member C10 OS=Arabidopsis thaliana GN=AKR4C10 PE=1 SV=1}	{bdi:100846809; - - - - -}	{At2g37790; KOG1577 Aldo/keto reductase family proteins R General function prediction only ;}	{NA}	{XM_010233008.2; PREDICTED: Brachypodium distachyon aldo-keto reductase family 4 member C10-like (LOC100846809), mRNA}	{NA}
i0_LQ_CK_c1927/f1p4/946	{BAJ90060.1; predicted protein [Hordeum vulgare subsp. vulgare]}	{sp|Q6L4R7|P2C53_ORYSJ; Probable protein phosphatase 2C 53 OS=Oryza sativa subsp. japonica GN=Os05g0592800 PE=2 SV=1}	{ats:F775_17394; K14497 PP2C protein phosphatase 2C 3.1.3.16 ko04016; Environmental Information Processing; Signal transduction; MAPK signaling pathway - plant | ko04075; Environmental Information Processing; Signal transduction; Plant hormone signal transduction | ko04931; Human Diseases; Endocrine and metabolic diseases; Insulin resistance}	{NA}	{NA}	{NA}	{NA}
i0_LQ_CK_c1939/f1p1/1059	{CAA32109.1; chlorophyll a/b-binding preprotein (AA -28 to 235) [Oryza sativa]}	{sp|P12330|CB21_ORYSJ; Chlorophyll a-b binding protein 1, chloroplastic OS=Oryza sativa subsp. japonica GN=CAB1R PE=2 SV=2}	{bdi:100822184; K08912 LHCB1 light-harvesting complex II chlorophyll a/b binding protein 1 - ko00196; Metabolism; Energy metabolism; Photosynthesis - antenna proteins}	{NA}	{GO:0046537; 2,3-bisphosphoglycerate-independent phosphoglycerate mutase activity; molecular_function GO:0003824; NA}	{XM_010232713.2; PREDICTED: Brachypodium distachyon chlorophyll a-b binding protein of LHCII type 1 (LOC100841831), mRNA}	{PF10143:2,3-bisphosphoglycerate-independent phosphoglycerate mutase}
i0_LQ_CK_c1943/f1p0/637	{EMS54647.1; Plastocyanin, chloroplastic [Triticum urartu]}	{sp|P08248|PLAS_HORVU; Plastocyanin, chloroplastic OS=Hordeum vulgare GN=PETE PE=2 SV=1}	{bdi:100827604; K02638 petE plastocyanin - ko00195; Metabolism; Energy metabolism; Photosynthesis}	{NA}	{NA}	{AK361139.1; Hordeum vulgare subsp. vulgare mRNA for predicted protein, complete cds, clone: NIASHv1133I06}	{NA}
i0_LQ_CK_c1955/f1p0/785	{BAF11577.1; Os03g0267100 [Oryza sativa Japonica Group]}	{sp|Q84Q72|HS181_ORYSJ; 18.1 kDa class I heat shock protein OS=Oryza sativa subsp. japonica GN=HSP18.1 PE=2 SV=1}	{zma:103634220; K13993 HSP20 HSP20 family protein - ko04141; Genetic Information Processing; Folding, sorting and degradation; Protein processing in endoplasmic reticulum}	{At3g46230; KOG0710 Molecular chaperone (small heat-shock protein Hsp26/Hsp42) O Posttranslational modification, protein turnover, chaperones ;}	{NA}	{XM_015775630.1; PREDICTED: Oryza sativa Japonica Group 18.1 kDa class I heat shock protein (LOC4332361), mRNA}	{NA}
i0_LQ_CK_c1956/f1p2/692	#N/A	#N/A	#N/A	#N/A	#N/A	#N/A	#N/A
i0_LQ_CK_c1957/f1p8/338	#N/A	#N/A	#N/A	#N/A	#N/A	#N/A	#N/A
i0_LQ_CK_c1967/f1p0/521	{NA}	{NA}	{NA}	{NA}	{GO:0004852; uroporphyrinogen-III synthase activity; molecular_function GO:0033014; tetrapyrrole biosynthetic process; biological_process}	{DQ245819.1; Zea mays clone 20606 mRNA sequence}	{PF02602:Uroporphyrinogen-III synthase HemD}
i0_LQ_CK_c197/f11p0/781	{CAA65680.1; lipid transfer protein 7a2b [Hordeum vulgare subsp. vulgare]}	{sp|Q84N29|NLTP3_WHEAT; Probable non-specific lipid-transfer protein 3 OS=Triticum aestivum GN=LTP3 PE=2 SV=1}	{ats:F775_31650; - - - - -}	{NA}	{NA}	{AY226580.1; Triticum aestivum lipid transfer protein 3 (LTP3) mRNA, complete cds}	{NA}
i0_LQ_CK_c1984/f1p0/558	#N/A	#N/A	#N/A	#N/A	#N/A	#N/A	#N/A
i0_LQ_CK_c2003/f1p0/963	{NA}	{NA}	{NA}	{NA}	{NA}	{NA}	{NA}
i0_LQ_CK_c2011/f1p0/637	{EMS60576.1; Photosystem I reaction center subunit psaK, chloroplastic [Triticum urartu]}	{sp|P36886|PSAK_HORVU; Photosystem I reaction center subunit psaK, chloroplastic OS=Hordeum vulgare GN=PSAK PE=1 SV=1}	{bdi:100833427; K02698 psaK photosystem I subunit X - ko00195; Metabolism; Energy metabolism; Photosynthesis}	{NA}	{NA}	{AK249078.1; Hordeum vulgare subsp. vulgare cDNA clone: FLbaf13e21, mRNA sequence}	{NA}
i0_LQ_CK_c2014/f1p0/574	{NA}	{NA}	{NA}	{NA}	{NA}	{NA}	{NA}
i0_LQ_CK_c2025/f1p0/794	#N/A	#N/A	#N/A	#N/A	#N/A	#N/A	#N/A
i0_LQ_CK_c2028/f1p0/993	{EMT05894.1; Putative lipocalin [Aegilops tauschii]}	{sp|Q9FGT8|TIL_ARATH; Temperature-induced lipocalin-1 OS=Arabidopsis thaliana GN=TIL PE=1 SV=1}	{sbi:SORBI_04g025860; K03098 APOD apolipoprotein D and lipocalin family protein - -}	{At5g58070; KOG4824 Apolipoprotein D/Lipocalin M Cell wall/membrane/envelope biogenesis ;}	{NA}	{AY077702.1; Triticum aestivum temperature stress-induced lipocalin (Tatil) mRNA, complete cds}	{NA}
i0_LQ_CK_c2033/f1p0/669	#N/A	#N/A	#N/A	#N/A	#N/A	#N/A	#N/A
i0_LQ_CK_c2056/f1p0/641	{EMT20371.1; hypothetical protein F775_43862 [Aegilops tauschii]}	{sp|A3B0Y1|MT3B_ORYSJ; Metallothionein-like protein 3B OS=Oryza sativa subsp. japonica GN=MT3B PE=2 SV=1}	{dosa:Os01t0200700-01; - - - - -}	{NA}	{NA}	{NA}	{NA}
i0_LQ_CK_c2061/f1p3/923	{XP_003562323.1; PREDICTED: chlorophyll a-b binding protein, chloroplastic [Brachypodium distachyon]}	{sp|Q10HD0|CB23_ORYSJ; Chlorophyll a-b binding protein, chloroplastic OS=Oryza sativa subsp. japonica GN=RCABP89 PE=2 SV=1}	{bdi:100842929; K08913 LHCB2 light-harvesting complex II chlorophyll a/b binding protein 2 - ko00196; Metabolism; Energy metabolism; Photosynthesis - antenna proteins}	{NA}	{NA}	{AK248335.1; Hordeum vulgare subsp. vulgare cDNA clone: FLbaf50l08, mRNA sequence}	{NA}
i0_LQ_CK_c2066/f1p0/710	{XP_002461154.1; hypothetical protein SORBIDRAFT_02g041800 [Sorghum bicolor]}	{sp|P27807|H2B1_WHEAT; Histone H2B.1 OS=Triticum aestivum PE=1 SV=3}	{sita:101763424; K11252 H2B histone H2B - ko05203; Human Diseases; Cancers: Overview; Viral carcinogenesis | ko05322; Human Diseases; Immune diseases; Systemic lupus erythematosus | ko05034; Human Diseases; Substance dependence; Alcoholism}	{At5g59910; KOG1744 Histone H2B B Chromatin structure and dynamics ;}	{GO:0005669; transcription factor TFIID complex; cellular_component GO:0003677; DNA binding; molecular_function GO:0006352; transcription initiation, DNA-dependent; biological_process GO:0009372; quorum sensing; biological_process}	{XM_002455234.1; Sorghum bicolor hypothetical protein, mRNA}	{PF00125:Core histone H2A/H2B/H3/H4 PF03847:Transcription initiation factor TFIID subunit A PF11657:Transcriptional activator TraM }
i0_LQ_CK_c2079/f1p3/730	#N/A	#N/A	#N/A	#N/A	#N/A	#N/A	#N/A
i0_LQ_CK_c2085/f1p11/595	{XP_010234446.1; PREDICTED: photosystem II 10 kDa polypeptide, chloroplastic [Brachypodium distachyon]}	{sp|P10690|PSBR_SPIOL; Photosystem II 10 kDa polypeptide, chloroplastic OS=Spinacia oleracea GN=PSBR PE=2 SV=1}	{egu:105033414; K03541 psbR photosystem II 10kDa protein - ko00195; Metabolism; Energy metabolism; Photosynthesis}	{NA}	{GO:0009523; photosystem II; cellular_component GO:0042651; thylakoid membrane; cellular_component GO:0015979; photosynthesis; biological_process GO:0009654; oxygen evolving complex; cellular_component}	{AK356018.1; Hordeum vulgare subsp. vulgare mRNA for predicted protein, complete cds, clone: NIASHv1028O19}	{PF04725:Photosystem II 10 kDa polypeptide PsbR}
i0_LQ_CK_c2097/f1p3/396	{NA}	{NA}	{NA}	{NA}	{NA}	{NA}	{NA}
i0_LQ_CK_c210/f4p0/576	{NA}	{NA}	{NA}	{NA}	{NA}	{AK334058.1; Triticum aestivum cDNA, clone: SET2_D17, cultivar: Chinese Spring}	{NA}
i0_LQ_CK_c2103/f1p0/1007	{AAW68440.1; ferritin [Triticum aestivum]}	{sp|P29036|FRI1_MAIZE; Ferritin-1, chloroplastic OS=Zea mays GN=FER1 PE=1 SV=2}	{pda:103708851; K00522 FTH1 ferritin heavy chain 1.16.3.2 ko04978; Organismal Systems; Digestive system; Mineral absorption}	{At2g40300; KOG2332 Ferritin P Inorganic ion transport and metabolism ;}	{GO:0055114; oxidation-reduction process; biological_process GO:0046872; metal ion binding; molecular_function GO:0008199; ferric iron binding; molecular_function GO:0006879; cellular iron ion homeostasis; biological_process GO:0016491; oxidoreductase activity; molecular_function GO:0006744; ubiquinone biosynthetic process; biological_process}	{FJ225144.1; Triticum aestivum clone Fer1-1 ferritin 1C mRNA, complete cds}	{PF03232:Ubiquinone biosynthesis protein COQ7 PF00210:Ferritin-like domain PF02915:Rubrerythrin}
i0_LQ_CK_c2104/f1p9/330	#N/A	#N/A	#N/A	#N/A	#N/A	#N/A	#N/A
i0_LQ_CK_c2106/f1p6/652	{BAS95979.1; Os06g0130900, partial [Oryza sativa Japonica Group]}	{sp|Q76N23|H33_TOBAC; Histone H3.3 OS=Nicotiana tabacum GN=H3 PE=1 SV=1}	{crb:CARUB_v10002094mg; K11253 H3 histone H3 - ko05202; Human Diseases; Cancers: Overview; Transcriptional misregulation in cancer | ko05322; Human Diseases; Immune diseases; Systemic lupus erythematosus | ko05034; Human Diseases; Substance dependence; Alcoholism}	{At4g40040; KOG1745 Histones H3 and H4 B Chromatin structure and dynamics ;}	{GO:0003677; DNA binding; molecular_function GO:0006974; response to DNA damage stimulus; biological_process GO:0051726; regulation of cell cycle; biological_process GO:0071821; FANCM-MHF complex; cellular_component GO:0006352; transcription initiation, DNA-dependent; biological_process}	{X79714.1; L.temulentum mRNA for histone H3}	{PF00125:Core histone H2A/H2B/H3/H4 PF15630:CENP-S protein PF02291:Transcription initiation factor IID, 31kD subunit PF15715:PCNA-associated factor}
i0_LQ_CK_c2111/f1p12/649	#N/A	#N/A	#N/A	#N/A	#N/A	#N/A	#N/A
i0_LQ_CK_c2114/f1p0/749	{EMS55121.1; Glycine cleavage system H protein, mitochondrial [Triticum urartu]}	{sp|A3C6G9|GCSH_ORYSJ; Glycine cleavage system H protein, mitochondrial OS=Oryza sativa subsp. japonica GN=GDCSH PE=1 SV=1}	{ats:F775_29772; K02437 gcvH, GCSH glycine cleavage system H protein - ko00630; Metabolism; Carbohydrate metabolism; Glyoxylate and dicarboxylate metabolism | ko00260; Metabolism; Amino acid metabolism; Glycine, serine and threonine metabolism}	{At1g32470; KOG3373 Glycine cleavage system H protein (lipoate-binding) E Amino acid transport and metabolism ;}	{NA}	{AK356847.1; Hordeum vulgare subsp. vulgare mRNA for predicted protein, complete cds, clone: NIASHv1040P23}	{NA}
i0_LQ_CK_c2116/f1p5/399	{XP_003574541.1; PREDICTED: stromal cell-derived factor 2-like protein [Brachypodium distachyon]}	{sp|Q93ZE8|SDF2_ARATH; Stromal cell-derived factor 2-like protein OS=Arabidopsis thaliana GN=SDF2 PE=1 SV=1}	{pda:103712239; - - - - -}	{At2g25110; KOG3358 Uncharacterized secreted protein SDF2 (Stromal cell-derived factor 2), contains MIR domains R General function prediction only ;}	{NA}	{XM_006659384.2; PREDICTED: Oryza brachyantha stromal cell-derived factor 2-like protein (LOC102719886), mRNA}	{NA}
i0_LQ_CK_c2119/f1p19/937	{XP_015641915.1; PREDICTED: 26.2 kDa heat shock protein, mitochondrial [Oryza sativa Japonica Group]}	{sp|Q67X83|HS26M_ORYSJ; 26.2 kDa heat shock protein, mitochondrial OS=Oryza sativa subsp. japonica GN=HSP26.2 PE=2 SV=1}	{ats:F775_19336; K13993 HSP20 HSP20 family protein - ko04141; Genetic Information Processing; Folding, sorting and degradation; Protein processing in endoplasmic reticulum}	{At4g25200; KOG0710 Molecular chaperone (small heat-shock protein Hsp26/Hsp42) O Posttranslational modification, protein turnover, chaperones ;}	{NA}	{AM709764.1; Triticum turgidum subsp. durum mRNA for 23.5 kDa heat-shock protein (hsp23.5 gene)}	{NA}
i0_LQ_CK_c2127/f1p0/821	{NA}	{NA}	{NA}	{NA}	{NA}	{NA}	{NA}
i0_LQ_CK_c2139/f1p9/1000	{XP_003568049.1; PREDICTED: enoyl-CoA delta isomerase 2, peroxisomal-like [Brachypodium distachyon]}	{sp|O23299|ECI2_ARATH; Enoyl-CoA delta isomerase 2, peroxisomal OS=Arabidopsis thaliana GN=ECI2 PE=1 SV=1}	{bdi:100842438; - - - - -}	{NA}	{GO:0003824; NA GO:0008152; NA}	{AK369962.1; Hordeum vulgare subsp. vulgare mRNA for predicted protein, complete cds, clone: NIASHv2102C10}	{PF00378:Enoyl-CoA hydratase/isomerase}
i0_LQ_CK_c2172/f1p5/752	{BAJ90248.1; predicted protein [Hordeum vulgare subsp. vulgare]}	{NA}	{ats:F775_32519; - - - - -}	{NA}	{NA}	{AK331007.1; Triticum aestivum cDNA, clone: SET5_N14, cultivar: Chinese Spring}	{NA}
i0_LQ_CK_c2186/f1p0/910	{BAJ90986.1; predicted protein [Hordeum vulgare subsp. vulgare]}	{sp|P10290|MYBC_MAIZE; Anthocyanin regulatory C1 protein OS=Zea mays GN=C1 PE=2 SV=1}	{zma:100101514; K09422 MYBP myb proto-oncogene protein, plant - -}	{At2g47460; KOG0048 Transcription factor, Myb superfamily K Transcription ;}	{NA}	{AK358937.1; Hordeum vulgare subsp. vulgare mRNA for predicted protein, complete cds, clone: NIASHv1086B18}	{NA}
i0_LQ_CK_c2194/f1p8/988	#N/A	#N/A	#N/A	#N/A	#N/A	#N/A	#N/A
i0_LQ_CK_c2213/f1p0/772	{AAC83374.1; ribulose-1,5-bisphosphate carboxylase small subunit, partial [Avena clauda]}	{sp|P00871|RBS1_WHEAT; Ribulose bisphosphate carboxylase small chain PWS4.3, chloroplastic OS=Triticum aestivum PE=3 SV=2}	{ats:F775_29936; K01602 rbcS ribulose-bisphosphate carboxylase small chain 4.1.1.39 ko01200; Metabolism; Global and overview maps; Carbon metabolism | ko00630; Metabolism; Carbohydrate metabolism; Glyoxylate and dicarboxylate metabolism | ko00710; Metabolism; Energy metabolism; Carbon fixation in photosynthetic organisms}	{NA}	{NA}	{AF097361.1; Avena clauda ribulose-1,5-bisphosphate carboxylase small subunit (rbcS) mRNA, nuclear gene encoding chloroplast protein, partial cds}	{NA}
i0_LQ_CK_c2220/f1p0/567	{NA}	{NA}	{NA}	{NA}	{NA}	{AK427180.1; Brachypodium distachyon mRNA, clone: PL016C01-A-019_C07}	{NA}
i0_LQ_CK_c2235/f1p7/971	{GAU43953.1; hypothetical protein TSUD_284600 [Trifolium subterraneum]}	{sp|P12331|CB22_ORYSJ; Chlorophyll a-b binding protein 2, chloroplastic OS=Oryza sativa subsp. japonica GN=CAB2R PE=2 SV=2}	{pop:POPTR_0002s19010g; K08912 LHCB1 light-harvesting complex II chlorophyll a/b binding protein 1 - ko00196; Metabolism; Energy metabolism; Photosynthesis - antenna proteins}	{NA}	{GO:0046537; 2,3-bisphosphoglycerate-independent phosphoglycerate mutase activity; molecular_function GO:0003824; NA}	{AK436041.1; Brachypodium distachyon mRNA, clone: PL016C01-A-076_N12}	{PF10143:2,3-bisphosphoglycerate-independent phosphoglycerate mutase}
i0_LQ_CK_c2257/f1p0/835	{CAJ26374.1; photosystem 1 subunit 5 [Brachypodium sylvaticum]}	{sp|Q00327|PSAG_HORVU; Photosystem I reaction center subunit V, chloroplastic OS=Hordeum vulgare GN=PSAG PE=1 SV=1}	{sita:101779542; K08905 psaG photosystem I subunit V - ko00195; Metabolism; Energy metabolism; Photosynthesis}	{NA}	{NA}	{XM_010239981.2; PREDICTED: Brachypodium distachyon photosystem I reaction center subunit V, chloroplastic (LOC100842599), mRNA}	{NA}
i0_LQ_CK_c2264/f1p4/661	{XP_003566475.1; PREDICTED: late embryogenesis abundant protein Lea5 [Brachypodium distachyon]}	{NA}	{osa:4327719; - - - - -}	{NA}	{GO:0006950; response to stress; biological_process}	{XM_003566427.3; PREDICTED: Brachypodium distachyon late embryogenesis abundant protein Lea5 (LOC100825503), mRNA}	{PF03242:Late embryogenesis abundant protein}
i0_LQ_CK_c2268/f1p0/683	#N/A	#N/A	#N/A	#N/A	#N/A	#N/A	#N/A
i0_LQ_CK_c2276/f1p0/1058	{AMB42698.1; HDZipI-5 [Triticum aestivum]}	{sp|Q01IK0|HOX22_ORYSI; Homeobox-leucine zipper protein HOX22 OS=Oryza sativa subsp. indica GN=HOX22 PE=2 SV=2}	{obr:102707208; - - - - -}	{At2g46680; KOG0483 Transcription factor HEX, contains HOX and HALZ domains K Transcription ;}	{GO:0003700; sequence-specific DNA binding transcription factor activity; molecular_function GO:0007049; cell cycle; biological_process GO:0006355; regulation of transcription, DNA-dependent; biological_process GO:0043565; sequence-specific DNA binding; molecular_function GO:0051028; mRNA transport; biological_process GO:0003677; DNA binding; molecular_function GO:0006891; intra-Golgi vesicle-med…	{AK335335.1; Triticum aestivum cDNA, clone: SET2_I16, cultivar: Chinese Spring}	{PF08172:CASP C terminal PF04977:Septum formation initiator PF17078:SWI5-dependent HO expression protein 3 PF02183:Homeobox associated leucine zipper PF07716:Basic region leucine zipper PF05920:Homeobox KN domain PF00046:Homeobox domain}
i0_LQ_CK_c2283/f1p17/604	{OEL28878.1; hypothetical protein BAE44_0010104 [Dichanthelium oligosanthes]}	{NA}	{sita:101769521; - - - - -}	{NA}	{NA}	{XM_008680874.1; PREDICTED: Zea mays uncharacterized LOC100276124 (LOC100276124), mRNA}	{NA}
i0_LQ_CK_c2300/f1p9/625	#N/A	#N/A	#N/A	#N/A	#N/A	#N/A	#N/A
i0_LQ_CK_c2314/f1p9/725	{CDM82659.1; unnamed protein product [Triticum aestivum]}	{sp|Q9SDK9|RFA3_ORYSJ; Replication protein A 14 kDa subunit OS=Oryza sativa subsp. japonica GN=RPA3 PE=1 SV=1}	{bdi:100836018; K10740 RPA3 replication factor A3 - ko03030; Genetic Information Processing; Replication and repair; DNA replication | ko03420; Genetic Information Processing; Replication and repair; Nucleotide excision repair | ko03430; Genetic Information Processing; Replication and repair; Mismatch repair | ko03440; Genetic Information Processing; Replication and repair; Homologous recombinati…	{NA}	{GO:0006260; DNA replication; biological_process GO:0003677; DNA binding; molecular_function GO:0006281; DNA repair; biological_process GO:0006310; DNA recombination; biological_process GO:0005634; nucleus; cellular_component}	{NA}	{PF08661:Replication factor A protein 3}
i0_LQ_CK_c2315/f1p6/615	#N/A	#N/A	#N/A	#N/A	#N/A	#N/A	#N/A
i0_LQ_CK_c2321/f1p5/938	{EMT13506.1; hypothetical protein F775_02081 [Aegilops tauschii]}	{NA}	{osa:4329447; - - - - -}	{NA}	{GO:0005634; nucleus; cellular_component GO:0003676; nucleic acid binding; molecular_function}	{AK376705.1; Hordeum vulgare subsp. vulgare mRNA for predicted protein, partial cds, clone: NIASHv3132F15}	{PF03178:CPSF A subunit region}
i0_LQ_CK_c2322/f1p0/1036	{BAK03973.1; predicted protein [Hordeum vulgare subsp. vulgare]}	{sp|P12329|CB21_MAIZE; Chlorophyll a-b binding protein 1, chloroplastic OS=Zea mays GN=CAB1 PE=3 SV=1}	{obr:102717107; K08912 LHCB1 light-harvesting complex II chlorophyll a/b binding protein 1 - ko00196; Metabolism; Energy metabolism; Photosynthesis - antenna proteins}	{NA}	{NA}	{AK372776.1; Hordeum vulgare subsp. vulgare mRNA for predicted protein, complete cds, clone: NIASHv3012E14}	{NA}
i0_LQ_CK_c2332/f1p0/681	{XP_015637743.1; PREDICTED: uncharacterized protein LOC4337587 [Oryza sativa Japonica Group]}	{NA}	{crb:CARUB_v10002245mg; - - - - -}	{NA}	{NA}	{NA}	{NA}
i0_LQ_CK_c2333/f1p0/375	{NA}	{NA}	{ats:F775_43885; - - - - -}	{NA}	{NA}	{AK370744.1; Hordeum vulgare subsp. vulgare mRNA for predicted protein, complete cds, clone: NIASHv2116C24}	{NA}
i0_LQ_CK_c2337/f1p0/745	{BAK02134.1; predicted protein [Hordeum vulgare subsp. vulgare]}	{NA}	{ats:F775_42889; - - - - -}	{NA}	{NA}	{AK361915.1; Hordeum vulgare subsp. vulgare mRNA for predicted protein, complete cds, clone: NIASHv2001E03}	{NA}
i0_LQ_CK_c2340/f1p25/928	{XP_003568563.1; PREDICTED: probable calcium-binding protein CML15 [Brachypodium distachyon]}	{sp|Q6L4D4|CML15_ORYSJ; Probable calcium-binding protein CML15 OS=Oryza sativa subsp. japonica GN=CML15 PE=2 SV=1}	{sita:101761337; K13448 CML calcium-binding protein CML - ko04626; Organismal Systems; Environmental adaptation; Plant-pathogen interaction}	{At1g24620; KOG0027 Calmodulin and related proteins (EF-Hand superfamily) T Signal transduction mechanisms ;}	{NA}	{XM_003568515.3; PREDICTED: Brachypodium distachyon probable calcium-binding protein CML15 (LOC100843657), mRNA}	{NA}
i0_LQ_CK_c2353/f1p0/825	{EMS65732.1; Histone H1 [Triticum urartu]}	{sp|P40267|H1_SOLPN; Histone H1 OS=Solanum pennellii PE=2 SV=1}	{sbi:SORBI_06g026070; K11275 H1_5 histone H1/5 - -}	{NA}	{GO:0005219; ryanodine-sensitive calcium-release channel activity; molecular_function GO:0003677; DNA binding; molecular_function GO:0016021; integral to membrane; cellular_component GO:0000786; nucleosome; cellular_component GO:0006874; cellular calcium ion homeostasis; biological_process GO:0006334; nucleosome assembly; biological_process GO:0005634; nucleus; cellular_component}	{XM_003580316.3; PREDICTED: Brachypodium distachyon histone H1 (LOC100834570), mRNA}	{PF00538:linker histone H1 and H5 family PF06459:Ryanodine Receptor TM 4-6}
i0_LQ_CK_c2364/f1p0/769	{EMS65732.1; Histone H1 [Triticum urartu]}	{sp|P40267|H1_SOLPN; Histone H1 OS=Solanum pennellii PE=2 SV=1}	{sbi:SORBI_06g026070; K11275 H1_5 histone H1/5 - -}	{NA}	{NA}	{AK332555.1; Triticum aestivum cDNA, clone: WT004_E10, cultivar: Chinese Spring}	{NA}
i0_LQ_CK_c2369/f1p2/724	{EMS59288.1; hypothetical protein TRIUR3_15226 [Triticum urartu]}	{NA}	{dosa:Os02t0717500-01; - - - - -}	{NA}	{GO:0055114; oxidation-reduction process; biological_process GO:0016491; oxidoreductase activity; molecular_function}	{XM_003570193.3; PREDICTED: Brachypodium distachyon uncharacterized LOC100837486 (LOC100837486), mRNA}	{PF03171:2OG-Fe(II) oxygenase superfamily}
i0_LQ_CK_c2373/f2p4/885	{AAM11916.1; unknown cold induced protein [Deschampsia antarctica]}	{NA}	{sbi:SORBI_03g034090; - - - - -}	{At5g56550; KOG4210 Nuclear localization sequence binding protein K Transcription ;}	{NA}	{AY090535.1; Deschampsia antarctica unknown cold induced protein mRNA, complete cds; nuclear gene for plastid product}	{NA}
i0_LQ_CK_c2374/f1p0/937	{BAK01425.1; predicted protein [Hordeum vulgare subsp. vulgare]}	{NA}	{bdi:100825355; - - - - -}	{NA}	{NA}	{AK370224.1; Hordeum vulgare subsp. vulgare mRNA for predicted protein, complete cds, clone: NIASHv2107D17}	{NA}
i0_LQ_CK_c2379/f1p0/423	{NA}	{NA}	{NA}	{NA}	{NA}	{NA}	{NA}
i0_LQ_CK_c2382/f1p0/649	{BAK06478.1; predicted protein [Hordeum vulgare subsp. vulgare]}	{sp|P27807|H2B1_WHEAT; Histone H2B.1 OS=Triticum aestivum PE=1 SV=3}	{sita:101763424; K11252 H2B histone H2B - ko05203; Human Diseases; Cancers: Overview; Viral carcinogenesis | ko05322; Human Diseases; Immune diseases; Systemic lupus erythematosus | ko05034; Human Diseases; Substance dependence; Alcoholism}	{At5g22880; KOG1744 Histone H2B B Chromatin structure and dynamics ;}	{GO:0006352; transcription initiation, DNA-dependent; biological_process GO:0005669; transcription factor TFIID complex; cellular_component GO:0003677; DNA binding; molecular_function}	{AK375283.1; Hordeum vulgare subsp. vulgare mRNA for predicted protein, complete cds, clone: NIASHv3089N01}	{PF00125:Core histone H2A/H2B/H3/H4 PF03847:Transcription initiation factor TFIID subunit A}
i0_LQ_CK_c2395/f1p10/876	#N/A	#N/A	#N/A	#N/A	#N/A	#N/A	#N/A
i0_LQ_CK_c2396/f1p9/803	{EMS50269.1; Ribulose bisphosphate carboxylase small chain PW9, chloroplastic [Triticum urartu]}	{sp|Q40004|RBS_HORVU; Ribulose bisphosphate carboxylase small chain, chloroplastic OS=Hordeum vulgare PE=2 SV=1}	{ats:F775_29936; K01602 rbcS ribulose-bisphosphate carboxylase small chain 4.1.1.39 ko01200; Metabolism; Global and overview maps; Carbon metabolism | ko00630; Metabolism; Carbohydrate metabolism; Glyoxylate and dicarboxylate metabolism | ko00710; Metabolism; Energy metabolism; Carbon fixation in photosynthetic organisms}	{NA}	{NA}	{AF192778.1; Avena sterilis subsp. ludoviciana ribulose-1,5-bisphosphate carboxylase small subunit (rbcS) mRNA, nuclear gene encoding chloroplast protein, partial cds}	{NA}
i0_LQ_CK_c2401/f1p0/969	{BAJ90394.1; predicted protein [Hordeum vulgare subsp. vulgare]}	{sp|P54773|PSBS_SOLLC; Photosystem II 22 kDa protein, chloroplastic OS=Solanum lycopersicum GN=PSBS PE=3 SV=1}	{osa:4324933; K03542 psbS photosystem II 22kDa protein - ko00195; Metabolism; Energy metabolism; Photosynthesis}	{NA}	{NA}	{XM_003564660.3; PREDICTED: Brachypodium distachyon photosystem II 22 kDa protein, chloroplastic (LOC100827756), mRNA}	{NA}
i0_LQ_CK_c2402/f1p0/787	{EMT08137.1; hypothetical protein F775_06876 [Aegilops tauschii]}	{NA}	{sita:101771126; - - - - -}	{NA}	{NA}	{AK353886.1; Hordeum vulgare subsp. vulgare mRNA for predicted protein, partial cds, clone: NIASHv1003H14}	{NA}
i0_LQ_CK_c2411/f1p9/693	{BAK01229.1; predicted protein [Hordeum vulgare subsp. vulgare]}	{NA}	{obr:102704971; - - - - -}	{NA}	{NA}	{AK332247.1; Triticum aestivum cDNA, clone: SET1_M10, cultivar: Chinese Spring}	{NA}
i0_LQ_CK_c2414/f1p0/551	{XP_019069874.1; PREDICTED: uncharacterized protein LOC101252889 [Solanum lycopersicum]}	{sp|P59259|H4_ARATH; Histone H4 OS=Arabidopsis thaliana GN=At1g07660 PE=1 SV=2}	{bna:106392865; K11254 H4 histone H4 - ko05203; Human Diseases; Cancers: Overview; Viral carcinogenesis | ko05322; Human Diseases; Immune diseases; Systemic lupus erythematosus | ko05034; Human Diseases; Substance dependence; Alcoholism}	{At1g07820; KOG3467 Histone H4 B Chromatin structure and dynamics ;}	{GO:0071821; FANCM-MHF complex; cellular_component GO:0003677; DNA binding; molecular_function GO:0006352; transcription initiation, DNA-dependent; biological_process}	{AK362933.1; Hordeum vulgare subsp. vulgare mRNA for predicted protein, complete cds, clone: NIASHv2011F23}	{PF02969:TATA box binding protein associated factor (TAF) PF00125:Core histone H2A/H2B/H3/H4 PF15630:CENP-S protein PF02291:Transcription initiation factor IID, 31kD subunit}
i0_LQ_CK_c2416/f1p2/610	{EMT32242.1; hypothetical protein F775_18516 [Aegilops tauschii]}	{sp|Q02921|NO93_SOYBN; Early nodulin-93 OS=Glycine max PE=2 SV=1}	{ats:F775_18516; - - - - -}	{NA}	{NA}	{DQ245288.1; Zea mays clone 14326 mRNA sequence}	{NA}
i0_LQ_CK_c2419/f1p0/836	{AAC83374.1; ribulose-1,5-bisphosphate carboxylase small subunit, partial [Avena clauda]}	{sp|P00871|RBS1_WHEAT; Ribulose bisphosphate carboxylase small chain PWS4.3, chloroplastic OS=Triticum aestivum PE=3 SV=2}	{ats:F775_29936; K01602 rbcS ribulose-bisphosphate carboxylase small chain 4.1.1.39 ko01200; Metabolism; Global and overview maps; Carbon metabolism | ko00630; Metabolism; Carbohydrate metabolism; Glyoxylate and dicarboxylate metabolism | ko00710; Metabolism; Energy metabolism; Carbon fixation in photosynthetic organisms}	{NA}	{NA}	{AF192775.1; Avena strigosa clone Str5 ribulose-1,5-bisphosphate carboxylase small subunit (rbcS) mRNA, nuclear gene encoding chloroplast protein, partial cds}	{NA}
i0_LQ_CK_c2422/f1p0/471	{XP_015613799.1; PREDICTED: non-specific lipid-transfer protein 2P [Oryza sativa Japonica Group]}	{sp|P82900|NLT2G_WHEAT; Non-specific lipid-transfer protein 2G OS=Triticum aestivum PE=1 SV=2}	{ats:F775_27920; - - - - -}	{NA}	{NA}	{XM_015758313.1; PREDICTED: Oryza sativa Japonica Group non-specific lipid-transfer protein 2P (LOC4349061), mRNA}	{NA}
i0_LQ_CK_c2440/f1p0/594	{P00228.2; RecName: Full=Ferredoxin, chloroplastic; Flags: Precursor}	{sp|P00228|FER_WHEAT; Ferredoxin, chloroplastic OS=Triticum aestivum GN=PETF PE=1 SV=2}	{sbi:SORBI_07g000620; K02639 petF ferredoxin - ko00195; Metabolism; Energy metabolism; Photosynthesis}	{NA}	{GO:0009055; NA GO:0051536; iron-sulfur cluster binding; molecular_function}	{AK332795.1; Triticum aestivum cDNA, clone: WT004_O09, cultivar: Chinese Spring}	{PF00111:2Fe-2S iron-sulfur cluster binding domain}
i0_LQ_CK_c2444/f1p0/908	{XP_003558790.1; PREDICTED: uncharacterized protein LOC100846853 [Brachypodium distachyon]}	{NA}	{bdi:100846853; - - - - -}	{NA}	{NA}	{AK424383.1; Brachypodium distachyon mRNA, clone: PL016C01-A-001_K19}	{NA}
i0_LQ_CK_c2465/f1p0/795	{ACV65038.1; Cu/Zn superoxide dismutase [Deschampsia antarctica]}	{sp|P23345|SODC4_MAIZE; Superoxide dismutase [Cu-Zn] 4A OS=Zea mays GN=SODCC.3 PE=2 SV=2}	{bdi:100840092; K04565 SOD1 superoxide dismutase, Cu-Zn family 1.15.1.1 ko04146; Cellular Processes; Transport and catabolism; Peroxisome | ko04213; Organismal Systems; Aging; Longevity regulating pathway - multiple species | ko05014; Human Diseases; Neurodegenerative diseases; Amyotrophic lateral sclerosis (ALS) | ko05016; Human Diseases; Neurodegenerative diseases; Huntington's disease | ko0502…	{At1g08830; KOG0441 Cu2+/Zn2+ superoxide dismutase SOD1 P Inorganic ion transport and metabolism ;}	{NA}	{JQ269674.1; Triticum aestivum cultivar Kharchia 65 cytosolic Cu/Zn superoxide dismutase mRNA, complete cds}	{NA}
i0_LQ_CK_c2467/f1p3/945	{NA}	{NA}	{NA}	{NA}	{NA}	{NA}	{NA}
i0_LQ_CK_c2471/f1p0/905	{XP_003564534.1; PREDICTED: BAG family molecular chaperone regulator 4 [Brachypodium distachyon]}	{sp|Q8RX71|BAG4_ARATH; BAG family molecular chaperone regulator 4 OS=Arabidopsis thaliana GN=BAG4 PE=1 SV=1}	{ats:F775_32150; - - - - -}	{At3g51780; KOG4361 BCL2-associated athanogene-like proteins and related BAG family chaperone regulators T Signal transduction mechanisms ;}	{GO:0051087; chaperone binding; molecular_function}	{AK332070.1; Triticum aestivum cDNA, clone: WT003_B03, cultivar: Chinese Spring}	{PF02179:BAG domain}
i0_LQ_CK_c2472/f1p0/637	{KQK07620.1; hypothetical protein BRADI_2g36620 [Brachypodium distachyon]}	{NA}	{NA}	{NA}	{NA}	{NA}	{NA}
i0_LQ_CK_c2492/f1p0/516	{BAJ94674.1; predicted protein, partial [Hordeum vulgare subsp. vulgare]}	{sp|Q9LT10|CXE18_ARATH; Probable carboxylesterase 18 OS=Arabidopsis thaliana GN=CXE18 PE=1 SV=1}	{bdi:100841383; - - - - -}	{At5g23530; KOG1515 Arylacetamide deacetylase V Defense mechanisms ;}	{GO:0016787; hydrolase activity; molecular_function GO:0008152; NA}	{XM_015792361.1; PREDICTED: Oryza sativa Japonica Group probable carboxylesterase 18 (LOC9270235), mRNA}	{PF07859:alpha/beta hydrolase fold}
i0_LQ_CK_c2498/f1p7/724	{EMT23353.1; hypothetical protein F775_01640 [Aegilops tauschii]}	{NA}	{bdi:100843032; - - - - -}	{NA}	{NA}	{XM_004965900.2; PREDICTED: Setaria italica uncharacterized protein At1g15400-like (LOC101767856), mRNA}	{NA}
i0_LQ_CK_c2506/f1p6/787	{KQL14604.1; hypothetical protein SETIT_023285mg [Setaria italica]}	{sp|P42027|NDUS7_BRAOL; NADH dehydrogenase [ubiquinone] iron-sulfur protein 7, mitochondrial OS=Brassica oleracea PE=2 SV=1}	{sbi:SORBI_09g026580; K03940 NDUFS7 NADH dehydrogenase (ubiquinone) Fe-S protein 7 [EC:1.6.5.3 1.6.99.3] 1.6.5.3,1.6.99.3 ko00190; Metabolism; Energy metabolism; Oxidative phosphorylation | ko05010; Human Diseases; Neurodegenerative diseases; Alzheimer's disease | ko05012; Human Diseases; Neurodegenerative diseases; Parkinson's disease | ko05016; Human Diseases; Neurodegenerative diseases; Huntin…	{At5g11770; KOG1687 NADH-ubiquinone oxidoreductase, NUFS7/PSST/20 kDa subunit C Energy production and conversion ;}	{NA}	{AK330948.1; Triticum aestivum cDNA, clone: SET5_L07, cultivar: Chinese Spring}	{NA}
i0_LQ_CK_c2513/f1p1/804	{XP_003576641.1; PREDICTED: DNA-binding protein EMBP-1-like [Brachypodium distachyon]}	{sp|Q9FMC2|BZP43_ARATH; Basic leucine zipper 43 OS=Arabidopsis thaliana GN=BZIP43 PE=1 SV=1}	{sita:101762238; - - - - -}	{NA}	{GO:0003700; sequence-specific DNA binding transcription factor activity; molecular_function GO:0007128; meiotic prophase I; biological_process GO:0000795; synaptonemal complex; cellular_component GO:0005634; nucleus; cellular_component GO:0043565; sequence-specific DNA binding; molecular_function GO:0006355; regulation of transcription, DNA-dependent; biological_process GO:0007130; synaptonemal …	{XM_006660675.2; PREDICTED: Oryza brachyantha basic leucine zipper 43-like (LOC102701103), mRNA}	{PF07716:Basic region leucine zipper PF03131:bZIP Maf transcription factor PF00170:bZIP transcription factor PF02183:Homeobox associated leucine zipper PF15233:Synaptonemal complex central element protein 1}
i0_LQ_CK_c2541/f1p0/933	#N/A	#N/A	#N/A	#N/A	#N/A	#N/A	#N/A
i0_LQ_CK_c2542/f1p0/884	{XP_004973760.1; PREDICTED: heat shock protein 90-5, chloroplastic-like [Setaria italica]}	{sp|Q9SIF2|HS905_ARATH; Heat shock protein 90-5, chloroplastic OS=Arabidopsis thaliana GN=HSP90-5 PE=1 SV=1}	{sita:101763050; K09487 HSP90B, TRA1 heat shock protein 90kDa beta - ko04141; Genetic Information Processing; Folding, sorting and degradation; Protein processing in endoplasmic reticulum | ko04151; Environmental Information Processing; Signal transduction; PI3K-Akt signaling pathway | ko04657; Organismal Systems; Immune system; IL-17 signaling pathway | ko04915; Organismal Systems; Endocrine sys…	{At2g04030; KOG0019 Molecular chaperone (HSP90 family) O Posttranslational modification, protein turnover, chaperones ;}	{NA}	{XM_003574628.3; PREDICTED: Brachypodium distachyon heat shock protein 90-5, chloroplastic-like (LOC100825024), mRNA}	{NA}
i0_LQ_CK_c2549/f1p2/658	{BAJ89561.1; predicted protein [Hordeum vulgare subsp. vulgare]}	{NA}	{NA}	{NA}	{NA}	{AK358347.1; Hordeum vulgare subsp. vulgare mRNA for predicted protein, complete cds, clone: NIASHv1074I17}	{NA}
i0_LQ_CK_c2555/f1p0/691	{XP_003570455.1; PREDICTED: H/ACA ribonucleoprotein complex subunit 2-like protein [Brachypodium distachyon]}	{sp|Q9LEY9|NHP2_ARATH; H/ACA ribonucleoprotein complex subunit 2-like protein OS=Arabidopsis thaliana GN=At5g08180 PE=1 SV=1}	{sita:101784496; K11129 NHP2, NOLA2 H/ACA ribonucleoprotein complex subunit 2 - ko03008; Genetic Information Processing; Translation; Ribosome biogenesis in eukaryotes}	{At5g08180; KOG3167 Box H/ACA snoRNP component, involved in ribosomal RNA pseudouridinylation A RNA processing and modification ;}	{NA}	{AK369921.1; Hordeum vulgare subsp. vulgare mRNA for predicted protein, complete cds, clone: NIASHv2101C19}	{NA}
i0_LQ_CK_c2557/f1p0/872	{KQK91541.1; hypothetical protein SETIT_038751mg, partial [Setaria italica]}	{sp|P31673|HS174_ORYSJ; 17.4 kDa class I heat shock protein OS=Oryza sativa subsp. japonica GN=HSP17.4 PE=2 SV=2}	{bdi:100842589; K13993 HSP20 HSP20 family protein - ko04141; Genetic Information Processing; Folding, sorting and degradation; Protein processing in endoplasmic reticulum}	{At3g46230; KOG0710 Molecular chaperone (small heat-shock protein Hsp26/Hsp42) O Posttranslational modification, protein turnover, chaperones ;}	{NA}	{XM_015775631.1; PREDICTED: Oryza sativa Japonica Group 17.4 kDa class I heat shock protein (LOC4332360), mRNA}	{NA}
i0_LQ_CK_c2583/f1p3/866	#N/A	#N/A	#N/A	#N/A	#N/A	#N/A	#N/A
i0_LQ_CK_c2586/f1p1/837	{EMT25754.1; hypothetical protein F775_09868 [Aegilops tauschii]}	{NA}	{ats:F775_09868; - - - - -}	{NA}	{NA}	{AK332029.1; Triticum aestivum cDNA, clone: WT002_P12, cultivar: Chinese Spring}	{NA}
i0_LQ_CK_c2604/f1p0/797	{NP_001150800.1; ZIM motif family protein [Zea mays]}	{sp|Q10QW3|TI11B_ORYSJ; Protein TIFY 11b OS=Oryza sativa subsp. japonica GN=TIFY11B PE=1 SV=1}	{bdi:100834439; K13464 JAZ jasmonate ZIM domain-containing protein - ko04075; Environmental Information Processing; Signal transduction; Plant hormone signal transduction}	{NA}	{GO:0055114; oxidation-reduction process; biological_process GO:0015948; methanogenesis; biological_process}	{AK373818.1; Hordeum vulgare subsp. vulgare mRNA for predicted protein, complete cds, clone: NIASHv3044H12}	{PF02662:Methyl-viologen-reducing hydrogenase, delta subunit}
i0_LQ_CK_c2606/f1p0/737	{BAJ96890.1; predicted protein [Hordeum vulgare subsp. vulgare]}	{sp|Q9SL78|ATL12_ARATH; Putative RING-H2 finger protein ATL12 OS=Arabidopsis thaliana GN=ATL12 PE=3 SV=1}	{sita:101756277; - - - - -}	{At2g20030; KOG0800 FOG: Predicted E3 ubiquitin ligase O Posttranslational modification, protein turnover, chaperones ;}	{NA}	{FP094405.1; Phyllostachys edulis cDNA clone: bphyem118d04, full insert sequence}	{NA}
i0_LQ_CK_c2607/f1p2/748	{XP_010238283.2; PREDICTED: photosystem I reaction center subunit V, chloroplastic [Brachypodium distachyon]}	{sp|Q00327|PSAG_HORVU; Photosystem I reaction center subunit V, chloroplastic OS=Hordeum vulgare GN=PSAG PE=1 SV=1}	{sita:101779542; K08905 psaG photosystem I subunit V - ko00195; Metabolism; Energy metabolism; Photosynthesis}	{NA}	{GO:0015979; photosynthesis; biological_process GO:0009522; photosystem I; cellular_component GO:0016020; membrane; cellular_component}	{XM_010239981.2; PREDICTED: Brachypodium distachyon photosystem I reaction center subunit V, chloroplastic (LOC100842599), mRNA}	{PF01241:Photosystem I psaG / psaK}
i0_LQ_CK_c2612/f1p5/555	{KQK18928.1; hypothetical protein BRADI_1g45530 [Brachypodium distachyon]}	{NA}	{ats:F775_06906; - - - - -}	{NA}	{NA}	{XM_003579824.3; PREDICTED: Brachypodium distachyon uncharacterized LOC100838435 (LOC100838435), mRNA}	{NA}
i0_LQ_CK_c2637/f1p23/984	{CDY14320.1; BnaA10g07350D [Brassica napus]}	{sp|P27523|CB23_HORVU; Chlorophyll a-b binding protein of LHCII type III, chloroplastic OS=Hordeum vulgare GN=LHBC PE=2 SV=1}	{csl:COCSUDRAFT_21950; K08913 LHCB2 light-harvesting complex II chlorophyll a/b binding protein 2 - ko00196; Metabolism; Energy metabolism; Photosynthesis - antenna proteins}	{NA}	{NA}	{FP093485.1; Phyllostachys edulis cDNA clone: bphylf003b10, full insert sequence}	{NA}
i0_LQ_CK_c2639/f1p0/504	{KQK99100.1; hypothetical protein SETIT_012757mg, partial [Setaria italica]}	{NA}	{NA}	{NA}	{NA}	{AK437718.1; Brachypodium distachyon mRNA, clone: PL016C01-A-088_B02}	{NA}
i0_LQ_CK_c2641/f1p0/773	{NA}	{NA}	{NA}	{NA}	{NA}	{AM489608.1; Lolium perenne rk1 gene, px1 gene and hd1 gene}	{NA}
i0_LQ_CK_c2646/f1p7/818	{EMT08075.1; Lipoxygenase 2.3, chloroplastic [Aegilops tauschii]}	{sp|Q8GSM2|LOX23_HORVU; Lipoxygenase 2.3, chloroplastic OS=Hordeum vulgare GN=LOX2.3 PE=1 SV=1}	{obr:102716936; K00454 LOX2S lipoxygenase 1.13.11.12 ko00591; Metabolism; Lipid metabolism; Linoleic acid metabolism | ko00592; Metabolism; Lipid metabolism; alpha-Linolenic acid metabolism}	{NA}	{GO:0016702; oxidoreductase activity, acting on single donors with incorporation of molecular oxygen, incorporation of two atoms of oxygen; molecular_function GO:0046872; metal ion binding; molecular_function GO:0055114; oxidation-reduction process; biological_process}	{AK370754.1; Hordeum vulgare subsp. vulgare mRNA for predicted protein, complete cds, clone: NIASHv2116F14}	{PF00305:Lipoxygenase}
i0_LQ_CK_c2647/f1p5/987	{NP_001288389.1; 40S ribosomal protein S19 [Zea mays]}	{sp|P40978|RS19_ORYSJ; 40S ribosomal protein S19 OS=Oryza sativa subsp. japonica GN=RPS19A PE=2 SV=1}	{sita:101762630; K02966 RP-S19e, RPS19 small subunit ribosomal protein S19e - ko03010; Genetic Information Processing; Translation; Ribosome}	{At5g15520; KOG3411 40S ribosomal protein S19 J Translation, ribosomal structure and biogenesis ;}	{GO:0003735; structural constituent of ribosome; molecular_function GO:0006412; translation; biological_process GO:0005840; ribosome; cellular_component}	{JF747383.1; Lolium perenne chloroplast a/b binding protein cab-PhE11 mRNA, partial cds; nuclear gene for chloroplast product}	{PF01090:Ribosomal protein S19e}
i0_LQ_CK_c2653/f1p1/774	{XP_003558015.1; PREDICTED: chaperone protein dnaJ 20, chloroplastic-like [Brachypodium distachyon]}	{sp|Q8WW22|DNJA4_HUMAN; DnaJ homolog subfamily A member 4 OS=Homo sapiens GN=DNAJA4 PE=1 SV=1}	{bdi:100840249; - - - - -}	{Hs4504511; KOG0712 Molecular chaperone (DnaJ superfamily) O Posttranslational modification, protein turnover, chaperones ;}	{NA}	{XM_003557967.3; PREDICTED: Brachypodium distachyon chaperone protein dnaJ 20, chloroplastic-like (LOC100840249), mRNA}	{NA}
i0_LQ_CK_c2664/f1p0/749	#N/A	#N/A	#N/A	#N/A	#N/A	#N/A	#N/A
i0_LQ_CK_c2668/f1p0/768	{XP_003566025.1; PREDICTED: pseudo histidine-containing phosphotransfer protein 5 [Brachypodium distachyon]}	{sp|Q6F303|PHP5_ORYSJ; Pseudo histidine-containing phosphotransfer protein 5 OS=Oryza sativa subsp. japonica GN=PHP5 PE=2 SV=1}	{dosa:Os01t0743800-00; K14490 AHP histidine-containing phosphotransfer peotein - ko04075; Environmental Information Processing; Signal transduction; Plant hormone signal transduction}	{At3g16360; KOG4747 Two-component phosphorelay intermediate involved in MAP kinase cascade regulation T Signal transduction mechanisms ;}	{GO:0004871; signal transducer activity; molecular_function GO:0000160; two-component signal transduction system (phosphorelay); biological_process}	{XM_003565977.3; PREDICTED: Brachypodium distachyon pseudo histidine-containing phosphotransfer protein 5 (LOC100825195), mRNA}	{PF01627:Hpt domain}
i0_LQ_CK_c2672/f1p0/914	{ABA60373.1; p23 [Dactylis glomerata]}	{sp|P0C8Z0|Y8359_ORYSI; Uncharacterized protein OsI_027940 OS=Oryza sativa subsp. indica GN=OsI_027940 PE=1 SV=2}	{obr:102721437; - - - - -}	{At4g02450; KOG3158 HSP90 co-chaperone p23 O Posttranslational modification, protein turnover, chaperones ;}	{GO:0032040; small-subunit processome; cellular_component}	{DQ172836.1; Dactylis glomerata p23 mRNA, complete cds}	{PF04147:Nop14-like family }
i0_LQ_CK_c2681/f1p6/439	{EMS57787.1; hypothetical protein TRIUR3_26127 [Triticum urartu]}	{NA}	{thj:104803330; - - - - -}	{NA}	{NA}	{AK332891.1; Triticum aestivum cDNA, clone: SET1_O22, cultivar: Chinese Spring}	{NA}
i0_LQ_CK_c2684/f1p1/969	{BAJ93112.1; predicted protein, partial [Hordeum vulgare subsp. vulgare]}	{sp|Q7XR47|KAD6_ORYSJ; Probable adenylate kinase 6, chloroplastic OS=Oryza sativa subsp. japonica GN=Os04g0671100 PE=3 SV=1}	{sita:101753887; K00939 adk, AK adenylate kinase 2.7.4.3 ko00230; Metabolism; Nucleotide metabolism; Purine metabolism | ko00730; Metabolism; Metabolism of cofactors and vitamins; Thiamine metabolism}	{At2g37250; KOG3078 Adenylate kinase F Nucleotide transport and metabolism ;}	{GO:0004017; adenylate kinase activity; molecular_function}	{AK371563.1; Hordeum vulgare subsp. vulgare mRNA for predicted protein, complete cds, clone: NIASHv2137D16}	{PF05191:Adenylate kinase, active site lid}
i0_LQ_CK_c2689/f1p0/649	{OEL36711.1; Monothiol glutaredoxin-S2 [Dichanthelium oligosanthes]}	{sp|Q5SMY5|GRXS2_ORYSJ; Monothiol glutaredoxin-S2 OS=Oryza sativa subsp. japonica GN=GRXS2 PE=2 SV=1}	{osa:4327316; - - - - -}	{At5g11930; KOG1752 Glutaredoxin and related proteins O Posttranslational modification, protein turnover, chaperones ;}	{NA}	{AK330495.1; Triticum aestivum cDNA, clone: SET4_J12, cultivar: Chinese Spring}	{NA}
i0_LQ_CK_c2693/f1p0/533	{XP_006649710.1; PREDICTED: uncharacterized protein LOC102721815 [Oryza brachyantha]}	{NA}	{obr:102721815; - - - - -}	{NA}	{GO:0006886; intracellular protein transport; biological_process GO:0016021; integral to membrane; cellular_component GO:0030955; potassium ion binding; molecular_function GO:0005249; voltage-gated potassium channel activity; molecular_function GO:0005783; endoplasmic reticulum; cellular_component GO:0006813; potassium ion transport; biological_process}	{XM_006649647.2; PREDICTED: Oryza brachyantha uncharacterized LOC102721815 (LOC102721815), mRNA}	{PF05529:B-cell receptor-associated protein 31-like PF07941:Potassium channel Kv1.4 tandem inactivation domain}
i0_LQ_CK_c2716/f1p0/797	{XP_003572436.1; PREDICTED: uncharacterized protein LOC100835123 [Brachypodium distachyon]}	{NA}	{sbi:SORBI_04g010390; - - - - -}	{NA}	{GO:0019900; kinase binding; molecular_function}	{AK436792.1; Brachypodium distachyon mRNA, clone: PL016C01-A-081_M02}	{PF11610:Scaffold protein Ste5-Fus5 binding region}
i0_LQ_CK_c2720/f1p2/749	{XP_015615471.1; PREDICTED: non-specific lipid-transfer protein 2 [Oryza sativa Japonica Group]}	{sp|Q7XJ39|NLT2A_ORYSJ; Non-specific lipid-transfer protein 2A OS=Oryza sativa subsp. japonica GN=LTP2-A PE=3 SV=2}	{ats:F775_29280; - - - - -}	{NA}	{NA}	{EU724724.1; Zea mays subsp. parviglumis isolate plt2_snt10c_pcr lipid-transfer protein (plt2) gene, partial cds}	{NA}
i0_LQ_CK_c2721/f1p0/546	{XP_017624872.1; PREDICTED: uncharacterized protein LOC108468504 [Gossypium arboreum]}	{sp|P59259|H4_ARATH; Histone H4 OS=Arabidopsis thaliana GN=At1g07660 PE=1 SV=2}	{bna:106392865; K11254 H4 histone H4 - ko05203; Human Diseases; Cancers: Overview; Viral carcinogenesis | ko05322; Human Diseases; Immune diseases; Systemic lupus erythematosus | ko05034; Human Diseases; Substance dependence; Alcoholism}	{At1g07820; KOG3467 Histone H4 B Chromatin structure and dynamics ;}	{NA}	{AK362933.1; Hordeum vulgare subsp. vulgare mRNA for predicted protein, complete cds, clone: NIASHv2011F23}	{NA}
i0_LQ_CK_c2722/f1p0/356	{XP_010239617.1; PREDICTED: thiosulfate sulfurtransferase 16, chloroplastic [Brachypodium distachyon]}	{sp|P27626|DIN1_RAPSA; Senescence-associated protein DIN1 OS=Raphanus sativus GN=DIN1 PE=2 SV=1}	{bdi:100820881; - - - - -}	{At4g35770; KOG1530 Rhodanese-related sulfurtransferase P Inorganic ion transport and metabolism ;}	{NA}	{AK426264.1; Brachypodium distachyon mRNA, clone: PL016C01-A-013_F17}	{NA}
i0_LQ_CK_c2725/f1p0/758	#N/A	#N/A	#N/A	#N/A	#N/A	#N/A	#N/A
i0_LQ_CK_c2726/f1p0/673	{EOY03038.1; Glutamine synthase clone R1, 1,ATGLN1,1 isoform 2, partial [Theobroma cacao]}	{sp|Q8LCE1|GLN12_ARATH; Glutamine synthetase cytosolic isozyme 1-2 OS=Arabidopsis thaliana GN=GLN1-2 PE=1 SV=2}	{bdi:100824429; K01915 glnA, GLUL glutamine synthetase 6.3.1.2 ko01230; Metabolism; Global and overview maps; Biosynthesis of amino acids | ko00630; Metabolism; Carbohydrate metabolism; Glyoxylate and dicarboxylate metabolism | ko00910; Metabolism; Energy metabolism; Nitrogen metabolism | ko00250; Metabolism; Amino acid metabolism; Alanine, aspartate and glutamate metabolism | ko00220; Metabolism…	{At1g66200; KOG0683 Glutamine synthetase E Amino acid transport and metabolism ;}	{GO:0004356; glutamate-ammonia ligase activity; molecular_function GO:0006807; nitrogen compound metabolic process; biological_process}	{FJ966884.1; Lolium perenne glutamine synthetase 1b (GS1b) mRNA, complete cds}	{PF00120:Glutamine synthetase, catalytic domain}
i0_LQ_CK_c273/f6p0/877	{EMT12582.1; HMG1/2-like protein [Aegilops tauschii]}	{sp|P40621|HMGL_WHEAT; HMG1/2-like protein OS=Triticum aestivum PE=2 SV=1}	{bdi:100838667; K10802 HMGB1 high mobility group protein B1 - ko03410; Genetic Information Processing; Replication and repair; Base excision repair | ko04140; Cellular Processes; Transport and catabolism; Autophagy - animal}	{At1g20690_2; KOG0381 HMG box-containing protein R General function prediction only ;}	{GO:0007275; multicellular organismal development; biological_process GO:0008270; zinc ion binding; molecular_function GO:0005634; nucleus; cellular_component}	{XM_010241194.2; PREDICTED: Brachypodium distachyon DNA-binding protein MNB1B (LOC100838667), mRNA}	{PF04690:YABBY protein PF06524:NOA36 protein}
i0_LQ_CK_c2737/f1p6/966	{BAJ96238.1; predicted protein [Hordeum vulgare subsp. vulgare]}	{sp|Q9MAI5|ERF79_ARATH; Ethylene-responsive transcription factor 8 OS=Arabidopsis thaliana GN=ERF8 PE=2 SV=1}	{sita:101785275; K09286 EREBP EREBP-like factor - -}	{NA}	{NA}	{AK365035.1; Hordeum vulgare subsp. vulgare mRNA for predicted protein, complete cds, clone: NIASHv2030H02}	{NA}
i0_LQ_CK_c2738/f1p0/1031	{EMS51257.1; Chlorophyll a-b binding protein 1, chloroplastic [Triticum urartu]}	{sp|P12329|CB21_MAIZE; Chlorophyll a-b binding protein 1, chloroplastic OS=Zea mays GN=CAB1 PE=3 SV=1}	{obr:102717107; K08912 LHCB1 light-harvesting complex II chlorophyll a/b binding protein 1 - ko00196; Metabolism; Energy metabolism; Photosynthesis - antenna proteins}	{NA}	{NA}	{AK432290.1; Brachypodium distachyon mRNA, clone: PL016C01-A-052_G21}	{NA}
i0_LQ_CK_c2745/f1p0/599	#N/A	#N/A	#N/A	#N/A	#N/A	#N/A	#N/A
i0_LQ_CK_c2752/f1p17/840	#N/A	#N/A	#N/A	#N/A	#N/A	#N/A	#N/A
i0_LQ_CK_c2753/f1p2/977	{NA}	{NA}	{NA}	{NA}	{NA}	{NA}	{NA}
i0_LQ_CK_c2765/f1p19/798	{EMT10062.1; hypothetical protein F775_26912 [Aegilops tauschii]}	{NA}	{obr:102705695; - - - - -}	{NA}	{GO:0003677; DNA binding; molecular_function}	{AK334774.1; Triticum aestivum cDNA, clone: WT011_A08, cultivar: Chinese Spring}	{PF00216:Bacterial DNA-binding protein}
i0_LQ_CK_c2771/f1p0/969	{EMT20885.1; hypothetical protein F775_09195 [Aegilops tauschii]}	{NA}	{obr:102719835; - - - - -}	{NA}	{NA}	{XM_015768539.1; PREDICTED: Oryza sativa Japonica Group uncharacterized LOC4330048 (LOC4330048), mRNA}	{NA}
i0_LQ_CK_c2778/f1p0/560	{BAJ96210.1; predicted protein [Hordeum vulgare subsp. vulgare]}	{NA}	{obr:102718260; - - - - -}	{NA}	{NA}	{BT084972.2; Zea mays full-length cDNA clone ZM_BFb0217J24 mRNA, complete cds}	{NA}
i0_LQ_CK_c2779/f1p4/695	{EMS50269.1; Ribulose bisphosphate carboxylase small chain PW9, chloroplastic [Triticum urartu]}	{sp|Q40004|RBS_HORVU; Ribulose bisphosphate carboxylase small chain, chloroplastic OS=Hordeum vulgare PE=2 SV=1}	{sita:101763632; K01602 rbcS ribulose-bisphosphate carboxylase small chain 4.1.1.39 ko01200; Metabolism; Global and overview maps; Carbon metabolism | ko00630; Metabolism; Carbohydrate metabolism; Glyoxylate and dicarboxylate metabolism | ko00710; Metabolism; Energy metabolism; Carbon fixation in photosynthetic organisms}	{NA}	{NA}	{AF192773.1; Avena agadiriana ribulose-1,5-bisphosphate carboxylase small subunit (rbcS) mRNA, nuclear gene encoding chloroplast protein, partial cds}	{NA}
i0_LQ_CK_c2783/f1p21/710	#N/A	#N/A	#N/A	#N/A	#N/A	#N/A	#N/A
i0_LQ_CK_c2796/f1p11/935	{XP_010235157.1; PREDICTED: chlorophyll a-b binding protein 4, chloroplastic [Brachypodium distachyon]}	{sp|P27521|CA4_ARATH; Chlorophyll a-b binding protein 4, chloroplastic OS=Arabidopsis thaliana GN=LHCA4 PE=1 SV=1}	{gmx:100802922; K08910 LHCA4 light-harvesting complex I chlorophyll a/b binding protein 4 - ko00196; Metabolism; Energy metabolism; Photosynthesis - antenna proteins}	{NA}	{NA}	{AK440281.1; Brachypodium distachyon mRNA, clone: PL016C01-A-104_I24}	{NA}
i0_LQ_CK_c2809/f1p7/986	{CAA69598.1; cyclophilin [Digitalis lanata]}	{sp|P21568|CYPH_SOLLC; Peptidyl-prolyl cis-trans isomerase OS=Solanum lycopersicum GN=CYP PE=2 SV=1}	{cit:102623101; K01802 E5.2.1.8 peptidylprolyl isomerase 5.2.1.8 -}	{At2g16600; KOG0865 Cyclophilin type peptidyl-prolyl cis-trans isomerase O Posttranslational modification, protein turnover, chaperones ;}	{NA}	{NA}	{NA}
i0_LQ_CK_c2829/f1p0/384	#N/A	#N/A	#N/A	#N/A	#N/A	#N/A	#N/A
i0_LQ_CK_c2830/f1p0/677	{XP_004965993.1; PREDICTED: multiprotein-bridging factor 1c [Setaria italica]}	{sp|Q9LV58|MBF1C_ARATH; Multiprotein-bridging factor 1c OS=Arabidopsis thaliana GN=MBF1C PE=1 SV=1}	{bdi:100824665; K03627 MBF1 putative transcription factor - -}	{At3g24500; KOG3398 Transcription factor MBF1 K Transcription ;}	{GO:0003677; DNA binding; molecular_function GO:0043565; sequence-specific DNA binding; molecular_function}	{AK333159.1; Triticum aestivum cDNA, clone: WT005_M16, cultivar: Chinese Spring}	{PF15077:Domain of unknown function (DUF4544) PF01381:Helix-turn-helix PF13413:Helix-turn-helix domain PF12844:Helix-turn-helix domain}
i0_LQ_CK_c2838/f1p0/902	{BAJ85338.1; predicted protein [Hordeum vulgare subsp. vulgare]}	{sp|Q67YC9|Y4141_ARATH; Uncharacterized protein At4g14100 OS=Arabidopsis thaliana GN=At4g14100 PE=2 SV=1}	{osa:4334797; - - - - -}	{NA}	{NA}	{AK367559.1; Hordeum vulgare subsp. vulgare mRNA for predicted protein, complete cds, clone: NIASHv2058N21}	{NA}
i0_LQ_CK_c2849/f1p5/638	{EMS52770.1; Two-component response regulator ARR9 [Triticum urartu]}	{sp|Q7XQA6|ORR6_ORYSJ; Two-component response regulator ORR6 OS=Oryza sativa subsp. japonica GN=RR6 PE=2 SV=1}	{sita:101781296; K14492 ARR-A two-component response regulator ARR-A family - ko04075; Environmental Information Processing; Signal transduction; Plant hormone signal transduction}	{At5g62920; KOG1601 GATA-4/5/6 transcription factors K Transcription ;}	{NA}	{KU136273.1; Lolium perenne type-A response regulator ARR6 (ARR6) mRNA, partial cds}	{NA}
i0_LQ_CK_c2851/f1p0/656	{EMT31097.1; hypothetical protein F775_01407 [Aegilops tauschii]}	{NA}	{ats:F775_01407; - - - - -}	{NA}	{NA}	{AK360567.1; Hordeum vulgare subsp. vulgare mRNA for predicted protein, complete cds, clone: NIASHv1120O17}	{NA}
i0_LQ_CK_c2859/f1p0/951	{EMS68320.1; Proteasome subunit alpha type-7-A [Triticum urartu]}	{sp|A2YXU2|PSA7A_ORYSI; Proteasome subunit alpha type-7-A OS=Oryza sativa subsp. indica GN=OsI_029135 PE=2 SV=2}	{sita:101780216; K02731 PSMA7 20S proteasome subunit alpha 4 3.4.25.1 ko03050; Genetic Information Processing; Folding, sorting and degradation; Proteasome}	{At5g66140; KOG0183 20S proteasome, regulatory subunit alpha type PSMA7/PRE6 O Posttranslational modification, protein turnover, chaperones ;}	{GO:0004298; threonine-type endopeptidase activity; molecular_function GO:0047429; nucleoside-triphosphate diphosphatase activity; molecular_function GO:0019773; proteasome core complex, alpha-subunit complex; cellular_component GO:0051603; proteolysis involved in cellular protein catabolic process; biological_process GO:0005839; proteasome core complex; cellular_component GO:0004175; endopeptida…	{AK366250.1; Hordeum vulgare subsp. vulgare mRNA for predicted protein, complete cds, clone: NIASHv2041H06}	{PF02545:Maf-like protein PF00227:Proteasome subunit PF10584:Proteasome subunit A N-terminal signature}
i0_LQ_CK_c2860/f1p0/755	{XP_003562301.1; PREDICTED: transcription factor BTF3 homolog 4 [Brachypodium distachyon]}	{sp|Q9CAT7|BTF3L_ARATH; Nascent polypeptide-associated complex subunit beta OS=Arabidopsis thaliana GN=At1g73230 PE=2 SV=1}	{bdi:100836116; K01527 EGD1, BTF3 nascent polypeptide-associated complex subunit beta - ko04214; Cellular Processes; Cell growth and death; Apoptosis - fly}	{At1g73230; KOG2240 RNA polymerase II general transcription factor BTF3 and related proteins K Transcription ;}	{GO:0005524; ATP binding; molecular_function}	{XM_003562253.3; PREDICTED: Brachypodium distachyon transcription factor BTF3 homolog 4 (LOC100836116), mRNA}	{PF00176:SNF2 family N-terminal domain}
i0_LQ_CK_c2871/f1p0/952	{EMT25754.1; hypothetical protein F775_09868 [Aegilops tauschii]}	{NA}	{ats:F775_09868; - - - - -}	{NA}	{NA}	{AK332029.1; Triticum aestivum cDNA, clone: WT002_P12, cultivar: Chinese Spring}	{NA}
i0_LQ_CK_c2873/f1p0/690	#N/A	#N/A	#N/A	#N/A	#N/A	#N/A	#N/A
i0_LQ_CK_c2884/f1p4/624	{CDM84178.1; unnamed protein product [Triticum aestivum]}	{sp|Q5ZBY9|PSBW_ORYSJ; Photosystem II reaction center W protein, chloroplastic OS=Oryza sativa subsp. japonica GN=PSBW PE=2 SV=1}	{obr:102716545; K02721 psbW photosystem II PsbW protein - ko00195; Metabolism; Energy metabolism; Photosynthesis}	{NA}	{GO:0009507; chloroplast; cellular_component GO:0015979; photosynthesis; biological_process GO:0009523; photosystem II; cellular_component}	{AK426283.1; Brachypodium distachyon mRNA, clone: PL016C01-A-013_I03}	{PF07123:Photosystem II reaction centre W protein (PsbW)}
i0_LQ_CK_c2889/f1p41/647	{XP_015629060.1; PREDICTED: uncharacterized protein LOC4332399 [Oryza sativa Japonica Group]}	{NA}	{bdi:100832493; - - - - -}	{NA}	{NA}	{XM_003558193.3; PREDICTED: Brachypodium distachyon uncharacterized LOC100832493 (LOC100832493), mRNA}	{NA}
i0_LQ_CK_c2902/f1p0/893	{EMT28992.1; hypothetical protein F775_07139 [Aegilops tauschii]}	{NA}	{ats:F775_07139; - - - - -}	{At5g56550; KOG4210 Nuclear localization sequence binding protein K Transcription ;}	{NA}	{XM_003581518.3; PREDICTED: Brachypodium distachyon uncharacterized LOC100846683 (LOC100846683), mRNA}	{NA}
i0_LQ_CK_c2904/f1p2/913	{CBX44252.1; chalcone isomerase I [Deschampsia antarctica]}	{sp|Q8S3X0|CFI_HORVU; Chalcone--flavonone isomerase OS=Hordeum vulgare GN=CHI PE=1 SV=1}	{bdi:100839250; K01859 E5.5.1.6 chalcone isomerase 5.5.1.6 ko00941; Metabolism; Biosynthesis of other secondary metabolites; Flavonoid biosynthesis}	{NA}	{GO:0016872; intramolecular lyase activity; molecular_function}	{FR714890.1; Deschampsia antarctica CHI1 gene for chalcone isomerase gene I}	{PF02431:Chalcone-flavanone isomerase}
i0_LQ_CK_c2914/f1p22/975	{XP_010240538.1; PREDICTED: protein TIFY 3B isoform X1 [Brachypodium distachyon]}	{sp|Q7XPM8|TIF3_ORYSJ; Protein TIFY 3 OS=Oryza sativa subsp. japonica GN=TIFY3 PE=1 SV=1}	{ats:F775_31179; K13464 JAZ jasmonate ZIM domain-containing protein - ko04075; Environmental Information Processing; Signal transduction; Plant hormone signal transduction}	{NA}	{NA}	{NM_001176394.2; Zea mays uncharacterized LOC100383759 (IDP1683), transcript variant 1, mRNA}	{NA}
i0_LQ_CK_c2924/f1p3/866	{XP_014751078.1; PREDICTED: uncharacterized protein LOC100821464 [Brachypodium distachyon]}	{NA}	{sbi:SORBI_06g025230; - - - - -}	{NA}	{NA}	{NA}	{NA}
i0_LQ_CK_c2930/f1p0/781	{XP_015640111.1; PREDICTED: ubiquitin-conjugating enzyme E2 2 [Oryza sativa Japonica Group]}	{sp|P25866|UBC2_WHEAT; Ubiquitin-conjugating enzyme E2 2 OS=Triticum aestivum GN=UBC2 PE=1 SV=1}	{mtr:MTR_8g468530; K10573 UBE2A, UBC2, RAD6A ubiquitin-conjugating enzyme E2 A 2.3.2.23 ko04120; Genetic Information Processing; Folding, sorting and degradation; Ubiquitin mediated proteolysis}	{At2g02760; KOG0419 Ubiquitin-protein ligase O Posttranslational modification, protein turnover, chaperones ;}	{GO:0005515; protein binding; molecular_function}	{XM_003568751.3; PREDICTED: Brachypodium distachyon ubiquitin-conjugating enzyme E2 2 (LOC100837256), mRNA}	{PF05773:RWD domain}
i0_LQ_CK_c2939/f1p0/472	#N/A	#N/A	#N/A	#N/A	#N/A	#N/A	#N/A
i0_LQ_CK_c2947/f1p18/774	{XP_003573421.1; PREDICTED: uncharacterized protein LOC100823080 [Brachypodium distachyon]}	{NA}	{NA}	{NA}	{NA}	{NA}	{NA}
i0_LQ_CK_c2956/f1p0/517	{AAM11916.1; unknown cold induced protein [Deschampsia antarctica]}	{NA}	{sbi:SORBI_03g034090; - - - - -}	{NA}	{NA}	{AY090535.1; Deschampsia antarctica unknown cold induced protein mRNA, complete cds; nuclear gene for plastid product}	{NA}
i0_LQ_CK_c2960/f1p0/531	{XP_003563906.1; PREDICTED: E3 ubiquitin-protein ligase makorin isoform X1 [Brachypodium distachyon]}	{sp|Q5ZA07|C3H41_ORYSJ; E3 ubiquitin-protein ligase makorin OS=Oryza sativa subsp. japonica GN=MKRN PE=2 SV=1}	{bdi:100840100; K15687 MKRN E3 ubiquitin-protein ligase makorin 2.3.2.27 -}	{NA}	{GO:0046872; metal ion binding; molecular_function}	{NA}	{PF00642:Zinc finger C-x8-C-x5-C-x3-H type (and similar)}
i0_LQ_CK_c2962/f1p0/667	{NA}	{NA}	{NA}	{NA}	{NA}	{AK372048.1; Hordeum vulgare subsp. vulgare mRNA for predicted protein, complete cds, clone: NIASHv2145J11}	{NA}
i0_LQ_CK_c2967/f1p151/1009	{NP_001289807.1; nucleoside diphosphate kinase 2, chloroplastic [Brachypodium distachyon]}	{sp|Q852S5|NDK2_TOBAC; Nucleoside diphosphate kinase 2, chloroplastic OS=Nicotiana tabacum GN=NDPK2 PE=1 SV=1}	{sita:101755658; K00940 ndk, NME nucleoside-diphosphate kinase 2.7.4.6 ko00230; Metabolism; Nucleotide metabolism; Purine metabolism | ko00240; Metabolism; Nucleotide metabolism; Pyrimidine metabolism | ko04016; Environmental Information Processing; Signal transduction; MAPK signaling pathway - plant}	{At5g63310; KOG0888 Nucleoside diphosphate kinase F Nucleotide transport and metabolism ;}	{GO:0006241; CTP biosynthetic process; biological_process GO:0006228; UTP biosynthetic process; biological_process GO:0004550; nucleoside diphosphate kinase activity; molecular_function GO:0006165; nucleoside diphosphate phosphorylation; biological_process GO:0006183; GTP biosynthetic process; biological_process}	{AK253108.1; Hordeum vulgare subsp. vulgare cDNA clone: FLbaf165a11, mRNA sequence}	{PF00334:Nucleoside diphosphate kinase}
i0_LQ_CK_c2968/f1p14/598	{EMT11130.1; Photosystem II 10 kDa polypeptide, chloroplastic [Aegilops tauschii]}	{sp|Q40070|PSBR_HORVU; Photosystem II 10 kDa polypeptide, chloroplastic OS=Hordeum vulgare GN=PSBR PE=3 SV=1}	{bdi:100831370; K03541 psbR photosystem II 10kDa protein - ko00195; Metabolism; Energy metabolism; Photosynthesis}	{NA}	{GO:0015979; photosynthesis; biological_process GO:0009654; oxygen evolving complex; cellular_component GO:0009523; photosystem II; cellular_component GO:0042651; thylakoid membrane; cellular_component}	{XM_003557593.1; PREDICTED: Brachypodium distachyon photosystem II 10 kDa polypeptide, chloroplastic-like (LOC100831370), mRNA}	{PF04725:Photosystem II 10 kDa polypeptide PsbR}
i0_LQ_CK_c2984/f1p0/627	{NA}	{NA}	{NA}	{NA}	{NA}	{NA}	{NA}
i0_LQ_CK_c2989/f1p2/699	#N/A	#N/A	#N/A	#N/A	#N/A	#N/A	#N/A
i0_LQ_CK_c299/f2p0/974	{XP_010235395.1; PREDICTED: chlorophyll a-b binding protein of LHCII type 1-like [Brachypodium distachyon]}	{sp|P07370|CB2B_SOLLC; Chlorophyll a-b binding protein 1B, chloroplastic OS=Solanum lycopersicum GN=CAB1B PE=3 SV=1}	{ats:F775_31839; K08912 LHCB1 light-harvesting complex II chlorophyll a/b binding protein 1 - ko00196; Metabolism; Energy metabolism; Photosynthesis - antenna proteins}	{NA}	{GO:0003824; NA GO:0046537; 2,3-bisphosphoglycerate-independent phosphoglycerate mutase activity; molecular_function}	{AK248764.1; Hordeum vulgare subsp. vulgare cDNA clone: FLbaf2o05, mRNA sequence}	{PF10143:2,3-bisphosphoglycerate-independent phosphoglycerate mutase}
i0_LQ_CK_c2992/f1p10/770	{CDM80682.1; unnamed protein product [Triticum aestivum]}	{NA}	{bdi:100832138; - - - - -}	{NA}	{GO:0030430; host cell cytoplasm; cellular_component GO:0042025; host cell nucleus; cellular_component GO:0019076; release of virus from host; biological_process GO:0044163; host cytoskeleton; cellular_component GO:0019028; viral capsid; cellular_component GO:0046718; entry of virus into host cell; biological_process GO:0075521; NA}	{HG670306.1; Triticum aestivum chromosome 3B, genomic scaffold, cultivar Chinese Spring}	{PF03276:Spumavirus gag protein}
i0_LQ_CK_c2993/f1p0/723	{BAK02001.1; predicted protein [Hordeum vulgare subsp. vulgare]}	{sp|O04616|CUT1A_ARATH; Protein CURVATURE THYLAKOID 1A, chloroplastic OS=Arabidopsis thaliana GN=CURT1A PE=1 SV=1}	{osa:4330625; - - - - -}	{NA}	{NA}	{AK370802.1; Hordeum vulgare subsp. vulgare mRNA for predicted protein, complete cds, clone: NIASHv2117B08}	{NA}
i0_LQ_CK_c3001/f1p9/507	#N/A	#N/A	#N/A	#N/A	#N/A	#N/A	#N/A
i0_LQ_CK_c3008/f1p0/817	{KQK11673.1; hypothetical protein BRADI_2g61560 [Brachypodium distachyon]}	{sp|P0DKK8|RS10A_ORYSJ; 40S ribosomal protein S10-1 OS=Oryza sativa subsp. japonica GN=RPS10-1 PE=2 SV=1}	{bdi:100825191; K02947 RP-S10e, RPS10 small subunit ribosomal protein S10e - ko03010; Genetic Information Processing; Translation; Ribosome}	{At5g52650; KOG3344 40s ribosomal protein s10 J Translation, ribosomal structure and biogenesis ;}	{NA}	{AK251351.1; Hordeum vulgare subsp. vulgare cDNA clone: FLbaf107n02, mRNA sequence}	{NA}
i0_LQ_CK_c3015/f1p45/807	{EMT00621.1; Histone H1 [Aegilops tauschii]}	{sp|P40267|H1_SOLPN; Histone H1 OS=Solanum pennellii PE=2 SV=1}	{sbi:SORBI_06g026070; K11275 H1_5 histone H1/5 - -}	{NA}	{GO:0005634; nucleus; cellular_component GO:0006334; nucleosome assembly; biological_process GO:0006874; cellular calcium ion homeostasis; biological_process GO:0000786; nucleosome; cellular_component GO:0016021; integral to membrane; cellular_component GO:0003677; DNA binding; molecular_function GO:0005219; ryanodine-sensitive calcium-release channel activity; molecular_function}	{AK249166.1; Hordeum vulgare subsp. vulgare cDNA clone: FLbaf19i13, mRNA sequence}	{PF00538:linker histone H1 and H5 family PF06459:Ryanodine Receptor TM 4-6}
i0_LQ_CK_c3022/f1p190/444	#N/A	#N/A	#N/A	#N/A	#N/A	#N/A	#N/A
i0_LQ_CK_c3023/f1p0/325	#N/A	#N/A	#N/A	#N/A	#N/A	#N/A	#N/A
i0_LQ_CK_c3027/f1p1/793	{BAJ86766.1; predicted protein, partial [Hordeum vulgare subsp. vulgare]}	{sp|P14895|ELI5_HORVU; High molecular mass early light-inducible protein HV58, chloroplastic OS=Hordeum vulgare PE=2 SV=1}	{ats:F775_27760; - - - - -}	{NA}	{GO:0016020; membrane; cellular_component}	{DQ246106.1; Zea mays clone 18246 mRNA sequence}	{PF01299:Lysosome-associated membrane glycoprotein (Lamp)}
i0_LQ_CK_c3037/f1p1/992	{XP_003573587.1; PREDICTED: endo-1,3;1,4-beta-D-glucanase isoform X1 [Brachypodium distachyon]}	{sp|Q9ZT66|E134_MAIZE; Endo-1,3;1,4-beta-D-glucanase OS=Zea mays PE=1 SV=1}	{ats:F775_08419; - - - - -}	{At3g23570; KOG3043 Predicted hydrolase related to dienelactone hydrolase R General function prediction only ;}	{GO:0016787; hydrolase activity; molecular_function GO:0008236; serine-type peptidase activity; molecular_function GO:0006508; proteolysis; biological_process}	{AK368867.1; Hordeum vulgare subsp. vulgare mRNA for predicted protein, complete cds, clone: NIASHv2081G18}	{PF01738:Dienelactone hydrolase family PF00326:Prolyl oligopeptidase family}
i0_LQ_CK_c3039/f1p0/770	{KQL12240.1; hypothetical protein SETIT_007910mg, partial [Setaria italica]}	{sp|B8CXL0|DNAJ_HALOH; Chaperone protein DnaJ OS=Halothermothrix orenii (strain H 168 / OCM 544 / DSM 9562) GN=dnaJ PE=3 SV=1}	{bdi:100822719; - - - - -}	{At2g17880; KOG0712 Molecular chaperone (DnaJ superfamily) O Posttranslational modification, protein turnover, chaperones ;}	{NA}	{XM_003563225.3; PREDICTED: Brachypodium distachyon dnaJ homolog subfamily C member 4-like (LOC100822719), mRNA}	{NA}
i0_LQ_CK_c3066/f1p0/929	{AAC83374.1; ribulose-1,5-bisphosphate carboxylase small subunit, partial [Avena clauda]}	{sp|P00871|RBS1_WHEAT; Ribulose bisphosphate carboxylase small chain PWS4.3, chloroplastic OS=Triticum aestivum PE=3 SV=2}	{ats:F775_29936; K01602 rbcS ribulose-bisphosphate carboxylase small chain 4.1.1.39 ko01200; Metabolism; Global and overview maps; Carbon metabolism | ko00630; Metabolism; Carbohydrate metabolism; Glyoxylate and dicarboxylate metabolism | ko00710; Metabolism; Energy metabolism; Carbon fixation in photosynthetic organisms}	{NA}	{NA}	{AF192775.1; Avena strigosa clone Str5 ribulose-1,5-bisphosphate carboxylase small subunit (rbcS) mRNA, nuclear gene encoding chloroplast protein, partial cds}	{NA}
i0_LQ_CK_c3069/f1p9/790	{BAJ99547.1; predicted protein [Hordeum vulgare subsp. vulgare]}	{sp|Q38853|STR15_ARATH; Rhodanese-like domain-containing protein 15, chloroplastic OS=Arabidopsis thaliana GN=STR15 PE=2 SV=1}	{bdi:100820881; - - - - -}	{At4g35770; KOG1530 Rhodanese-related sulfurtransferase P Inorganic ion transport and metabolism ;}	{NA}	{AK330510.1; Triticum aestivum cDNA, clone: SET4_K02, cultivar: Chinese Spring}	{NA}
i0_LQ_CK_c3085/f1p0/911	{EMS56094.1; hypothetical protein TRIUR3_23413 [Triticum urartu]}	{sp|Q9M015|Y5161_ARATH; Uncharacterized protein At5g01610 OS=Arabidopsis thaliana GN=At5g01610 PE=1 SV=1}	{bdi:100842174; - - - - -}	{NA}	{GO:0042157; lipoprotein metabolic process; biological_process GO:0005576; NA}	{AK425293.1; Brachypodium distachyon mRNA, clone: PL016C01-A-007_F19}	{PF04691:Apolipoprotein C-I (ApoC-1)}
i0_LQ_CK_c3087/f1p6/538	{BAJ91647.1; predicted protein, partial [Hordeum vulgare subsp. vulgare]}	{sp|P00228|FER_WHEAT; Ferredoxin, chloroplastic OS=Triticum aestivum GN=PETF PE=1 SV=2}	{jcu:105633326; K02639 petF ferredoxin - ko00195; Metabolism; Energy metabolism; Photosynthesis}	{NA}	{NA}	{AK360438.1; Hordeum vulgare subsp. vulgare mRNA for predicted protein, partial cds, clone: NIASHv1118D07}	{NA}
i0_LQ_CK_c3126/f1p0/920	{AEY78063.1; late embryogenesis abundant protein 1 [Deschampsia antarctica]}	{sp|P0C5A4|LEA3_ORYSJ; Late embryogenesis abundant protein, group 3 OS=Oryza sativa subsp. japonica GN=LEA3 PE=2 SV=1}	{ats:F775_11284; - - - - -}	{At1g52690; KOG4744 Uncharacterized conserved protein S Function unknown ;}	{NA}	{KP899268.1; Hordeum vulgare cultivar Furat 7 clone 1a late embryogenesis abundant protein (HVA1) mRNA, complete cds}	{NA}
i0_LQ_CK_c3129/f1p1/575	#N/A	#N/A	#N/A	#N/A	#N/A	#N/A	#N/A
i0_LQ_CK_c3130/f1p16/774	{XP_003581604.1; PREDICTED: heavy metal-associated isoprenylated plant protein 26 [Brachypodium distachyon]}	{sp|Q67ZW1|HIP27_ARATH; Heavy metal-associated isoprenylated plant protein 27 OS=Arabidopsis thaliana GN=HIPP27 PE=1 SV=1}	{obr:102707763; - - - - -}	{At4g38580; KOG1603 Copper chaperone P Inorganic ion transport and metabolism ;}	{GO:0046872; metal ion binding; molecular_function GO:0030001; metal ion transport; biological_process}	{XM_003581556.3; PREDICTED: Brachypodium distachyon heavy metal-associated isoprenylated plant protein 26 (LOC100838873), mRNA}	{PF00403:Heavy-metal-associated domain}
i0_LQ_CK_c3132/f1p10/935	{AMY26594.1; GST [Lolium perenne]}	{sp|Q10CE7|GSTU1_ORYSJ; Probable glutathione S-transferase GSTU1 OS=Oryza sativa subsp. japonica GN=GSTU1 PE=1 SV=1}	{bdi:100846750; K00799 GST, gst glutathione S-transferase 2.5.1.18 ko00480; Metabolism; Metabolism of other amino acids; Glutathione metabolism | ko00980; Metabolism; Xenobiotics biodegradation and metabolism; Metabolism of xenobiotics by cytochrome P450 | ko00982; Metabolism; Xenobiotics biodegradation and metabolism; Drug metabolism - cytochrome P450 | ko05204; Human Diseases; Cancers: Overview…	{At1g17170; KOG0406 Glutathione S-transferase O Posttranslational modification, protein turnover, chaperones ;}	{GO:0005515; protein binding; molecular_function}	{KT964562.1; Lolium perenne clone 3 GST (GST) mRNA, complete cds}	{PF13409:Glutathione S-transferase, N-terminal domain PF02798:Glutathione S-transferase, N-terminal domain PF13417:Glutathione S-transferase, N-terminal domain}
i0_LQ_CK_c3134/f1p3/343	{NA}	{NA}	{NA}	{NA}	{NA}	{NA}	{NA}
i0_LQ_CK_c3136/f1p0/762	#N/A	#N/A	#N/A	#N/A	#N/A	#N/A	#N/A
i0_LQ_CK_c3142/f1p0/783	{BAK01996.1; predicted protein [Hordeum vulgare subsp. vulgare]}	{NA}	{bdi:100843946; - - - - -}	{At5g56550; KOG4210 Nuclear localization sequence binding protein K Transcription ;}	{NA}	{NA}	{NA}
i0_LQ_CK_c3143/f1p3/666	{BAK02001.1; predicted protein [Hordeum vulgare subsp. vulgare]}	{sp|O04616|CUT1A_ARATH; Protein CURVATURE THYLAKOID 1A, chloroplastic OS=Arabidopsis thaliana GN=CURT1A PE=1 SV=1}	{obr:102711321; - - - - -}	{NA}	{NA}	{AK370802.1; Hordeum vulgare subsp. vulgare mRNA for predicted protein, complete cds, clone: NIASHv2117B08}	{NA}
i0_LQ_CK_c3155/f1p0/771	{P00228.2; RecName: Full=Ferredoxin, chloroplastic; Flags: Precursor}	{sp|P00228|FER_WHEAT; Ferredoxin, chloroplastic OS=Triticum aestivum GN=PETF PE=1 SV=2}	{sbi:SORBI_07g000610; K02639 petF ferredoxin - ko00195; Metabolism; Energy metabolism; Photosynthesis}	{NA}	{NA}	{AK332795.1; Triticum aestivum cDNA, clone: WT004_O09, cultivar: Chinese Spring}	{NA}
i0_LQ_CK_c3161/f1p469/601	{XP_003557735.1; PREDICTED: 60S ribosomal protein L27a-3-like [Brachypodium distachyon]}	{sp|P49637|R27A3_ARATH; 60S ribosomal protein L27a-3 OS=Arabidopsis thaliana GN=RPL27AC PE=2 SV=2}	{bdi:100834832; K02900 RP-L27Ae, RPL27A large subunit ribosomal protein L27Ae - ko03010; Genetic Information Processing; Translation; Ribosome}	{At1g70600; KOG1742 60s ribosomal protein L15/L27 J Translation, ribosomal structure and biogenesis ;}	{NA}	{XM_003557687.3; PREDICTED: Brachypodium distachyon 60S ribosomal protein L27a-3-like (LOC100834832), mRNA}	{NA}
i0_LQ_CK_c321/f7p0/656	{CDM85684.1; unnamed protein product [Triticum aestivum]}	{NA}	{NA}	{NA}	{NA}	{HG670306.1; Triticum aestivum chromosome 3B, genomic scaffold, cultivar Chinese Spring}	{NA}
i0_LQ_CK_c3212/f1p0/579	{EMT08444.1; hypothetical protein F775_29168 [Aegilops tauschii]}	{NA}	{sbi:SORBI_09g026550; K13199 SERBP1 plasminogen activator inhibitor 1 RNA-binding protein - -}	{NA}	{GO:0003723; RNA binding; molecular_function}	{XM_003567984.3; PREDICTED: Brachypodium distachyon probable H/ACA ribonucleoprotein complex subunit 1 (LOC100837480), mRNA}	{PF12235:Fragile X-related 1 protein core C terminal}
i0_LQ_CK_c3217/f1p0/680	#N/A	#N/A	#N/A	#N/A	#N/A	#N/A	#N/A
i0_LQ_CK_c3218/f1p3/494	{NA}	{NA}	{NA}	{NA}	{GO:0016817; hydrolase activity, acting on acid anhydrides; molecular_function}	{AK330669.1; Triticum aestivum cDNA, clone: SET1_G08, cultivar: Chinese Spring}	{PF12300:Protein of unknown function (DUF3628)}
i0_LQ_CK_c3226/f1p0/653	{AMB42698.1; HDZipI-5 [Triticum aestivum]}	{sp|Q7XUJ5|HOX22_ORYSJ; Homeobox-leucine zipper protein HOX22 OS=Oryza sativa subsp. japonica GN=HOX22 PE=2 SV=2}	{obr:102707208; - - - - -}	{NA}	{GO:0006355; regulation of transcription, DNA-dependent; biological_process}	{AK335335.1; Triticum aestivum cDNA, clone: SET2_I16, cultivar: Chinese Spring}	{PF00989:PAS fold}
i0_LQ_CK_c3227/f1p0/888	{BAJ86288.1; predicted protein [Hordeum vulgare subsp. vulgare]}	{sp|Q9XI73|PNSL2_ARATH; Photosynthetic NDH subunit of lumenal location 2, chloroplastic OS=Arabidopsis thaliana GN=PNSL2 PE=1 SV=1}	{dosa:Os02t0578400-01; K08901 psbQ photosystem II oxygen-evolving enhancer protein 3 - ko00195; Metabolism; Energy metabolism; Photosynthesis}	{NA}	{GO:0009654; oxygen evolving complex; cellular_component GO:0015979; photosynthesis; biological_process GO:0019898; extrinsic to membrane; cellular_component GO:0005509; calcium ion binding; molecular_function GO:0009523; photosystem II; cellular_component}	{AK335136.1; Triticum aestivum cDNA, clone: SET2_H22, cultivar: Chinese Spring}	{PF05757:Oxygen evolving enhancer protein 3 (PsbQ)}
i0_LQ_CK_c3232/f1p15/905	{EMT22835.1; hypothetical protein F775_13417 [Aegilops tauschii]}	{NA}	{bdi:100828757; - - - - -}	{NA}	{NA}	{XM_003561226.3; PREDICTED: Brachypodium distachyon protein YLS9-like (LOC100828757), mRNA}	{NA}
i0_LQ_CK_c3247/f1p0/880	{EMS53110.1; hypothetical protein TRIUR3_28990 [Triticum urartu]}	{NA}	{cam:101513299; - - - - -}	{At5g01520; KOG1039 Predicted E3 ubiquitin ligase O Posttranslational modification, protein turnover, chaperones ;}	{GO:0046872; metal ion binding; molecular_function GO:0005515; protein binding; molecular_function GO:0008270; zinc ion binding; molecular_function}	{XM_003573936.3; PREDICTED: Brachypodium distachyon uncharacterized LOC100843482 (LOC100843482), transcript variant X1, mRNA}	{PF00097:Zinc finger, C3HC4 type (RING finger) PF14634:zinc-RING finger domain PF13639:Ring finger domain}
i0_LQ_CK_c3251/f1p3/900	{XP_003560279.1; PREDICTED: prostamide/prostaglandin F synthase [Brachypodium distachyon]}	{NA}	{bdi:100834972; - - - - -}	{At5g65840; KOG4498 Uncharacterized conserved protein S Function unknown ;}	{NA}	{AK370977.1; Hordeum vulgare subsp. vulgare mRNA for predicted protein, complete cds, clone: NIASHv2121G15}	{NA}
i0_LQ_CK_c3258/f1p4/770	{EMT01474.1; Universal stress protein A-like protein [Aegilops tauschii]}	{sp|P87132|YFK5_SCHPO; Uncharacterized protein C167.05 OS=Schizosaccharomyces pombe (strain 972 / ATCC 24843) GN=SPAC167.05 PE=1 SV=2}	{bdi:100823760; - - - - -}	{NA}	{GO:0006950; response to stress; biological_process}	{AK249365.1; Hordeum vulgare subsp. vulgare cDNA clone: FLbaf28i07, mRNA sequence}	{PF00582:Universal stress protein family}
i0_LQ_CK_c3260/f1p16/1027	{P27523.1; RecName: Full=Chlorophyll a-b binding protein of LHCII type III, chloroplastic; Short=CAB; Flags: Precursor}	{sp|P27523|CB23_HORVU; Chlorophyll a-b binding protein of LHCII type III, chloroplastic OS=Hordeum vulgare GN=LHBC PE=2 SV=1}	{ats:F775_25975; K08914 LHCB3 light-harvesting complex II chlorophyll a/b binding protein 3 - ko00196; Metabolism; Energy metabolism; Photosynthesis - antenna proteins}	{NA}	{NA}	{X63197.1; H.vulgare lhbC mRNA for type III LHCII CAB precursor protein}	{NA}
i0_LQ_CK_c3262/f1p0/367	{BAJ85926.1; predicted protein, partial [Hordeum vulgare subsp. vulgare]}	{sp|Q8GXB1|U548_ARATH; UPF0548 protein At2g17695 OS=Arabidopsis thaliana GN=At2g17695 PE=2 SV=1}	{obr:102703467; - - - - -}	{NA}	{NA}	{XM_002452084.1; Sorghum bicolor hypothetical protein, mRNA}	{NA}
i0_LQ_CK_c3268/f1p0/559	#N/A	#N/A	#N/A	#N/A	#N/A	#N/A	#N/A
i0_LQ_CK_c3276/f1p0/746	{AAF07942.1; ribulose-1,5-bisphosphate carboxylase small subunit, partial [Avena agadiriana]}	{sp|Q40004|RBS_HORVU; Ribulose bisphosphate carboxylase small chain, chloroplastic OS=Hordeum vulgare PE=2 SV=1}	{ats:F775_29936; K01602 rbcS ribulose-bisphosphate carboxylase small chain 4.1.1.39 ko01200; Metabolism; Global and overview maps; Carbon metabolism | ko00630; Metabolism; Carbohydrate metabolism; Glyoxylate and dicarboxylate metabolism | ko00710; Metabolism; Energy metabolism; Carbon fixation in photosynthetic organisms}	{NA}	{NA}	{AF192780.1; Avena maroccana clone Ma7 ribulose-1,5-bisphosphate carboxylase small subunit (rbcS) mRNA, nuclear gene encoding chloroplast protein, partial cds}	{NA}
i0_LQ_CK_c3277/f1p0/793	#N/A	#N/A	#N/A	#N/A	#N/A	#N/A	#N/A
i0_LQ_CK_c3285/f1p0/688	#N/A	#N/A	#N/A	#N/A	#N/A	#N/A	#N/A
i0_LQ_CK_c3288/f1p0/920	{XP_003568971.1; PREDICTED: RNA-binding protein 8A [Brachypodium distachyon]}	{sp|Q28BZ1|RBM8A_XENTR; RNA-binding protein 8A OS=Xenopus tropicalis GN=rbm8a PE=2 SV=1}	{sita:101774955; K12876 RBM8A, Y14 RNA-binding protein 8A - ko03040; Genetic Information Processing; Transcription; Spliceosome | ko03013; Genetic Information Processing; Translation; RNA transport | ko03015; Genetic Information Processing; Translation; mRNA surveillance pathway}	{At1g51510; KOG0130 RNA-binding protein RBM8/Tsunagi (RRM superfamily) R General function prediction only ;}	{GO:0003676; nucleic acid binding; molecular_function GO:0003723; RNA binding; molecular_function}	{FP097624.1; Phyllostachys edulis cDNA clone: bphyst017k07, full insert sequence}	{PF08777:RNA binding motif PF00076:RNA recognition motif. (a.k.a. RRM, RBD, or RNP domain)}
i0_LQ_CK_c3300/f1p5/673	{BAJ91965.1; predicted protein, partial [Hordeum vulgare subsp. vulgare]}	{sp|P81713|IBB3_WHEAT; Bowman-Birk type trypsin inhibitor OS=Triticum aestivum PE=1 SV=1}	{bdi:100821479; - - - - -}	{NA}	{NA}	{XM_003563469.3; PREDICTED: Brachypodium distachyon Bowman-Birk type trypsin inhibitor-like (LOC100821479), mRNA}	{NA}
i0_LQ_CK_c3308/f1p3/895	{AMN87052.1; hypothetical protein [Paspalum vaginatum]}	{sp|Q7GD79|RAN2_ORYSJ; GTP-binding nuclear protein Ran-2 OS=Oryza sativa subsp. japonica GN=RAN2 PE=2 SV=1}	{sita:101778893; K07936 RAN GTP-binding nuclear protein Ran - ko03013; Genetic Information Processing; Translation; RNA transport | ko03008; Genetic Information Processing; Translation; Ribosome biogenesis in eukaryotes | ko05166; Human Diseases; Infectious diseases: Viral; HTLV-I infection | ko05169; Human Diseases; Infectious diseases: Viral; Epstein-Barr virus infection}	{At5g55190; KOG0096 GTPase Ran/TC4/GSP1 (nuclear protein transport pathway), small G protein superfamily U Intracellular trafficking, secretion, and vesicular transport ;}	{GO:0003723; RNA binding; molecular_function GO:0005524; ATP binding; molecular_function GO:0002949; NA GO:0016887; ATPase activity; molecular_function GO:0005525; GTP binding; molecular_function GO:0007264; small GTPase mediated signal transduction; biological_process GO:0003924; GTPase activity; molecular_function GO:0003724; RNA helicase activity; molecular_function}	{XM_003567797.3; PREDICTED: Brachypodium distachyon GTP-binding nuclear protein Ran-2 (LOC100832241), mRNA}	{PF03193:Protein of unknown function, DUF258 PF00025:ADP-ribosylation factor family PF08477:Ras of Complex, Roc, domain of DAPkinase PF01926:50S ribosome-binding GTPase PF02367:Threonylcarbamoyl adenosine biosynthesis protein TsaE PF00910:RNA helicase PF00071:Ras family PF00005:ABC transporter}
i0_LQ_CK_c3310/f1p0/732	{XP_003558644.1; PREDICTED: protein AE7 [Brachypodium distachyon]}	{sp|Q9C9G6|AE7_ARATH; Protein AE7 OS=Arabidopsis thaliana GN=AE7 PE=1 SV=2}	{bdi:100827926; - - - - -}	{At1g68310; KOG3381 Uncharacterized conserved protein S Function unknown ;}	{NA}	{FP092774.1; Phyllostachys edulis cDNA clone: bphyem105h15, full insert sequence}	{NA}
i0_LQ_CK_c3331/f1p0/627	#N/A	#N/A	#N/A	#N/A	#N/A	#N/A	#N/A
i0_LQ_CK_c3341/f1p0/474	{ONM51679.1; putative ribose-5-phosphate isomerase 3 chloroplastic [Zea mays]}	{sp|P0DI19|PHF5A_ARATH; PHD finger-like domain-containing protein 5A OS=Arabidopsis thaliana GN=At2g30000 PE=3 SV=1}	{mdm:103447376; K12834 PHF5A PHD finger-like domain-containing protein 5A - ko03040; Genetic Information Processing; Transcription; Spliceosome}	{At1g07170; KOG1705 Uncharacterized conserved protein, contains CXXC motifs S Function unknown ;}	{GO:0016993; precorrin-8X methylmutase activity; molecular_function GO:0009236; cobalamin biosynthetic process; biological_process}	{AK330703.1; Triticum aestivum cDNA, clone: SET1_G11, cultivar: Chinese Spring}	{PF02570:Precorrin-8X methylmutase}
i0_LQ_CK_c3343/f1p5/944	#N/A	#N/A	#N/A	#N/A	#N/A	#N/A	#N/A
i0_LQ_CK_c3351/f1p18/807	{EMT13215.1; hypothetical protein F775_31437 [Aegilops tauschii]}	{sp|A7T167|GDAP2_NEMVE; Protein GDAP2 homolog OS=Nematostella vectensis GN=gdap2 PE=3 SV=1}	{osa:4330263; - - - - -}	{At4g35750; KOG2633 Hismacro and SEC14 domain-containing proteins BK Chromatin structure and dynamics ; Transcription ;}	{NA}	{NM_001153764.1; Zea mays cellular retinaldehyde-binding/triple function, C-terminal (LOC100280844), mRNA}	{NA}
i0_LQ_CK_c3362/f1p0/680	{BAJ98221.1; predicted protein [Hordeum vulgare subsp. vulgare]}	{sp|Q9M352|RL362_ARATH; 60S ribosomal protein L36-2 OS=Arabidopsis thaliana GN=RPL36B PE=2 SV=1}	{bdi:100840421; K02920 RP-L36e, RPL36 large subunit ribosomal protein L36e - ko03010; Genetic Information Processing; Translation; Ribosome}	{At3g53740; KOG3452 60S ribosomal protein L36 J Translation, ribosomal structure and biogenesis ;}	{GO:0003735; structural constituent of ribosome; molecular_function GO:0006412; translation; biological_process GO:0005840; ribosome; cellular_component GO:0005622; intracellular; cellular_component}	{AK331470.1; Triticum aestivum cDNA, clone: SET1_J10, cultivar: Chinese Spring}	{PF01158:Ribosomal protein L36e}
i0_LQ_CK_c3369/f1p5/837	{BAJ99577.1; predicted protein [Hordeum vulgare subsp. vulgare]}	{NA}	{bdi:100834310; - - - - -}	{NA}	{NA}	{AK373288.1; Hordeum vulgare subsp. vulgare mRNA for predicted protein, complete cds, clone: NIASHv3026C05}	{NA}
i0_LQ_CK_c3374/f1p7/804	{CDX97861.1; BnaC04g40780D [Brassica napus]}	{sp|P0DI19|PHF5A_ARATH; PHD finger-like domain-containing protein 5A OS=Arabidopsis thaliana GN=At2g30000 PE=3 SV=1}	{mdm:103447376; K12834 PHF5A PHD finger-like domain-containing protein 5A - ko03040; Genetic Information Processing; Transcription; Spliceosome}	{At1g07170; KOG1705 Uncharacterized conserved protein, contains CXXC motifs S Function unknown ;}	{GO:0009236; cobalamin biosynthetic process; biological_process GO:0016993; precorrin-8X methylmutase activity; molecular_function}	{AK330703.1; Triticum aestivum cDNA, clone: SET1_G11, cultivar: Chinese Spring}	{PF02570:Precorrin-8X methylmutase}
i0_LQ_CK_c3384/f1p1/524	{NA}	{NA}	{NA}	{NA}	{NA}	{NA}	{NA}
i0_LQ_CK_c3396/f1p3/802	{EMT25754.1; hypothetical protein F775_09868 [Aegilops tauschii]}	{NA}	{ats:F775_09868; - - - - -}	{NA}	{NA}	{AK332029.1; Triticum aestivum cDNA, clone: WT002_P12, cultivar: Chinese Spring}	{NA}
i0_LQ_CK_c3400/f1p2/1019	{EMS57318.1; hypothetical protein TRIUR3_05941 [Triticum urartu]}	{sp|Q9FZ86|PDCB3_ARATH; PLASMODESMATA CALLOSE-BINDING PROTEIN 3 OS=Arabidopsis thaliana GN=PDCB3 PE=1 SV=1}	{bdi:100837785; - - - - -}	{NA}	{NA}	{AK366230.1; Hordeum vulgare subsp. vulgare mRNA for predicted protein, complete cds, clone: NIASHv2041E23}	{NA}
i0_LQ_CK_c3401/f1p0/822	{XP_003573936.1; PREDICTED: 1,2-dihydroxy-3-keto-5-methylthiopentene dioxygenase 4 [Brachypodium distachyon]}	{sp|Q7XEJ5|MTND4_ORYSJ; 1,2-dihydroxy-3-keto-5-methylthiopentene dioxygenase 4 OS=Oryza sativa subsp. japonica GN=ARD4 PE=2 SV=1}	{ats:F775_28079; K08967 mtnD, mtnZ, ADI1 1,2-dihydroxy-3-keto-5-methylthiopentene dioxygenase [EC:1.13.11.53 1.13.11.54] 1.13.11.53,1.13.11.54 ko00270; Metabolism; Amino acid metabolism; Cysteine and methionine metabolism}	{At5g43850; KOG2107 Uncharacterized conserved protein, contains double-stranded beta-helix domain S Function unknown ;}	{GO:0010309; acireductone dioxygenase [iron(II)-requiring] activity; molecular_function GO:0005506; iron ion binding; molecular_function GO:0000334; 3-hydroxyanthranilate 3,4-dioxygenase activity; molecular_function GO:0006355; regulation of transcription, DNA-dependent; biological_process GO:0045735; NA GO:0055114; oxidation-reduction process; biological_process}	{XM_003573888.3; PREDICTED: Brachypodium distachyon 1,2-dihydroxy-3-keto-5-methylthiopentene dioxygenase 4 (LOC100828612), mRNA}	{PF06052:3-hydroxyanthranilic acid dioxygenase PF00190:Cupin PF02311:AraC-like ligand binding domain PF03079:ARD/ARD' family}
i0_LQ_CK_c3409/f1p0/491	#N/A	#N/A	#N/A	#N/A	#N/A	#N/A	#N/A
i0_LQ_CK_c3415/f1p0/624	{XP_003576557.1; PREDICTED: acyl-coenzyme A thioesterase 13 [Brachypodium distachyon]}	{sp|Q9NPJ3|ACO13_HUMAN; Acyl-coenzyme A thioesterase 13 OS=Homo sapiens GN=ACOT13 PE=1 SV=1}	{sita:101776991; K17362 ACOT13 acyl-coenzyme A thioesterase 13 3.1.2.- -}	{At1g04290; KOG3328 HGG motif-containing thioesterase R General function prediction only ;}	{NA}	{AK357038.1; Hordeum vulgare subsp. vulgare mRNA for predicted protein, complete cds, clone: NIASHv1044N06}	{NA}
i0_LQ_CK_c3429/f1p0/508	#N/A	#N/A	#N/A	#N/A	#N/A	#N/A	#N/A
i0_LQ_CK_c3430/f1p0/854	{XP_003579464.2; PREDICTED: two-component response regulator ORR6 [Brachypodium distachyon]}	{sp|A2XYV5|ORR6_ORYSI; Two-component response regulator ORR6 OS=Oryza sativa subsp. indica GN=RR6 PE=2 SV=1}	{sita:101781296; K14492 ARR-A two-component response regulator ARR-A family - ko04075; Environmental Information Processing; Signal transduction; Plant hormone signal transduction}	{At1g10470; KOG1601 GATA-4/5/6 transcription factors K Transcription ;}	{GO:0000160; two-component signal transduction system (phosphorelay); biological_process}	{KU136273.1; Lolium perenne type-A response regulator ARR6 (ARR6) mRNA, partial cds}	{PF00072:Response regulator receiver domain}
i0_LQ_CK_c3436/f1p53/731	{BAK03344.1; predicted protein [Hordeum vulgare subsp. vulgare]}	{sp|Q7DMN9|CALM5_SOLTU; Calmodulin-5/6/7/8 OS=Solanum tuberosum GN=PCM5 PE=1 SV=3}	{sind:105163726; K02183 CALM calmodulin - ko04014; Environmental Information Processing; Signal transduction; Ras signaling pathway | ko04015; Environmental Information Processing; Signal transduction; Rap1 signaling pathway | ko04016; Environmental Information Processing; Signal transduction; MAPK signaling pathway - plant | ko04371; Environmental Information Processing; Signal transduction; Ape…	{At2g41110; KOG0027 Calmodulin and related proteins (EF-Hand superfamily) T Signal transduction mechanisms ;}	{GO:0005578; proteinaceous extracellular matrix; cellular_component GO:0003899; DNA-directed RNA polymerase activity; molecular_function GO:0005509; calcium ion binding; molecular_function GO:0016020; membrane; cellular_component GO:0004674; protein serine/threonine kinase activity; molecular_function GO:0007165; signal transduction; biological_process GO:0006351; transcription, DNA-dependent; bi…	{AK437896.1; Brachypodium distachyon mRNA, clone: PL016C01-A-089_D09}	{PF13202:EF hand PF05223:NTF2-like N-terminal transpeptidase domain PF03874:RNA polymerase Rpb4 PF13499:EF-hand domain pair PF13405:EF-hand domain PF02563:Polysaccharide biosynthesis/export protein PF11629:C terminal SARAH domain of Mst1 PF00036:EF hand PF13833:EF-hand domain pair PF12763:Cytoskeletal-regulatory complex EF hand PF10591:Secreted protein acidic and rich in cysteine Ca binding regio…
i0_LQ_CK_c3441/f1p10/541	{ONM57091.1; Histone H4 [Zea mays]}	{sp|P59259|H4_ARATH; Histone H4 OS=Arabidopsis thaliana GN=At1g07660 PE=1 SV=2}	{crb:CARUB_v10027423mg; K11254 H4 histone H4 - ko05203; Human Diseases; Cancers: Overview; Viral carcinogenesis | ko05322; Human Diseases; Immune diseases; Systemic lupus erythematosus | ko05034; Human Diseases; Substance dependence; Alcoholism}	{At1g07820; KOG3467 Histone H4 B Chromatin structure and dynamics ;}	{NA}	{AK362933.1; Hordeum vulgare subsp. vulgare mRNA for predicted protein, complete cds, clone: NIASHv2011F23}	{NA}
i0_LQ_CK_c3442/f1p5/781	{XP_003563900.1; PREDICTED: chlorophyll a-b binding protein 1B-21, chloroplastic [Brachypodium distachyon]}	{sp|Q9SDM1|CB121_HORVU; Chlorophyll a-b binding protein 1B-21, chloroplastic OS=Hordeum vulgare GN=LHC Ib-21 PE=1 SV=1}	{bdi:100838367; K08907 LHCA1 light-harvesting complex I chlorophyll a/b binding protein 1 - ko00196; Metabolism; Energy metabolism; Photosynthesis - antenna proteins}	{NA}	{NA}	{NA}	{NA}
i0_LQ_CK_c3453/f1p4/844	{NA}	{NA}	{NA}	{NA}	{NA}	{NA}	{NA}
i0_LQ_CK_c3466/f1p0/664	{CDM85259.1; unnamed protein product [Triticum aestivum]}	{sp|Q0WPX7|BAG2_ARATH; BAG family molecular chaperone regulator 2 OS=Arabidopsis thaliana GN=BAG2 PE=1 SV=1}	{bdi:100827048; - - - - -}	{NA}	{NA}	{HG670306.1; Triticum aestivum chromosome 3B, genomic scaffold, cultivar Chinese Spring}	{NA}
i0_LQ_CK_c3473/f1p4/847	{NP_001234488.1; peptidyl-prolyl cis-trans isomerase [Solanum lycopersicum]}	{sp|P21568|CYPH_SOLLC; Peptidyl-prolyl cis-trans isomerase OS=Solanum lycopersicum GN=CYP PE=2 SV=1}	{sly:100736432; K01802 E5.2.1.8 peptidylprolyl isomerase 5.2.1.8 -}	{At2g16600; KOG0865 Cyclophilin type peptidyl-prolyl cis-trans isomerase O Posttranslational modification, protein turnover, chaperones ;}	{GO:0006457; protein folding; biological_process GO:0003755; peptidyl-prolyl cis-trans isomerase activity; molecular_function GO:0000413; protein peptidyl-prolyl isomerization; biological_process}	{AK253120.1; Hordeum vulgare subsp. vulgare cDNA clone: FLbaf6o24, mRNA sequence}	{PF00160:Cyclophilin type peptidyl-prolyl cis-trans isomerase/CLD}
i0_LQ_CK_c3476/f1p1/712	{KQL25626.1; hypothetical protein SETIT_032292mg, partial [Setaria italica]}	{sp|P0CG89|H4_SOYBN; Histone H4 OS=Glycine max PE=3 SV=1}	{aly:ARALYDRAFT_496134; K11254 H4 histone H4 - ko05203; Human Diseases; Cancers: Overview; Viral carcinogenesis | ko05322; Human Diseases; Immune diseases; Systemic lupus erythematosus | ko05034; Human Diseases; Substance dependence; Alcoholism}	{At1g07820; KOG3467 Histone H4 B Chromatin structure and dynamics ;}	{NA}	{DQ245666.1; Zea mays clone 18950 mRNA sequence}	{NA}
i0_LQ_CK_c3478/f1p0/742	#N/A	#N/A	#N/A	#N/A	#N/A	#N/A	#N/A
i0_LQ_CK_c3486/f1p2/556	{EMT26862.1; Putative ribose-5-phosphate isomerase [Aegilops tauschii]}	{sp|Q9S726|RPI3_ARATH; Probable ribose-5-phosphate isomerase 3, chloroplastic OS=Arabidopsis thaliana GN=RPI3 PE=1 SV=1}	{ats:F775_18315; K01807 rpiA ribose 5-phosphate isomerase A 5.3.1.6 ko01200; Metabolism; Global and overview maps; Carbon metabolism | ko01230; Metabolism; Global and overview maps; Biosynthesis of amino acids | ko00030; Metabolism; Carbohydrate metabolism; Pentose phosphate pathway | ko00710; Metabolism; Energy metabolism; Carbon fixation in photosynthetic organisms}	{At3g04790; KOG3075 Ribose 5-phosphate isomerase G Carbohydrate transport and metabolism ;}	{GO:0004751; ribose-5-phosphate isomerase activity; molecular_function GO:0009052; pentose-phosphate shunt, non-oxidative branch; biological_process}	{AK332436.1; Triticum aestivum cDNA, clone: SET1_N03, cultivar: Chinese Spring}	{PF06026:Ribose 5-phosphate isomerase A (phosphoriboisomerase A)}
i0_LQ_CK_c3504/f1p111/643	#N/A	#N/A	#N/A	#N/A	#N/A	#N/A	#N/A
i0_LQ_CK_c3509/f1p8/575	{KQK01017.1; hypothetical protein BRADI_3g53331 [Brachypodium distachyon]}	{NA}	{sita:101783151; - - - - -}	{NA}	{NA}	{AK336062.1; Triticum aestivum cDNA, clone: SET3_C06, cultivar: Chinese Spring}	{NA}
i0_LQ_CK_c3510/f1p0/558	{CDM81971.1; unnamed protein product [Triticum aestivum]}	{sp|Q9XI29|Y1540_ARATH; Uncharacterized protein At1g15400 OS=Arabidopsis thaliana GN=At1g15400 PE=1 SV=2}	{obr:102710913; - - - - -}	{NA}	{NA}	{CP012609.1; Oryza sativa Indica Group cultivar RP Bio-226 chromosome 1 sequence}	{NA}
i0_LQ_CK_c3524/f1p5/1109	{AAL73043.1; histone H1-like protein [Zea mays]}	{sp|P27806|H1_WHEAT; Histone H1 OS=Triticum aestivum PE=2 SV=2}	{bdi:100829326; K11275 H1_5 histone H1/5 - -}	{NA}	{GO:0003677; DNA binding; molecular_function GO:0000786; nucleosome; cellular_component GO:0006334; nucleosome assembly; biological_process GO:0005634; nucleus; cellular_component}	{XM_003557419.2; PREDICTED: Brachypodium distachyon histone H1-like (LOC100829326), mRNA}	{PF00538:linker histone H1 and H5 family}
i0_LQ_CK_c3538/f1p0/962	{XP_003561154.1; PREDICTED: protein MLP1 homolog [Brachypodium distachyon]}	{NA}	{bdi:100834871; - - - - -}	{NA}	{NA}	{AK333200.1; Triticum aestivum cDNA, clone: WT005_O08, cultivar: Chinese Spring}	{NA}
i0_LQ_CK_c3542/f1p0/414	#N/A	#N/A	#N/A	#N/A	#N/A	#N/A	#N/A
i0_LQ_CK_c3575/f1p0/637	#N/A	#N/A	#N/A	#N/A	#N/A	#N/A	#N/A
i0_LQ_CK_c3577/f1p6/802	{NP_001150800.1; ZIM motif family protein [Zea mays]}	{sp|Q10QW3|TI11B_ORYSJ; Protein TIFY 11b OS=Oryza sativa subsp. japonica GN=TIFY11B PE=1 SV=1}	{bdi:100834439; K13464 JAZ jasmonate ZIM domain-containing protein - ko04075; Environmental Information Processing; Signal transduction; Plant hormone signal transduction}	{NA}	{NA}	{AK373818.1; Hordeum vulgare subsp. vulgare mRNA for predicted protein, complete cds, clone: NIASHv3044H12}	{NA}
i0_LQ_CK_c3587/f1p3/495	{NA}	{NA}	{NA}	{NA}	{GO:0006355; regulation of transcription, DNA-dependent; biological_process GO:0006508; proteolysis; biological_process GO:0004252; serine-type endopeptidase activity; molecular_function GO:0042025; host cell nucleus; cellular_component GO:0046872; metal ion binding; molecular_function GO:0003700; sequence-specific DNA binding transcription factor activity; molecular_function}	{XM_003565126.3; PREDICTED: Brachypodium distachyon metallothionein-like protein 2C (LOC100839285), mRNA}	{PF01439:Metallothionein PF00716:Assemblin (Peptidase family S21) PF00424:REV protein (anti-repression trans-activator protein)}
i0_LQ_CK_c3593/f1p0/412	{AFA26180.1; hypothetical protein, partial [Lolium perenne]}	{NA}	{ats:F775_30002; - - - - -}	{NA}	{NA}	{JQ283085.1; Lolium perenne clone A 609 hypothetical protein mRNA, partial cds}	{NA}
i0_LQ_CK_c3601/f1p2/777	{NP_564828.1; ubiquitin-conjugating enzyme 28 [Arabidopsis thaliana]}	{sp|Q94F47|UBC28_ARATH; Ubiquitin-conjugating enzyme E2 28 OS=Arabidopsis thaliana GN=UBC28 PE=2 SV=1}	{ath:AT1G64230; K06689 UBE2D, UBC4, UBC5 ubiquitin-conjugating enzyme E2 D 2.3.2.23 ko04141; Genetic Information Processing; Folding, sorting and degradation; Protein processing in endoplasmic reticulum | ko04120; Genetic Information Processing; Folding, sorting and degradation; Ubiquitin mediated proteolysis | ko04013; Environmental Information Processing; Signal transduction; MAPK signaling pat…	{At4g27960; KOG0417 Ubiquitin-protein ligase O Posttranslational modification, protein turnover, chaperones ;}	{NA}	{FP099182.1; Phyllostachys edulis cDNA clone: bphyem204b14, full insert sequence}	{NA}
i0_LQ_CK_c3603/f1p0/944	{BAJ84965.1; predicted protein [Hordeum vulgare subsp. vulgare]}	{NA}	{bdi:100832529; - - - - -}	{NA}	{GO:0008124; 4-alpha-hydroxytetrahydrobiopterin dehydratase activity; molecular_function GO:0006729; tetrahydrobiopterin biosynthetic process; biological_process}	{AK357029.1; Hordeum vulgare subsp. vulgare mRNA for predicted protein, complete cds, clone: NIASHv1044H22}	{PF01329:Pterin 4 alpha carbinolamine dehydratase}
i0_LQ_CK_c3604/f1p0/814	#N/A	#N/A	#N/A	#N/A	#N/A	#N/A	#N/A
i0_LQ_CK_c3618/f1p0/756	{EMS59845.1; hypothetical protein TRIUR3_08935 [Triticum urartu]}	{NA}	{NA}	{NA}	{NA}	{NA}	{NA}
i0_LQ_CK_c3620/f1p0/901	#N/A	#N/A	#N/A	#N/A	#N/A	#N/A	#N/A
i0_LQ_CK_c3621/f1p9/516	#N/A	#N/A	#N/A	#N/A	#N/A	#N/A	#N/A
i0_LQ_CK_c3624/f1p8/814	{XP_003560791.1; PREDICTED: microsomal glutathione S-transferase 3 [Brachypodium distachyon]}	{sp|Q9CPU4|MGST3_MOUSE; Microsomal glutathione S-transferase 3 OS=Mus musculus GN=Mgst3 PE=1 SV=1}	{bdi:100820964; K00799 GST, gst glutathione S-transferase 2.5.1.18 ko00480; Metabolism; Metabolism of other amino acids; Glutathione metabolism | ko00980; Metabolism; Xenobiotics biodegradation and metabolism; Metabolism of xenobiotics by cytochrome P450 | ko00982; Metabolism; Xenobiotics biodegradation and metabolism; Drug metabolism - cytochrome P450 | ko05204; Human Diseases; Cancers: Overview…	{NA}	{GO:0016020; membrane; cellular_component}	{DQ245308.1; Zea mays clone 14378 mRNA sequence}	{PF02687:FtsX-like permease family}
i0_LQ_CK_c3647/f1p2/741	{NA}	{NA}	{NA}	{NA}	{GO:0003899; DNA-directed RNA polymerase activity; molecular_function GO:0006810; transport; biological_process GO:0006874; cellular calcium ion homeostasis; biological_process GO:0034599; cellular response to oxidative stress; biological_process GO:0006383; transcription from RNA polymerase III promoter; biological_process GO:0005219; ryanodine-sensitive calcium-release channel activity; molecul…	{AK356049.1; Hordeum vulgare subsp. vulgare mRNA for predicted protein, partial cds, clone: NIASHv1029F10}	{PF01770:Reduced folate carrier PF01080:Presenilin PF00973:Paramyxovirus nucleocapsid protein PF05132:RNA polymerase III RPC4 PF02487:CLN3 protein PF06459:Ryanodine Receptor TM 4-6 PF12326:N-glycosylation protein}
i0_LQ_CK_c3651/f1p5/913	{BAJ99107.1; predicted protein [Hordeum vulgare subsp. vulgare]}	{sp|Q8GWE1|UCH3_ARATH; Ubiquitin carboxyl-terminal hydrolase 3 OS=Arabidopsis thaliana GN=UCH3 PE=2 SV=1}	{sita:101783969; K05609 UCHL3, YUH1 ubiquitin carboxyl-terminal hydrolase L3 3.4.19.12 -}	{At4g17510; KOG1415 Ubiquitin C-terminal hydrolase UCHL1 O Posttranslational modification, protein turnover, chaperones ;}	{GO:0005622; intracellular; cellular_component GO:0006511; ubiquitin-dependent protein catabolic process; biological_process GO:0004843; ubiquitin-specific protease activity; molecular_function}	{AK369201.1; Hordeum vulgare subsp. vulgare mRNA for predicted protein, complete cds, clone: NIASHv2086I22}	{PF01088:Ubiquitin carboxyl-terminal hydrolase, family 1}
i0_LQ_CK_c3657/f1p0/817	{BAK03017.1; predicted protein [Hordeum vulgare subsp. vulgare]}	{sp|Q9LX90|PABN3_ARATH; Polyadenylate-binding protein 3 OS=Arabidopsis thaliana GN=PABN3 PE=1 SV=1}	{obr:102713444; K14396 PABPN1, PABP2 polyadenylate-binding protein 2 - ko03015; Genetic Information Processing; Translation; mRNA surveillance pathway | ko05164; Human Diseases; Infectious diseases: Viral; Influenza A}	{At5g10350; KOG4209 Splicing factor RNPS1, SR protein superfamily A RNA processing and modification ;}	{GO:0003676; nucleic acid binding; molecular_function}	{AK371819.1; Hordeum vulgare subsp. vulgare mRNA for predicted protein, complete cds, clone: NIASHv2141O18}	{PF16367:RNA recognition motif PF00076:RNA recognition motif. (a.k.a. RRM, RBD, or RNP domain)}
i0_LQ_CK_c3660/f1p0/989	{XP_010235395.1; PREDICTED: chlorophyll a-b binding protein of LHCII type 1-like [Brachypodium distachyon]}	{sp|P07370|CB2B_SOLLC; Chlorophyll a-b binding protein 1B, chloroplastic OS=Solanum lycopersicum GN=CAB1B PE=3 SV=1}	{ats:F775_31839; K08912 LHCB1 light-harvesting complex II chlorophyll a/b binding protein 1 - ko00196; Metabolism; Energy metabolism; Photosynthesis - antenna proteins}	{NA}	{NA}	{AK248764.1; Hordeum vulgare subsp. vulgare cDNA clone: FLbaf2o05, mRNA sequence}	{NA}
i0_LQ_CK_c3680/f1p4/501	{NA}	{NA}	{NA}	{NA}	{NA}	{NA}	{NA}
i0_LQ_CK_c3695/f1p0/793	{XP_003570694.1; PREDICTED: uncharacterized protein LOC100846819 [Brachypodium distachyon]}	{NA}	{sita:101771529; - - - - -}	{NA}	{NA}	{AK372081.1; Hordeum vulgare subsp. vulgare mRNA for predicted protein, complete cds, clone: NIASHv2146D24}	{NA}
i0_LQ_CK_c3697/f1p38/691	#N/A	#N/A	#N/A	#N/A	#N/A	#N/A	#N/A
i0_LQ_CK_c3703/f1p4/872	{XP_015645771.1; PREDICTED: E3 ubiquitin-protein ligase CIP8 [Oryza sativa Japonica Group]}	{sp|Q8LPN7|RNG1L_ARATH; E3 ubiquitin-protein ligase RING1-like OS=Arabidopsis thaliana GN=At3g19950 PE=1 SV=1}	{bdi:100832618; - - - - -}	{At1g26800; KOG0800 FOG: Predicted E3 ubiquitin ligase O Posttranslational modification, protein turnover, chaperones ;}	{GO:0046872; metal ion binding; molecular_function GO:0005680; anaphase-promoting complex; cellular_component GO:0005515; protein binding; molecular_function GO:0008270; zinc ion binding; molecular_function GO:0004842; ubiquitin-protein ligase activity; molecular_function}	{AK354046.1; Hordeum vulgare subsp. vulgare mRNA for predicted protein, complete cds, clone: NIASHv1004K08}	{PF17123:RING-like zinc finger PF12678:RING-H2 zinc finger domain PF13639:Ring finger domain PF12861:Anaphase-promoting complex subunit 11 RING-H2 finger PF00097:Zinc finger, C3HC4 type (RING finger) PF14634:zinc-RING finger domain}
i0_LQ_CK_c3708/f1p0/839	{BAJ99506.1; predicted protein [Hordeum vulgare subsp. vulgare]}	{NA}	{sita:101776841; - - - - -}	{NA}	{GO:0051082; unfolded protein binding; molecular_function GO:0031072; heat shock protein binding; molecular_function}	{AK365792.1; Hordeum vulgare subsp. vulgare mRNA for predicted protein, complete cds, clone: NIASHv2037M13}	{PF00684:DnaJ central domain}
i0_LQ_CK_c3716/f1p4/724	{BAJ86767.1; predicted protein, partial [Hordeum vulgare subsp. vulgare]}	{sp|Q69RJ0|GLTB_ORYSJ; Ferredoxin-dependent glutamate synthase, chloroplastic OS=Oryza sativa subsp. japonica GN=GLU PE=2 SV=2}	{bdi:100827937; K00284 E1.4.7.1 glutamate synthase (ferredoxin) 1.4.7.1 ko00630; Metabolism; Carbohydrate metabolism; Glyoxylate and dicarboxylate metabolism | ko00910; Metabolism; Energy metabolism; Nitrogen metabolism}	{At5g04140; KOG0399 Glutamate synthase E Amino acid transport and metabolism ;}	{NA}	{AK249417.1; Hordeum vulgare subsp. vulgare cDNA clone: FLbaf28n22, mRNA sequence}	{NA}
i0_LQ_CK_c3720/f1p0/846	{XP_003557738.1; PREDICTED: uncharacterized protein LOC100835759 [Brachypodium distachyon]}	{NA}	{bdi:100835759; - - - - -}	{NA}	{NA}	{XM_003557690.3; PREDICTED: Brachypodium distachyon uncharacterized LOC100835759 (LOC100835759), mRNA}	{NA}
i0_LQ_CK_c3728/f1p4/730	{EMT00218.1; hypothetical protein F775_28686 [Aegilops tauschii]}	{NA}	{NA}	{NA}	{NA}	{NA}	{NA}
i0_LQ_CK_c3755/f1p0/825	{P00871.2; RecName: Full=Ribulose bisphosphate carboxylase small chain PWS4.3, chloroplastic; Short=RuBisCO small subunit PWS4.3; Flags: Precursor}	{sp|P00871|RBS1_WHEAT; Ribulose bisphosphate carboxylase small chain PWS4.3, chloroplastic OS=Triticum aestivum PE=3 SV=2}	{ats:F775_29936; K01602 rbcS ribulose-bisphosphate carboxylase small chain 4.1.1.39 ko01200; Metabolism; Global and overview maps; Carbon metabolism | ko00630; Metabolism; Carbohydrate metabolism; Glyoxylate and dicarboxylate metabolism | ko00710; Metabolism; Energy metabolism; Carbon fixation in photosynthetic organisms}	{NA}	{NA}	{AF097361.1; Avena clauda ribulose-1,5-bisphosphate carboxylase small subunit (rbcS) mRNA, nuclear gene encoding chloroplast protein, partial cds}	{NA}
i0_LQ_CK_c3757/f1p1/808	{XP_003562934.1; PREDICTED: ferredoxin-3, chloroplastic [Brachypodium distachyon]}	{sp|P27788|FER3_MAIZE; Ferredoxin-3, chloroplastic OS=Zea mays GN=FDX3 PE=2 SV=1}	{bdi:100822000; K02639 petF ferredoxin - ko00195; Metabolism; Energy metabolism; Photosynthesis}	{NA}	{GO:0009055; NA GO:0051536; iron-sulfur cluster binding; molecular_function}	{AK330995.1; Triticum aestivum cDNA, clone: SET5_N03, cultivar: Chinese Spring}	{PF00111:2Fe-2S iron-sulfur cluster binding domain}
i0_LQ_CK_c3764/f1p3/901	{NA}	{NA}	{NA}	{NA}	{NA}	{AK354862.1; Hordeum vulgare subsp. vulgare mRNA for predicted protein, complete cds, clone: NIASHv1012G13}	{NA}
i0_LQ_CK_c3771/f1p12/850	{CDM84272.1; unnamed protein product [Triticum aestivum]}	{sp|Q9M812|CUT1C_ARATH; Protein CURVATURE THYLAKOID 1C, chloroplastic OS=Arabidopsis thaliana GN=CURT1C PE=1 SV=1}	{obr:102720296; - - - - -}	{NA}	{NA}	{XM_003569818.3; PREDICTED: Brachypodium distachyon protein CURVATURE THYLAKOID 1C, chloroplastic (LOC100826133), mRNA}	{NA}
i0_LQ_CK_c3772/f1p0/324	{KQJ91928.1; hypothetical protein BRADI_4g40616 [Brachypodium distachyon]}	{NA}	{zma:103650630; - - - - -}	{NA}	{NA}	{NA}	{NA}
i0_LQ_CK_c3790/f1p0/324	{NA}	{NA}	{NA}	{NA}	{NA}	{NA}	{NA}
i0_LQ_CK_c3795/f1p1/741	{AFA36512.1; chloroplast a/b binding protein cab-PhE11, partial [Lolium perenne]}	{sp|P36494|CB4_SPIOL; Chlorophyll a-b binding protein CP24, chloroplastic OS=Spinacia oleracea PE=2 SV=1}	{ats:F775_28923; K08917 LHCB6 light-harvesting complex II chlorophyll a/b binding protein 6 - ko00196; Metabolism; Energy metabolism; Photosynthesis - antenna proteins}	{NA}	{NA}	{JF747383.1; Lolium perenne chloroplast a/b binding protein cab-PhE11 mRNA, partial cds; nuclear gene for chloroplast product}	{NA}
i0_LQ_CK_c3806/f1p11/954	{EAZ03015.1; hypothetical protein OsI_25157 [Oryza sativa Indica Group]}	{sp|P23444|H1_MAIZE; Histone H1 OS=Zea mays PE=2 SV=2}	{bdi:100829326; K11275 H1_5 histone H1/5 - -}	{NA}	{NA}	{NA}	{NA}
i0_LQ_CK_c3811/f1p0/873	{BAJ92353.1; predicted protein, partial [Hordeum vulgare subsp. vulgare]}	{sp|Q9FL07|ATL46_ARATH; RING-H2 finger protein ATL46 OS=Arabidopsis thaliana GN=ATL46 PE=2 SV=1}	{bdi:100830087; - - - - -}	{At5g40250; KOG0800 FOG: Predicted E3 ubiquitin ligase O Posttranslational modification, protein turnover, chaperones ;}	{GO:0004842; ubiquitin-protein ligase activity; molecular_function GO:0008270; zinc ion binding; molecular_function GO:0005680; anaphase-promoting complex; cellular_component GO:0005515; protein binding; molecular_function GO:0046872; metal ion binding; molecular_function}	{AK361146.1; Hordeum vulgare subsp. vulgare mRNA for predicted protein, partial cds, clone: NIASHv1133L02}	{PF12678:RING-H2 zinc finger domain PF12906:RING-variant domain PF13639:Ring finger domain PF17123:RING-like zinc finger PF14634:zinc-RING finger domain PF12861:Anaphase-promoting complex subunit 11 RING-H2 finger PF00097:Zinc finger, C3HC4 type (RING finger)}
i0_LQ_CK_c3821/f1p2/998	{BAK02173.1; predicted protein [Hordeum vulgare subsp. vulgare]}	{sp|P12331|CB22_ORYSJ; Chlorophyll a-b binding protein 2, chloroplastic OS=Oryza sativa subsp. japonica GN=CAB2R PE=2 SV=2}	{ats:F775_43704; K08912 LHCB1 light-harvesting complex II chlorophyll a/b binding protein 1 - ko00196; Metabolism; Energy metabolism; Photosynthesis - antenna proteins}	{NA}	{NA}	{AK430100.1; Brachypodium distachyon mRNA, clone: PL016C01-A-037_N06}	{NA}
i0_LQ_CK_c3843/f1p6/765	{BAP82418.1; ribulose-1,5-bisphosphate carboxylase/oxygenase small subunit [Phleum pratense]}	{sp|P26667|RBS2_WHEAT; Ribulose bisphosphate carboxylase small chain PW9, chloroplastic OS=Triticum aestivum PE=3 SV=1}	{ats:F775_29936; K01602 rbcS ribulose-bisphosphate carboxylase small chain 4.1.1.39 ko01200; Metabolism; Global and overview maps; Carbon metabolism | ko00630; Metabolism; Carbohydrate metabolism; Glyoxylate and dicarboxylate metabolism | ko00710; Metabolism; Energy metabolism; Carbon fixation in photosynthetic organisms}	{NA}	{GO:0005249; voltage-gated potassium channel activity; molecular_function GO:0006813; potassium ion transport; biological_process GO:0016021; integral to membrane; cellular_component GO:0030955; potassium ion binding; molecular_function}	{AF192775.1; Avena strigosa clone Str5 ribulose-1,5-bisphosphate carboxylase small subunit (rbcS) mRNA, nuclear gene encoding chloroplast protein, partial cds}	{PF07941:Potassium channel Kv1.4 tandem inactivation domain}
i0_LQ_CK_c3844/f1p32/866	{XP_003566933.1; PREDICTED: ubiquitin-conjugating enzyme E2 20-like [Brachypodium distachyon]}	{sp|Q8L7T3|UBC20_ARATH; Ubiquitin-conjugating enzyme E2 20 OS=Arabidopsis thaliana GN=UBC20 PE=2 SV=1}	{osa:4325174; K06688 UBE2C, UBC11 ubiquitin-conjugating enzyme E2 C 2.3.2.23 ko04120; Genetic Information Processing; Folding, sorting and degradation; Ubiquitin mediated proteolysis}	{At1g50490; KOG0421 Ubiquitin-protein ligase O Posttranslational modification, protein turnover, chaperones ;}	{GO:0015031; protein transport; biological_process GO:0006464; protein modification process; biological_process GO:0005515; protein binding; molecular_function}	{AK330421.1; Triticum aestivum cDNA, clone: SET4_G16, cultivar: Chinese Spring}	{PF05743:UEV domain PF05773:RWD domain}
i0_LQ_CK_c3851/f1p0/880	{XP_003564343.1; PREDICTED: uncharacterized protein LOC100844447 [Brachypodium distachyon]}	{NA}	{osa:4327895; - - - - -}	{NA}	{NA}	{AK436010.1; Brachypodium distachyon mRNA, clone: PL016C01-A-076_J17}	{NA}
i0_LQ_CK_c3858/f1p0/519	{NA}	{NA}	{NA}	{NA}	{NA}	{NA}	{NA}
i0_LQ_CK_c3859/f1p0/936	#N/A	#N/A	#N/A	#N/A	#N/A	#N/A	#N/A
i0_LQ_CK_c386/f1p0/657	{XP_003569933.1; PREDICTED: photosystem II reaction center W protein, chloroplastic-like [Brachypodium distachyon]}	{sp|Q5ZBY9|PSBW_ORYSJ; Photosystem II reaction center W protein, chloroplastic OS=Oryza sativa subsp. japonica GN=PSBW PE=2 SV=1}	{sita:101774285; K02721 psbW photosystem II PsbW protein - ko00195; Metabolism; Energy metabolism; Photosynthesis}	{NA}	{GO:0009523; photosystem II; cellular_component GO:0009507; chloroplast; cellular_component GO:0015979; photosynthesis; biological_process}	{AK331592.1; Triticum aestivum cDNA, clone: SET1_J21, cultivar: Chinese Spring}	{PF07123:Photosystem II reaction centre W protein (PsbW)}
i0_LQ_CK_c3879/f1p0/535	{EMS56248.1; Cytochrome b6-f complex subunit 7 [Triticum urartu]}	{NA}	{bdi:100835051; - - - - -}	{NA}	{NA}	{NA}	{NA}
i0_LQ_CK_c3881/f1p0/793	#N/A	#N/A	#N/A	#N/A	#N/A	#N/A	#N/A
i0_LQ_CK_c3882/f1p12/671	{BAK03810.1; predicted protein [Hordeum vulgare subsp. vulgare]}	{NA}	{bdi:100841572; - - - - -}	{NA}	{NA}	{NA}	{NA}
i0_LQ_CK_c3905/f1p0/714	{NA}	{NA}	{NA}	{NA}	{NA}	{NA}	{NA}
i0_LQ_CK_c3907/f1p0/874	{XP_003572389.1; PREDICTED: uncharacterized protein LOC100843983 [Brachypodium distachyon]}	{sp|Q9ZQ80|NDRP1_ARATH; Nodulin-related protein 1 OS=Arabidopsis thaliana GN=NRP1 PE=1 SV=1}	{obr:102701904; - - - - -}	{NA}	{NA}	{XM_003572341.3; PREDICTED: Brachypodium distachyon uncharacterized LOC100843983 (LOC100843983), mRNA}	{NA}
i0_LQ_CK_c3914/f1p0/785	{EMS66382.1; hypothetical protein TRIUR3_11085 [Triticum urartu]}	{NA}	{bdi:100821979; - - - - -}	{NA}	{GO:0015986; ATP synthesis coupled proton transport; biological_process GO:0000276; mitochondrial proton-transporting ATP synthase complex, coupling factor F(o); cellular_component}	{XM_010242376.2; PREDICTED: Brachypodium distachyon uncharacterized LOC100821979 (LOC100821979), mRNA}	{PF10775:ATP synthase complex subunit h}
i0_LQ_CK_c3917/f1p0/730	{BAJ85635.1; predicted protein [Hordeum vulgare subsp. vulgare]}	{NA}	{bdi:100826206; - - - - -}	{NA}	{NA}	{AK335671.1; Triticum aestivum cDNA, clone: WT013_H21, cultivar: Chinese Spring}	{NA}
i0_LQ_CK_c3918/f1p3/841	{XP_003569030.1; PREDICTED: uncharacterized protein LOC100828595 [Brachypodium distachyon]}	{NA}	{sita:101765634; - - - - -}	{NA}	{GO:0006106; fumarate metabolic process; biological_process GO:0016020; membrane; cellular_component}	{XM_003568982.2; PREDICTED: Brachypodium distachyon uncharacterized LOC100828595 (LOC100828595), mRNA}	{PF02313:Fumarate reductase subunit D}
i0_LQ_CK_c3926/f1p1/853	{XP_010239496.1; PREDICTED: DNA-binding protein MNB1B [Brachypodium distachyon]}	{sp|P40621|HMGL_WHEAT; HMG1/2-like protein OS=Triticum aestivum PE=2 SV=1}	{bdi:100838667; K10802 HMGB1 high mobility group protein B1 - ko03410; Genetic Information Processing; Replication and repair; Base excision repair | ko04140; Cellular Processes; Transport and catabolism; Autophagy - animal}	{At1g20690_2; KOG0381 HMG box-containing protein R General function prediction only ;}	{GO:0005681; spliceosomal complex; cellular_component GO:0007275; multicellular organismal development; biological_process GO:0008270; zinc ion binding; molecular_function GO:0005634; nucleus; cellular_component GO:0000398; nuclear mRNA splicing, via spliceosome; biological_process}	{AK437543.1; Brachypodium distachyon mRNA, clone: PL016C01-A-086_N24}	{PF04889:Cwf15/Cwc15 cell cycle control protein PF04690:YABBY protein PF06524:NOA36 protein}
i0_LQ_CK_c3932/f1p12/468	{NA}	{NA}	{NA}	{NA}	{NA}	{XR_138281.3; PREDICTED: Brachypodium distachyon uncharacterized LOC100841960 (LOC100841960), ncRNA}	{NA}
i0_LQ_CK_c3941/f1p0/961	{BAK03102.1; predicted protein [Hordeum vulgare subsp. vulgare]}	{NA}	{osa:4327405; - - - - -}	{NA}	{GO:0000256; allantoin catabolic process; biological_process GO:0050385; ureidoglycolate lyase activity; molecular_function}	{AK331492.1; Triticum aestivum cDNA, clone: SET1_J12, cultivar: Chinese Spring}	{PF04115:Ureidoglycolate lyase}
i0_LQ_CK_c3944/f1p0/514	{BAJ91630.1; predicted protein [Hordeum vulgare subsp. vulgare]}	{sp|Q2RB28|MIF1_ORYSJ; Mini zinc finger protein 1 OS=Oryza sativa subsp. japonica GN=MIF1 PE=3 SV=1}	{gra:105766244; - - - - -}	{NA}	{NA}	{AK361357.1; Hordeum vulgare subsp. vulgare mRNA for predicted protein, complete cds, clone: NIASHv1138M11}	{NA}
i0_LQ_CK_c3965/f1p11/374	{NA}	{NA}	{NA}	{NA}	{NA}	{AK248989.1; Hordeum vulgare subsp. vulgare cDNA clone: FLbaf17n13, mRNA sequence}	{NA}
i0_LQ_CK_c3967/f1p26/847	{BAJ88674.1; predicted protein [Hordeum vulgare subsp. vulgare]}	{NA}	{bdi:100828325; K16465 CETN1 centrin-1 - -}	{At5g49480; KOG0027 Calmodulin and related proteins (EF-Hand superfamily) T Signal transduction mechanisms ;}	{GO:0005509; calcium ion binding; molecular_function}	{AK357460.1; Hordeum vulgare subsp. vulgare mRNA for predicted protein, complete cds, clone: NIASHv1054A24}	{PF13499:EF-hand domain pair PF13202:EF hand PF13405:EF-hand domain PF00036:EF hand PF13833:EF-hand domain pair}
i0_LQ_CK_c3970/f1p0/814	{XP_003568756.1; PREDICTED: B-box zinc finger protein 22-like [Brachypodium distachyon]}	{NA}	{bdi:100823880; - - - - -}	{NA}	{NA}	{XM_003568708.3; PREDICTED: Brachypodium distachyon B-box zinc finger protein 22-like (LOC100823880), mRNA}	{NA}
i0_LQ_CK_c3975/f1p3/525	#N/A	#N/A	#N/A	#N/A	#N/A	#N/A	#N/A
i0_LQ_CK_c3980/f1p0/506	{EMS60791.1; hypothetical protein TRIUR3_31811 [Triticum urartu]}	{NA}	{sita:101764260; K02183 CALM calmodulin - ko04014; Environmental Information Processing; Signal transduction; Ras signaling pathway | ko04015; Environmental Information Processing; Signal transduction; Rap1 signaling pathway | ko04016; Environmental Information Processing; Signal transduction; MAPK signaling pathway - plant | ko04371; Environmental Information Processing; Signal transduction; Ape…	{NA}	{NA}	{NA}	{NA}
i0_LQ_CK_c3981/f1p5/487	{BAF74364.1; xylanase inhibitor [Triticum aestivum]}	{sp|Q8L5C6|XIP1_WHEAT; Xylanase inhibitor protein 1 OS=Triticum aestivum GN=XIPI PE=1 SV=2}	{sita:101774788; K01183 E3.2.1.14 chitinase 3.2.1.14 ko00520; Metabolism; Carbohydrate metabolism; Amino sugar and nucleotide sugar metabolism}	{At5g24090; KOG4701 Chitinase M Cell wall/membrane/envelope biogenesis ;}	{NA}	{AB302972.1; Triticum aestivum Xip-R1 mRNA for xylanase inhibitor, complete cds}	{NA}
i0_LQ_CK_c3987/f1p0/519	{AAC50030.1; lipid transfer protein [Oryza sativa Indica Group]}	{sp|A2XBN5|NLTPX_ORYSI; Non-specific lipid-transfer protein 2 OS=Oryza sativa subsp. indica GN=LTP-2 PE=3 SV=2}	{dosa:Os03t0111300-01; - - - - -}	{NA}	{NA}	{AJ852552.1; Triticum aestivum ltp7.1e gene for type 2 non specific lipid transfer protein precursor}	{NA}
i0_LQ_CK_c3990/f2p1/512	#N/A	#N/A	#N/A	#N/A	#N/A	#N/A	#N/A
i0_LQ_CK_c3993/f1p3/762	{AAC83374.1; ribulose-1,5-bisphosphate carboxylase small subunit, partial [Avena clauda]}	{sp|P00871|RBS1_WHEAT; Ribulose bisphosphate carboxylase small chain PWS4.3, chloroplastic OS=Triticum aestivum PE=3 SV=2}	{ats:F775_29936; K01602 rbcS ribulose-bisphosphate carboxylase small chain 4.1.1.39 ko01200; Metabolism; Global and overview maps; Carbon metabolism | ko00630; Metabolism; Carbohydrate metabolism; Glyoxylate and dicarboxylate metabolism | ko00710; Metabolism; Energy metabolism; Carbon fixation in photosynthetic organisms}	{NA}	{NA}	{AF192775.1; Avena strigosa clone Str5 ribulose-1,5-bisphosphate carboxylase small subunit (rbcS) mRNA, nuclear gene encoding chloroplast protein, partial cds}	{NA}
i0_LQ_CK_c3997/f1p0/858	#N/A	#N/A	#N/A	#N/A	#N/A	#N/A	#N/A
i0_LQ_CK_c3999/f1p11/971	{XP_003570405.1; PREDICTED: transcription factor RF2a [Brachypodium distachyon]}	{NA}	{sita:101778683; - - - - -}	{NA}	{NA}	{XM_003570357.3; PREDICTED: Brachypodium distachyon transcription factor RF2a (LOC100835109), mRNA}	{NA}
i0_LQ_CK_c4008/f1p0/680	{BAJ88670.1; predicted protein [Hordeum vulgare subsp. vulgare]}	{sp|P14897|ELI9_HORVU; Low molecular mass early light-inducible protein HV90, chloroplastic OS=Hordeum vulgare PE=2 SV=1}	{bdi:100839024; - - - - -}	{NA}	{NA}	{AK357456.1; Hordeum vulgare subsp. vulgare mRNA for predicted protein, complete cds, clone: NIASHv1053P04}	{NA}
i0_LQ_CK_c4011/f1p0/560	{BAJ90874.1; predicted protein [Hordeum vulgare subsp. vulgare]}	{sp|P23326|RK35_SPIOL; 50S ribosomal protein L35, chloroplastic OS=Spinacia oleracea GN=RPL35 PE=1 SV=1}	{bdi:100839673; K02916 RP-L35, MRPL35, rpmI large subunit ribosomal protein L35 - ko03010; Genetic Information Processing; Translation; Ribosome}	{NA}	{GO:0006412; translation; biological_process GO:0005622; intracellular; cellular_component GO:0005840; ribosome; cellular_component GO:0003735; structural constituent of ribosome; molecular_function}	{AK358025.1; Hordeum vulgare subsp. vulgare mRNA for predicted protein, complete cds, clone: NIASHv1067C24}	{PF01632:Ribosomal protein L35}
i0_LQ_CK_c4016/f1p0/636	#N/A	#N/A	#N/A	#N/A	#N/A	#N/A	#N/A
i0_LQ_CK_c4020/f1p0/916	{EMT25754.1; hypothetical protein F775_09868 [Aegilops tauschii]}	{NA}	{ats:F775_09868; - - - - -}	{NA}	{NA}	{AK332029.1; Triticum aestivum cDNA, clone: WT002_P12, cultivar: Chinese Spring}	{NA}
i0_LQ_CK_c4032/f1p1/737	{NA}	{NA}	{NA}	{NA}	{NA}	{NA}	{NA}
i0_LQ_CK_c4035/f1p0/817	{CDM81251.1; unnamed protein product [Triticum aestivum]}	{NA}	{bdi:100845065; - - - - -}	{NA}	{NA}	{AK376256.1; Hordeum vulgare subsp. vulgare mRNA for predicted protein, complete cds, clone: NIASHv3119F02}	{NA}
i0_LQ_CK_c4056/f1p3/911	{NA}	{NA}	{NA}	{NA}	{NA}	{NA}	{NA}
i0_LQ_CK_c4061/f1p0/874	{BAJ85570.1; predicted protein [Hordeum vulgare subsp. vulgare]}	{sp|P40267|H1_SOLPN; Histone H1 OS=Solanum pennellii PE=2 SV=1}	{mus:103993961; K11275 H1_5 histone H1/5 - -}	{NA}	{GO:0000786; nucleosome; cellular_component GO:0003677; DNA binding; molecular_function GO:0005634; nucleus; cellular_component GO:0006334; nucleosome assembly; biological_process}	{AK354351.1; Hordeum vulgare subsp. vulgare mRNA for predicted protein, complete cds, clone: NIASHv1006L15}	{PF00538:linker histone H1 and H5 family}
i0_LQ_CK_c4063/f1p0/364	{EMT15119.1; hypothetical protein F775_06275 [Aegilops tauschii]}	{NA}	{sita:101761933; - - - - -}	{At1g80480; KOG2743 Cobalamin synthesis protein H Coenzyme transport and metabolism ;}	{NA}	{XM_003570278.3; PREDICTED: Brachypodium distachyon uncharacterized GTP-binding protein YjiA-like (LOC100836558), mRNA}	{NA}
i0_LQ_CK_c4070/f1p0/599	{EMS45582.1; hypothetical protein TRIUR3_17661 [Triticum urartu]}	{NA}	{obr:102707917; - - - - -}	{NA}	{NA}	{HG670306.1; Triticum aestivum chromosome 3B, genomic scaffold, cultivar Chinese Spring}	{NA}
i0_LQ_CK_c4076/f1p2/633	#N/A	#N/A	#N/A	#N/A	#N/A	#N/A	#N/A
i0_LQ_CK_c4086/f1p0/640	{BAJ94490.1; predicted protein [Hordeum vulgare subsp. vulgare]}	{sp|Q5Z9Z3|OCLOT_ORYSJ; Thioredoxin-like protein Clot OS=Oryza sativa subsp. japonica GN=Os06g0320000 PE=2 SV=1}	{nnu:104597520; - - - - -}	{At5g42850; KOG3425 Uncharacterized conserved protein S Function unknown ;}	{NA}	{AK363286.1; Hordeum vulgare subsp. vulgare mRNA for predicted protein, complete cds, clone: NIASHv2013P23}	{NA}
i0_LQ_CK_c4097/f1p2/333	{KQK22288.1; hypothetical protein BRADI_1g66296 [Brachypodium distachyon]}	{sp|O80634|PNSL1_ARATH; Photosynthetic NDH subunit of lumenal location 1, chloroplastic OS=Arabidopsis thaliana GN=PNSL1 PE=1 SV=2}	{bdi:100821961; - - - - -}	{NA}	{GO:0009523; photosystem II; cellular_component GO:0009654; oxygen evolving complex; cellular_component GO:0005509; calcium ion binding; molecular_function GO:0015979; photosynthesis; biological_process GO:0019898; extrinsic to membrane; cellular_component}	{XM_003558162.3; PREDICTED: Brachypodium distachyon photosynthetic NDH subunit of lumenal location 1, chloroplastic (LOC100821961), mRNA}	{PF01789:PsbP}
i0_LQ_CK_c4098/f1p5/692	#N/A	#N/A	#N/A	#N/A	#N/A	#N/A	#N/A
i0_LQ_CK_c4099/f1p0/664	{XP_003569127.1; PREDICTED: protein EMBRYO SAC DEVELOPMENT ARREST 3, chloroplastic [Brachypodium distachyon]}	{NA}	{sita:101754558; - - - - -}	{NA}	{GO:0016151; nickel ion binding; molecular_function GO:0006464; protein modification process; biological_process}	{AK251543.1; Hordeum vulgare subsp. vulgare cDNA clone: FLbaf123d17, mRNA sequence}	{PF01155:Hydrogenase/urease nickel incorporation, metallochaperone, hypA}
i0_LQ_CK_c4102/f1p4/948	{BAK04262.1; predicted protein [Hordeum vulgare subsp. vulgare]}	{sp|O42877|FCF2_SCHPO; rRNA-processing protein fcf2 OS=Schizosaccharomyces pombe (strain 972 / ATCC 24843) GN=fcf2 PE=3 SV=1}	{ats:F775_31702; - - - - -}	{At1g54770; KOG3100 Uncharacterized conserved protein S Function unknown ;}	{NA}	{AK373065.1; Hordeum vulgare subsp. vulgare mRNA for predicted protein, complete cds, clone: NIASHv3019L07}	{NA}
i0_LQ_CK_c4105/f1p0/711	{EMS65732.1; Histone H1 [Triticum urartu]}	{sp|P27806|H1_WHEAT; Histone H1 OS=Triticum aestivum PE=2 SV=2}	{sbi:SORBI_06g026070; K11275 H1_5 histone H1/5 - -}	{NA}	{NA}	{AK332555.1; Triticum aestivum cDNA, clone: WT004_E10, cultivar: Chinese Spring}	{NA}
i0_LQ_CK_c4115/f1p3/417	{XP_010238201.1; PREDICTED: hypersensitive-induced response protein 1 [Brachypodium distachyon]}	{sp|Q9FM19|HIR1_ARATH; Hypersensitive-induced response protein 1 OS=Arabidopsis thaliana GN=HIR1 PE=1 SV=1}	{aly:ARALYDRAFT_496456; - - - - -}	{At5g62740; KOG2620 Prohibitins and stomatins of the PID superfamily C Energy production and conversion ;}	{NA}	{FP098624.1; Phyllostachys edulis cDNA clone: bphylf056i04, full insert sequence}	{NA}
i0_LQ_CK_c4129/f1p0/624	#N/A	#N/A	#N/A	#N/A	#N/A	#N/A	#N/A
i0_LQ_CK_c4143/f1p1/783	{AAC83374.1; ribulose-1,5-bisphosphate carboxylase small subunit, partial [Avena clauda]}	{sp|P00871|RBS1_WHEAT; Ribulose bisphosphate carboxylase small chain PWS4.3, chloroplastic OS=Triticum aestivum PE=3 SV=2}	{ats:F775_29936; K01602 rbcS ribulose-bisphosphate carboxylase small chain 4.1.1.39 ko01200; Metabolism; Global and overview maps; Carbon metabolism | ko00630; Metabolism; Carbohydrate metabolism; Glyoxylate and dicarboxylate metabolism | ko00710; Metabolism; Energy metabolism; Carbon fixation in photosynthetic organisms}	{NA}	{NA}	{AF192775.1; Avena strigosa clone Str5 ribulose-1,5-bisphosphate carboxylase small subunit (rbcS) mRNA, nuclear gene encoding chloroplast protein, partial cds}	{NA}
i0_LQ_CK_c4145/f1p0/948	{NA}	{NA}	{NA}	{NA}	{NA}	{NA}	{NA}
i0_LQ_CK_c4160/f1p0/760	#N/A	#N/A	#N/A	#N/A	#N/A	#N/A	#N/A
i0_LQ_CK_c4165/f1p2/545	{BAK06972.1; predicted protein [Hordeum vulgare subsp. vulgare]}	{NA}	{NA}	{NA}	{NA}	{AK375777.1; Hordeum vulgare subsp. vulgare mRNA for predicted protein, complete cds, clone: NIASHv3104B05}	{NA}
i0_LQ_CK_c4176/f1p2/726	{BAJ87204.1; predicted protein [Hordeum vulgare subsp. vulgare]}	{NA}	{bdi:104581802; - - - - -}	{NA}	{NA}	{AK357732.1; Hordeum vulgare subsp. vulgare mRNA for predicted protein, complete cds, clone: NIASHv1060K24}	{NA}
i0_LQ_CK_c4177/f1p0/528	{KQK06305.1; hypothetical protein BRADI_2g25613 [Brachypodium distachyon]}	{NA}	{NA}	{NA}	{NA}	{AK377034.1; Hordeum vulgare subsp. vulgare mRNA for predicted protein, complete cds, clone: NIASHv3146D15}	{NA}
i0_LQ_CK_c4178/f1p5/667	#N/A	#N/A	#N/A	#N/A	#N/A	#N/A	#N/A
i0_LQ_CK_c4203/f1p4/495	{BAN63108.1; wheat cold induced 16 [Triticum aestivum]}	{NA}	{NA}	{NA}	{GO:0007010; cytoskeleton organization; biological_process GO:0003779; actin binding; molecular_function}	{HG670306.1; Triticum aestivum chromosome 3B, genomic scaffold, cultivar Chinese Spring}	{PF01213:Adenylate cyclase associated (CAP) N terminal}
i0_LQ_CK_c421/f6p0/526	{NA}	{NA}	{NA}	{NA}	{NA}	{DQ245582.1; Zea mays clone 17789 mRNA sequence}	{NA}
i0_LQ_CK_c4211/f1p0/995	{XP_014753722.1; PREDICTED: protein TsetseEP-like isoform X2 [Brachypodium distachyon]}	{NA}	{bdi:100843145; - - - - -}	{NA}	{NA}	{NA}	{NA}
i0_LQ_CK_c4215/f1p0/340	{NA}	{NA}	{NA}	{NA}	{NA}	{NA}	{NA}
i0_LQ_CK_c4226/f1p4/960	{XP_003560774.1; PREDICTED: 14-3-3-like protein A [Brachypodium distachyon]}	{sp|P29305|1433A_HORVU; 14-3-3-like protein A OS=Hordeum vulgare PE=2 SV=1}	{bdi:100839161; K06630 YWHAE 14-3-3 protein epsilon - ko04011; Environmental Information Processing; Signal transduction; MAPK signaling pathway - yeast | ko04390; Environmental Information Processing; Signal transduction; Hippo signaling pathway | ko04391; Environmental Information Processing; Signal transduction; Hippo signaling pathway - fly | ko04151; Environmental Information Processing; Sig…	{At5g38480; KOG0841 Multifunctional chaperone (14-3-3 family) O Posttranslational modification, protein turnover, chaperones ;}	{NA}	{AY386126.1; Triticum aestivum 14-3-3 protein mRNA, complete cds}	{NA}
i0_LQ_CK_c4227/f1p0/743	#N/A	#N/A	#N/A	#N/A	#N/A	#N/A	#N/A
i0_LQ_CK_c4230/f1p0/536	{ACG30677.1; histone H4 [Zea mays]}	{sp|P59259|H4_ARATH; Histone H4 OS=Arabidopsis thaliana GN=At1g07660 PE=1 SV=2}	{vra:106756478; K11254 H4 histone H4 - ko05203; Human Diseases; Cancers: Overview; Viral carcinogenesis | ko05322; Human Diseases; Immune diseases; Systemic lupus erythematosus | ko05034; Human Diseases; Substance dependence; Alcoholism}	{At1g07820; KOG3467 Histone H4 B Chromatin structure and dynamics ;}	{NA}	{X79715.1; L.temulentum mRNA for histone H4}	{NA}
i0_LQ_CK_c4249/f1p0/604	#N/A	#N/A	#N/A	#N/A	#N/A	#N/A	#N/A
i0_LQ_CK_c4251/f1p0/878	{XP_003579884.1; PREDICTED: uncharacterized protein LOC100841793 [Brachypodium distachyon]}	{sp|O65660|PLAT1_ARATH; PLAT domain-containing protein 1 OS=Arabidopsis thaliana GN=PLAT1 PE=1 SV=1}	{ats:F775_24450; - - - - -}	{NA}	{GO:0005515; protein binding; molecular_function}	{XM_003579836.3; PREDICTED: Brachypodium distachyon uncharacterized LOC100841793 (LOC100841793), mRNA}	{PF01477:PLAT/LH2 domain}
i0_LQ_CK_c4252/f1p0/667	{AAF07942.1; ribulose-1,5-bisphosphate carboxylase small subunit, partial [Avena agadiriana]}	{sp|P00871|RBS1_WHEAT; Ribulose bisphosphate carboxylase small chain PWS4.3, chloroplastic OS=Triticum aestivum PE=3 SV=2}	{ats:F775_29936; K01602 rbcS ribulose-bisphosphate carboxylase small chain 4.1.1.39 ko01200; Metabolism; Global and overview maps; Carbon metabolism | ko00630; Metabolism; Carbohydrate metabolism; Glyoxylate and dicarboxylate metabolism | ko00710; Metabolism; Energy metabolism; Carbon fixation in photosynthetic organisms}	{NA}	{NA}	{AF192775.1; Avena strigosa clone Str5 ribulose-1,5-bisphosphate carboxylase small subunit (rbcS) mRNA, nuclear gene encoding chloroplast protein, partial cds}	{NA}
i0_LQ_CK_c4254/f1p2/569	{NA}	{NA}	{NA}	{NA}	{NA}	{AK330381.1; Triticum aestivum cDNA, clone: SET1_F06, cultivar: Chinese Spring}	{NA}
i0_LQ_CK_c4256/f1p40/733	{EMS52062.1; Auxin-responsive protein IAA1 [Triticum urartu]}	{sp|Q5VRD1|IAA1_ORYSJ; Auxin-responsive protein IAA1 OS=Oryza sativa subsp. japonica GN=IAA1 PE=2 SV=1}	{osa:4323871; K14484 IAA auxin-responsive protein IAA - ko04075; Environmental Information Processing; Signal transduction; Plant hormone signal transduction}	{NA}	{NA}	{XM_015767021.1; PREDICTED: Oryza sativa Japonica Group auxin-responsive protein IAA1 (LOC4323871), mRNA}	{NA}
i0_LQ_CK_c4267/f1p3/848	{AAX14216.1; dehydrin 7 [Hordeum vulgare subsp. spontaneum]}	{sp|P12948|DHN3_HORVU; Dehydrin DHN3 OS=Hordeum vulgare GN=DHN3 PE=2 SV=1}	{bdi:100824450; - - - - -}	{NA}	{GO:0006950; response to stress; biological_process GO:0009415; response to water; biological_process}	{KX752736.1; Triticum aestivum dehydrin WZY2 mRNA, complete cds}	{PF00257:Dehydrin}
i0_LQ_CK_c4279/f1p2/723	#N/A	#N/A	#N/A	#N/A	#N/A	#N/A	#N/A
i0_LQ_CK_c4285/f1p1/915	{BAJ86408.1; predicted protein [Hordeum vulgare subsp. vulgare]}	{sp|Q5S1S6|PRXQ_WHEAT; Peroxiredoxin Q, chloroplastic OS=Triticum aestivum GN=PRX1 PE=1 SV=1}	{bdi:100838766; K03564 BCP, PRXQ, DOT5 peroxiredoxin Q/BCP 1.11.1.15 -}	{At3g26060; KOG0855 Alkyl hydroperoxide reductase, thiol specific antioxidant and related enzymes O Posttranslational modification, protein turnover, chaperones ;}	{GO:0055114; oxidation-reduction process; biological_process GO:0016209; NA GO:0016491; oxidoreductase activity; molecular_function GO:0004602; glutathione peroxidase activity; molecular_function GO:0006979; response to oxidative stress; biological_process}	{AK355189.1; Hordeum vulgare subsp. vulgare mRNA for predicted protein, complete cds, clone: NIASHv1017B19}	{PF08534:Redoxin PF00578:AhpC/TSA family PF00255:Glutathione peroxidase}
i0_LQ_CK_c4302/f1p2/960	{BAK04510.1; predicted protein [Hordeum vulgare subsp. vulgare]}	{NA}	{NA}	{NA}	{NA}	{EU960425.1; Zea mays clone 224802 hypothetical protein mRNA, complete cds}	{NA}
i0_LQ_CK_c4308/f1p2/791	{XP_003564575.1; PREDICTED: 50S ribosomal protein L17 [Brachypodium distachyon]}	{sp|A0L5Z9|RL17_MAGMM; 50S ribosomal protein L17 OS=Magnetococcus marinus (strain ATCC BAA-1437 / JCM 17883 / MC-1) GN=rplQ PE=3 SV=1}	{bdi:100839075; K02879 RP-L17, MRPL17, rplQ large subunit ribosomal protein L17 - ko03010; Genetic Information Processing; Translation; Ribosome}	{At5g09770; KOG3280 Mitochondrial/chloroplast ribosomal protein L17 J Translation, ribosomal structure and biogenesis ;}	{GO:0003735; structural constituent of ribosome; molecular_function GO:0005622; intracellular; cellular_component GO:0005840; ribosome; cellular_component GO:0006412; translation; biological_process}	{XM_003564527.3; PREDICTED: Brachypodium distachyon 50S ribosomal protein L17 (LOC100839075), mRNA}	{PF01196:Ribosomal protein L17}
i0_LQ_CK_c4322/f1p0/573	#N/A	#N/A	#N/A	#N/A	#N/A	#N/A	#N/A
i0_LQ_CK_c4323/f1p0/704	{NA}	{NA}	{NA}	{NA}	{NA}	{NA}	{NA}
i0_LQ_CK_c4324/f1p1/768	{ALS03825.1; chloroplast ribulose-1,5-bisphosphate carboxylase/oxygenase small subunit [Triticum aestivum]}	{sp|P00871|RBS1_WHEAT; Ribulose bisphosphate carboxylase small chain PWS4.3, chloroplastic OS=Triticum aestivum PE=3 SV=2}	{ats:F775_29936; K01602 rbcS ribulose-bisphosphate carboxylase small chain 4.1.1.39 ko01200; Metabolism; Global and overview maps; Carbon metabolism | ko00630; Metabolism; Carbohydrate metabolism; Glyoxylate and dicarboxylate metabolism | ko00710; Metabolism; Energy metabolism; Carbon fixation in photosynthetic organisms}	{NA}	{NA}	{AF192775.1; Avena strigosa clone Str5 ribulose-1,5-bisphosphate carboxylase small subunit (rbcS) mRNA, nuclear gene encoding chloroplast protein, partial cds}	{NA}
i0_LQ_CK_c4330/f1p0/981	{BAJ89614.1; predicted protein [Hordeum vulgare subsp. vulgare]}	{sp|Q9FIJ4|RD522_ARATH; DNA repair RAD52-like protein 2, chloroplastic OS=Arabidopsis thaliana GN=RAD52-2 PE=1 SV=1}	{sbi:SORBI_01g001020; - - - - -}	{NA}	{NA}	{AK354053.1; Hordeum vulgare subsp. vulgare mRNA for predicted protein, complete cds, clone: NIASHv1004K21}	{NA}
i0_LQ_CK_c4338/f1p0/584	#N/A	#N/A	#N/A	#N/A	#N/A	#N/A	#N/A
i0_LQ_CK_c4354/f1p7/625	{BAJ85402.1; predicted protein [Hordeum vulgare subsp. vulgare]}	{sp|Q949Q5|PSAO_ARATH; Photosystem I subunit O OS=Arabidopsis thaliana GN=PSAO PE=1 SV=1}	{obr:102704139; K14332 psaO photosystem I subunit PsaO - ko00195; Metabolism; Energy metabolism; Photosynthesis}	{NA}	{NA}	{AK354183.1; Hordeum vulgare subsp. vulgare mRNA for predicted protein, complete cds, clone: NIASHv1005J05}	{NA}
i0_LQ_CK_c4369/f1p0/859	{XP_003581570.1; PREDICTED: RING-H2 finger protein ATL44 [Brachypodium distachyon]}	{sp|Q9ZT49|ATL45_ARATH; Probable E3 ubiquitin-protein ligase ATL45 OS=Arabidopsis thaliana GN=ATL45 PE=2 SV=1}	{sbi:SORBI_06g026580; - - - - -}	{At4g35480; KOG0800 FOG: Predicted E3 ubiquitin ligase O Posttranslational modification, protein turnover, chaperones ;}	{GO:0005680; anaphase-promoting complex; cellular_component GO:0005515; protein binding; molecular_function GO:0046872; metal ion binding; molecular_function GO:0004842; ubiquitin-protein ligase activity; molecular_function GO:0008270; zinc ion binding; molecular_function}	{XM_003581522.3; PREDICTED: Brachypodium distachyon RING-H2 finger protein ATL44 (LOC100822098), mRNA}	{PF12861:Anaphase-promoting complex subunit 11 RING-H2 finger PF00097:Zinc finger, C3HC4 type (RING finger) PF14634:zinc-RING finger domain PF17123:RING-like zinc finger PF00628:PHD-finger PF12678:RING-H2 zinc finger domain PF13639:Ring finger domain}
i0_LQ_CK_c4370/f1p1/486	{AAM22751.1; one helix protein [Deschampsia antarctica]}	{sp|O81208|OHP1_ARATH; Light-harvesting complex-like protein OHP1, chloroplastic OS=Arabidopsis thaliana GN=OHP1 PE=1 SV=1}	{pper:PRUPE_ppa013648mg; - - - - -}	{NA}	{NA}	{AY090544.1; Deschampsia antarctica clone Dacor 0.63. one helix protein mRNA, complete cds}	{NA}
i0_LQ_CK_c4371/f1p3/935	{EMT09369.1; Ribulose bisphosphate carboxylase small chain PWS4.3, chloroplastic [Aegilops tauschii]}	{sp|P00871|RBS1_WHEAT; Ribulose bisphosphate carboxylase small chain PWS4.3, chloroplastic OS=Triticum aestivum PE=3 SV=2}	{ats:F775_29936; K01602 rbcS ribulose-bisphosphate carboxylase small chain 4.1.1.39 ko01200; Metabolism; Global and overview maps; Carbon metabolism | ko00630; Metabolism; Carbohydrate metabolism; Glyoxylate and dicarboxylate metabolism | ko00710; Metabolism; Energy metabolism; Carbon fixation in photosynthetic organisms}	{NA}	{NA}	{AF192775.1; Avena strigosa clone Str5 ribulose-1,5-bisphosphate carboxylase small subunit (rbcS) mRNA, nuclear gene encoding chloroplast protein, partial cds}	{NA}
i0_LQ_CK_c4388/f1p8/426	{BAJ86254.1; predicted protein [Hordeum vulgare subsp. vulgare]}	{NA}	{sita:101770324; - - - - -}	{NA}	{NA}	{AK355035.1; Hordeum vulgare subsp. vulgare mRNA for predicted protein, complete cds, clone: NIASHv1015A07}	{NA}
i0_LQ_CK_c4390/f1p0/909	{XP_003558489.1; PREDICTED: photosystem I reaction center subunit III, chloroplastic [Brachypodium distachyon]}	{sp|P13192|PSAF_HORVU; Photosystem I reaction center subunit III, chloroplastic OS=Hordeum vulgare GN=PSAF PE=1 SV=2}	{bdi:100831679; K02694 psaF photosystem I subunit III - ko00195; Metabolism; Energy metabolism; Photosynthesis}	{NA}	{NA}	{U08135.1; Hordeum vulgare photosystem-I PSI-F subunit precursor mRNA, complete cds}	{NA}
i0_LQ_CK_c4391/f1p0/543	{NA}	{NA}	{NA}	{NA}	{NA}	{NA}	{NA}
i0_LQ_CK_c4397/f1p8/786	{XP_003558341.1; PREDICTED: protein SPA, chloroplastic [Brachypodium distachyon]}	{sp|K4BVL1|SPA_SOLLC; Protein SPA, chloroplastic OS=Solanum lycopersicum GN=SPA PE=2 SV=1}	{bdi:100837113; - - - - -}	{NA}	{GO:0051082; unfolded protein binding; molecular_function GO:0031072; heat shock protein binding; molecular_function}	{AK353992.1; Hordeum vulgare subsp. vulgare mRNA for predicted protein, complete cds, clone: NIASHv1004E14}	{PF00684:DnaJ central domain}
i0_LQ_CK_c4406/f1p0/613	{XP_003575049.1; PREDICTED: uncharacterized protein LOC100839234 [Brachypodium distachyon]}	{NA}	{sita:101767084; - - - - -}	{NA}	{NA}	{NA}	{NA}
i0_LQ_CK_c4407/f1p0/775	{AAF07942.1; ribulose-1,5-bisphosphate carboxylase small subunit, partial [Avena agadiriana]}	{sp|P00871|RBS1_WHEAT; Ribulose bisphosphate carboxylase small chain PWS4.3, chloroplastic OS=Triticum aestivum PE=3 SV=2}	{ats:F775_29936; K01602 rbcS ribulose-bisphosphate carboxylase small chain 4.1.1.39 ko01200; Metabolism; Global and overview maps; Carbon metabolism | ko00630; Metabolism; Carbohydrate metabolism; Glyoxylate and dicarboxylate metabolism | ko00710; Metabolism; Energy metabolism; Carbon fixation in photosynthetic organisms}	{NA}	{NA}	{AF192775.1; Avena strigosa clone Str5 ribulose-1,5-bisphosphate carboxylase small subunit (rbcS) mRNA, nuclear gene encoding chloroplast protein, partial cds}	{NA}
i0_LQ_CK_c4421/f1p0/603	#N/A	#N/A	#N/A	#N/A	#N/A	#N/A	#N/A
i0_LQ_CK_c4426/f1p17/609	{NA}	{NA}	{NA}	{NA}	{NA}	{AK332038.1; Triticum aestivum cDNA, clone: WT002_P21, cultivar: Chinese Spring}	{NA}
i0_LQ_CK_c4427/f1p0/546	{BAK00928.1; predicted protein [Hordeum vulgare subsp. vulgare]}	{NA}	{bdi:100834468; - - - - -}	{NA}	{NA}	{AK334058.1; Triticum aestivum cDNA, clone: SET2_D17, cultivar: Chinese Spring}	{NA}
i0_LQ_CK_c4428/f1p0/774	#N/A	#N/A	#N/A	#N/A	#N/A	#N/A	#N/A
i0_LQ_CK_c4431/f1p1/819	{NA}	{NA}	{NA}	{NA}	{NA}	{AK334058.1; Triticum aestivum cDNA, clone: SET2_D17, cultivar: Chinese Spring}	{NA}
i0_LQ_CK_c4438/f1p0/564	#N/A	#N/A	#N/A	#N/A	#N/A	#N/A	#N/A
i0_LQ_CK_c4449/f1p5/869	{CDM80685.1; unnamed protein product [Triticum aestivum]}	{NA}	{obr:102705209; - - - - -}	{NA}	{GO:0008810; cellulase activity; molecular_function GO:0005975; carbohydrate metabolic process; biological_process}	{AK368340.1; Hordeum vulgare subsp. vulgare mRNA for predicted protein, complete cds, clone: NIASHv2072F06}	{PF02015:Glycosyl hydrolase family 45}
i0_LQ_CK_c4459/f1p12/812	{BAJ84825.1; predicted protein [Hordeum vulgare subsp. vulgare]}	{sp|Q8RXS1|PNSB4_ARATH; Photosynthetic NDH subunit of subcomplex B 4, chloroplastic OS=Arabidopsis thaliana GN=PNSB4 PE=2 SV=1}	{dosa:Os02t0744000-01; - - - - -}	{NA}	{GO:0016021; integral to membrane; cellular_component}	{AK333012.1; Triticum aestivum cDNA, clone: WT005_G23, cultivar: Chinese Spring}	{PF05439:Jumping translocation breakpoint protein (JTB)}
i0_LQ_CK_c4472/f1p6/845	{CBN73219.1; flowering locus T protein [Lolium temulentum]}	{sp|Q93WI9|HD3A_ORYSJ; Protein HEADING DATE 3A OS=Oryza sativa subsp. japonica GN=HD3A PE=1 SV=1}	{bdi:100831221; K16223 FT protein FLOWERING LOCUS T - ko04712; Organismal Systems; Environmental adaptation; Circadian rhythm - plant}	{At1g65480; KOG3346 Phosphatidylethanolamine binding protein R General function prediction only ;}	{NA}	{FN993915.1; Festuca pratensis ft3 gene for flowering locus T protein, exons 1-3}	{NA}
i0_LQ_CK_c4476/f1p19/934	#N/A	#N/A	#N/A	#N/A	#N/A	#N/A	#N/A
i0_LQ_CK_c4480/f1p2/501	{BAJ86633.1; predicted protein [Hordeum vulgare subsp. vulgare]}	{sp|P25857|G3PB_ARATH; Glyceraldehyde-3-phosphate dehydrogenase GAPB, chloroplastic OS=Arabidopsis thaliana GN=GAPB PE=1 SV=2}	{ath:AT1G42970; K05298 GAPA glyceraldehyde-3-phosphate dehydrogenase (NADP+) (phosphorylating) 1.2.1.13 ko01200; Metabolism; Global and overview maps; Carbon metabolism | ko00710; Metabolism; Energy metabolism; Carbon fixation in photosynthetic organisms}	{At1g42970; KOG0657 Glyceraldehyde 3-phosphate dehydrogenase G Carbohydrate transport and metabolism ;}	{NA}	{XM_003558855.3; PREDICTED: Brachypodium distachyon glyceraldehyde-3-phosphate dehydrogenase B, chloroplastic (LOC100829538), mRNA}	{NA}
i0_LQ_CK_c4502/f1p9/852	{BAJ86850.1; predicted protein [Hordeum vulgare subsp. vulgare]}	{sp|Q42410|ZAT12_ARATH; Zinc finger protein ZAT12 OS=Arabidopsis thaliana GN=ZAT12 PE=2 SV=1}	{ats:F775_52353; - - - - -}	{At5g59820; KOG1721 FOG: Zn-finger R General function prediction only ;}	{GO:0046872; metal ion binding; molecular_function}	{AK358990.1; Hordeum vulgare subsp. vulgare mRNA for predicted protein, complete cds, clone: NIASHv1087A23}	{PF13912:C2H2-type zinc finger PF16622:zinc-finger C2H2-type PF01363:FYVE zinc finger PF00096:Zinc finger, C2H2 type}
i0_LQ_CK_c4508/f1p3/794	{EMS58903.1; Blue copper protein [Triticum urartu]}	{sp|O82081|UCC1_ARATH; Uclacyanin 1 OS=Arabidopsis thaliana GN=UCC1 PE=1 SV=1}	{ats:F775_27480; - - - - -}	{NA}	{GO:0009055; NA}	{AK368999.1; Hordeum vulgare subsp. vulgare mRNA for predicted protein, complete cds, clone: NIASHv2083J07}	{PF02298:Plastocyanin-like domain}
i0_LQ_CK_c4531/f1p0/677	{XP_015614330.1; PREDICTED: uncharacterized protein LOC4348580 [Oryza sativa Japonica Group]}	{NA}	{obr:102700034; - - - - -}	{NA}	{NA}	{XM_003573854.3; PREDICTED: Brachypodium distachyon uncharacterized LOC100843481 (LOC100843481), mRNA}	{NA}
i0_LQ_CK_c4535/f1p3/344	#N/A	#N/A	#N/A	#N/A	#N/A	#N/A	#N/A
i0_LQ_CK_c4536/f1p0/695	{NA}	{NA}	{NA}	{NA}	{NA}	{NA}	{NA}
i0_LQ_CK_c4543/f1p2/984	{EMT24795.1; hypothetical protein F775_03270 [Aegilops tauschii]}	{NA}	{ats:F775_03270; - - - - -}	{NA}	{NA}	{HG670306.1; Triticum aestivum chromosome 3B, genomic scaffold, cultivar Chinese Spring}	{NA}
i0_LQ_CK_c4550/f1p0/843	{EMT14001.1; hypothetical protein F775_29000 [Aegilops tauschii]}	{sp|Q9XIF8|GSTUG_ARATH; Glutathione S-transferase U16 OS=Arabidopsis thaliana GN=GSTU16 PE=2 SV=1}	{ats:F775_31691; K00799 GST, gst glutathione S-transferase 2.5.1.18 ko00480; Metabolism; Metabolism of other amino acids; Glutathione metabolism | ko00980; Metabolism; Xenobiotics biodegradation and metabolism; Metabolism of xenobiotics by cytochrome P450 | ko00982; Metabolism; Xenobiotics biodegradation and metabolism; Drug metabolism - cytochrome P450 | ko05204; Human Diseases; Cancers: Overvie…	{At1g59700; KOG0406 Glutathione S-transferase O Posttranslational modification, protein turnover, chaperones ;}	{GO:0006626; protein targeting to mitochondrion; biological_process GO:0005741; mitochondrial outer membrane; cellular_component GO:0005515; protein binding; molecular_function}	{HG670306.1; Triticum aestivum chromosome 3B, genomic scaffold, cultivar Chinese Spring}	{PF02798:Glutathione S-transferase, N-terminal domain PF13417:Glutathione S-transferase, N-terminal domain PF13409:Glutathione S-transferase, N-terminal domain PF10568:Outer mitochondrial membrane transport complex protein}
i0_LQ_CK_c4552/f1p7/531	{XP_003570328.1; PREDICTED: cyclin-B1-2 [Brachypodium distachyon]}	{sp|Q0DWQ7|CCB12_ORYSJ; Cyclin-B1-2 OS=Oryza sativa subsp. japonica GN=CYCB1-2 PE=3 SV=1}	{sita:101762351; K11599 POMP, UMP1 proteasome maturation protein - ko03050; Genetic Information Processing; Folding, sorting and degradation; Proteasome}	{At1g67250; KOG3061 Proteasome maturation factor O Posttranslational modification, protein turnover, chaperones ;}	{NA}	{XM_003570280.3; PREDICTED: Brachypodium distachyon cyclin-B1-2 (LOC100837080), mRNA}	{NA}
i0_LQ_CK_c4556/f1p1/809	#N/A	#N/A	#N/A	#N/A	#N/A	#N/A	#N/A
i0_LQ_CK_c4560/f1p0/388	{ALD10381.1; chloroplast ribulose bisphosphate carboxylase/oxygenase activase B [Triticum aestivum]}	{sp|Q42450|RCAB_HORVU; Ribulose bisphosphate carboxylase/oxygenase activase B, chloroplastic OS=Hordeum vulgare GN=RCAB PE=2 SV=1}	{egu:105044358; - - - - -}	{At2g39730; KOG0651 26S proteasome regulatory complex, ATPase RPT4 O Posttranslational modification, protein turnover, chaperones ;}	{NA}	{M55449.1; Hordeum vulgare subsp. vulgare ribulose 1,5-bisphosphate carboxylase activase (RcaB) gene, complete cds; and ribulose 1,5-bisphosphate carboxylase activase (RcaA) gene, alternatively spliced, complete cds}	{NA}
i0_LQ_CK_c4562/f1p6/807	{BAF11577.1; Os03g0267100 [Oryza sativa Japonica Group]}	{sp|Q84Q77|HS17A_ORYSJ; 17.9 kDa class I heat shock protein OS=Oryza sativa subsp. japonica GN=HSP17.9A PE=2 SV=1}	{zma:103634220; K13993 HSP20 HSP20 family protein - ko04141; Genetic Information Processing; Folding, sorting and degradation; Protein processing in endoplasmic reticulum}	{At3g46230; KOG0710 Molecular chaperone (small heat-shock protein Hsp26/Hsp42) O Posttranslational modification, protein turnover, chaperones ;}	{NA}	{AK368988.1; Hordeum vulgare subsp. vulgare mRNA for predicted protein, complete cds, clone: NIASHv2083F15}	{NA}
i0_LQ_CK_c4568/f1p4/748	{EMT13903.1; Histone [Aegilops tauschii]}	{sp|Q2HU65|H2A2_MEDTR; Probable histone H2A.2 OS=Medicago truncatula GN=MtrDRAFT_AC149210g4v1 PE=3 SV=1}	{mdm:103450917; K11251 H2A histone H2A - ko05322; Human Diseases; Immune diseases; Systemic lupus erythematosus | ko05034; Human Diseases; Substance dependence; Alcoholism}	{At5g02560; KOG1756 Histone 2A B Chromatin structure and dynamics ;}	{NA}	{XM_003568240.3; PREDICTED: Brachypodium distachyon probable histone H2A.4 (LOC100836331), mRNA}	{NA}
i0_LQ_CK_c4574/f1p0/887	{NA}	{NA}	{NA}	{NA}	{NA}	{AJ872249.1; Festuca glaucescens x Lolium multiflorum microsatellite DNA, clone B3-D4}	{NA}
i0_LQ_CK_c4577/f1p0/839	{BAJ96182.1; predicted protein [Hordeum vulgare subsp. vulgare]}	{sp|Q9FYB5|DNJ11_ARATH; Chaperone protein dnaJ 11, chloroplastic OS=Arabidopsis thaliana GN=ATJ11 PE=1 SV=2}	{sbi:SORBI_07g024945; - - - - -}	{At2g17880; KOG0712 Molecular chaperone (DnaJ superfamily) O Posttranslational modification, protein turnover, chaperones ;}	{NA}	{AK427463.1; Brachypodium distachyon mRNA, clone: PL016C01-A-021_A01}	{NA}
i0_LQ_CK_c4580/f1p0/984	{BAJ85854.1; predicted protein, partial [Hordeum vulgare subsp. vulgare]}	{sp|Q8H124|Y2446_ARATH; Uncharacterized protein At2g34460, chloroplastic OS=Arabidopsis thaliana GN=At2g34460 PE=2 SV=1}	{pda:103698545; - - - - -}	{At2g34460; KOG1203 Predicted dehydrogenase G Carbohydrate transport and metabolism ;}	{GO:0006694; steroid biosynthetic process; biological_process GO:0055114; oxidation-reduction process; biological_process GO:0008839; dihydrodipicolinate reductase activity; molecular_function GO:0050662; coenzyme binding; molecular_function GO:0009089; lysine biosynthetic process via diaminopimelate; biological_process GO:0003824; NA GO:0016616; oxidoreductase activity, acting on the CH-OH group…	{AK354635.1; Hordeum vulgare subsp. vulgare mRNA for predicted protein, partial cds, clone: NIASHv1009F20}	{PF01370:NAD dependent epimerase/dehydratase family PF01073:3-beta hydroxysteroid dehydrogenase/isomerase family PF03435:Saccharopine dehydrogenase NADP binding domain PF01113:Dihydrodipicolinate reductase, N-terminus}
i0_LQ_CK_c4594/f1p20/904	#N/A	#N/A	#N/A	#N/A	#N/A	#N/A	#N/A
i0_LQ_CK_c4598/f1p6/696	{XP_015616839.1; PREDICTED: receptor-like protein 12 [Oryza sativa Japonica Group]}	{NA}	{zma:103648077; - - - - -}	{NA}	{NA}	{NA}	{NA}
i0_LQ_CK_c4602/f1p0/871	{XP_006656460.1; PREDICTED: delta-aminolevulinic acid dehydratase, chloroplastic [Oryza brachyantha]}	{sp|Q5Z8V9|HEM2_ORYSJ; Delta-aminolevulinic acid dehydratase, chloroplastic OS=Oryza sativa subsp. japonica GN=HEMB PE=2 SV=1}	{bdi:100843029; K01698 hemB, ALAD porphobilinogen synthase 4.2.1.24 ko00860; Metabolism; Metabolism of cofactors and vitamins; Porphyrin and chlorophyll metabolism}	{At1g69740; KOG2794 Delta-aminolevulinic acid dehydratase H Coenzyme transport and metabolism ;}	{GO:0046872; metal ion binding; molecular_function GO:0033014; tetrapyrrole biosynthetic process; biological_process GO:0004655; porphobilinogen synthase activity; molecular_function}	{AB661677.1; Aegilops speltoides ALAD1 mRNA for aminolevulinic acid dehydratase, complete cds}	{PF00490:Delta-aminolevulinic acid dehydratase}
i0_LQ_CK_c4603/f1p9/888	{EMT32357.1; Chlorophyll a-b binding protein of LHCII type III, chloroplastic [Aegilops tauschii]}	{sp|P27523|CB23_HORVU; Chlorophyll a-b binding protein of LHCII type III, chloroplastic OS=Hordeum vulgare GN=LHBC PE=2 SV=1}	{ats:F775_25975; K08914 LHCB3 light-harvesting complex II chlorophyll a/b binding protein 3 - ko00196; Metabolism; Energy metabolism; Photosynthesis - antenna proteins}	{NA}	{NA}	{FP097023.1; Phyllostachys edulis cDNA clone: bphylf003g03, full insert sequence}	{NA}
i0_LQ_CK_c4609/f1p10/666	{BAK06478.1; predicted protein [Hordeum vulgare subsp. vulgare]}	{sp|P27807|H2B1_WHEAT; Histone H2B.1 OS=Triticum aestivum PE=1 SV=3}	{sita:101763424; K11252 H2B histone H2B - ko05203; Human Diseases; Cancers: Overview; Viral carcinogenesis | ko05322; Human Diseases; Immune diseases; Systemic lupus erythematosus | ko05034; Human Diseases; Substance dependence; Alcoholism}	{At5g22880; KOG1744 Histone H2B B Chromatin structure and dynamics ;}	{NA}	{AK375283.1; Hordeum vulgare subsp. vulgare mRNA for predicted protein, complete cds, clone: NIASHv3089N01}	{NA}
i0_LQ_CK_c4610/f1p0/683	{BAJ92045.1; predicted protein [Hordeum vulgare subsp. vulgare]}	{sp|P81529|MIFH_TRISP; Macrophage migration inhibitory factor homolog OS=Trichinella spiralis PE=1 SV=2}	{sbi:SORBI_08g000670; - - - - -}	{At5g01650; KOG1759 Macrophage migration inhibitory factor V Defense mechanisms ;}	{NA}	{BT009019.1; Triticum aestivum clone wdk3c.pk006.n6:fis, full insert mRNA sequence}	{NA}
i0_LQ_CK_c4611/f1p0/835	{AAF17590.1; ribulose-1,5-bisphosphate carboxylase small subunit, partial [Avena clauda]}	{sp|P00871|RBS1_WHEAT; Ribulose bisphosphate carboxylase small chain PWS4.3, chloroplastic OS=Triticum aestivum PE=3 SV=2}	{ats:F775_29936; K01602 rbcS ribulose-bisphosphate carboxylase small chain 4.1.1.39 ko01200; Metabolism; Global and overview maps; Carbon metabolism | ko00630; Metabolism; Carbohydrate metabolism; Glyoxylate and dicarboxylate metabolism | ko00710; Metabolism; Energy metabolism; Carbon fixation in photosynthetic organisms}	{NA}	{NA}	{AF097361.1; Avena clauda ribulose-1,5-bisphosphate carboxylase small subunit (rbcS) mRNA, nuclear gene encoding chloroplast protein, partial cds}	{NA}
i0_LQ_CK_c4613/f1p12/445	{NA}	{NA}	{NA}	{NA}	{NA}	{NA}	{NA}
i0_LQ_CK_c4620/f1p1/585	{BAJ99474.1; predicted protein [Hordeum vulgare subsp. vulgare]}	{sp|Q9S760|HA22D_ARATH; HVA22-like protein d OS=Arabidopsis thaliana GN=HVA22D PE=2 SV=1}	{sita:101780343; K17279 REEP5_6 receptor expression-enhancing protein 5/6 - -}	{At4g24960; KOG1725 Protein involved in membrane traffic (YOP1/TB2/DP1/HVA22 family) U Intracellular trafficking, secretion, and vesicular transport ;}	{NA}	{AK368271.1; Hordeum vulgare subsp. vulgare mRNA for predicted protein, complete cds, clone: NIASHv2071D21}	{NA}
i0_LQ_CK_c4625/f1p5/977	#N/A	#N/A	#N/A	#N/A	#N/A	#N/A	#N/A
i0_LQ_CK_c4629/f1p8/763	{BAJ85808.1; predicted protein [Hordeum vulgare subsp. vulgare]}	{NA}	{bdi:100843443; - - - - -}	{NA}	{NA}	{AK248806.1; Hordeum vulgare subsp. vulgare cDNA clone: FLbaf3e13, mRNA sequence}	{NA}
i0_LQ_CK_c4631/f1p18/597	{OEL16243.1; putative calcium-binding protein CML16 [Dichanthelium oligosanthes]}	{sp|Q5ZCK5|CML16_ORYSJ; Probable calcium-binding protein CML16 OS=Oryza sativa subsp. japonica GN=CML16 PE=2 SV=1}	{bdi:100829798; K13448 CML calcium-binding protein CML - ko04626; Organismal Systems; Environmental adaptation; Plant-pathogen interaction}	{At1g18210; KOG0027 Calmodulin and related proteins (EF-Hand superfamily) T Signal transduction mechanisms ;}	{NA}	{AK361755.1; Hordeum vulgare subsp. vulgare mRNA for predicted protein, partial cds, clone: NIASHv1148F03}	{NA}
i0_LQ_CK_c4636/f1p0/540	{NA}	{NA}	{NA}	{NA}	{NA}	{AK437718.1; Brachypodium distachyon mRNA, clone: PL016C01-A-088_B02}	{NA}
i0_LQ_CK_c4643/f1p0/609	{BAK02460.1; predicted protein [Hordeum vulgare subsp. vulgare]}	{NA}	{sita:101763160; - - - - -}	{NA}	{GO:0020037; heme binding; molecular_function GO:0009055; NA}	{XM_015834011.1; PREDICTED: Oryza brachyantha cytochrome c1 2, heme protein, mitochondrial-like (LOC102714618), transcript variant X2, mRNA}	{PF00034:Cytochrome c PF02167:Cytochrome C1 family}
i0_LQ_CK_c4644/f1p0/879	{BAJ97395.1; predicted protein [Hordeum vulgare subsp. vulgare]}	{NA}	{bdi:100846045; - - - - -}	{NA}	{NA}	{AK330543.1; Triticum aestivum cDNA, clone: SET4_L08, cultivar: Chinese Spring}	{NA}
i0_LQ_CK_c4659/f1p0/655	{EMT14581.1; hypothetical protein F775_06520 [Aegilops tauschii]}	{NA}	{dosa:Os02t0689700-01; K02881 RP-L18, MRPL18, rplR large subunit ribosomal protein L18 - ko03010; Genetic Information Processing; Translation; Ribosome}	{At3g20230; KOG1870 Ubiquitin C-terminal hydrolase O Posttranslational modification, protein turnover, chaperones ;}	{GO:0006412; translation; biological_process GO:0005622; intracellular; cellular_component GO:0005840; ribosome; cellular_component GO:0003735; structural constituent of ribosome; molecular_function}	{AK249608.1; Hordeum vulgare subsp. vulgare cDNA clone: FLbaf40m24, mRNA sequence}	{PF00861:Ribosomal L18 of archaea, bacteria, mitoch. and chloroplast}
i0_LQ_CK_c4667/f1p3/934	{EMS51705.1; Universal stress protein A-like protein [Triticum urartu]}	{sp|Q57951|Y531_METJA; Universal stress protein MJ0531 OS=Methanocaldococcus jannaschii (strain ATCC 43067 / DSM 2661 / JAL-1 / JCM 10045 / NBRC 100440) GN=MJ0531 PE=3 SV=1}	{bdi:100835609; - - - - -}	{NA}	{GO:0009058; biosynthetic process; biological_process GO:0006950; response to stress; biological_process}	{AK358575.1; Hordeum vulgare subsp. vulgare mRNA for predicted protein, complete cds, clone: NIASHv1079C13}	{PF00582:Universal stress protein family PF03808:Glycosyl transferase WecB/TagA/CpsF family}
i0_LQ_CK_c4675/f1p0/995	{XP_010227456.1; PREDICTED: peptidyl-prolyl cis-trans isomerase CYP20-1 [Brachypodium distachyon]}	{sp|Q8LDP4|CP19D_ARATH; Peptidyl-prolyl cis-trans isomerase CYP19-4 OS=Arabidopsis thaliana GN=CYP19-4 PE=1 SV=2}	{bdi:100828170; K01802 E5.2.1.8 peptidylprolyl isomerase 5.2.1.8 -}	{At2g29960; KOG0865 Cyclophilin type peptidyl-prolyl cis-trans isomerase O Posttranslational modification, protein turnover, chaperones ;}	{GO:0006457; protein folding; biological_process GO:0003755; peptidyl-prolyl cis-trans isomerase activity; molecular_function GO:0000413; protein peptidyl-prolyl isomerization; biological_process}	{AK439557.1; Brachypodium distachyon mRNA, clone: PL016C01-A-099_P12}	{PF00160:Cyclophilin type peptidyl-prolyl cis-trans isomerase/CLD}
i0_LQ_CK_c468/f1p0/819	{BAJ98138.1; predicted protein, partial [Hordeum vulgare subsp. vulgare]}	{sp|P80470|PSBY_SPIOL; Photosystem II core complex proteins psbY, chloroplastic OS=Spinacia oleracea GN=PSBY PE=1 SV=2}	{var:108331157; K02723 psbY photosystem II PsbY protein - ko00195; Metabolism; Energy metabolism; Photosynthesis}	{NA}	{NA}	{XM_002444922.1; Sorghum bicolor hypothetical protein, mRNA}	{NA}
i0_LQ_CK_c4685/f1p0/895	#N/A	#N/A	#N/A	#N/A	#N/A	#N/A	#N/A
i0_LQ_CK_c4692/f1p4/731	{NA}	{NA}	{NA}	{NA}	{NA}	{AK376933.1; Hordeum vulgare subsp. vulgare mRNA for predicted protein, complete cds, clone: NIASHv3144G15}	{NA}
i0_LQ_CK_c4694/f1p6/969	{BAK03973.1; predicted protein [Hordeum vulgare subsp. vulgare]}	{sp|P12329|CB21_MAIZE; Chlorophyll a-b binding protein 1, chloroplastic OS=Zea mays GN=CAB1 PE=3 SV=1}	{sita:101780217; K08912 LHCB1 light-harvesting complex II chlorophyll a/b binding protein 1 - ko00196; Metabolism; Energy metabolism; Photosynthesis - antenna proteins}	{NA}	{NA}	{AK372776.1; Hordeum vulgare subsp. vulgare mRNA for predicted protein, complete cds, clone: NIASHv3012E14}	{NA}
i0_LQ_CK_c4706/f1p0/803	{ACV65038.1; Cu/Zn superoxide dismutase [Deschampsia antarctica]}	{sp|P23345|SODC4_MAIZE; Superoxide dismutase [Cu-Zn] 4A OS=Zea mays GN=SODCC.3 PE=2 SV=2}	{bdi:100840092; K04565 SOD1 superoxide dismutase, Cu-Zn family 1.15.1.1 ko04146; Cellular Processes; Transport and catabolism; Peroxisome | ko04213; Organismal Systems; Aging; Longevity regulating pathway - multiple species | ko05014; Human Diseases; Neurodegenerative diseases; Amyotrophic lateral sclerosis (ALS) | ko05016; Human Diseases; Neurodegenerative diseases; Huntington's disease | ko0502…	{At1g08830; KOG0441 Cu2+/Zn2+ superoxide dismutase SOD1 P Inorganic ion transport and metabolism ;}	{GO:0006801; superoxide metabolic process; biological_process GO:0046872; metal ion binding; molecular_function GO:0055114; oxidation-reduction process; biological_process}	{AK363344.1; Hordeum vulgare subsp. vulgare mRNA for predicted protein, complete cds, clone: NIASHv2014K05}	{PF00080:Copper/zinc superoxide dismutase (SODC)}
i0_LQ_CK_c4721/f1p0/874	{OEL26068.1; Glutathione S-transferase 3 [Dichanthelium oligosanthes]}	{sp|P04907|GSTF3_MAIZE; Glutathione S-transferase 3 OS=Zea mays GN=GST3 PE=1 SV=4}	{obr:102721333; K00799 GST, gst glutathione S-transferase 2.5.1.18 ko00480; Metabolism; Metabolism of other amino acids; Glutathione metabolism | ko00980; Metabolism; Xenobiotics biodegradation and metabolism; Metabolism of xenobiotics by cytochrome P450 | ko00982; Metabolism; Xenobiotics biodegradation and metabolism; Drug metabolism - cytochrome P450 | ko05204; Human Diseases; Cancers: Overview…	{At3g62760; KOG0867 Glutathione S-transferase O Posttranslational modification, protein turnover, chaperones ;}	{GO:0005515; protein binding; molecular_function}	{KP852067.1; Beckmannia syzigachne glutathione S-transferase F5-like mRNA, complete sequence}	{PF02798:Glutathione S-transferase, N-terminal domain PF13417:Glutathione S-transferase, N-terminal domain PF13409:Glutathione S-transferase, N-terminal domain}
i0_LQ_CK_c4727/f1p0/803	#N/A	#N/A	#N/A	#N/A	#N/A	#N/A	#N/A
i0_LQ_CK_c4730/f1p0/657	{BAJ98281.1; predicted protein [Hordeum vulgare subsp. vulgare]}	{NA}	{bdi:100836149; - - - - -}	{NA}	{GO:0016021; integral to membrane; cellular_component}	{AK357113.1; Hordeum vulgare subsp. vulgare mRNA for predicted protein, complete cds, clone: NIASHv1046F06}	{PF06783:Uncharacterised protein family (UPF0239)}
i0_LQ_CK_c4737/f1p2/882	{EMT00621.1; Histone H1 [Aegilops tauschii]}	{sp|P40267|H1_SOLPN; Histone H1 OS=Solanum pennellii PE=2 SV=1}	{ats:F775_43831; K11275 H1_5 histone H1/5 - -}	{NA}	{GO:0005634; nucleus; cellular_component GO:0006334; nucleosome assembly; biological_process GO:0000786; nucleosome; cellular_component GO:0003677; DNA binding; molecular_function}	{AK332555.1; Triticum aestivum cDNA, clone: WT004_E10, cultivar: Chinese Spring}	{PF00538:linker histone H1 and H5 family}
i0_LQ_CK_c4738/f1p0/378	{BAJ89847.1; predicted protein [Hordeum vulgare subsp. vulgare]}	{sp|Q7F8S5|PR2E2_ORYSJ; Peroxiredoxin-2E-2, chloroplastic OS=Oryza sativa subsp. japonica GN=PRXIIE-2 PE=1 SV=1}	{dosa:Os02t0192700-02; - - - - -}	{At3g52960; KOG0541 Alkyl hydroperoxide reductase/peroxiredoxin O Posttranslational modification, protein turnover, chaperones ;}	{NA}	{AK332793.1; Triticum aestivum cDNA, clone: WT004_O06, cultivar: Chinese Spring}	{NA}
i0_LQ_CK_c4746/f1p4/714	{XP_003568875.1; PREDICTED: histone H2B.1-like [Brachypodium distachyon]}	{sp|P05621|H2B2_WHEAT; Histone H2B.2 OS=Triticum aestivum PE=1 SV=2}	{bdi:100846031; K11252 H2B histone H2B - ko05203; Human Diseases; Cancers: Overview; Viral carcinogenesis | ko05322; Human Diseases; Immune diseases; Systemic lupus erythematosus | ko05034; Human Diseases; Substance dependence; Alcoholism}	{At5g22880; KOG1744 Histone H2B B Chromatin structure and dynamics ;}	{GO:0006352; transcription initiation, DNA-dependent; biological_process GO:0003677; DNA binding; molecular_function GO:0005669; transcription factor TFIID complex; cellular_component}	{XM_003570302.3; PREDICTED: Brachypodium distachyon histone H2B.3 (LOC100844075), mRNA}	{PF03847:Transcription initiation factor TFIID subunit A PF00125:Core histone H2A/H2B/H3/H4}
i0_LQ_CK_c4747/f1p7/761	#N/A	#N/A	#N/A	#N/A	#N/A	#N/A	#N/A
i0_LQ_CK_c4768/f1p3/582	{ACG30677.1; histone H4 [Zea mays]}	{sp|P59259|H4_ARATH; Histone H4 OS=Arabidopsis thaliana GN=At1g07660 PE=1 SV=2}	{pvu:PHAVU_011G163600g; K11254 H4 histone H4 - ko05203; Human Diseases; Cancers: Overview; Viral carcinogenesis | ko05322; Human Diseases; Immune diseases; Systemic lupus erythematosus | ko05034; Human Diseases; Substance dependence; Alcoholism}	{At1g07820; KOG3467 Histone H4 B Chromatin structure and dynamics ;}	{NA}	{AK250965.1; Hordeum vulgare subsp. vulgare cDNA clone: FLbaf103p23, mRNA sequence}	{NA}
i0_LQ_CK_c4769/f1p0/837	{BAJ91660.1; predicted protein, partial [Hordeum vulgare subsp. vulgare]}	{NA}	{spen:107012076; - - - - -}	{NA}	{NA}	{AK332050.1; Triticum aestivum cDNA, clone: WT003_A08, cultivar: Chinese Spring}	{NA}
i0_LQ_CK_c4776/f1p3/637	{NA}	{NA}	{NA}	{NA}	{NA}	{NA}	{NA}
i0_LQ_CK_c4777/f1p0/463	#N/A	#N/A	#N/A	#N/A	#N/A	#N/A	#N/A
i0_LQ_CK_c4781/f1p0/930	{BAJ85737.1; predicted protein [Hordeum vulgare subsp. vulgare]}	{NA}	{sita:101762639; - - - - -}	{NA}	{GO:0031640; killing of cells of other organism; biological_process GO:0008233; peptidase activity; molecular_function GO:0005576; NA}	{AK367401.1; Hordeum vulgare subsp. vulgare mRNA for predicted protein, complete cds, clone: NIASHv2056I19}	{PF15291:Dermcidin, antibiotic peptide}
i0_LQ_CK_c4792/f1p1/990	{BAK01697.1; predicted protein [Hordeum vulgare subsp. vulgare]}	{NA}	{sita:101756298; - - - - -}	{At2g24550; KOG4210 Nuclear localization sequence binding protein K Transcription ;}	{NA}	{AK366323.1; Hordeum vulgare subsp. vulgare mRNA for predicted protein, complete cds, clone: NIASHv2041P08}	{NA}
i0_LQ_CK_c4793/f1p17/797	{XP_003580241.1; PREDICTED: NAD(P)H-quinone oxidoreductase subunit M, chloroplastic [Brachypodium distachyon]}	{sp|Q7FB12|NDHM_ORYSJ; NAD(P)H-quinone oxidoreductase subunit M, chloroplastic OS=Oryza sativa subsp. japonica GN=ndhM PE=2 SV=1}	{pda:103708495; - - - - -}	{NA}	{GO:0016655; oxidoreductase activity, acting on NADH or NADPH, quinone or similar compound as acceptor; molecular_function GO:0055114; oxidation-reduction process; biological_process}	{AK357595.1; Hordeum vulgare subsp. vulgare mRNA for predicted protein, complete cds, clone: NIASHv1057F06}	{PF10664:Cyanobacterial and plastid NDH-1 subunit M}
i0_LQ_CK_c4813/f1p0/872	#N/A	#N/A	#N/A	#N/A	#N/A	#N/A	#N/A
i0_LQ_CK_c4821/f1p3/972	{EMS56913.1; 40S ribosomal protein S7 [Triticum urartu]}	{sp|Q9XET4|RS7_SECCE; 40S ribosomal protein S7 OS=Secale cereale GN=RPS7 PE=2 SV=1}	{bdi:100822161; K02993 RP-S7e, RPS7 small subunit ribosomal protein S7e - ko03010; Genetic Information Processing; Translation; Ribosome}	{At3g02560; KOG3320 40S ribosomal protein S7 J Translation, ribosomal structure and biogenesis ;}	{GO:0006412; translation; biological_process GO:0005622; intracellular; cellular_component GO:0005840; ribosome; cellular_component GO:0003735; structural constituent of ribosome; molecular_function}	{AK252620.1; Hordeum vulgare subsp. vulgare cDNA clone: FLbaf168i20, mRNA sequence}	{PF01251:Ribosomal protein S7e}
i0_LQ_CK_c4829/f1p3/964	{BAJ99417.1; predicted protein, partial [Hordeum vulgare subsp. vulgare]}	{sp|Q9C9G6|AE7_ARATH; Protein AE7 OS=Arabidopsis thaliana GN=AE7 PE=1 SV=2}	{bdi:100827926; - - - - -}	{At1g68310; KOG3381 Uncharacterized conserved protein S Function unknown ;}	{NA}	{FP092774.1; Phyllostachys edulis cDNA clone: bphyem105h15, full insert sequence}	{NA}
i0_LQ_CK_c4839/f1p0/560	{EMT17111.1; hypothetical protein F775_32912 [Aegilops tauschii]}	{NA}	{bdi:100846089; - - - - -}	{NA}	{NA}	{AK330569.1; Triticum aestivum cDNA, clone: SET1_F23, cultivar: Chinese Spring}	{NA}
i0_LQ_CK_c4848/f1p0/746	{XP_003570694.1; PREDICTED: uncharacterized protein LOC100846819 [Brachypodium distachyon]}	{NA}	{obr:102713443; - - - - -}	{NA}	{GO:0006886; intracellular protein transport; biological_process GO:0005783; endoplasmic reticulum; cellular_component GO:0016021; integral to membrane; cellular_component}	{AK332316.1; Triticum aestivum cDNA, clone: WT003_L02, cultivar: Chinese Spring}	{PF05529:B-cell receptor-associated protein 31-like }
i0_LQ_CK_c4858/f1p0/381	{AEE98366.1; ubiquitin [Deschampsia antarctica]}	{sp|P0CG87|RS272_HORVU; Ubiquitin-40S ribosomal protein S27a OS=Hordeum vulgare GN=MUB2 PE=3 SV=1}	{bdi:100831343; K02977 RP-S27Ae, RPS27A small subunit ribosomal protein S27Ae - ko03010; Genetic Information Processing; Translation; Ribosome}	{At2g47110; KOG0004 Ubiquitin/40S ribosomal protein S27a fusion J Translation, ribosomal structure and biogenesis ;}	{NA}	{HM208302.1; Deschampsia antarctica ubiquitin (UBQ2) mRNA, partial cds}	{NA}
i0_LQ_CK_c4860/f1p0/459	{BAJ84970.1; predicted protein [Hordeum vulgare subsp. vulgare]}	{NA}	{NA}	{NA}	{NA}	{NA}	{NA}
i0_LQ_CK_c4875/f1p16/809	#N/A	#N/A	#N/A	#N/A	#N/A	#N/A	#N/A
i0_LQ_CK_c4876/f1p0/900	{P31093.1; RecName: Full=Photosystem I reaction center subunit N, chloroplastic; Short=PSI-N; Flags: Precursor}	{sp|P31093|PSAN_HORVU; Photosystem I reaction center subunit N, chloroplastic OS=Hordeum vulgare GN=PSAN PE=2 SV=1}	{zma:542605; K02701 psaN photosystem I subunit PsaN - ko00195; Metabolism; Energy metabolism; Photosynthesis}	{NA}	{NA}	{DQ244519.1; Zea mays clone 8769 mRNA sequence}	{NA}
i0_LQ_CK_c4878/f1p0/997	{NA}	{NA}	{NA}	{NA}	{GO:0016021; integral to membrane; cellular_component}	{XM_003560988.3; PREDICTED: Brachypodium distachyon mucin-1-like (LOC100842093), mRNA}	{PF05808:Podoplanin}
i0_LQ_CK_c4886/f1p0/908	{EMT05494.1; HMG-Y-related protein A [Aegilops tauschii]}	{sp|Q9FYS5|HMGYA_MAIZE; HMG-Y-related protein A OS=Zea mays GN=HMGIY2 PE=1 SV=1}	{pmum:103321418; - - - - -}	{NA}	{NA}	{AK365944.1; Hordeum vulgare subsp. vulgare mRNA for predicted protein, complete cds, clone: NIASHv2039D21}	{NA}
i0_LQ_CK_c4892/f1p0/457	{EMS63479.1; WW domain-containing oxidoreductase [Triticum urartu]}	{NA}	{ats:F775_30102; - - - - -}	{At2g37540; KOG1208 Dehydrogenases with different specificities (related to short-chain alcohol dehydrogenases) Q Secondary metabolites biosynthesis, transport and catabolism ;}	{NA}	{XM_003577720.3; PREDICTED: Brachypodium distachyon short-chain dehydrogenase TIC 32, chloroplastic-like (LOC100830870), transcript variant X2, mRNA}	{NA}
i0_LQ_CK_c4896/f1p1/558	#N/A	#N/A	#N/A	#N/A	#N/A	#N/A	#N/A
i0_LQ_CK_c4902/f1p0/917	{EMS47061.1; hypothetical protein TRIUR3_14995 [Triticum urartu]}	{NA}	{sita:101780779; - - - - -}	{NA}	{NA}	{XM_003576402.3; PREDICTED: Brachypodium distachyon uncharacterized LOC100821957 (LOC100821957), mRNA}	{NA}
i0_LQ_CK_c4913/f1p5/998	{XP_003562323.1; PREDICTED: chlorophyll a-b binding protein, chloroplastic [Brachypodium distachyon]}	{sp|Q10HD0|CB23_ORYSJ; Chlorophyll a-b binding protein, chloroplastic OS=Oryza sativa subsp. japonica GN=RCABP89 PE=2 SV=1}	{bdi:100842929; K08913 LHCB2 light-harvesting complex II chlorophyll a/b binding protein 2 - ko00196; Metabolism; Energy metabolism; Photosynthesis - antenna proteins}	{NA}	{NA}	{AK372776.1; Hordeum vulgare subsp. vulgare mRNA for predicted protein, complete cds, clone: NIASHv3012E14}	{NA}
i0_LQ_CK_c4914/f1p15/369	{NA}	{NA}	{NA}	{NA}	{NA}	{NA}	{NA}
i0_LQ_CK_c4915/f1p5/785	#N/A	#N/A	#N/A	#N/A	#N/A	#N/A	#N/A
i0_LQ_CK_c4916/f1p0/576	{OEL27858.1; Aquaporin PIP2-5 [Dichanthelium oligosanthes]}	{sp|Q9XF58|PIP25_MAIZE; Aquaporin PIP2-5 OS=Zea mays GN=PIP2-5 PE=1 SV=1}	{ats:F775_44017; K09872 PIP aquaporin PIP - -}	{At2g16850; KOG0223 Aquaporin (major intrinsic protein family) G Carbohydrate transport and metabolism ;}	{GO:0016020; membrane; cellular_component GO:0006810; transport; biological_process GO:0005215; NA}	{XM_003580102.3; PREDICTED: Brachypodium distachyon aquaporin PIP2-5 (LOC100821366), mRNA}	{PF00230:Major intrinsic protein}
i0_LQ_CK_c4934/f1p67/959	{XP_003568737.1; PREDICTED: abscisic acid receptor PYL8 [Brachypodium distachyon]}	{sp|Q84MC7|PYL9_ARATH; Abscisic acid receptor PYL9 OS=Arabidopsis thaliana GN=PYL9 PE=1 SV=1}	{sita:101778753; K14496 PYL abscisic acid receptor PYR/PYL family - ko04016; Environmental Information Processing; Signal transduction; MAPK signaling pathway - plant | ko04075; Environmental Information Processing; Signal transduction; Plant hormone signal transduction}	{NA}	{GO:0006952; defense response; biological_process GO:0009607; response to biotic stimulus; biological_process}	{XM_003568689.3; PREDICTED: Brachypodium distachyon abscisic acid receptor PYL8 (LOC100844369), mRNA}	{PF00407:Pathogenesis-related protein Bet v I family}
i0_LQ_CK_c4938/f1p0/755	{BAK08361.1; predicted protein [Hordeum vulgare subsp. vulgare]}	{NA}	{NA}	{NA}	{NA}	{AK377167.1; Hordeum vulgare subsp. vulgare mRNA for predicted protein, complete cds, clone: NIASHv3150J16}	{NA}
i0_LQ_CK_c4946/f1p0/943	#N/A	#N/A	#N/A	#N/A	#N/A	#N/A	#N/A
i0_LQ_CK_c4956/f1p5/510	#N/A	#N/A	#N/A	#N/A	#N/A	#N/A	#N/A
i0_LQ_CK_c4957/f1p5/965	{BAJ94605.1; predicted protein [Hordeum vulgare subsp. vulgare]}	{NA}	{bdi:100838044; - - - - -}	{NA}	{NA}	{AK334713.1; Triticum aestivum cDNA, clone: WT010_M19, cultivar: Chinese Spring}	{NA}
i0_LQ_CK_c4961/f1p9/969	{AAL08496.1; ascorbate peroxidase [Hordeum vulgare subsp. vulgare]}	{sp|Q10N21|APX1_ORYSJ; L-ascorbate peroxidase 1, cytosolic OS=Oryza sativa subsp. japonica GN=APX1 PE=1 SV=1}	{bdi:100838967; K00434 E1.11.1.11 L-ascorbate peroxidase 1.11.1.11 ko00053; Metabolism; Carbohydrate metabolism; Ascorbate and aldarate metabolism | ko00480; Metabolism; Metabolism of other amino acids; Glutathione metabolism}	{NA}	{GO:0055114; oxidation-reduction process; biological_process GO:0004601; peroxidase activity; molecular_function GO:0006979; response to oxidative stress; biological_process GO:0020037; heme binding; molecular_function}	{AK332842.1; Triticum aestivum cDNA, clone: WT005_A05, cultivar: Chinese Spring}	{PF00141:Peroxidase}
i0_LQ_CK_c4968/f1p0/572	{NA}	{NA}	{NA}	{NA}	{GO:0006508; proteolysis; biological_process GO:0004252; serine-type endopeptidase activity; molecular_function}	{XM_003565126.3; PREDICTED: Brachypodium distachyon metallothionein-like protein 2C (LOC100839285), mRNA}	{PF00716:Assemblin (Peptidase family S21)}
i0_LQ_CK_c4972/f1p0/812	#N/A	#N/A	#N/A	#N/A	#N/A	#N/A	#N/A
i0_LQ_CK_c4977/f1p0/901	#N/A	#N/A	#N/A	#N/A	#N/A	#N/A	#N/A
i0_LQ_CK_c4985/f1p0/768	{BAJ86850.1; predicted protein [Hordeum vulgare subsp. vulgare]}	{sp|Q42410|ZAT12_ARATH; Zinc finger protein ZAT12 OS=Arabidopsis thaliana GN=ZAT12 PE=2 SV=1}	{ats:F775_14445; - - - - -}	{At5g59820; KOG1721 FOG: Zn-finger R General function prediction only ;}	{GO:0046872; metal ion binding; molecular_function}	{EU408224.1; Triticum aestivum C2H2 zinc finger protein (ZFP34) mRNA, complete cds}	{PF13912:C2H2-type zinc finger PF00096:Zinc finger, C2H2 type}
i0_LQ_CK_c4992/f1p0/924	{BAJ86555.1; predicted protein [Hordeum vulgare subsp. vulgare]}	{sp|Q5Z676|CML29_ORYSJ; Probable calcium-binding protein CML29 OS=Oryza sativa subsp. japonica GN=CML29 PE=2 SV=1}	{bdi:104581489; - - - - -}	{Hs4885111; KOG0027 Calmodulin and related proteins (EF-Hand superfamily) T Signal transduction mechanisms ;}	{GO:0005578; proteinaceous extracellular matrix; cellular_component GO:0005975; carbohydrate metabolic process; biological_process GO:0007165; signal transduction; biological_process GO:0005509; calcium ion binding; molecular_function}	{AK332191.1; Triticum aestivum cDNA, clone: SET1_M05, cultivar: Chinese Spring}	{PF13833:EF-hand domain pair PF00036:EF hand PF02879:Phosphoglucomutase/phosphomannomutase, alpha/beta/alpha domain II PF10591:Secreted protein acidic and rich in cysteine Ca binding region PF13405:EF-hand domain PF13202:EF hand PF13499:EF-hand domain pair}
i0_LQ_CK_c4998/f1p0/805	{NA}	{NA}	{NA}	{NA}	{GO:0006950; response to stress; biological_process}	{FP099718.1; Phyllostachys edulis cDNA clone: bphyst002m22, full insert sequence}	{PF03242:Late embryogenesis abundant protein}
i0_LQ_CK_c5036/f1p2/736	{XP_003579857.1; PREDICTED: putative glutathione-specific gamma-glutamylcyclotransferase 2 [Brachypodium distachyon]}	{sp|Q84QC1|GCT23_ARATH; Gamma-glutamylcyclotransferase 2-3 OS=Arabidopsis thaliana GN=GGCT2;3 PE=1 SV=1}	{obr:102712078; - - - - -}	{At1g44790; KOG3182 Predicted cation transporter P Inorganic ion transport and metabolism ;}	{GO:0006751; glutathione catabolic process; biological_process GO:0003839; gamma-glutamylcyclotransferase activity; molecular_function}	{AK248993.1; Hordeum vulgare subsp. vulgare cDNA clone: FLbaf17o15, mRNA sequence}	{PF04752:ChaC-like protein}
i0_LQ_CK_c5037/f1p3/939	{XP_003557889.1; PREDICTED: nucleolar protein 12 [Brachypodium distachyon]}	{NA}	{bdi:100827709; K14851 RRP17, NOL12 ribosomal RNA-processing protein 17 - -}	{At1g11240; KOG4709 Uncharacterized conserved protein S Function unknown ;}	{NA}	{AK376806.1; Hordeum vulgare subsp. vulgare mRNA for predicted protein, complete cds, clone: NIASHv3136K14}	{NA}
i0_LQ_CK_c5041/f1p8/840	#N/A	#N/A	#N/A	#N/A	#N/A	#N/A	#N/A
i0_LQ_CK_c5050/f1p1/670	{XP_003568138.1; PREDICTED: thioredoxin-like protein YLS8 [Brachypodium distachyon]}	{sp|Q9FE62|YLS8_ARATH; Thioredoxin-like protein YLS8 OS=Arabidopsis thaliana GN=YLS8 PE=2 SV=1}	{lja:Lj0g3v0056839.3; K12859 TXNL4A, DIB1 U5 snRNP protein, DIM1 family - ko03040; Genetic Information Processing; Transcription; Spliceosome}	{At5g08290; KOG3414 Component of the U4/U6.U5 snRNP/mitosis protein DIM1 AD RNA processing and modification ; Cell cycle control, cell division, chromosome partitioning ;}	{GO:0005681; spliceosomal complex; cellular_component GO:0000398; nuclear mRNA splicing, via spliceosome; biological_process GO:0045454; cell redox homeostasis; biological_process}	{AK358268.1; Hordeum vulgare subsp. vulgare mRNA for predicted protein, complete cds, clone: NIASHv1072G08}	{PF02966:Mitosis protein DIM1 PF00085:Thioredoxin}
i0_LQ_CK_c5052/f1p0/689	#N/A	#N/A	#N/A	#N/A	#N/A	#N/A	#N/A
i0_LQ_CK_c5055/f1p20/965	{XP_003565059.1; PREDICTED: probable calcium-binding protein CML10 [Brachypodium distachyon]}	{sp|Q8RZB5|CML10_ORYSJ; Probable calcium-binding protein CML10 OS=Oryza sativa subsp. japonica GN=CML10 PE=2 SV=1}	{osa:4325762; K13448 CML calcium-binding protein CML - ko04626; Organismal Systems; Environmental adaptation; Plant-pathogen interaction}	{At1g24620; KOG0027 Calmodulin and related proteins (EF-Hand superfamily) T Signal transduction mechanisms ;}	{NA}	{XM_003565011.3; PREDICTED: Brachypodium distachyon probable calcium-binding protein CML10 (LOC100829687), mRNA}	{NA}
i0_LQ_CK_c5062/f1p0/739	{CDM84178.1; unnamed protein product [Triticum aestivum]}	{sp|Q5ZBY9|PSBW_ORYSJ; Photosystem II reaction center W protein, chloroplastic OS=Oryza sativa subsp. japonica GN=PSBW PE=2 SV=1}	{obr:102716545; K02721 psbW photosystem II PsbW protein - ko00195; Metabolism; Energy metabolism; Photosynthesis}	{NA}	{GO:0009507; chloroplast; cellular_component GO:0015979; photosynthesis; biological_process GO:0009523; photosystem II; cellular_component}	{AK438096.1; Brachypodium distachyon mRNA, clone: PL016C01-A-090_J01}	{PF07123:Photosystem II reaction centre W protein (PsbW)}
i0_LQ_CK_c5070/f1p0/776	{AAC83374.1; ribulose-1,5-bisphosphate carboxylase small subunit, partial [Avena clauda]}	{sp|P00871|RBS1_WHEAT; Ribulose bisphosphate carboxylase small chain PWS4.3, chloroplastic OS=Triticum aestivum PE=3 SV=2}	{ats:F775_29936; K01602 rbcS ribulose-bisphosphate carboxylase small chain 4.1.1.39 ko01200; Metabolism; Global and overview maps; Carbon metabolism | ko00630; Metabolism; Carbohydrate metabolism; Glyoxylate and dicarboxylate metabolism | ko00710; Metabolism; Energy metabolism; Carbon fixation in photosynthetic organisms}	{NA}	{NA}	{AF192775.1; Avena strigosa clone Str5 ribulose-1,5-bisphosphate carboxylase small subunit (rbcS) mRNA, nuclear gene encoding chloroplast protein, partial cds}	{NA}
i0_LQ_CK_c5074/f1p0/891	{BAJ98138.1; predicted protein, partial [Hordeum vulgare subsp. vulgare]}	{sp|P80470|PSBY_SPIOL; Photosystem II core complex proteins psbY, chloroplastic OS=Spinacia oleracea GN=PSBY PE=1 SV=2}	{ath:AT1G67740; K02723 psbY photosystem II PsbY protein - ko00195; Metabolism; Energy metabolism; Photosynthesis}	{NA}	{GO:0009523; photosystem II; cellular_component GO:0015979; photosynthesis; biological_process GO:0016021; integral to membrane; cellular_component GO:0030145; manganese ion binding; molecular_function}	{AK331947.1; Triticum aestivum cDNA, clone: SET1_L05, cultivar: Chinese Spring}	{PF06298:Photosystem II protein Y (PsbY)}
i0_LQ_CK_c5096/f1p7/648	{GAV83258.1; Histone domain-containing protein, partial [Cephalotus follicularis]}	{sp|Q71V89|H33_GOSHI; Histone H3.3 OS=Gossypium hirsutum GN=HIS3 PE=2 SV=3}	{aly:ARALYDRAFT_487928; K11253 H3 histone H3 - ko05202; Human Diseases; Cancers: Overview; Transcriptional misregulation in cancer | ko05322; Human Diseases; Immune diseases; Systemic lupus erythematosus | ko05034; Human Diseases; Substance dependence; Alcoholism}	{At4g40030; KOG1745 Histones H3 and H4 B Chromatin structure and dynamics ;}	{GO:0006352; transcription initiation, DNA-dependent; biological_process GO:0051726; regulation of cell cycle; biological_process GO:0006974; response to DNA damage stimulus; biological_process GO:0003677; DNA binding; molecular_function GO:0071821; FANCM-MHF complex; cellular_component}	{XM_003557083.3; PREDICTED: Brachypodium distachyon histone H3.3 (LOC100829931), mRNA}	{PF00125:Core histone H2A/H2B/H3/H4 PF15630:CENP-S protein PF02291:Transcription initiation factor IID, 31kD subunit PF15715:PCNA-associated factor}
i0_LQ_CK_c5106/f1p0/891	#N/A	#N/A	#N/A	#N/A	#N/A	#N/A	#N/A
i0_LQ_CK_c5108/f1p2/946	{BAJ86806.1; predicted protein [Hordeum vulgare subsp. vulgare]}	{sp|Q9ZVJ5|SGGP_ARATH; Haloacid dehalogenase-like hydrolase domain-containing protein Sgpp OS=Arabidopsis thaliana GN=SGPP PE=1 SV=2}	{sbi:SORBI_01g028540; - - - - -}	{At2g38740; KOG2914 Predicted haloacid-halidohydrolase and related hydrolases R General function prediction only ;}	{GO:0015886; heme transport; biological_process GO:0016020; membrane; cellular_component GO:0015232; heme transporter activity; molecular_function GO:0017004; cytochrome complex assembly; biological_process}	{AK355587.1; Hordeum vulgare subsp. vulgare mRNA for predicted protein, complete cds, clone: NIASHv1023B05}	{PF03379:CcmB protein}
i0_LQ_CK_c5111/f1p7/772	{XP_010230038.1; PREDICTED: histone H2B.1-like [Brachypodium distachyon]}	{sp|P27807|H2B1_WHEAT; Histone H2B.1 OS=Triticum aestivum PE=1 SV=3}	{bdi:100829959; K11252 H2B histone H2B - ko05203; Human Diseases; Cancers: Overview; Viral carcinogenesis | ko05322; Human Diseases; Immune diseases; Systemic lupus erythematosus | ko05034; Human Diseases; Substance dependence; Alcoholism}	{At5g59910; KOG1744 Histone H2B B Chromatin structure and dynamics ;}	{GO:0005047; signal recognition particle binding; molecular_function GO:0005525; GTP binding; molecular_function GO:0003924; GTPase activity; molecular_function GO:0006886; intracellular protein transport; biological_process GO:0005785; signal recognition particle receptor complex; cellular_component GO:0050840; extracellular matrix binding; molecular_function GO:0005576; NA GO:0003677; DNA bindi…	{XM_010231736.1; PREDICTED: Brachypodium distachyon histone H2B.1-like (LOC100829959), mRNA}	{PF00125:Core histone H2A/H2B/H3/H4 PF04086:Signal recognition particle, alpha subunit, N-terminal PF07174:Fibronectin-attachment protein (FAP)}
i0_LQ_CK_c5116/f1p1/511	{NA}	{NA}	{NA}	{NA}	{NA}	{NA}	{NA}
i0_LQ_CK_c5118/f1p0/955	{ACV65038.1; Cu/Zn superoxide dismutase [Deschampsia antarctica]}	{sp|P23345|SODC4_MAIZE; Superoxide dismutase [Cu-Zn] 4A OS=Zea mays GN=SODCC.3 PE=2 SV=2}	{bdi:100840092; K04565 SOD1 superoxide dismutase, Cu-Zn family 1.15.1.1 ko04146; Cellular Processes; Transport and catabolism; Peroxisome | ko04213; Organismal Systems; Aging; Longevity regulating pathway - multiple species | ko05014; Human Diseases; Neurodegenerative diseases; Amyotrophic lateral sclerosis (ALS) | ko05016; Human Diseases; Neurodegenerative diseases; Huntington's disease | ko0502…	{At1g08830; KOG0441 Cu2+/Zn2+ superoxide dismutase SOD1 P Inorganic ion transport and metabolism ;}	{GO:0006801; superoxide metabolic process; biological_process GO:0046872; metal ion binding; molecular_function GO:0055114; oxidation-reduction process; biological_process}	{JQ269674.1; Triticum aestivum cultivar Kharchia 65 cytosolic Cu/Zn superoxide dismutase mRNA, complete cds}	{PF00080:Copper/zinc superoxide dismutase (SODC)}
i0_LQ_CK_c5119/f1p0/975	#N/A	#N/A	#N/A	#N/A	#N/A	#N/A	#N/A
i0_LQ_CK_c5120/f1p15/320	{NA}	{NA}	{NA}	{NA}	{NA}	{AK371184.1; Hordeum vulgare subsp. vulgare mRNA for predicted protein, complete cds, clone: NIASHv2127I17}	{NA}
i0_LQ_CK_c5124/f1p0/639	{XP_003562909.1; PREDICTED: photosystem II reaction center PSB28 protein, chloroplastic [Brachypodium distachyon]}	{sp|Q0JG75|PSB28_ORYSJ; Photosystem II reaction center PSB28 protein, chloroplastic OS=Oryza sativa subsp. japonica GN=PSB28 PE=2 SV=2}	{bdi:100840188; K08903 psb28 photosystem II 13kDa protein - ko00195; Metabolism; Energy metabolism; Photosynthesis}	{NA}	{GO:0016020; membrane; cellular_component GO:0009523; photosystem II; cellular_component GO:0015979; photosynthesis; biological_process GO:0009654; oxygen evolving complex; cellular_component}	{XM_003562861.3; PREDICTED: Brachypodium distachyon photosystem II reaction center PSB28 protein, chloroplastic (LOC100840188), mRNA}	{PF03912:Psb28 protein}
i0_LQ_CK_c5163/f1p0/971	{XP_003573802.1; PREDICTED: uncharacterized protein LOC100836363 [Brachypodium distachyon]}	{NA}	{ats:F775_31023; - - - - -}	{NA}	{NA}	{AK249294.1; Hordeum vulgare subsp. vulgare cDNA clone: FLbaf27j10, mRNA sequence}	{NA}
i0_LQ_CK_c5178/f1p0/419	#N/A	#N/A	#N/A	#N/A	#N/A	#N/A	#N/A
i0_LQ_CK_c5181/f1p7/388	{EMS50182.1; Fructose-bisphosphate aldolase, cytoplasmic isozyme 1 [Triticum urartu]}	{sp|O65581|ALFC5_ARATH; Fructose-bisphosphate aldolase 5, cytosolic OS=Arabidopsis thaliana GN=FBA5 PE=1 SV=1}	{bdi:100832935; K01623 ALDO fructose-bisphosphate aldolase, class I 4.1.2.13 ko01200; Metabolism; Global and overview maps; Carbon metabolism | ko01230; Metabolism; Global and overview maps; Biosynthesis of amino acids | ko00010; Metabolism; Carbohydrate metabolism; Glycolysis / Gluconeogenesis | ko00030; Metabolism; Carbohydrate metabolism; Pentose phosphate pathway | ko00051; Metabolism; Carboh…	{At4g26530; KOG1557 Fructose-biphosphate aldolase G Carbohydrate transport and metabolism ;}	{NA}	{AK357252.1; Hordeum vulgare subsp. vulgare mRNA for predicted protein, complete cds, clone: NIASHv1049C14}	{NA}
i0_LQ_CK_c5188/f1p12/721	{BAK01561.1; predicted protein [Hordeum vulgare subsp. vulgare]}	{sp|P81713|IBB3_WHEAT; Bowman-Birk type trypsin inhibitor OS=Triticum aestivum PE=1 SV=1}	{bdi:100821479; - - - - -}	{NA}	{NA}	{AK370360.1; Hordeum vulgare subsp. vulgare mRNA for predicted protein, complete cds, clone: NIASHv2109F14}	{NA}
i0_LQ_CK_c5194/f1p2/666	{EMS65732.1; Histone H1 [Triticum urartu]}	{sp|P27806|H1_WHEAT; Histone H1 OS=Triticum aestivum PE=2 SV=2}	{ats:F775_43831; K11275 H1_5 histone H1/5 - -}	{NA}	{NA}	{AK332555.1; Triticum aestivum cDNA, clone: WT004_E10, cultivar: Chinese Spring}	{NA}
i0_LQ_CK_c5201/f1p2/679	#N/A	#N/A	#N/A	#N/A	#N/A	#N/A	#N/A
i0_LQ_CK_c5213/f1p0/607	{BAK07050.1; predicted protein [Hordeum vulgare subsp. vulgare]}	{NA}	{zma:103652323; - - - - -}	{NA}	{GO:0003677; DNA binding; molecular_function}	{HG670306.1; Triticum aestivum chromosome 3B, genomic scaffold, cultivar Chinese Spring}	{PF02892:BED zinc finger}
i0_LQ_CK_c5214/f1p15/882	{EMT21170.1; Dolichyldiphosphatase 1 [Aegilops tauschii]}	{sp|Q6NLA5|LPPG_ARATH; Lipid phosphate phosphatase gamma, chloroplastic OS=Arabidopsis thaliana GN=LPPG PE=1 SV=1}	{bdi:100833734; K07252 E3.6.1.43 dolichyldiphosphatase 3.6.1.43 ko00510; Metabolism; Glycan biosynthesis and metabolism; N-Glycan biosynthesis}	{At5g03080; KOG3146 Dolichyl pyrophosphate phosphatase and related acid phosphatases I Lipid transport and metabolism ;}	{GO:0016020; membrane; cellular_component}	{AK374850.1; Hordeum vulgare subsp. vulgare mRNA for predicted protein, complete cds, clone: NIASHv3078C17}	{PF02687:FtsX-like permease family}
i0_LQ_CK_c5227/f1p1/1003	{XP_003562323.1; PREDICTED: chlorophyll a-b binding protein, chloroplastic [Brachypodium distachyon]}	{sp|Q10HD0|CB23_ORYSJ; Chlorophyll a-b binding protein, chloroplastic OS=Oryza sativa subsp. japonica GN=RCABP89 PE=2 SV=1}	{bdi:100842929; K08913 LHCB2 light-harvesting complex II chlorophyll a/b binding protein 2 - ko00196; Metabolism; Energy metabolism; Photosynthesis - antenna proteins}	{NA}	{NA}	{AK248335.1; Hordeum vulgare subsp. vulgare cDNA clone: FLbaf50l08, mRNA sequence}	{NA}
i0_LQ_CK_c5229/f1p1/737	{EMT27875.1; hypothetical protein F775_28789 [Aegilops tauschii]}	{NA}	{ats:F775_28789; - - - - -}	{NA}	{NA}	{AK332780.1; Triticum aestivum cDNA, clone: SET1_O11, cultivar: Chinese Spring}	{NA}
i0_LQ_CK_c5250/f1p15/561	{KXG38878.1; hypothetical protein SORBI_001G291300 [Sorghum bicolor]}	{NA}	{NA}	{NA}	{GO:0005737; cytoplasm; cellular_component GO:0016620; oxidoreductase activity, acting on the aldehyde or oxo group of donors, NAD or NADP as acceptor; molecular_function GO:0003942; N-acetyl-gamma-glutamyl-phosphate reductase activity; molecular_function GO:0055114; oxidation-reduction process; biological_process GO:0008652; cellular amino acid biosynthetic process; biological_process GO:0046983…	{NA}	{PF02774:Semialdehyde dehydrogenase, dimerisation domain}
i0_LQ_CK_c5251/f1p0/467	{ACN39809.1; unknown [Picea sitchensis]}	{sp|P35135|UBC4_SOLLC; Ubiquitin-conjugating enzyme E2-17 kDa OS=Solanum lycopersicum PE=2 SV=1}	{pop:POPTR_0001s10290g; - - - - -}	{At3g08690; KOG0417 Ubiquitin-protein ligase O Posttranslational modification, protein turnover, chaperones ;}	{NA}	{DQ245341.1; Zea mays clone 14622 mRNA sequence}	{NA}
i0_LQ_CK_c5255/f1p0/519	#N/A	#N/A	#N/A	#N/A	#N/A	#N/A	#N/A
i0_LQ_CK_c5267/f1p0/821	#N/A	#N/A	#N/A	#N/A	#N/A	#N/A	#N/A
i0_LQ_CK_c5269/f1p0/599	#N/A	#N/A	#N/A	#N/A	#N/A	#N/A	#N/A
i0_LQ_CK_c5272/f1p20/694	{AAF07942.1; ribulose-1,5-bisphosphate carboxylase small subunit, partial [Avena agadiriana]}	{sp|P26667|RBS2_WHEAT; Ribulose bisphosphate carboxylase small chain PW9, chloroplastic OS=Triticum aestivum PE=3 SV=1}	{ats:F775_29936; K01602 rbcS ribulose-bisphosphate carboxylase small chain 4.1.1.39 ko01200; Metabolism; Global and overview maps; Carbon metabolism | ko00630; Metabolism; Carbohydrate metabolism; Glyoxylate and dicarboxylate metabolism | ko00710; Metabolism; Energy metabolism; Carbon fixation in photosynthetic organisms}	{NA}	{NA}	{AF192775.1; Avena strigosa clone Str5 ribulose-1,5-bisphosphate carboxylase small subunit (rbcS) mRNA, nuclear gene encoding chloroplast protein, partial cds}	{NA}
i0_LQ_CK_c5274/f1p0/946	#N/A	#N/A	#N/A	#N/A	#N/A	#N/A	#N/A
i0_LQ_CK_c5279/f1p0/628	#N/A	#N/A	#N/A	#N/A	#N/A	#N/A	#N/A
i0_LQ_CK_c528/f3p0/529	{NA}	{NA}	{NA}	{NA}	{NA}	{XM_015778574.1; PREDICTED: Oryza sativa Japonica Group uncharacterized LOC4337127 (LOC4337127), mRNA}	{NA}
i0_LQ_CK_c5285/f1p0/796	#N/A	#N/A	#N/A	#N/A	#N/A	#N/A	#N/A
i0_LQ_CK_c5294/f1p8/757	{XP_010696344.1; PREDICTED: jasmonate-induced protein homolog [Beta vulgaris subsp. vulgaris]}	{sp|P42764|JIPH_ATRCA; Jasmonate-induced protein homolog OS=Atriplex canescens PE=2 SV=1}	{bvg:104908871; - - - - -}	{NA}	{NA}	{NA}	{NA}
i0_LQ_CK_c5299/f1p0/673	{NA}	{NA}	{NA}	{NA}	{NA}	{NA}	{NA}
i0_LQ_CK_c5307/f1p2/703	#N/A	#N/A	#N/A	#N/A	#N/A	#N/A	#N/A
i0_LQ_CK_c5314/f1p0/597	#N/A	#N/A	#N/A	#N/A	#N/A	#N/A	#N/A
i0_LQ_CK_c5315/f1p1/627	{BAJ90681.1; predicted protein [Hordeum vulgare subsp. vulgare]}	{NA}	{bdi:100835879; - - - - -}	{NA}	{GO:0008146; sulfotransferase activity; molecular_function}	{AK359472.1; Hordeum vulgare subsp. vulgare mRNA for predicted protein, complete cds, clone: NIASHv1097L11}	{PF00685:Sulfotransferase domain}
i0_LQ_CK_c5319/f1p2/695	{NA}	{NA}	{NA}	{NA}	{NA}	{NA}	{NA}
i0_LQ_CK_c5342/f1p2/758	{BAJ98765.1; predicted protein, partial [Hordeum vulgare subsp. vulgare]}	{NA}	{dosa:Os02t0537000-01; - - - - -}	{NA}	{NA}	{AK424922.1; Brachypodium distachyon mRNA, clone: PL016C01-A-005_C07}	{NA}
i0_LQ_CK_c5351/f1p0/840	#N/A	#N/A	#N/A	#N/A	#N/A	#N/A	#N/A
i0_LQ_CK_c5353/f1p0/863	#N/A	#N/A	#N/A	#N/A	#N/A	#N/A	#N/A
i0_LQ_CK_c5360/f1p0/613	{EMT10572.1; 10 kDa chaperonin [Aegilops tauschii]}	{sp|P34893|CH10_ARATH; 10 kDa chaperonin, mitochondrial OS=Arabidopsis thaliana GN=CPN10 PE=1 SV=1}	{bdi:100843942; K04078 groES, HSPE1 chaperonin GroES - -}	{At1g14980; KOG1641 Mitochondrial chaperonin O Posttranslational modification, protein turnover, chaperones ;}	{NA}	{AK361071.1; Hordeum vulgare subsp. vulgare mRNA for predicted protein, complete cds, clone: NIASHv1131K14}	{NA}
i0_LQ_CK_c5362/f1p0/502	{NA}	{NA}	{NA}	{NA}	{GO:0016012; sarcoglycan complex; cellular_component}	{AK370878.1; Hordeum vulgare subsp. vulgare mRNA for predicted protein, complete cds, clone: NIASHv2119E15}	{PF05510:Sarcoglycan alpha/epsilon}
i0_LQ_CK_c5365/f1p0/529	{NA}	{NA}	{NA}	{NA}	{NA}	{NA}	{NA}
i0_LQ_CK_c5369/f1p0/944	{XP_014753882.1; PREDICTED: uncharacterized protein LOC104583182 [Brachypodium distachyon]}	{NA}	{bdi:104583182; - - - - -}	{NA}	{NA}	{AK330579.1; Triticum aestivum cDNA, clone: SET4_M20, cultivar: Chinese Spring}	{NA}
i0_LQ_CK_c5392/f1p0/982	{XP_015643478.1; PREDICTED: transmembrane emp24 domain-containing protein p24delta3 [Oryza sativa Japonica Group]}	{sp|Q6IDL4|P24D3_ARATH; Transmembrane emp24 domain-containing protein p24delta3 OS=Arabidopsis thaliana GN=At1g09580 PE=1 SV=1}	{osa:4330850; - - - - -}	{At1g09580; KOG1691 emp24/gp25L/p24 family of membrane trafficking proteins U Intracellular trafficking, secretion, and vesicular transport ;}	{GO:0019439; aromatic compound catabolic process; biological_process GO:0016708; oxidoreductase activity, acting on paired donors, with incorporation or reduction of molecular oxygen, NADH or NADPH as one donor, and incorporation of two atoms of oxygen into one donor; molecular_function GO:0005506; iron ion binding; molecular_function GO:0006810; transport; biological_process GO:0016021; integral…	{AK332703.1; Triticum aestivum cDNA, clone: SET1_O04, cultivar: Chinese Spring}	{PF00848:Ring hydroxylating alpha subunit (catalytic domain) PF01105:emp24/gp25L/p24 family/GOLD}
i0_LQ_CK_c5393/f1p4/993	{OEL20493.1; hypothetical protein BAE44_0018486 [Dichanthelium oligosanthes]}	{NA}	{osa:4324350; - - - - -}	{NA}	{NA}	{AK362888.1; Hordeum vulgare subsp. vulgare mRNA for predicted protein, complete cds, clone: NIASHv2010O06}	{NA}
i0_LQ_CK_c5395/f1p0/830	{XP_003562628.1; PREDICTED: E3 ubiquitin-protein ligase RING1-like [Brachypodium distachyon]}	{sp|Q9SNB6|RDUF1_ARATH; E3 ubiquitin-protein ligase RDUF1 OS=Arabidopsis thaliana GN=RDUF1 PE=1 SV=1}	{bdi:100832618; - - - - -}	{At1g26800; KOG0800 FOG: Predicted E3 ubiquitin ligase O Posttranslational modification, protein turnover, chaperones ;}	{NA}	{AK354046.1; Hordeum vulgare subsp. vulgare mRNA for predicted protein, complete cds, clone: NIASHv1004K08}	{NA}
i0_LQ_CK_c5414/f1p4/813	{XP_017247351.1; PREDICTED: peptidyl-prolyl cis-trans isomerase 1-like [Daucus carota subsp. sativus]}	{sp|P21568|CYPH_SOLLC; Peptidyl-prolyl cis-trans isomerase OS=Solanum lycopersicum GN=CYP PE=2 SV=1}	{cmo:103490307; K01802 E5.2.1.8 peptidylprolyl isomerase 5.2.1.8 -}	{At2g16600; KOG0865 Cyclophilin type peptidyl-prolyl cis-trans isomerase O Posttranslational modification, protein turnover, chaperones ;}	{GO:0000413; protein peptidyl-prolyl isomerization; biological_process GO:0003755; peptidyl-prolyl cis-trans isomerase activity; molecular_function GO:0006457; protein folding; biological_process}	{AK253120.1; Hordeum vulgare subsp. vulgare cDNA clone: FLbaf6o24, mRNA sequence}	{PF00160:Cyclophilin type peptidyl-prolyl cis-trans isomerase/CLD}
i0_LQ_CK_c5418/f1p11/923	{NA}	{NA}	{NA}	{NA}	{NA}	{NA}	{NA}
i0_LQ_CK_c5422/f1p0/948	{XP_010234160.1; PREDICTED: uncharacterized protein LOC100839925 [Brachypodium distachyon]}	{NA}	{dosa:Os02t0321800-01; K14009 BCAP31, BAP31 B-cell receptor-associated protein 31 - ko04141; Genetic Information Processing; Folding, sorting and degradation; Protein processing in endoplasmic reticulum}	{At5g42570; KOG1962 B-cell receptor-associated protein and related proteins V Defense mechanisms ;}	{GO:0019898; extrinsic to membrane; cellular_component GO:0015078; hydrogen ion transmembrane transporter activity; molecular_function GO:0016020; membrane; cellular_component GO:0005634; nucleus; cellular_component GO:0008565; protein transporter activity; molecular_function GO:0016021; integral to membrane; cellular_component GO:0033179; proton-transporting V-type ATPase, V0 domain; cellular_co…	{XM_010235858.2; PREDICTED: Brachypodium distachyon uncharacterized LOC100839925 (LOC100839925), mRNA}	{PF04871:Uso1 / p115 like vesicle tethering protein, C terminal region PF05529:B-cell receptor-associated protein 31-like PF04111:Autophagy protein Apg6 PF04136:Sec34-like family PF01496:V-type ATPase 116kDa subunit family PF05087:Rotavirus VP2 protein PF11802:Centromere-associated protein K PF02183:Homeobox associated leucine zipper PF00769:Ezrin/radixin/moesin family}
i0_LQ_CK_c5436/f1p0/383	#N/A	#N/A	#N/A	#N/A	#N/A	#N/A	#N/A
i0_LQ_CK_c5442/f1p78/730	{EMS60576.1; Photosystem I reaction center subunit psaK, chloroplastic [Triticum urartu]}	{sp|P36886|PSAK_HORVU; Photosystem I reaction center subunit psaK, chloroplastic OS=Hordeum vulgare GN=PSAK PE=1 SV=1}	{bdi:100833427; K02698 psaK photosystem I subunit X - ko00195; Metabolism; Energy metabolism; Photosynthesis}	{NA}	{GO:0016020; membrane; cellular_component GO:0009522; photosystem I; cellular_component GO:0015979; photosynthesis; biological_process}	{AK249078.1; Hordeum vulgare subsp. vulgare cDNA clone: FLbaf13e21, mRNA sequence}	{PF01241:Photosystem I psaG / psaK}
i0_LQ_CK_c5458/f1p0/587	#N/A	#N/A	#N/A	#N/A	#N/A	#N/A	#N/A
i0_LQ_CK_c5478/f1p16/908	{BAJ87204.1; predicted protein [Hordeum vulgare subsp. vulgare]}	{NA}	{bdi:104581802; - - - - -}	{NA}	{NA}	{AK355986.1; Hordeum vulgare subsp. vulgare mRNA for predicted protein, complete cds, clone: NIASHv1028J07}	{NA}
i0_LQ_CK_c5486/f1p5/934	{NA}	{NA}	{NA}	{NA}	{NA}	{NA}	{NA}
i0_LQ_CK_c5500/f1p4/961	{NP_001105088.2; histone H1-like protein [Zea mays]}	{sp|P27806|H1_WHEAT; Histone H1 OS=Triticum aestivum PE=2 SV=2}	{bdi:100829326; K11275 H1_5 histone H1/5 - -}	{NA}	{GO:0005634; nucleus; cellular_component GO:0006334; nucleosome assembly; biological_process GO:0000786; nucleosome; cellular_component GO:0003677; DNA binding; molecular_function}	{XM_003557419.2; PREDICTED: Brachypodium distachyon histone H1-like (LOC100829326), mRNA}	{PF00538:linker histone H1 and H5 family}
i0_LQ_CK_c5503/f1p0/501	{BAK01617.1; predicted protein [Hordeum vulgare subsp. vulgare]}	{NA}	{ats:F775_32074; - - - - -}	{NA}	{NA}	{AK372304.1; Hordeum vulgare subsp. vulgare mRNA for predicted protein, complete cds, clone: NIASHv2149H16}	{NA}
i0_LQ_CK_c5514/f1p4/829	{BAK07050.1; predicted protein [Hordeum vulgare subsp. vulgare]}	{NA}	{nnu:104590486; - - - - -}	{NA}	{GO:0003677; DNA binding; molecular_function}	{HG670306.1; Triticum aestivum chromosome 3B, genomic scaffold, cultivar Chinese Spring}	{PF02892:BED zinc finger}
i0_LQ_CK_c552/f2p0/587	{BAK00928.1; predicted protein [Hordeum vulgare subsp. vulgare]}	{NA}	{bdi:100834468; - - - - -}	{NA}	{NA}	{AK334058.1; Triticum aestivum cDNA, clone: SET2_D17, cultivar: Chinese Spring}	{NA}
i0_LQ_CK_c5521/f1p6/412	{NA}	{NA}	{NA}	{NA}	{NA}	{XM_003571152.3; PREDICTED: Brachypodium distachyon citrate synthase 4, mitochondrial-like (LOC100821411), mRNA}	{NA}
i0_LQ_CK_c5522/f1p2/590	#N/A	#N/A	#N/A	#N/A	#N/A	#N/A	#N/A
i0_LQ_CK_c5529/f1p0/834	{EAZ14059.1; hypothetical protein OsJ_03983 [Oryza sativa Japonica Group]}	{sp|Q9M5Z9|RS23_EUPES; 40S ribosomal protein S23 OS=Euphorbia esula GN=RPS23 PE=2 SV=1}	{zma:103644248; K02973 RP-S23e, RPS23 small subunit ribosomal protein S23e - ko03010; Genetic Information Processing; Translation; Ribosome}	{At5g02960; KOG1749 40S ribosomal protein S23 J Translation, ribosomal structure and biogenesis ;}	{GO:0005840; ribosome; cellular_component GO:0005622; intracellular; cellular_component GO:0006412; translation; biological_process GO:0003735; structural constituent of ribosome; molecular_function}	{AK333691.1; Triticum aestivum cDNA, clone: SET1_B18, cultivar: Chinese Spring}	{PF00164:Ribosomal protein S12/S23}
i0_LQ_CK_c5531/f1p14/917	{EMS64622.1; Ran-binding protein 1-like protein c [Triticum urartu]}	{sp|P92985|RBP1C_ARATH; Ran-binding protein 1 homolog c OS=Arabidopsis thaliana GN=RANBP1C PE=2 SV=1}	{sita:101754843; K15306 RANBP1 Ran-binding protein 1 - ko05203; Human Diseases; Cancers: Overview; Viral carcinogenesis | ko05166; Human Diseases; Infectious diseases: Viral; HTLV-I infection}	{At2g30060; KOG0864 Ran-binding protein RANBP1 and related RanBD domain proteins U Intracellular trafficking, secretion, and vesicular transport ;}	{GO:0071203; WASH complex; cellular_component GO:0046907; intracellular transport; biological_process GO:0016788; hydrolase activity, acting on ester bonds; molecular_function}	{DQ109671.1; Triticum aestivum Ran-binding protein mRNA, complete cds}	{PF10152:Predicted coiled-coil domain-containing protein (DUF2360) PF00638:RanBP1 domain PF09412:Endoribonuclease XendoU}
i0_LQ_CK_c5532/f1p0/637	#N/A	#N/A	#N/A	#N/A	#N/A	#N/A	#N/A
i0_LQ_CK_c5537/f1p0/622	{BAJ84798.1; predicted protein [Hordeum vulgare subsp. vulgare]}	{sp|Q84VK7|SDH32_ORYSJ; Succinate dehydrogenase subunit 3-2, mitochondrial OS=Oryza sativa subsp. japonica GN=SDH3-2 PE=1 SV=2}	{bdi:100845567; K00236 SDHC, SDH3 succinate dehydrogenase (ubiquinone) cytochrome b560 subunit - ko01200; Metabolism; Global and overview maps; Carbon metabolism | ko00020; Metabolism; Carbohydrate metabolism; Citrate cycle (TCA cycle) | ko00190; Metabolism; Energy metabolism; Oxidative phosphorylation | ko05010; Human Diseases; Neurodegenerative diseases; Alzheimer's disease | ko05012; Human Dis…	{NA}	{GO:0016627; oxidoreductase activity, acting on the CH-CH group of donors; molecular_function}	{DQ245730.1; Zea mays clone 19984 mRNA sequence}	{PF01127:Succinate dehydrogenase/Fumarate reductase transmembrane subunit}
i0_LQ_CK_c5542/f1p1/936	{XP_003564078.1; PREDICTED: polyadenylate-binding protein 2 [Brachypodium distachyon]}	{sp|Q9FJN9|PABN2_ARATH; Polyadenylate-binding protein 2 OS=Arabidopsis thaliana GN=PABN2 PE=1 SV=1}	{bdi:100843138; K14396 PABPN1, PABP2 polyadenylate-binding protein 2 - ko03015; Genetic Information Processing; Translation; mRNA surveillance pathway | ko05164; Human Diseases; Infectious diseases: Viral; Influenza A}	{At5g65260; KOG4209 Splicing factor RNPS1, SR protein superfamily A RNA processing and modification ;}	{GO:0005643; nuclear pore; cellular_component GO:0003676; nucleic acid binding; molecular_function}	{AK250020.1; Hordeum vulgare subsp. vulgare cDNA clone: FLbaf61c05, mRNA sequence}	{PF00076:RNA recognition motif. (a.k.a. RRM, RBD, or RNP domain) PF08911:NUP50 (Nucleoporin 50 kDa)}
i0_LQ_CK_c5544/f1p16/973	{P13192.2; RecName: Full=Photosystem I reaction center subunit III, chloroplastic; AltName: Full=Light-harvesting complex I 17 kDa protein; AltName: Full=PSI-F; Flags: Precursor}	{sp|P13192|PSAF_HORVU; Photosystem I reaction center subunit III, chloroplastic OS=Hordeum vulgare GN=PSAF PE=1 SV=2}	{bdi:100831679; K02694 psaF photosystem I subunit III - ko00195; Metabolism; Energy metabolism; Photosynthesis}	{NA}	{NA}	{U08135.1; Hordeum vulgare photosystem-I PSI-F subunit precursor mRNA, complete cds}	{NA}
i0_LQ_CK_c5547/f1p3/628	#N/A	#N/A	#N/A	#N/A	#N/A	#N/A	#N/A
i0_LQ_CK_c5548/f1p0/439	{XP_010939800.1; PREDICTED: geranylgeranyl diphosphate reductase, chloroplastic [Elaeis guineensis]}	{sp|Q9ZS34|CHLP_TOBAC; Geranylgeranyl diphosphate reductase, chloroplastic OS=Nicotiana tabacum GN=CHLP PE=2 SV=1}	{nnu:104602940; K10960 chlP, bchP geranylgeranyl diphosphate/geranylgeranyl-bacteriochlorophyllide a reductase [EC:1.3.1.83 1.3.1.111] 1.3.1.83,1.3.1.111 ko00860; Metabolism; Metabolism of cofactors and vitamins; Porphyrin and chlorophyll metabolism | ko00900; Metabolism; Metabolism of terpenoids and polyketides; Terpenoid backbone biosynthesis}	{NA}	{NA}	{AK333555.1; Triticum aestivum cDNA, clone: WT006_M07, cultivar: Chinese Spring}	{NA}
i0_LQ_CK_c5553/f1p0/978	{BAS99152.1; Os06g0681400, partial [Oryza sativa Japonica Group]}	{sp|P69325|UBIQP_SOYBN; Polyubiquitin OS=Glycine max GN=SUBI-1 PE=2 SV=2}	{crb:CARUB_v10001095mg; K08770 UBC ubiquitin C - ko03320; Organismal Systems; Endocrine system; PPAR signaling pathway}	{At4g02890; KOG0001 Ubiquitin and ubiquitin-like proteins OR Posttranslational modification, protein turnover, chaperones ; General function prediction only ;}	{GO:0005515; protein binding; molecular_function GO:0006364; rRNA processing; biological_process GO:0008168; methyltransferase activity; molecular_function}	{AK248348.1; Hordeum vulgare subsp. vulgare cDNA clone: FLbaf63a07, mRNA sequence}	{PF00240:Ubiquitin family PF04452:RNA methyltransferase PF14560:Ubiquitin-like domain}
i0_LQ_CK_c5556/f1p0/939	{XP_003568748.1; PREDICTED: mitochondrial dicarboxylate/tricarboxylate transporter DTC-like [Brachypodium distachyon]}	{sp|Q9C5M0|DTC_ARATH; Mitochondrial dicarboxylate/tricarboxylate transporter DTC OS=Arabidopsis thaliana GN=DTC PE=1 SV=1}	{sita:101772647; K15104 SLC25A11, OGC solute carrier family 25 (mitochondrial oxoglutarate transporter), member 11 - -}	{At5g19760; KOG0759 Mitochondrial oxoglutarate/malate carrier proteins C Energy production and conversion ;}	{NA}	{AK251883.1; Hordeum vulgare subsp. vulgare cDNA clone: FLbaf133l13, mRNA sequence}	{NA}
i0_LQ_CK_c5558/f1p0/371	{NA}	{NA}	{NA}	{NA}	{NA}	{XR_730023.2; PREDICTED: Brachypodium distachyon uncharacterized LOC100822675 (LOC100822675), ncRNA}	{NA}
i0_LQ_CK_c5565/f1p0/1002	{OEL19992.1; hypothetical protein BAE44_0018992 [Dichanthelium oligosanthes]}	{sp|Q9M157|ETC3_ARATH; MYB-like transcription factor ETC3 OS=Arabidopsis thaliana GN=ETC3 PE=2 SV=1}	{zma:100278335; K09422 MYBP myb proto-oncogene protein, plant - -}	{NA}	{NA}	{AK331036.1; Triticum aestivum cDNA, clone: SET1_H18, cultivar: Chinese Spring}	{NA}
i0_LQ_CK_c5571/f1p0/671	{ACU43593.1; multiprotein bridging factor 1 [Triticum aestivum]}	{sp|Q9LV58|MBF1C_ARATH; Multiprotein-bridging factor 1c OS=Arabidopsis thaliana GN=MBF1C PE=1 SV=1}	{bdi:100824665; K03627 MBF1 putative transcription factor - -}	{At3g24500; KOG3398 Transcription factor MBF1 K Transcription ;}	{GO:0003677; DNA binding; molecular_function GO:0043565; sequence-specific DNA binding; molecular_function}	{CP012614.1; Oryza sativa Indica Group cultivar RP Bio-226 chromosome 6 sequence}	{PF01381:Helix-turn-helix PF13413:Helix-turn-helix domain PF12844:Helix-turn-helix domain}
i0_LQ_CK_c5576/f1p16/830	{BAJ88674.1; predicted protein [Hordeum vulgare subsp. vulgare]}	{NA}	{bdi:100828325; K16465 CETN1 centrin-1 - -}	{At5g49480; KOG0027 Calmodulin and related proteins (EF-Hand superfamily) T Signal transduction mechanisms ;}	{GO:0005515; protein binding; molecular_function GO:0005509; calcium ion binding; molecular_function}	{AK357460.1; Hordeum vulgare subsp. vulgare mRNA for predicted protein, complete cds, clone: NIASHv1054A24}	{PF13405:EF-hand domain PF00036:EF hand PF13833:EF-hand domain pair PF12763:Cytoskeletal-regulatory complex EF hand PF13499:EF-hand domain pair PF13202:EF hand}
i0_LQ_CK_c5577/f1p0/900	{EMT32357.1; Chlorophyll a-b binding protein of LHCII type III, chloroplastic [Aegilops tauschii]}	{sp|P27523|CB23_HORVU; Chlorophyll a-b binding protein of LHCII type III, chloroplastic OS=Hordeum vulgare GN=LHBC PE=2 SV=1}	{ats:F775_25975; K08914 LHCB3 light-harvesting complex II chlorophyll a/b binding protein 3 - ko00196; Metabolism; Energy metabolism; Photosynthesis - antenna proteins}	{NA}	{NA}	{X63197.1; H.vulgare lhbC mRNA for type III LHCII CAB precursor protein}	{NA}
i0_LQ_CK_c5578/f1p0/511	#N/A	#N/A	#N/A	#N/A	#N/A	#N/A	#N/A
i0_LQ_CK_c5582/f1p10/827	{NA}	{NA}	{NA}	{NA}	{NA}	{AK331155.1; Triticum aestivum cDNA, clone: SET6_I01, cultivar: Chinese Spring}	{NA}
i0_LQ_CK_c5591/f1p0/663	{NA}	{NA}	{NA}	{NA}	{NA}	{XM_003558580.3; PREDICTED: Brachypodium distachyon arabinogalactan protein 1-like (LOC100822995), mRNA}	{NA}
i0_LQ_CK_c5599/f1p0/580	#N/A	#N/A	#N/A	#N/A	#N/A	#N/A	#N/A
i0_LQ_CK_c5605/f1p1/665	#N/A	#N/A	#N/A	#N/A	#N/A	#N/A	#N/A
i0_LQ_CK_c5606/f1p0/868	{BAJ91711.1; predicted protein, partial [Hordeum vulgare subsp. vulgare]}	{sp|A2Y0T4|RL102_ORYSI; 60S ribosomal protein L10-2 OS=Oryza sativa subsp. indica GN=SG12 PE=2 SV=2}	{sind:105163842; K02866 RP-L10e, RPL10 large subunit ribosomal protein L10e - ko03010; Genetic Information Processing; Translation; Ribosome}	{At1g26910; KOG0857 60s ribosomal protein L10 J Translation, ribosomal structure and biogenesis ;}	{GO:0003735; structural constituent of ribosome; molecular_function GO:0006412; translation; biological_process GO:0005840; ribosome; cellular_component}	{AK375941.1; Hordeum vulgare subsp. vulgare mRNA for predicted protein, partial cds, clone: NIASHv3110K06}	{PF00252:Ribosomal protein L16p/L10e}
i0_LQ_CK_c5610/f1p0/824	#N/A	#N/A	#N/A	#N/A	#N/A	#N/A	#N/A
i0_LQ_CK_c5614/f1p0/528	{ABO37956.1; unknown protein [Triticum turgidum]}	{NA}	{sbi:SORBI_09g000370; - - - - -}	{NA}	{NA}	{EF426565.1; Triticum aestivum clone BAC D5, complete sequence}	{NA}
i0_LQ_CK_c5618/f1p2/1146	#N/A	#N/A	#N/A	#N/A	#N/A	#N/A	#N/A
i0_LQ_CK_c5625/f1p5/791	{KQK15924.1; hypothetical protein BRADI_1g25822 [Brachypodium distachyon]}	{sp|Q8CH62|ORAV1_MOUSE; Oral cancer-overexpressed protein 1 homolog OS=Mus musculus GN=Oraov1 PE=1 SV=1}	{zma:103646025; - - - - -}	{At2g20830_1; KOG4595 Uncharacterized conserved protein S Function unknown ;}	{GO:0006355; regulation of transcription, DNA-dependent; biological_process}	{AK251448.1; Hordeum vulgare subsp. vulgare cDNA clone: FLbaf124p23, mRNA sequence}	{PF04504:Protein of unknown function, DUF573}
i0_LQ_CK_c5653/f1p0/762	{AAC83374.1; ribulose-1,5-bisphosphate carboxylase small subunit, partial [Avena clauda]}	{sp|P00871|RBS1_WHEAT; Ribulose bisphosphate carboxylase small chain PWS4.3, chloroplastic OS=Triticum aestivum PE=3 SV=2}	{ats:F775_29936; K01602 rbcS ribulose-bisphosphate carboxylase small chain 4.1.1.39 ko01200; Metabolism; Global and overview maps; Carbon metabolism | ko00630; Metabolism; Carbohydrate metabolism; Glyoxylate and dicarboxylate metabolism | ko00710; Metabolism; Energy metabolism; Carbon fixation in photosynthetic organisms}	{NA}	{NA}	{AF192775.1; Avena strigosa clone Str5 ribulose-1,5-bisphosphate carboxylase small subunit (rbcS) mRNA, nuclear gene encoding chloroplast protein, partial cds}	{NA}
i0_LQ_CK_c5658/f1p0/637	{NA}	{NA}	{NA}	{NA}	{GO:0045454; cell redox homeostasis; biological_process}	{NA}	{PF00085:Thioredoxin}
i0_LQ_CK_c566/f2p0/718	{KQL09126.1; hypothetical protein SETIT_007379mg [Setaria italica]}	{sp|P59169|H33_ARATH; Histone H3.3 OS=Arabidopsis thaliana GN=HTR4 PE=1 SV=2}	{crb:CARUB_v10002094mg; K11253 H3 histone H3 - ko05202; Human Diseases; Cancers: Overview; Transcriptional misregulation in cancer | ko05322; Human Diseases; Immune diseases; Systemic lupus erythematosus | ko05034; Human Diseases; Substance dependence; Alcoholism}	{At4g40040; KOG1745 Histones H3 and H4 B Chromatin structure and dynamics ;}	{GO:0003677; DNA binding; molecular_function}	{AB205017.1; Lolium multiflorum gene for replacement histone H3, exon 1-2, complete cds}	{PF00125:Core histone H2A/H2B/H3/H4}
i0_LQ_CK_c5665/f1p1/855	{BAJ97969.1; predicted protein, partial [Hordeum vulgare subsp. vulgare]}	{sp|P14896|ELI6_HORVU; Low molecular mass early light-inducible protein HV60, chloroplastic OS=Hordeum vulgare PE=2 SV=1}	{bdi:100838118; - - - - -}	{NA}	{GO:0016020; membrane; cellular_component}	{XM_010229989.2; PREDICTED: Brachypodium distachyon high molecular mass early light-inducible protein HV58, chloroplastic-like (LOC100835181), mRNA}	{PF01299:Lysosome-associated membrane glycoprotein (Lamp)}
i0_LQ_CK_c5681/f1p0/721	{AAF17591.1; ribulose-1,5-bisphosphate carboxylase small subunit, partial [Avena agadiriana]}	{sp|Q40004|RBS_HORVU; Ribulose bisphosphate carboxylase small chain, chloroplastic OS=Hordeum vulgare PE=2 SV=1}	{ats:F775_29936; K01602 rbcS ribulose-bisphosphate carboxylase small chain 4.1.1.39 ko01200; Metabolism; Global and overview maps; Carbon metabolism | ko00630; Metabolism; Carbohydrate metabolism; Glyoxylate and dicarboxylate metabolism | ko00710; Metabolism; Energy metabolism; Carbon fixation in photosynthetic organisms}	{NA}	{NA}	{AF104250.1; Avena maroccana ribulose-1,5-bisphosphate carboxylase small subunit (rbcS) mRNA, nuclear gene encoding chloroplast protein, partial cds}	{NA}
i0_LQ_CK_c5685/f1p0/721	{KQJ91599.1; hypothetical protein BRADI_4g38600 [Brachypodium distachyon]}	{sp|Q9ZUX4|UMP2_ARATH; Uncharacterized protein At2g27730, mitochondrial OS=Arabidopsis thaliana GN=At2g27730 PE=1 SV=1}	{sbi:SORBI_03g036890; - - - - -}	{NA}	{NA}	{XM_003578637.3; PREDICTED: Brachypodium distachyon uncharacterized protein At2g27730, mitochondrial (LOC100829853), mRNA}	{NA}
i0_LQ_CK_c5687/f1p0/941	{NA}	{NA}	{NA}	{NA}	{NA}	{KM516133.1; Lolium perenne cinnamoyl CoA reductase (CCR4) gene, complete cds}	{NA}
i0_LQ_CK_c5691/f1p6/501	{EMT02933.1; hypothetical protein F775_08506 [Aegilops tauschii]}	{sp|Q9M7I9|STEP1_ARATH; Stress enhanced protein 1, chloroplastic OS=Arabidopsis thaliana GN=SEP1 PE=2 SV=1}	{var:108322567; - - - - -}	{NA}	{NA}	{AK373604.1; Hordeum vulgare subsp. vulgare mRNA for predicted protein, complete cds, clone: NIASHv3036F08}	{NA}
i0_LQ_CK_c5703/f1p0/811	{XP_010238805.1; PREDICTED: probable chalcone--flavonone isomerase 3 [Brachypodium distachyon]}	{sp|Q8VZW3|CFI3_ARATH; Probable chalcone--flavonone isomerase 3 OS=Arabidopsis thaliana GN=CHI3 PE=1 SV=1}	{egu:105045978; - - - - -}	{NA}	{GO:0016872; intramolecular lyase activity; molecular_function}	{AK364548.1; Hordeum vulgare subsp. vulgare mRNA for predicted protein, complete cds, clone: NIASHv2026G21}	{PF02431:Chalcone-flavanone isomerase PF16035:Chalcone isomerase like}
i0_LQ_CK_c5707/f1p85/577	{BAK06215.1; predicted protein [Hordeum vulgare subsp. vulgare]}	{NA}	{sbi:SORBI_02g027860; - - - - -}	{NA}	{NA}	{AK330185.1; Triticum aestivum cDNA, clone: SET3_N11, cultivar: Chinese Spring}	{NA}
i0_LQ_CK_c5736/f1p49/955	{BAK05563.1; predicted protein [Hordeum vulgare subsp. vulgare]}	{sp|Q39176|ERLI1_ARATH; Lipid transfer protein EARLI 1 OS=Arabidopsis thaliana GN=EARLI1 PE=1 SV=1}	{bdi:100840668; - - - - -}	{NA}	{NA}	{AK374366.1; Hordeum vulgare subsp. vulgare mRNA for predicted protein, complete cds, clone: NIASHv3062L03}	{NA}
i0_LQ_CK_c5743/f1p1/836	{XP_003557128.1; PREDICTED: peptidyl-prolyl cis-trans isomerase CYP18-1 [Brachypodium distachyon]}	{sp|Q9LPC7|CP18A_ARATH; Peptidyl-prolyl cis-trans isomerase CYP18-1 OS=Arabidopsis thaliana GN=CYP18-1 PE=2 SV=1}	{bdi:100829023; K12734 PPIL3 peptidyl-prolyl cis-trans isomerase-like 3 5.2.1.8 -}	{At1g01940; KOG0884 Similar to cyclophilin-type peptidyl-prolyl cis-trans isomerase O Posttranslational modification, protein turnover, chaperones ;}	{NA}	{XM_003557080.3; PREDICTED: Brachypodium distachyon peptidyl-prolyl cis-trans isomerase CYP18-1 (LOC100829023), mRNA}	{NA}
i0_LQ_CK_c5749/f1p0/627	{XP_003562466.1; PREDICTED: uncharacterized protein LOC100834468 [Brachypodium distachyon]}	{NA}	{bdi:100834468; - - - - -}	{NA}	{GO:0015979; photosynthesis; biological_process GO:0009523; photosystem II; cellular_component GO:0016020; membrane; cellular_component}	{AK334058.1; Triticum aestivum cDNA, clone: SET2_D17, cultivar: Chinese Spring}	{PF06596:Photosystem II reaction centre X protein (PsbX)}
i0_LQ_CK_c575/f3p0/678	#N/A	#N/A	#N/A	#N/A	#N/A	#N/A	#N/A
i0_LQ_CK_c5757/f1p2/654	{XP_003574695.3; PREDICTED: BTB/POZ domain-containing protein At1g55760 [Brachypodium distachyon]}	{sp|Q680K8|Y1576_ARATH; BTB/POZ domain-containing protein At1g55760 OS=Arabidopsis thaliana GN=At1g55760 PE=2 SV=1}	{sbi:SORBI_07g028630; K10523 SPOP speckle-type POZ protein - ko04340; Environmental Information Processing; Signal transduction; Hedgehog signaling pathway | ko04341; Environmental Information Processing; Signal transduction; Hedgehog signaling pathway - fly}	{At1g55760; KOG1987 Speckle-type POZ protein SPOP and related proteins with TRAF, MATH and BTB/POZ domains DR Cell cycle control, cell division, chromosome partitioning ; General function prediction only ;}	{GO:0005515; protein binding; molecular_function}	{AK369877.1; Hordeum vulgare subsp. vulgare mRNA for predicted protein, complete cds, clone: NIASHv2100G06}	{PF00651:BTB/POZ domain}
i0_LQ_CK_c5765/f1p10/518	{ACV84379.1; defensin precursor [Triticum aestivum]}	{sp|P84964|DEF12_TRIMO; Defensin Tm-AMP-D1.2 OS=Triticum monococcum PE=1 SV=1}	{obr:102720400; - - - - -}	{NA}	{NA}	{EU531731.1; Saccharum officinarum defensin precursor (PDEF) mRNA, complete cds}	{NA}
i0_LQ_CK_c577/f3p0/556	#N/A	#N/A	#N/A	#N/A	#N/A	#N/A	#N/A
i0_LQ_CK_c5779/f1p0/953	#N/A	#N/A	#N/A	#N/A	#N/A	#N/A	#N/A
i0_LQ_CK_c5802/f1p0/525	{BAK02577.1; predicted protein [Hordeum vulgare subsp. vulgare]}	{NA}	{NA}	{NA}	{NA}	{AK371379.1; Hordeum vulgare subsp. vulgare mRNA for predicted protein, complete cds, clone: NIASHv2132H22}	{NA}
i0_LQ_CK_c5805/f1p5/585	#N/A	#N/A	#N/A	#N/A	#N/A	#N/A	#N/A
i0_LQ_CK_c5812/f1p0/724	{BAK06478.1; predicted protein [Hordeum vulgare subsp. vulgare]}	{sp|P27807|H2B1_WHEAT; Histone H2B.1 OS=Triticum aestivum PE=1 SV=3}	{bdi:100829959; K11252 H2B histone H2B - ko05203; Human Diseases; Cancers: Overview; Viral carcinogenesis | ko05322; Human Diseases; Immune diseases; Systemic lupus erythematosus | ko05034; Human Diseases; Substance dependence; Alcoholism}	{At5g22880; KOG1744 Histone H2B B Chromatin structure and dynamics ;}	{GO:0009372; quorum sensing; biological_process GO:0006352; transcription initiation, DNA-dependent; biological_process GO:0003677; DNA binding; molecular_function GO:0005669; transcription factor TFIID complex; cellular_component}	{AK375283.1; Hordeum vulgare subsp. vulgare mRNA for predicted protein, complete cds, clone: NIASHv3089N01}	{PF00125:Core histone H2A/H2B/H3/H4 PF11657:Transcriptional activator TraM PF03847:Transcription initiation factor TFIID subunit A}
i0_LQ_CK_c5825/f1p0/467	#N/A	#N/A	#N/A	#N/A	#N/A	#N/A	#N/A
i0_LQ_CK_c5832/f1p3/364	{NA}	{NA}	{NA}	{NA}	{NA}	{AK369026.1; Hordeum vulgare subsp. vulgare mRNA for predicted protein, complete cds, clone: NIASHv2083P15}	{NA}
i0_LQ_CK_c584/f3p0/690	#N/A	#N/A	#N/A	#N/A	#N/A	#N/A	#N/A
i0_LQ_CK_c5845/f1p3/534	{NA}	{NA}	{NA}	{NA}	{NA}	{NA}	{NA}
i0_LQ_CK_c5850/f1p1/662	{AKB91757.1; heavy metal-associated isoprenylated protein 1 [Dasypyrum villosum]}	{sp|Q9C9A3|HIP20_ARATH; Heavy metal-associated isoprenylated plant protein 20 OS=Arabidopsis thaliana GN=HIPP20 PE=1 SV=1}	{dosa:Os01t0507700-01; - - - - -}	{At1g71050; KOG1603 Copper chaperone P Inorganic ion transport and metabolism ;}	{GO:0046872; metal ion binding; molecular_function GO:0030001; metal ion transport; biological_process}	{KM216991.1; Dasypyrum villosum heavy metal-associated isoprenylated protein 1 (HIPP1) mRNA, complete cds}	{PF00403:Heavy-metal-associated domain}
i0_LQ_CK_c5851/f1p0/754	{NP_001136523.1; uncharacterized protein LOC100216638 [Zea mays]}	{sp|Q84MP7|H2AV3_ORYSJ; Probable histone H2A variant 3 OS=Oryza sativa subsp. japonica GN=Os03g0743400 PE=2 SV=1}	{obr:102713452; K11251 H2A histone H2A - ko05322; Human Diseases; Immune diseases; Systemic lupus erythematosus | ko05034; Human Diseases; Substance dependence; Alcoholism}	{At1g52740; KOG1757 Histone 2A B Chromatin structure and dynamics ;}	{GO:0003677; DNA binding; molecular_function}	{FP098180.1; Phyllostachys edulis cDNA clone: bphyst019d01, full insert sequence}	{PF00125:Core histone H2A/H2B/H3/H4}
i0_LQ_CK_c5853/f1p7/638	{EMT10741.1; 50S ribosomal protein L31, chloroplastic [Aegilops tauschii]}	{sp|Q9FWS4|RK31_ARATH; 50S ribosomal protein L31, chloroplastic OS=Arabidopsis thaliana GN=RPL31 PE=2 SV=1}	{bdi:100845083; K02909 RP-L31, rpmE large subunit ribosomal protein L31 - ko03010; Genetic Information Processing; Translation; Ribosome}	{NA}	{NA}	{AK333384.1; Triticum aestivum cDNA, clone: WT006_F13, cultivar: Chinese Spring}	{NA}
i0_LQ_CK_c5854/f1p9/914	#N/A	#N/A	#N/A	#N/A	#N/A	#N/A	#N/A
i0_LQ_CK_c5877/f1p2/1040	{EAY87564.1; hypothetical protein OsI_08976 [Oryza sativa Indica Group]}	{sp|Q9SYT0|ANXD1_ARATH; Annexin D1 OS=Arabidopsis thaliana GN=ANN1 PE=1 SV=1}	{dosa:Os02t0753800-01; - - - - -}	{At1g35720; KOG0819 Annexin U Intracellular trafficking, secretion, and vesicular transport ;}	{GO:0005509; calcium ion binding; molecular_function GO:0005544; calcium-dependent phospholipid binding; molecular_function}	{AK331181.1; Triticum aestivum cDNA, clone: SET6_K04, cultivar: Chinese Spring}	{PF00191:Annexin}
i0_LQ_CK_c5886/f1p3/932	{XP_003573091.2; PREDICTED: photosynthetic NDH subunit of lumenal location 4, chloroplastic [Brachypodium distachyon]}	{sp|Q9SCY3|PNSL4_ARATH; Photosynthetic NDH subunit of lumenal location 4, chloroplastic OS=Arabidopsis thaliana GN=PNSL4 PE=1 SV=1}	{sita:101778441; K01802 E5.2.1.8 peptidylprolyl isomerase 5.2.1.8 -}	{At5g45680; KOG0549 FKBP-type peptidyl-prolyl cis-trans isomerase O Posttranslational modification, protein turnover, chaperones ;}	{NA}	{AK367896.1; Hordeum vulgare subsp. vulgare mRNA for predicted protein, partial cds, clone: NIASHv2064F06}	{NA}
i0_LQ_CK_c5887/f1p0/830	{BAJ87699.1; predicted protein [Hordeum vulgare subsp. vulgare]}	{sp|Q7XTL7|VITH5_ORYSJ; Vacuolar iron transporter homolog 5 OS=Oryza sativa subsp. japonica GN=Os04g0686800 PE=2 SV=3}	{sita:101768488; - - - - -}	{At1g76800; KOG4473 Uncharacterized membrane protein S Function unknown ;}	{NA}	{AK356482.1; Hordeum vulgare subsp. vulgare mRNA for predicted protein, complete cds, clone: NIASHv1035E19}	{NA}
i0_LQ_CK_c5896/f1p6/978	{BAJ86380.1; predicted protein [Hordeum vulgare subsp. vulgare]}	{NA}	{ats:F775_32161; - - - - -}	{NA}	{NA}	{AK355161.1; Hordeum vulgare subsp. vulgare mRNA for predicted protein, complete cds, clone: NIASHv1016M10}	{NA}
i0_LQ_CK_c5898/f1p16/974	{CAH67022.1; H0523F07.10 [Oryza sativa Indica Group]}	{sp|P36494|CB4_SPIOL; Chlorophyll a-b binding protein CP24, chloroplastic OS=Spinacia oleracea PE=2 SV=1}	{ats:F775_28923; K08917 LHCB6 light-harvesting complex II chlorophyll a/b binding protein 6 - ko00196; Metabolism; Energy metabolism; Photosynthesis - antenna proteins}	{NA}	{NA}	{JF747383.1; Lolium perenne chloroplast a/b binding protein cab-PhE11 mRNA, partial cds; nuclear gene for chloroplast product}	{NA}
i0_LQ_CK_c5916/f1p0/638	#N/A	#N/A	#N/A	#N/A	#N/A	#N/A	#N/A
i0_LQ_CK_c5927/f1p0/903	{XP_006652116.1; PREDICTED: uncharacterized protein LOC102701532 [Oryza brachyantha]}	{NA}	{egu:105043065; - - - - -}	{NA}	{NA}	{NA}	{NA}
i0_LQ_CK_c5928/f1p0/881	{BAJ98443.1; predicted protein, partial [Hordeum vulgare subsp. vulgare]}	{sp|Q9BI88|U587_CAEEL; UPF0587 protein F46B6.12 OS=Caenorhabditis elegans GN=F46B6.12 PE=3 SV=2}	{osa:4327927; - - - - -}	{At4g32930; KOG1296 Uncharacterized conserved protein S Function unknown ;}	{NA}	{AK367240.1; Hordeum vulgare subsp. vulgare mRNA for predicted protein, partial cds, clone: NIASHv2053F07}	{NA}
i0_LQ_CK_c5930/f1p3/859	{XP_003565266.1; PREDICTED: glycine-rich protein DOT1 [Brachypodium distachyon]}	{NA}	{bdi:100844553; - - - - -}	{NA}	{NA}	{XM_003565218.3; PREDICTED: Brachypodium distachyon glycine-rich protein DOT1 (LOC100844553), mRNA}	{NA}
i0_LQ_CK_c5931/f1p0/693	{KXG22235.1; hypothetical protein SORBI_009G177800 [Sorghum bicolor]}	{NA}	{sbi:SORBI_09g023810; - - - - -}	{NA}	{NA}	{XR_001405902.1; PREDICTED: Brachypodium distachyon uncharacterized LOC100832316 (LOC100832316), ncRNA}	{NA}
i0_LQ_CK_c5935/f1p0/878	{XP_003558489.1; PREDICTED: photosystem I reaction center subunit III, chloroplastic [Brachypodium distachyon]}	{sp|P13192|PSAF_HORVU; Photosystem I reaction center subunit III, chloroplastic OS=Hordeum vulgare GN=PSAF PE=1 SV=2}	{bdi:100831679; K02694 psaF photosystem I subunit III - ko00195; Metabolism; Energy metabolism; Photosynthesis}	{NA}	{GO:0009522; photosystem I; cellular_component GO:0009538; photosystem I reaction center; cellular_component GO:0015979; photosynthesis; biological_process}	{U08135.1; Hordeum vulgare photosystem-I PSI-F subunit precursor mRNA, complete cds}	{PF02507:Photosystem I reaction centre subunit III}
i0_LQ_CK_c5938/f1p14/906	{EMT30436.1; Thiazole biosynthetic enzyme 1-2, chloroplastic [Aegilops tauschii]}	{sp|C5X2M4|THI42_SORBI; Thiamine thiazole synthase 2, chloroplastic OS=Sorghum bicolor GN=THI1-2 PE=3 SV=1}	{ats:F775_31185; K03146 THI4, THI1 thiamine thiazole synthase - ko00730; Metabolism; Metabolism of cofactors and vitamins; Thiamine metabolism}	{At5g54770; KOG2960 Protein involved in thiamine biosynthesis and DNA damage tolerance R General function prediction only ;}	{NA}	{XM_003562953.3; PREDICTED: Brachypodium distachyon thiamine thiazole synthase 2, chloroplastic (LOC100841709), mRNA}	{NA}
i0_LQ_CK_c5952/f1p0/844	{EMS52241.1; Peroxidase 12 [Triticum urartu]}	{sp|Q96520|PER12_ARATH; Peroxidase 12 OS=Arabidopsis thaliana GN=PER12 PE=1 SV=1}	{ats:F775_25880; K00430 E1.11.1.7 peroxidase 1.11.1.7 ko00940; Metabolism; Biosynthesis of other secondary metabolites; Phenylpropanoid biosynthesis}	{NA}	{NA}	{AK249643.1; Hordeum vulgare subsp. vulgare cDNA clone: FLbaf47f07, mRNA sequence}	{NA}
i0_LQ_CK_c5956/f1p5/690	#N/A	#N/A	#N/A	#N/A	#N/A	#N/A	#N/A
i0_LQ_CK_c5967/f1p3/676	{BAJ90897.1; predicted protein [Hordeum vulgare subsp. vulgare]}	{NA}	{bdi:100837131; - - - - -}	{NA}	{NA}	{XM_002438978.1; Sorghum bicolor hypothetical protein, mRNA}	{NA}
i0_LQ_CK_c5994/f1p6/522	#N/A	#N/A	#N/A	#N/A	#N/A	#N/A	#N/A
i0_LQ_CK_c5999/f1p13/531	{XP_003564992.2; PREDICTED: photosynthetic NDH subunit of subcomplex B 5, chloroplastic [Brachypodium distachyon]}	{sp|Q9FG89|PNSB5_ARATH; Photosynthetic NDH subunit of subcomplex B 5, chloroplastic OS=Arabidopsis thaliana GN=PNSB5 PE=2 SV=1}	{bdi:100836235; - - - - -}	{NA}	{NA}	{AK368247.1; Hordeum vulgare subsp. vulgare mRNA for predicted protein, complete cds, clone: NIASHv2070N09}	{NA}
i0_LQ_CK_c6000/f1p0/641	#N/A	#N/A	#N/A	#N/A	#N/A	#N/A	#N/A
i0_LQ_CK_c6004/f1p0/874	{XP_007150302.1; hypothetical protein PHAVU_005G142000g [Phaseolus vulgaris]}	{sp|A2WQG7|H2A5_ORYSI; Probable histone H2A.5 OS=Oryza sativa subsp. indica GN=OsI_002060 PE=3 SV=1}	{adu:107476866; K11251 H2A histone H2A - ko05322; Human Diseases; Immune diseases; Systemic lupus erythematosus | ko05034; Human Diseases; Substance dependence; Alcoholism}	{At5g02560; KOG1756 Histone 2A B Chromatin structure and dynamics ;}	{NA}	{XM_003568240.3; PREDICTED: Brachypodium distachyon probable histone H2A.4 (LOC100836331), mRNA}	{NA}
i0_LQ_CK_c6017/f1p0/906	{BAJ86850.1; predicted protein [Hordeum vulgare subsp. vulgare]}	{sp|Q42410|ZAT12_ARATH; Zinc finger protein ZAT12 OS=Arabidopsis thaliana GN=ZAT12 PE=2 SV=1}	{ats:F775_18608; - - - - -}	{At5g59820; KOG1721 FOG: Zn-finger R General function prediction only ;}	{GO:0046872; metal ion binding; molecular_function}	{AK366628.1; Hordeum vulgare subsp. vulgare mRNA for predicted protein, complete cds, clone: NIASHv2045A18}	{PF00096:Zinc finger, C2H2 type PF01363:FYVE zinc finger PF13912:C2H2-type zinc finger}
i0_LQ_CK_c6020/f1p5/686	{XP_003558691.1; PREDICTED: probable pyridoxal 5'-phosphate synthase subunit PDX2 [Brachypodium distachyon]}	{sp|Q8LAD0|PDX2_ARATH; Probable pyridoxal 5'-phosphate synthase subunit PDX2 OS=Arabidopsis thaliana GN=PDX2 PE=1 SV=1}	{bdi:100842485; K08681 pdxT, pdx2 5'-phosphate synthase pdxT subunit 4.3.3.6 ko00750; Metabolism; Metabolism of cofactors and vitamins; Vitamin B6 metabolism}	{At5g60540; KOG3210 Imidazoleglycerol-phosphate synthase subunit H-like H Coenzyme transport and metabolism ;}	{GO:0042819; vitamin B6 biosynthetic process; biological_process GO:0004359; glutaminase activity; molecular_function GO:0042823; pyridoxal phosphate biosynthetic process; biological_process}	{XM_003558643.3; PREDICTED: Brachypodium distachyon probable pyridoxal 5'-phosphate synthase subunit PDX2 (LOC100842485), mRNA}	{PF01174:SNO glutamine amidotransferase family}
i0_LQ_CK_c6034/f1p0/736	{ABU56008.1; cyclophilin 3 [Dasypyrum villosum]}	{sp|P21569|CYPH_MAIZE; Peptidyl-prolyl cis-trans isomerase OS=Zea mays GN=CYP PE=2 SV=1}	{sita:101767890; K01802 E5.2.1.8 peptidylprolyl isomerase 5.2.1.8 -}	{At2g21130; KOG0865 Cyclophilin type peptidyl-prolyl cis-trans isomerase O Posttranslational modification, protein turnover, chaperones ;}	{GO:0006457; protein folding; biological_process GO:0003755; peptidyl-prolyl cis-trans isomerase activity; molecular_function GO:0000413; protein peptidyl-prolyl isomerization; biological_process}	{JQ678695.1; Triticum aestivum cultivar PBW-343 peptidylprolyl cis-trans isomerase mRNA, complete cds}	{PF00160:Cyclophilin type peptidyl-prolyl cis-trans isomerase/CLD}
i0_LQ_CK_c6042/f1p0/847	#N/A	#N/A	#N/A	#N/A	#N/A	#N/A	#N/A
i0_LQ_CK_c6047/f1p0/689	{XP_003573359.1; PREDICTED: glycine-rich RNA-binding protein 4, mitochondrial [Brachypodium distachyon]}	{sp|Q9FNR1|RBG3_ARATH; Glycine-rich RNA-binding protein 3, mitochondrial OS=Arabidopsis thaliana GN=RBG3 PE=2 SV=1}	{rcu:8268542; - - - - -}	{At5g54580; KOG0118 FOG: RRM domain R General function prediction only ;}	{GO:0003676; nucleic acid binding; molecular_function}	{AK439195.1; Brachypodium distachyon mRNA, clone: PL016C01-A-097_J04}	{PF00076:RNA recognition motif. (a.k.a. RRM, RBD, or RNP domain)}
i0_LQ_CK_c6052/f1p4/940	{EMT00621.1; Histone H1 [Aegilops tauschii]}	{sp|P40267|H1_SOLPN; Histone H1 OS=Solanum pennellii PE=2 SV=1}	{sbi:SORBI_06g026070; K11275 H1_5 histone H1/5 - -}	{NA}	{GO:0003677; DNA binding; molecular_function GO:0016021; integral to membrane; cellular_component GO:0005219; ryanodine-sensitive calcium-release channel activity; molecular_function GO:0000786; nucleosome; cellular_component GO:0006334; nucleosome assembly; biological_process GO:0006874; cellular calcium ion homeostasis; biological_process GO:0005634; nucleus; cellular_component}	{AK332555.1; Triticum aestivum cDNA, clone: WT004_E10, cultivar: Chinese Spring}	{PF06459:Ryanodine Receptor TM 4-6 PF00538:linker histone H1 and H5 family}
i0_LQ_CK_c6053/f1p1/517	#N/A	#N/A	#N/A	#N/A	#N/A	#N/A	#N/A
i0_LQ_CK_c6055/f1p1/872	{BAJ90202.1; predicted protein [Hordeum vulgare subsp. vulgare]}	{sp|P00871|RBS1_WHEAT; Ribulose bisphosphate carboxylase small chain PWS4.3, chloroplastic OS=Triticum aestivum PE=3 SV=2}	{ats:F775_29936; K01602 rbcS ribulose-bisphosphate carboxylase small chain 4.1.1.39 ko01200; Metabolism; Global and overview maps; Carbon metabolism | ko00630; Metabolism; Carbohydrate metabolism; Glyoxylate and dicarboxylate metabolism | ko00710; Metabolism; Energy metabolism; Carbon fixation in photosynthetic organisms}	{NA}	{NA}	{AF192775.1; Avena strigosa clone Str5 ribulose-1,5-bisphosphate carboxylase small subunit (rbcS) mRNA, nuclear gene encoding chloroplast protein, partial cds}	{NA}
i0_LQ_CK_c6063/f1p11/847	{XP_004980219.1; PREDICTED: NAC domain-containing protein 18-like [Setaria italica]}	{NA}	{bdi:104582149; - - - - -}	{NA}	{NA}	{NA}	{NA}
i0_LQ_CK_c6064/f1p5/888	#N/A	#N/A	#N/A	#N/A	#N/A	#N/A	#N/A
i0_LQ_CK_c6065/f1p0/886	#N/A	#N/A	#N/A	#N/A	#N/A	#N/A	#N/A
i0_LQ_CK_c6066/f1p0/490	{XP_003565725.1; PREDICTED: uncharacterized protein LOC100838077 [Brachypodium distachyon]}	{NA}	{bdi:100838077; - - - - -}	{NA}	{NA}	{NA}	{NA}
i0_LQ_CK_c6076/f1p0/734	{BAN63108.1; wheat cold induced 16 [Triticum aestivum]}	{sp|Q9ZQ80|NDRP1_ARATH; Nodulin-related protein 1 OS=Arabidopsis thaliana GN=NRP1 PE=1 SV=1}	{obr:102701904; - - - - -}	{NA}	{GO:0003779; actin binding; molecular_function GO:0007010; cytoskeleton organization; biological_process}	{XM_003572341.3; PREDICTED: Brachypodium distachyon uncharacterized LOC100843983 (LOC100843983), mRNA}	{PF01213:Adenylate cyclase associated (CAP) N terminal}
i0_LQ_CK_c6077/f1p25/862	{XP_003562654.1; PREDICTED: uncharacterized protein LOC100840704 [Brachypodium distachyon]}	{NA}	{bdi:100840704; K17784 MINOS1, MOS1 mitochondrial inner membrane organizing system protein 1 - -}	{At1g22520; KOG4604 Uncharacterized conserved protein S Function unknown ;}	{GO:0050840; extracellular matrix binding; molecular_function GO:0005576; NA}	{AK365646.1; Hordeum vulgare subsp. vulgare mRNA for predicted protein, complete cds, clone: NIASHv2035N24}	{PF07174:Fibronectin-attachment protein (FAP)}
i0_LQ_CK_c6078/f1p0/852	#N/A	#N/A	#N/A	#N/A	#N/A	#N/A	#N/A
i0_LQ_CK_c6085/f1p0/558	{BAJ98001.1; predicted protein [Hordeum vulgare subsp. vulgare]}	{NA}	{NA}	{NA}	{NA}	{NA}	{NA}
i0_LQ_CK_c6086/f1p4/563	{EMT20371.1; hypothetical protein F775_43862 [Aegilops tauschii]}	{sp|A3B0Y1|MT3B_ORYSJ; Metallothionein-like protein 3B OS=Oryza sativa subsp. japonica GN=MT3B PE=2 SV=1}	{dosa:Os01t0200700-01; - - - - -}	{NA}	{NA}	{AK427181.1; Brachypodium distachyon mRNA, clone: PL016C01-A-019_C19}	{NA}
i0_LQ_CK_c6098/f1p0/871	{EMS52770.1; Two-component response regulator ARR9 [Triticum urartu]}	{sp|A2XYV5|ORR6_ORYSI; Two-component response regulator ORR6 OS=Oryza sativa subsp. indica GN=RR6 PE=2 SV=1}	{sita:101781296; K14492 ARR-A two-component response regulator ARR-A family - ko04075; Environmental Information Processing; Signal transduction; Plant hormone signal transduction}	{At1g10470; KOG1601 GATA-4/5/6 transcription factors K Transcription ;}	{GO:0000160; two-component signal transduction system (phosphorelay); biological_process}	{KU136273.1; Lolium perenne type-A response regulator ARR6 (ARR6) mRNA, partial cds}	{PF00072:Response regulator receiver domain}
i0_LQ_CK_c6103/f1p19/936	{XP_003568125.1; PREDICTED: uncharacterized protein LOC100838386 [Brachypodium distachyon]}	{NA}	{bdi:100838386; - - - - -}	{NA}	{GO:0005576; NA}	{XM_003568077.3; PREDICTED: Brachypodium distachyon uncharacterized LOC100838386 (LOC100838386), mRNA}	{PF07425:Pardaxin}
i0_LQ_CK_c611/f3p0/649	#N/A	#N/A	#N/A	#N/A	#N/A	#N/A	#N/A
i0_LQ_CK_c6119/f1p0/737	{AAF07942.1; ribulose-1,5-bisphosphate carboxylase small subunit, partial [Avena agadiriana]}	{sp|Q40004|RBS_HORVU; Ribulose bisphosphate carboxylase small chain, chloroplastic OS=Hordeum vulgare PE=2 SV=1}	{ats:F775_29936; K01602 rbcS ribulose-bisphosphate carboxylase small chain 4.1.1.39 ko01200; Metabolism; Global and overview maps; Carbon metabolism | ko00630; Metabolism; Carbohydrate metabolism; Glyoxylate and dicarboxylate metabolism | ko00710; Metabolism; Energy metabolism; Carbon fixation in photosynthetic organisms}	{NA}	{NA}	{AF192773.1; Avena agadiriana ribulose-1,5-bisphosphate carboxylase small subunit (rbcS) mRNA, nuclear gene encoding chloroplast protein, partial cds}	{NA}
i0_LQ_CK_c6123/f1p2/661	#N/A	#N/A	#N/A	#N/A	#N/A	#N/A	#N/A
i0_LQ_CK_c6125/f1p0/957	#N/A	#N/A	#N/A	#N/A	#N/A	#N/A	#N/A
i0_LQ_CK_c6126/f1p4/567	#N/A	#N/A	#N/A	#N/A	#N/A	#N/A	#N/A
i0_LQ_CK_c6144/f1p0/517	{NA}	{NA}	{NA}	{NA}	{NA}	{AK369977.1; Hordeum vulgare subsp. vulgare mRNA for predicted protein, complete cds, clone: NIASHv2102I12}	{NA}
i0_LQ_CK_c6168/f1p0/870	{BAJ95474.1; predicted protein [Hordeum vulgare subsp. vulgare]}	{sp|Q39096|ERD15_ARATH; Protein EARLY RESPONSIVE TO DEHYDRATION 15 OS=Arabidopsis thaliana GN=ERD15 PE=1 SV=1}	{sita:101776697; - - - - -}	{NA}	{NA}	{AK364271.1; Hordeum vulgare subsp. vulgare mRNA for predicted protein, complete cds, clone: NIASHv2023F01}	{NA}
i0_LQ_CK_c6180/f1p26/867	{BAJ87699.1; predicted protein [Hordeum vulgare subsp. vulgare]}	{sp|Q7XTL7|VITH5_ORYSJ; Vacuolar iron transporter homolog 5 OS=Oryza sativa subsp. japonica GN=Os04g0686800 PE=2 SV=3}	{sita:101768488; - - - - -}	{At1g76800; KOG4473 Uncharacterized membrane protein S Function unknown ;}	{NA}	{AK356482.1; Hordeum vulgare subsp. vulgare mRNA for predicted protein, complete cds, clone: NIASHv1035E19}	{NA}
i0_LQ_CK_c6186/f1p3/854	{KQL28995.1; hypothetical protein SETIT_017820mg [Setaria italica]}	{sp|P21569|CYPH_MAIZE; Peptidyl-prolyl cis-trans isomerase OS=Zea mays GN=CYP PE=2 SV=1}	{sita:101782323; K01802 E5.2.1.8 peptidylprolyl isomerase 5.2.1.8 -}	{At2g21130; KOG0865 Cyclophilin type peptidyl-prolyl cis-trans isomerase O Posttranslational modification, protein turnover, chaperones ;}	{NA}	{XM_010235430.2; PREDICTED: Brachypodium distachyon peptidyl-prolyl cis-trans isomerase (LOC100844579), mRNA}	{NA}
i0_LQ_CK_c6192/f1p29/590	{BAJ98969.1; predicted protein [Hordeum vulgare subsp. vulgare]}	{sp|Q9SAG8|DNAJ8_ARATH; Chaperone protein dnaJ 8, chloroplastic OS=Arabidopsis thaliana GN=ATJ8 PE=2 SV=1}	{bdi:100838972; - - - - -}	{At1g80920; KOG0715 Molecular chaperone (DnaJ superfamily) O Posttranslational modification, protein turnover, chaperones ;}	{NA}	{AK367766.1; Hordeum vulgare subsp. vulgare mRNA for predicted protein, complete cds, clone: NIASHv2061L05}	{NA}
i0_LQ_CK_c6194/f1p6/533	{GAU43955.1; hypothetical protein TSUD_284620 [Trifolium subterraneum]}	{sp|P12331|CB22_ORYSJ; Chlorophyll a-b binding protein 2, chloroplastic OS=Oryza sativa subsp. japonica GN=CAB2R PE=2 SV=2}	{ats:F775_43704; K08912 LHCB1 light-harvesting complex II chlorophyll a/b binding protein 1 - ko00196; Metabolism; Energy metabolism; Photosynthesis - antenna proteins}	{NA}	{GO:0003824; NA GO:0046537; 2,3-bisphosphoglycerate-independent phosphoglycerate mutase activity; molecular_function}	{AK252918.1; Hordeum vulgare subsp. vulgare cDNA clone: FLbaf180p11, mRNA sequence}	{PF10143:2,3-bisphosphoglycerate-independent phosphoglycerate mutase}
i0_LQ_CK_c6221/f1p4/506	{XP_006654695.1; PREDICTED: uncharacterized protein LOC102719206 [Oryza brachyantha]}	{NA}	{dosa:Os01t0727500-02; - - - - -}	{NA}	{NA}	{XM_004969761.1; PREDICTED: Setaria italica uncharacterized LOC101753132 (LOC101753132), mRNA}	{NA}
i0_LQ_CK_c6234/f1p8/805	{AAC83374.1; ribulose-1,5-bisphosphate carboxylase small subunit, partial [Avena clauda]}	{sp|P00871|RBS1_WHEAT; Ribulose bisphosphate carboxylase small chain PWS4.3, chloroplastic OS=Triticum aestivum PE=3 SV=2}	{ats:F775_29936; K01602 rbcS ribulose-bisphosphate carboxylase small chain 4.1.1.39 ko01200; Metabolism; Global and overview maps; Carbon metabolism | ko00630; Metabolism; Carbohydrate metabolism; Glyoxylate and dicarboxylate metabolism | ko00710; Metabolism; Energy metabolism; Carbon fixation in photosynthetic organisms}	{NA}	{NA}	{AF192775.1; Avena strigosa clone Str5 ribulose-1,5-bisphosphate carboxylase small subunit (rbcS) mRNA, nuclear gene encoding chloroplast protein, partial cds}	{NA}
i0_LQ_CK_c6246/f1p4/664	{BAK05888.1; predicted protein [Hordeum vulgare subsp. vulgare]}	{sp|Q3MHW7|TMM97_BOVIN; Transmembrane protein 97 OS=Bos taurus GN=TMEM97 PE=2 SV=1}	{sbi:SORBI_02g009670; - - - - -}	{NA}	{NA}	{AK374692.1; Hordeum vulgare subsp. vulgare mRNA for predicted protein, complete cds, clone: NIASHv3072M11}	{NA}
i0_LQ_CK_c6252/f1p0/332	#N/A	#N/A	#N/A	#N/A	#N/A	#N/A	#N/A
i0_LQ_CK_c6259/f1p5/900	{BAJ90686.1; predicted protein [Hordeum vulgare subsp. vulgare]}	{NA}	{sita:101759665; - - - - -}	{NA}	{GO:0006457; protein folding; biological_process GO:0015031; protein transport; biological_process}	{AK335143.1; Triticum aestivum cDNA, clone: WT012_C18, cultivar: Chinese Spring}	{PF05697:Bacterial trigger factor protein (TF)}
i0_LQ_CK_c6265/f1p16/817	#N/A	#N/A	#N/A	#N/A	#N/A	#N/A	#N/A
i0_LQ_CK_c6268/f1p0/731	{EMT23727.1; hypothetical protein F775_30776 [Aegilops tauschii]}	{sp|Q949Q5|PSAO_ARATH; Photosystem I subunit O OS=Arabidopsis thaliana GN=PSAO PE=1 SV=1}	{obr:102704139; K14332 psaO photosystem I subunit PsaO - ko00195; Metabolism; Energy metabolism; Photosynthesis}	{NA}	{NA}	{AK250816.1; Hordeum vulgare subsp. vulgare cDNA clone: FLbaf88p05, mRNA sequence}	{NA}
i0_LQ_CK_c6288/f1p0/930	#N/A	#N/A	#N/A	#N/A	#N/A	#N/A	#N/A
i0_LQ_CK_c6290/f1p0/950	#N/A	#N/A	#N/A	#N/A	#N/A	#N/A	#N/A
i0_LQ_CK_c6292/f1p0/873	{EMT00815.1; hypothetical protein F775_10770 [Aegilops tauschii]}	{NA}	{bdi:100827864; - - - - -}	{NA}	{NA}	{AK359755.1; Hordeum vulgare subsp. vulgare mRNA for predicted protein, complete cds, clone: NIASHv1102H17}	{NA}
i0_LQ_CK_c6298/f1p0/646	{KQK21034.1; hypothetical protein BRADI_1g58271, partial [Brachypodium distachyon]}	{sp|Q40070|PSBR_HORVU; Photosystem II 10 kDa polypeptide, chloroplastic OS=Hordeum vulgare GN=PSBR PE=3 SV=1}	{bdi:100831067; K03541 psbR photosystem II 10kDa protein - ko00195; Metabolism; Energy metabolism; Photosynthesis}	{NA}	{GO:0042651; thylakoid membrane; cellular_component GO:0009523; photosystem II; cellular_component GO:0009654; oxygen evolving complex; cellular_component GO:0015979; photosynthesis; biological_process}	{AK370204.1; Hordeum vulgare subsp. vulgare mRNA for predicted protein, complete cds, clone: NIASHv2106M13}	{PF04725:Photosystem II 10 kDa polypeptide PsbR}
i0_LQ_CK_c6299/f1p0/878	{BAJ88837.1; predicted protein [Hordeum vulgare subsp. vulgare]}	{sp|Q9LM71|FKB18_ARATH; Peptidyl-prolyl cis-trans isomerase FKBP18, chloroplastic OS=Arabidopsis thaliana GN=FKBP18 PE=1 SV=2}	{osa:4328090; K01802 E5.2.1.8 peptidylprolyl isomerase 5.2.1.8 -}	{At1g20810; KOG0552 FKBP-type peptidyl-prolyl cis-trans isomerase O Posttranslational modification, protein turnover, chaperones ;}	{NA}	{XM_003573313.3; PREDICTED: Brachypodium distachyon peptidyl-prolyl cis-trans isomerase FKBP18, chloroplastic (LOC100831262), mRNA}	{NA}
i0_LQ_CK_c6314/f1p6/849	{XP_003563525.1; PREDICTED: uncharacterized protein LOC100824163 [Brachypodium distachyon]}	{NA}	{bdi:100824163; - - - - -}	{NA}	{NA}	{XM_003563477.2; PREDICTED: Brachypodium distachyon uncharacterized LOC100824163 (LOC100824163), mRNA}	{NA}
i0_LQ_CK_c6334/f1p0/988	{XP_003574391.1; PREDICTED: NADH dehydrogenase [ubiquinone] 1 beta subcomplex subunit 10-B [Brachypodium distachyon]}	{sp|Q94C12|NDBAB_ARATH; NADH dehydrogenase [ubiquinone] 1 beta subcomplex subunit 10-B OS=Arabidopsis thaliana GN=At3g18410 PE=2 SV=1}	{sbi:SORBI_01g028100; K03966 NDUFB10 NADH dehydrogenase (ubiquinone) 1 beta subcomplex subunit 10 - ko00190; Metabolism; Energy metabolism; Oxidative phosphorylation | ko05010; Human Diseases; Neurodegenerative diseases; Alzheimer's disease | ko05012; Human Diseases; Neurodegenerative diseases; Parkinson's disease | ko05016; Human Diseases; Neurodegenerative diseases; Huntington's disease | ko049…	{At3g18410; KOG4009 NADH-ubiquinone oxidoreductase, subunit NDUFB10/PDSW C Energy production and conversion ;}	{GO:0016020; membrane; cellular_component}	{XM_003574343.3; PREDICTED: Brachypodium distachyon NADH dehydrogenase [ubiquinone] 1 beta subcomplex subunit 10-B (LOC100839536), mRNA}	{PF01299:Lysosome-associated membrane glycoprotein (Lamp)}
i0_LQ_CK_c6341/f1p9/904	{EMT32399.1; hypothetical protein F775_11284 [Aegilops tauschii]}	{sp|A2Y720|LEA3_ORYSI; Late embryogenesis abundant protein, group 3 OS=Oryza sativa subsp. indica GN=LEA3 PE=1 SV=1}	{ats:F775_11284; - - - - -}	{At1g52690; KOG4744 Uncharacterized conserved protein S Function unknown ;}	{GO:0006260; DNA replication; biological_process GO:0042157; lipoprotein metabolic process; biological_process GO:0005576; NA GO:0008289; lipid binding; molecular_function GO:0006869; lipid transport; biological_process GO:0005634; nucleus; cellular_component}	{AK331033.1; Triticum aestivum cDNA, clone: SET5_O13, cultivar: Chinese Spring}	{PF09507:DNA polymerase subunit Cdc27 PF01442:Apolipoprotein A1/A4/E domain}
i0_LQ_CK_c6343/f1p0/877	{EMT21853.1; Blue copper protein [Aegilops tauschii]}	{sp|Q41001|BCP_PEA; Blue copper protein OS=Pisum sativum PE=2 SV=1}	{sita:101786398; - - - - -}	{NA}	{GO:0055114; oxidation-reduction process; biological_process GO:0009055; NA GO:0005507; copper ion binding; molecular_function}	{XM_006659451.2; PREDICTED: Oryza brachyantha blue copper protein-like (LOC102715780), mRNA}	{PF06525:Sulfocyanin (SoxE) domain PF02298:Plastocyanin-like domain}
i0_LQ_CK_c6346/f1p0/607	#N/A	#N/A	#N/A	#N/A	#N/A	#N/A	#N/A
i0_LQ_CK_c6348/f1p0/373	{XP_007146769.1; hypothetical protein PHAVU_006G068200g [Phaseolus vulgaris]}	{sp|Q8LDP4|CP19D_ARATH; Peptidyl-prolyl cis-trans isomerase CYP19-4 OS=Arabidopsis thaliana GN=CYP19-4 PE=1 SV=2}	{atr:18437967; K01802 E5.2.1.8 peptidylprolyl isomerase 5.2.1.8 -}	{At2g29960; KOG0865 Cyclophilin type peptidyl-prolyl cis-trans isomerase O Posttranslational modification, protein turnover, chaperones ;}	{NA}	{HM208298.1; Deschampsia antarctica cyclophilin B-D (CYP) mRNA, partial cds}	{NA}
i0_LQ_CK_c6353/f1p0/993	{BAJ84871.1; predicted protein [Hordeum vulgare subsp. vulgare]}	{NA}	{sita:101757117; - - - - -}	{NA}	{NA}	{AK353652.1; Hordeum vulgare subsp. vulgare mRNA for predicted protein, complete cds, clone: NIASHv1001N04}	{NA}
i0_LQ_CK_c636/f2p0/466	{AAK38824.1; metallothionein-like protein type 2 [Poa secunda]}	{NA}	{NA}	{NA}	{GO:0046872; metal ion binding; molecular_function}	{AF246982.1; Poa secunda metallothionein-like protein type 2 mRNA, complete cds}	{PF01439:Metallothionein}
i0_LQ_CK_c6362/f1p0/874	{ABK56720.1; unknown [Hordeum vulgare]}	{NA}	{bdi:100828480; - - - - -}	{NA}	{NA}	{AK335847.1; Triticum aestivum cDNA, clone: SET2_K15, cultivar: Chinese Spring}	{NA}
i0_LQ_CK_c6401/f1p0/873	{NA}	{NA}	{NA}	{NA}	{NA}	{NA}	{NA}
i0_LQ_CK_c641/f3p0/587	#N/A	#N/A	#N/A	#N/A	#N/A	#N/A	#N/A
i0_LQ_CK_c6412/f1p3/1005	{NA}	{NA}	{bdi:100842093; - - - - -}	{NA}	{GO:0016021; integral to membrane; cellular_component}	{XM_003560988.3; PREDICTED: Brachypodium distachyon mucin-1-like (LOC100842093), mRNA}	{PF05808:Podoplanin}
i0_LQ_CK_c6421/f1p0/943	{BAJ85545.1; predicted protein [Hordeum vulgare subsp. vulgare]}	{NA}	{bdi:100836277; - - - - -}	{NA}	{GO:0016491; oxidoreductase activity; molecular_function GO:0016209; NA GO:0055114; oxidation-reduction process; biological_process}	{AK361783.1; Hordeum vulgare subsp. vulgare mRNA for predicted protein, complete cds, clone: NIASHv1149A16}	{PF08534:Redoxin PF00578:AhpC/TSA family}
i0_LQ_CK_c6430/f1p0/626	{ABA61130.1; light-induced protein 1-like [Lolium perenne]}	{sp|Q03200|LIRP1_ORYSJ; Light-regulated protein OS=Oryza sativa subsp. japonica GN=LIR1 PE=2 SV=1}	{pda:103708055; - - - - -}	{NA}	{NA}	{DQ206624.1; Lolium perenne light-induced protein 1-like (LIR1) mRNA, complete cds}	{NA}
i0_LQ_CK_c6433/f1p0/634	#N/A	#N/A	#N/A	#N/A	#N/A	#N/A	#N/A
i0_LQ_CK_c6434/f1p0/950	#N/A	#N/A	#N/A	#N/A	#N/A	#N/A	#N/A
i0_LQ_CK_c6444/f1p6/654	{CDM84285.1; unnamed protein product [Triticum aestivum]}	{NA}	{obr:102704847; - - - - -}	{NA}	{NA}	{HG670306.1; Triticum aestivum chromosome 3B, genomic scaffold, cultivar Chinese Spring}	{NA}
i0_LQ_CK_c6445/f1p19/872	{EMS52770.1; Two-component response regulator ARR9 [Triticum urartu]}	{sp|A2XYV5|ORR6_ORYSI; Two-component response regulator ORR6 OS=Oryza sativa subsp. indica GN=RR6 PE=2 SV=1}	{sita:101781296; K14492 ARR-A two-component response regulator ARR-A family - ko04075; Environmental Information Processing; Signal transduction; Plant hormone signal transduction}	{At1g10470; KOG1601 GATA-4/5/6 transcription factors K Transcription ;}	{GO:0000160; two-component signal transduction system (phosphorelay); biological_process}	{KU136273.1; Lolium perenne type-A response regulator ARR6 (ARR6) mRNA, partial cds}	{PF00072:Response regulator receiver domain}
i0_LQ_CK_c6454/f1p4/712	{P15312.1; RecName: Full=Root-specific lectin; Flags: Precursor}	{sp|P15312|AGI_HORVU; Root-specific lectin OS=Hordeum vulgare PE=1 SV=1}	{ats:F775_14415; - - - - -}	{At2g43610; KOG4742 Predicted chitinase R General function prediction only ;}	{GO:0008061; chitin binding; molecular_function}	{NA}	{PF00187:Chitin recognition protein}
i0_LQ_CK_c647/f3p0/897	{CCO25537.1; glutathione transferase [Lolium rigidum]}	{sp|O65857|GSTF1_ORYSJ; Probable glutathione S-transferase GSTF1 OS=Oryza sativa subsp. japonica GN=GSTF1 PE=1 SV=2}	{sbi:SORBI_06g028630; K00799 GST, gst glutathione S-transferase 2.5.1.18 ko00480; Metabolism; Metabolism of other amino acids; Glutathione metabolism | ko00980; Metabolism; Xenobiotics biodegradation and metabolism; Metabolism of xenobiotics by cytochrome P450 | ko00982; Metabolism; Xenobiotics biodegradation and metabolism; Drug metabolism - cytochrome P450 | ko05204; Human Diseases; Cancers: Ov…	{At3g62760; KOG0867 Glutathione S-transferase O Posttranslational modification, protein turnover, chaperones ;}	{GO:0005515; protein binding; molecular_function}	{HF548530.1; Lolium rigidum mRNA for glutathione transferase (GST gene)}	{PF02798:Glutathione S-transferase, N-terminal domain PF13417:Glutathione S-transferase, N-terminal domain PF13409:Glutathione S-transferase, N-terminal domain}
i0_LQ_CK_c6470/f1p0/914	{BAK00648.1; predicted protein [Hordeum vulgare subsp. vulgare]}	{NA}	{sita:101766336; - - - - -}	{NA}	{NA}	{AK369447.1; Hordeum vulgare subsp. vulgare mRNA for predicted protein, complete cds, clone: NIASHv2091H03}	{NA}
i0_LQ_CK_c6482/f1p0/781	{XP_010696344.1; PREDICTED: jasmonate-induced protein homolog [Beta vulgaris subsp. vulgaris]}	{sp|P42764|JIPH_ATRCA; Jasmonate-induced protein homolog OS=Atriplex canescens PE=2 SV=1}	{bvg:104908871; - - - - -}	{NA}	{NA}	{NA}	{NA}
i0_LQ_CK_c6500/f1p0/355	{XP_014753464.1; PREDICTED: uncharacterized protein LOC100840004 isoform X1 [Brachypodium distachyon]}	{NA}	{bdi:100840004; - - - - -}	{NA}	{NA}	{XM_014897981.1; PREDICTED: Brachypodium distachyon uncharacterized protein DDB_G0279979-like (LOC100840004), transcript variant X3, mRNA}	{NA}
i0_LQ_CK_c6501/f1p0/686	#N/A	#N/A	#N/A	#N/A	#N/A	#N/A	#N/A
i0_LQ_CK_c6517/f1p2/711	{AAC83374.1; ribulose-1,5-bisphosphate carboxylase small subunit, partial [Avena clauda]}	{sp|P00871|RBS1_WHEAT; Ribulose bisphosphate carboxylase small chain PWS4.3, chloroplastic OS=Triticum aestivum PE=3 SV=2}	{ats:F775_29936; K01602 rbcS ribulose-bisphosphate carboxylase small chain 4.1.1.39 ko01200; Metabolism; Global and overview maps; Carbon metabolism | ko00630; Metabolism; Carbohydrate metabolism; Glyoxylate and dicarboxylate metabolism | ko00710; Metabolism; Energy metabolism; Carbon fixation in photosynthetic organisms}	{NA}	{NA}	{AF192775.1; Avena strigosa clone Str5 ribulose-1,5-bisphosphate carboxylase small subunit (rbcS) mRNA, nuclear gene encoding chloroplast protein, partial cds}	{NA}
i0_LQ_CK_c6522/f1p0/783	{CAA65680.1; lipid transfer protein 7a2b [Hordeum vulgare subsp. vulgare]}	{sp|Q84N29|NLTP3_WHEAT; Probable non-specific lipid-transfer protein 3 OS=Triticum aestivum GN=LTP3 PE=2 SV=1}	{ats:F775_31650; - - - - -}	{NA}	{NA}	{AY226580.1; Triticum aestivum lipid transfer protein 3 (LTP3) mRNA, complete cds}	{NA}
i0_LQ_CK_c6527/f1p7/814	#N/A	#N/A	#N/A	#N/A	#N/A	#N/A	#N/A
i0_LQ_CK_c6528/f1p0/1021	{BAJ93329.1; predicted protein, partial [Hordeum vulgare subsp. vulgare]}	{sp|Q9ZW85|LEUD3_ARATH; 3-isopropylmalate dehydratase small subunit 3 OS=Arabidopsis thaliana GN=At2g43090 PE=1 SV=1}	{osa:4330192; K01704 leuD 3-isopropylmalate/(R)-2-methylmalate dehydratase small subunit [EC:4.2.1.33 4.2.1.35] 4.2.1.33,4.2.1.35 ko01210; Metabolism; Global and overview maps; 2-Oxocarboxylic acid metabolism | ko01230; Metabolism; Global and overview maps; Biosynthesis of amino acids | ko00660; Metabolism; Carbohydrate metabolism; C5-Branched dibasic acid metabolism | ko00290; Metabolism; Amino …	{At2g43090; KOG0454 3-isopropylmalate dehydratase (aconitase superfamily) E Amino acid transport and metabolism ;}	{GO:0008152; NA}	{AK336088.1; Triticum aestivum cDNA, clone: SET3_D06, cultivar: Chinese Spring}	{PF00694:Aconitase C-terminal domain}
i0_LQ_CK_c653/f3p0/876	#N/A	#N/A	#N/A	#N/A	#N/A	#N/A	#N/A
i0_LQ_CK_c6530/f1p7/948	{P36213.1; RecName: Full=Photosystem I reaction center subunit II, chloroplastic; AltName: Full=Photosystem I 20 kDa subunit; Short=PSI-D; Flags: Precursor}	{sp|P36213|PSAD_HORVU; Photosystem I reaction center subunit II, chloroplastic OS=Hordeum vulgare GN=psaD PE=1 SV=1}	{bdi:100826210; K02692 psaD photosystem I subunit II - ko00195; Metabolism; Energy metabolism; Photosynthesis}	{NA}	{GO:0009522; photosystem I; cellular_component GO:0015979; photosynthesis; biological_process GO:0050840; extracellular matrix binding; molecular_function GO:0009538; photosystem I reaction center; cellular_component GO:0005576; NA}	{AK376369.1; Hordeum vulgare subsp. vulgare mRNA for predicted protein, complete cds, clone: NIASHv3121M16}	{PF07174:Fibronectin-attachment protein (FAP) PF02531:PsaD}
i0_LQ_CK_c6531/f1p3/685	{KHG01630.1; Histone H3.3 [Gossypium arboreum]}	{sp|Q6RUR1|H33_CAPAN; Histone H3.3 OS=Capsicum annuum PE=2 SV=3}	{cit:102611327; K11253 H3 histone H3 - ko05202; Human Diseases; Cancers: Overview; Transcriptional misregulation in cancer | ko05322; Human Diseases; Immune diseases; Systemic lupus erythematosus | ko05034; Human Diseases; Substance dependence; Alcoholism}	{At4g40040; KOG1745 Histones H3 and H4 B Chromatin structure and dynamics ;}	{NA}	{X79714.1; L.temulentum mRNA for histone H3}	{NA}
i0_LQ_CK_c6534/f1p23/380	{NA}	{NA}	{NA}	{NA}	{NA}	{NA}	{NA}
i0_LQ_CK_c6536/f1p7/820	{AAC83374.1; ribulose-1,5-bisphosphate carboxylase small subunit, partial [Avena clauda]}	{sp|P26667|RBS2_WHEAT; Ribulose bisphosphate carboxylase small chain PW9, chloroplastic OS=Triticum aestivum PE=3 SV=1}	{ats:F775_29936; K01602 rbcS ribulose-bisphosphate carboxylase small chain 4.1.1.39 ko01200; Metabolism; Global and overview maps; Carbon metabolism | ko00630; Metabolism; Carbohydrate metabolism; Glyoxylate and dicarboxylate metabolism | ko00710; Metabolism; Energy metabolism; Carbon fixation in photosynthetic organisms}	{NA}	{NA}	{AF192773.1; Avena agadiriana ribulose-1,5-bisphosphate carboxylase small subunit (rbcS) mRNA, nuclear gene encoding chloroplast protein, partial cds}	{NA}
i0_LQ_CK_c6552/f1p12/333	#N/A	#N/A	#N/A	#N/A	#N/A	#N/A	#N/A
i0_LQ_CK_c6560/f1p0/722	{ADP02231.1; Cu_bind_like domain-containing protein [Aegilops tauschii]}	{sp|P60496|BABL_LILLO; Chemocyanin OS=Lilium longiflorum PE=1 SV=1}	{bdi:100833453; - - - - -}	{NA}	{NA}	{AK330966.1; Triticum aestivum cDNA, clone: SET5_L24, cultivar: Chinese Spring}	{NA}
i0_LQ_CK_c6571/f1p1/738	{XP_003562171.1; PREDICTED: auxin-repressed 12.5 kDa protein [Brachypodium distachyon]}	{sp|P93017|DRMH1_ARATH; Dormancy-associated protein homolog 1 OS=Arabidopsis thaliana GN=DRMH1 PE=1 SV=1}	{bdi:100841606; - - - - -}	{NA}	{NA}	{KJ513671.1; Triticum aestivum auxin-repressed protein (ARP1) mRNA, complete cds}	{NA}
i0_LQ_CK_c6574/f1p2/815	{CDM83710.1; unnamed protein product [Triticum aestivum]}	{NA}	{osa:4326921; - - - - -}	{NA}	{GO:0016021; integral to membrane; cellular_component}	{AK332813.1; Triticum aestivum cDNA, clone: WT004_P02, cultivar: Chinese Spring}	{PF03073:TspO/MBR family}
i0_LQ_CK_c6579/f1p7/624	#N/A	#N/A	#N/A	#N/A	#N/A	#N/A	#N/A
i0_LQ_CK_c6618/f1p4/808	{BAJ90202.1; predicted protein [Hordeum vulgare subsp. vulgare]}	{sp|P00871|RBS1_WHEAT; Ribulose bisphosphate carboxylase small chain PWS4.3, chloroplastic OS=Triticum aestivum PE=3 SV=2}	{ats:F775_29936; K01602 rbcS ribulose-bisphosphate carboxylase small chain 4.1.1.39 ko01200; Metabolism; Global and overview maps; Carbon metabolism | ko00630; Metabolism; Carbohydrate metabolism; Glyoxylate and dicarboxylate metabolism | ko00710; Metabolism; Energy metabolism; Carbon fixation in photosynthetic organisms}	{NA}	{NA}	{AF192775.1; Avena strigosa clone Str5 ribulose-1,5-bisphosphate carboxylase small subunit (rbcS) mRNA, nuclear gene encoding chloroplast protein, partial cds}	{NA}
i0_LQ_CK_c6620/f1p0/734	{EMS64749.1; Photosystem II reaction center W protein, chloroplastic [Triticum urartu]}	{sp|Q5ZBY9|PSBW_ORYSJ; Photosystem II reaction center W protein, chloroplastic OS=Oryza sativa subsp. japonica GN=PSBW PE=2 SV=1}	{obr:102716545; K02721 psbW photosystem II PsbW protein - ko00195; Metabolism; Energy metabolism; Photosynthesis}	{NA}	{NA}	{XM_003568103.3; PREDICTED: Brachypodium distachyon photosystem II reaction center W protein, chloroplastic-like (LOC100845994), mRNA}	{NA}
i0_LQ_CK_c6627/f1p16/814	{EMS56916.1; hypothetical protein TRIUR3_28812 [Triticum urartu]}	{NA}	{sbi:SORBI_07g027680; - - - - -}	{NA}	{GO:0003676; nucleic acid binding; molecular_function}	{JF951935.1; Triticum aestivum clone TaMYB52 MYB-related protein mRNA, complete cds}	{PF02272:DHHA1 domain}
i0_LQ_CK_c6633/f1p0/468	#N/A	#N/A	#N/A	#N/A	#N/A	#N/A	#N/A
i0_LQ_CK_c6639/f1p0/940	{XP_003569030.1; PREDICTED: uncharacterized protein LOC100828595 [Brachypodium distachyon]}	{NA}	{sita:101765634; - - - - -}	{NA}	{NA}	{XM_003568982.2; PREDICTED: Brachypodium distachyon uncharacterized LOC100828595 (LOC100828595), mRNA}	{NA}
i0_LQ_CK_c6640/f1p1/979	{EMT05826.1; Peroxisomal membrane protein 11-1 [Aegilops tauschii]}	{sp|Q10SM7|PX111_ORYSJ; Peroxisomal membrane protein 11-1 OS=Oryza sativa subsp. japonica GN=PEX11-1 PE=2 SV=1}	{bdi:100822481; - - - - -}	{At1g01820; KOG4186 Peroxisomal biogenesis protein (peroxin) U Intracellular trafficking, secretion, and vesicular transport ;}	{GO:0016559; peroxisome fission; biological_process GO:0005779; integral to peroxisomal membrane; cellular_component}	{AK251331.1; Hordeum vulgare subsp. vulgare cDNA clone: FLbaf112m23, mRNA sequence}	{PF05648:Peroxisomal biogenesis factor 11 (PEX11)}
i0_LQ_CK_c6649/f1p3/719	#N/A	#N/A	#N/A	#N/A	#N/A	#N/A	#N/A
i0_LQ_CK_c6657/f1p8/607	{NA}	{NA}	{NA}	{NA}	{NA}	{AK368077.1; Hordeum vulgare subsp. vulgare mRNA for predicted protein, complete cds, clone: NIASHv2067L22}	{NA}
i0_LQ_CK_c6659/f1p0/792	{XP_003560791.1; PREDICTED: microsomal glutathione S-transferase 3 [Brachypodium distachyon]}	{sp|Q3T100|MGST3_BOVIN; Microsomal glutathione S-transferase 3 OS=Bos taurus GN=MGST3 PE=2 SV=1}	{bdi:100820964; K00799 GST, gst glutathione S-transferase 2.5.1.18 ko00480; Metabolism; Metabolism of other amino acids; Glutathione metabolism | ko00980; Metabolism; Xenobiotics biodegradation and metabolism; Metabolism of xenobiotics by cytochrome P450 | ko00982; Metabolism; Xenobiotics biodegradation and metabolism; Drug metabolism - cytochrome P450 | ko05204; Human Diseases; Cancers: Overview…	{NA}	{NA}	{DQ245308.1; Zea mays clone 14378 mRNA sequence}	{NA}
i0_LQ_CK_c6667/f1p10/851	{NA}	{NA}	{NA}	{NA}	{NA}	{NA}	{NA}
i0_LQ_CK_c6668/f1p0/587	#N/A	#N/A	#N/A	#N/A	#N/A	#N/A	#N/A
i0_LQ_CK_c6688/f1p3/999	{CDM85965.1; unnamed protein product [Triticum aestivum]}	{sp|P37219|ASR2_SOLLC; Abscisic stress-ripening protein 2 OS=Solanum lycopersicum GN=ASR2 PE=4 SV=1}	{bdi:100826328; - - - - -}	{NA}	{GO:0007275; multicellular organismal development; biological_process GO:0042600; chorion; cellular_component}	{AK366223.1; Hordeum vulgare subsp. vulgare mRNA for predicted protein, complete cds, clone: NIASHv2041D21}	{PF03964:Chorion family 2}
i0_LQ_CK_c6698/f1p0/538	#N/A	#N/A	#N/A	#N/A	#N/A	#N/A	#N/A
i0_LQ_CK_c6700/f1p0/640	#N/A	#N/A	#N/A	#N/A	#N/A	#N/A	#N/A
i0_LQ_CK_c6703/f1p4/725	#N/A	#N/A	#N/A	#N/A	#N/A	#N/A	#N/A
i0_LQ_CK_c6713/f1p4/1014	#N/A	#N/A	#N/A	#N/A	#N/A	#N/A	#N/A
i0_LQ_CK_c6714/f1p13/534	{EMS56628.1; hypothetical protein TRIUR3_20251 [Triticum urartu]}	{NA}	{NA}	{NA}	{NA}	{NA}	{NA}
i0_LQ_CK_c6724/f1p1/920	{CDM85811.1; unnamed protein product [Triticum aestivum]}	{NA}	{bdi:100827360; - - - - -}	{NA}	{NA}	{XM_003564915.3; PREDICTED: Brachypodium distachyon uncharacterized LOC100827360 (LOC100827360), mRNA}	{NA}
i0_LQ_CK_c6729/f1p3/522	#N/A	#N/A	#N/A	#N/A	#N/A	#N/A	#N/A
i0_LQ_CK_c6731/f1p0/702	#N/A	#N/A	#N/A	#N/A	#N/A	#N/A	#N/A
i0_LQ_CK_c6738/f1p7/881	{BAJ96131.1; predicted protein [Hordeum vulgare subsp. vulgare]}	{sp|A4FV84|MRT4_BOVIN; mRNA turnover protein 4 homolog OS=Bos taurus GN=MRTO4 PE=2 SV=1}	{egu:105045863; K14815 MRT4 mRNA turnover protein 4 - -}	{At1g25260; KOG0816 Protein involved in mRNA turnover A RNA processing and modification ;}	{GO:0005622; intracellular; cellular_component GO:0042254; ribosome biogenesis; biological_process}	{AK334687.1; Triticum aestivum cDNA, clone: WT010_L11, cultivar: Chinese Spring}	{PF00466:Ribosomal protein L10}
i0_LQ_CK_c6752/f1p0/743	{ACV65038.1; Cu/Zn superoxide dismutase [Deschampsia antarctica]}	{sp|Q9SQL5|SODC_ANACO; Superoxide dismutase [Cu-Zn] OS=Ananas comosus GN=SOD1 PE=2 SV=1}	{bdi:100840092; K04565 SOD1 superoxide dismutase, Cu-Zn family 1.15.1.1 ko04146; Cellular Processes; Transport and catabolism; Peroxisome | ko04213; Organismal Systems; Aging; Longevity regulating pathway - multiple species | ko05014; Human Diseases; Neurodegenerative diseases; Amyotrophic lateral sclerosis (ALS) | ko05016; Human Diseases; Neurodegenerative diseases; Huntington's disease | ko0502…	{At1g08830; KOG0441 Cu2+/Zn2+ superoxide dismutase SOD1 P Inorganic ion transport and metabolism ;}	{NA}	{JQ269675.1; Triticum aestivum cultivar HD 2009 cytosolic Cu/Zn superoxide dismutase mRNA, complete cds}	{NA}
i0_LQ_CK_c6754/f1p2/768	{CDM83146.1; unnamed protein product [Triticum aestivum]}	{sp|Q5QLR2|GRXS5_ORYSJ; Monothiol glutaredoxin-S5 OS=Oryza sativa subsp. japonica GN=GRXS5 PE=2 SV=1}	{bdi:100828393; - - - - -}	{At1g28480; KOG1752 Glutaredoxin and related proteins O Posttranslational modification, protein turnover, chaperones ;}	{GO:0009055; NA GO:0045454; cell redox homeostasis; biological_process GO:0015035; protein disulfide oxidoreductase activity; molecular_function}	{HG670306.1; Triticum aestivum chromosome 3B, genomic scaffold, cultivar Chinese Spring}	{PF00462:Glutaredoxin}
i0_LQ_CK_c6769/f1p5/441	{NA}	{NA}	{NA}	{NA}	{NA}	{NA}	{NA}
i0_LQ_CK_c6772/f1p0/657	{NA}	{NA}	{NA}	{NA}	{NA}	{NA}	{NA}
i0_LQ_CK_c6775/f1p0/850	{BAK04510.1; predicted protein [Hordeum vulgare subsp. vulgare]}	{NA}	{ats:F775_42686; - - - - -}	{NA}	{NA}	{XM_015777948.1; PREDICTED: Oryza sativa Japonica Group uncharacterized LOC9272389 (LOC9272389), mRNA}	{NA}
i0_LQ_CK_c6776/f1p4/901	#N/A	#N/A	#N/A	#N/A	#N/A	#N/A	#N/A
i0_LQ_CK_c6784/f1p2/671	{BAK02428.1; predicted protein [Hordeum vulgare subsp. vulgare]}	{NA}	{bdi:100826521; - - - - -}	{NA}	{NA}	{AK371230.1; Hordeum vulgare subsp. vulgare mRNA for predicted protein, complete cds, clone: NIASHv2128I10}	{NA}
i0_LQ_CK_c6789/f1p0/589	#N/A	#N/A	#N/A	#N/A	#N/A	#N/A	#N/A
i0_LQ_CK_c6790/f1p0/573	{EMS55792.1; hypothetical protein TRIUR3_02021 [Triticum urartu]}	{NA}	{bdi:100833421; - - - - -}	{NA}	{NA}	{AK362490.1; Hordeum vulgare subsp. vulgare mRNA for predicted protein, complete cds, clone: NIASHv2006B04}	{NA}
i0_LQ_CK_c6806/f1p3/977	{ALG05364.1; water channel protein [Festuca arundinacea]}	{sp|Q8H5N9|PIP21_ORYSJ; Probable aquaporin PIP2-1 OS=Oryza sativa subsp. japonica GN=PIP2-1 PE=2 SV=1}	{bdi:100844653; K09872 PIP aquaporin PIP - -}	{At3g53420; KOG0223 Aquaporin (major intrinsic protein family) G Carbohydrate transport and metabolism ;}	{GO:0005215; NA GO:0006810; transport; biological_process GO:0016020; membrane; cellular_component}	{KP258181.1; Festuca arundinacea water channel protein (FaPIP2;1) mRNA, complete cds}	{PF00230:Major intrinsic protein}
i0_LQ_CK_c6809/f1p0/947	{XP_003563400.1; PREDICTED: putative 4-hydroxy-4-methyl-2-oxoglutarate aldolase 2 [Brachypodium distachyon]}	{sp|Q9FFE0|RRAA2_ARATH; Putative 4-hydroxy-4-methyl-2-oxoglutarate aldolase 2 OS=Arabidopsis thaliana GN=At5g16450 PE=1 SV=1}	{bdi:100836315; - - - - -}	{NA}	{NA}	{XM_003563352.2; PREDICTED: Brachypodium distachyon putative 4-hydroxy-4-methyl-2-oxoglutarate aldolase 2 (LOC100836315), mRNA}	{NA}
i0_LQ_CK_c6811/f1p0/911	#N/A	#N/A	#N/A	#N/A	#N/A	#N/A	#N/A
i0_LQ_CK_c6817/f1p0/980	{P40880.1; RecName: Full=Carbonic anhydrase, chloroplastic; AltName: Full=Carbonate dehydratase; Flags: Precursor}	{sp|P40880|CAHC_HORVU; Carbonic anhydrase, chloroplastic OS=Hordeum vulgare PE=2 SV=1}	{osa:4326583; K01673 cynT, can carbonic anhydrase 4.2.1.1 ko00910; Metabolism; Energy metabolism; Nitrogen metabolism}	{At3g01500; KOG1578 Predicted carbonic anhydrase involved in protection against oxidative damage P Inorganic ion transport and metabolism ;}	{GO:0008270; zinc ion binding; molecular_function GO:0004089; carbonate dehydratase activity; molecular_function}	{AK425345.1; Brachypodium distachyon mRNA, clone: PL016C01-A-007_K09}	{PF00484:Carbonic anhydrase}
i0_LQ_CK_c6822/f1p0/424	#N/A	#N/A	#N/A	#N/A	#N/A	#N/A	#N/A
i0_LQ_CK_c6827/f1p17/827	{BAP82418.1; ribulose-1,5-bisphosphate carboxylase/oxygenase small subunit [Phleum pratense]}	{sp|P00871|RBS1_WHEAT; Ribulose bisphosphate carboxylase small chain PWS4.3, chloroplastic OS=Triticum aestivum PE=3 SV=2}	{ats:F775_29936; K01602 rbcS ribulose-bisphosphate carboxylase small chain 4.1.1.39 ko01200; Metabolism; Global and overview maps; Carbon metabolism | ko00630; Metabolism; Carbohydrate metabolism; Glyoxylate and dicarboxylate metabolism | ko00710; Metabolism; Energy metabolism; Carbon fixation in photosynthetic organisms}	{NA}	{NA}	{AF192775.1; Avena strigosa clone Str5 ribulose-1,5-bisphosphate carboxylase small subunit (rbcS) mRNA, nuclear gene encoding chloroplast protein, partial cds}	{NA}
i0_LQ_CK_c683/f3p0/749	#N/A	#N/A	#N/A	#N/A	#N/A	#N/A	#N/A
i0_LQ_CK_c6834/f1p0/961	{ACN59906.1; Dof transcription factor 4 [Triticum aestivum]}	{sp|O24463|PBF_MAIZE; Dof zinc finger protein PBF OS=Zea mays GN=PBF PE=1 SV=1}	{sita:101764966; - - - - -}	{NA}	{NA}	{AK371500.1; Hordeum vulgare subsp. vulgare mRNA for predicted protein, complete cds, clone: NIASHv2135N06}	{NA}
i0_LQ_CK_c6838/f1p4/846	{XP_003569990.1; PREDICTED: cytochrome b5 isoform E [Brachypodium distachyon]}	{sp|Q9ZWT2|CYB5D_ARATH; Cytochrome B5 isoform D OS=Arabidopsis thaliana GN=CYTB5-D PE=1 SV=1}	{osa:4330160; - - - - -}	{At5g48810; KOG0537 Cytochrome b5 C Energy production and conversion ;}	{NA}	{XM_004953236.2; PREDICTED: Setaria italica cytochrome b5 isoform E-like (LOC101765858), mRNA}	{NA}
i0_LQ_CK_c6847/f1p0/682	#N/A	#N/A	#N/A	#N/A	#N/A	#N/A	#N/A
i0_LQ_CK_c6853/f1p0/779	{AAF07942.1; ribulose-1,5-bisphosphate carboxylase small subunit, partial [Avena agadiriana]}	{sp|P07398|RBS3_WHEAT; Ribulose bisphosphate carboxylase small chain clone 512 (Fragment) OS=Triticum aestivum PE=2 SV=1}	{ats:F775_29936; K01602 rbcS ribulose-bisphosphate carboxylase small chain 4.1.1.39 ko01200; Metabolism; Global and overview maps; Carbon metabolism | ko00630; Metabolism; Carbohydrate metabolism; Glyoxylate and dicarboxylate metabolism | ko00710; Metabolism; Energy metabolism; Carbon fixation in photosynthetic organisms}	{NA}	{NA}	{AF192776.1; Avena clauda clone Cl5 ribulose-1,5-bisphosphate carboxylase small subunit (rbcS) mRNA, nuclear gene encoding chloroplast protein, partial cds}	{NA}
i0_LQ_CK_c6869/f1p0/833	{NA}	{NA}	{NA}	{NA}	{GO:0016987; sigma factor activity; molecular_function GO:0003677; DNA binding; molecular_function GO:0003700; sequence-specific DNA binding transcription factor activity; molecular_function GO:0006355; regulation of transcription, DNA-dependent; biological_process GO:0006352; transcription initiation, DNA-dependent; biological_process}	{NA}	{PF04542:Sigma-70 region 2 }
i0_LQ_CK_c687/f3p0/510	#N/A	#N/A	#N/A	#N/A	#N/A	#N/A	#N/A
i0_LQ_CK_c6873/f1p0/1012	{BAK07858.1; predicted protein [Hordeum vulgare subsp. vulgare]}	{sp|Q6Z4N3|TRL11_ORYSJ; Thioredoxin-like 1-1, chloroplastic OS=Oryza sativa subsp. japonica GN=Os07g0684100 PE=2 SV=1}	{bdi:100825075; - - - - -}	{At1g08570; KOG0907 Thioredoxin O Posttranslational modification, protein turnover, chaperones ;}	{GO:0016491; oxidoreductase activity; molecular_function GO:0045454; cell redox homeostasis; biological_process}	{AK376663.1; Hordeum vulgare subsp. vulgare mRNA for predicted protein, complete cds, clone: NIASHv3130P10}	{PF00085:Thioredoxin PF08534:Redoxin}
i0_LQ_CK_c6880/f1p0/419	{EMT21892.1; hypothetical protein F775_43792 [Aegilops tauschii]}	{NA}	{NA}	{NA}	{NA}	{NA}	{NA}
i0_LQ_CK_c6882/f1p0/738	{ACV44213.1; WALI7 [Triticum aestivum]}	{NA}	{obr:102721357; - - - - -}	{NA}	{NA}	{FP101487.1; Phyllostachys edulis cDNA clone: bphyst035e09, full insert sequence}	{NA}
i0_LQ_CK_c6898/f1p0/688	#N/A	#N/A	#N/A	#N/A	#N/A	#N/A	#N/A
i0_LQ_CK_c6899/f1p0/641	{XP_003567775.1; PREDICTED: uncharacterized protein LOC100837783 [Brachypodium distachyon]}	{sp|E5RQA1|GHD7_ORYSJ; Transcription factor GHD7 OS=Oryza sativa subsp. japonica GN=GHD7 PE=1 SV=1}	{sita:101782098; - - - - -}	{NA}	{GO:0005515; protein binding; molecular_function}	{XM_003567727.3; PREDICTED: Brachypodium distachyon uncharacterized LOC100837783 (LOC100837783), mRNA}	{PF06203:CCT motif}
i0_LQ_CK_c6910/f1p5/911	#N/A	#N/A	#N/A	#N/A	#N/A	#N/A	#N/A
i0_LQ_CK_c6918/f1p0/565	#N/A	#N/A	#N/A	#N/A	#N/A	#N/A	#N/A
i0_LQ_CK_c6921/f1p0/853	{BAJ98762.1; predicted protein [Hordeum vulgare subsp. vulgare]}	{sp|Q67YC9|Y4141_ARATH; Uncharacterized protein At4g14100 OS=Arabidopsis thaliana GN=At4g14100 PE=2 SV=1}	{bdi:100831082; - - - - -}	{NA}	{NA}	{AK367559.1; Hordeum vulgare subsp. vulgare mRNA for predicted protein, complete cds, clone: NIASHv2058N21}	{NA}
i0_LQ_CK_c6932/f1p2/1015	{NA}	{NA}	{bdi:100830140; - - - - -}	{NA}	{NA}	{XM_003557505.3; PREDICTED: Brachypodium distachyon cylicin-2-like (LOC100830140), mRNA}	{NA}
i0_LQ_CK_c6936/f1p88/640	#N/A	#N/A	#N/A	#N/A	#N/A	#N/A	#N/A
i0_LQ_CK_c6939/f1p0/760	{BAJ91454.1; predicted protein [Hordeum vulgare subsp. vulgare]}	{sp|O04616|CUT1A_ARATH; Protein CURVATURE THYLAKOID 1A, chloroplastic OS=Arabidopsis thaliana GN=CURT1A PE=1 SV=1}	{bdi:100837661; - - - - -}	{NA}	{NA}	{AK332888.1; Triticum aestivum cDNA, clone: WT005_B24, cultivar: Chinese Spring}	{NA}
i0_LQ_CK_c6948/f1p0/719	{BAJ98172.1; predicted protein [Hordeum vulgare subsp. vulgare]}	{NA}	{egu:105038788; - - - - -}	{NA}	{NA}	{AK366969.1; Hordeum vulgare subsp. vulgare mRNA for predicted protein, complete cds, clone: NIASHv2049C19}	{NA}
i0_LQ_CK_c6954/f1p1/590	{EMS52793.1; Photosystem I reaction center subunit III, chloroplastic [Triticum urartu]}	{sp|P13192|PSAF_HORVU; Photosystem I reaction center subunit III, chloroplastic OS=Hordeum vulgare GN=PSAF PE=1 SV=2}	{bdi:100831679; K02694 psaF photosystem I subunit III - ko00195; Metabolism; Energy metabolism; Photosynthesis}	{NA}	{NA}	{AK371184.1; Hordeum vulgare subsp. vulgare mRNA for predicted protein, complete cds, clone: NIASHv2127I17}	{NA}
i0_LQ_CK_c6961/f1p5/878	#N/A	#N/A	#N/A	#N/A	#N/A	#N/A	#N/A
i0_LQ_CK_c6964/f1p0/907	#N/A	#N/A	#N/A	#N/A	#N/A	#N/A	#N/A
i0_LQ_CK_c6975/f1p0/648	{XP_003572416.1; PREDICTED: peroxisomal fatty acid beta-oxidation multifunctional protein [Brachypodium distachyon]}	{sp|Q8W1L6|MFP_ORYSJ; Peroxisomal fatty acid beta-oxidation multifunctional protein OS=Oryza sativa subsp. japonica GN=MFP PE=1 SV=2}	{sita:101758148; K10527 MFP2 enoyl-CoA hydratase/3-hydroxyacyl-CoA dehydrogenase [EC:4.2.1.17 1.1.1.35 1.1.1.211] 4.2.1.17,1.1.1.35,1.1.1.211 ko01212; Metabolism; Global and overview maps; Fatty acid metabolism | ko00071; Metabolism; Lipid metabolism; Fatty acid degradation | ko00592; Metabolism; Lipid metabolism; alpha-Linolenic acid metabolism}	{At4g29010; KOG1683 Hydroxyacyl-CoA dehydrogenase/enoyl-CoA hydratase I Lipid transport and metabolism ;}	{NA}	{AK361941.1; Hordeum vulgare subsp. vulgare mRNA for predicted protein, complete cds, clone: NIASHv2001G19}	{NA}
i0_LQ_CK_c6978/f1p0/682	{XP_015628768.1; PREDICTED: chemocyanin [Oryza sativa Japonica Group]}	{sp|P60496|BABL_LILLO; Chemocyanin OS=Lilium longiflorum PE=1 SV=1}	{osa:4333872; - - - - -}	{NA}	{GO:0005507; copper ion binding; molecular_function GO:0009055; NA GO:0055114; oxidation-reduction process; biological_process}	{NA}	{PF00127:Copper binding proteins, plastocyanin/azurin family PF06525:Sulfocyanin (SoxE) domain PF02298:Plastocyanin-like domain}
i0_LQ_CK_c7008/f1p0/921	{BAJ99543.1; predicted protein [Hordeum vulgare subsp. vulgare]}	{NA}	{obr:102705209; - - - - -}	{NA}	{NA}	{XM_003567974.2; PREDICTED: Brachypodium distachyon uncharacterized LOC100834492 (LOC100834492), mRNA}	{NA}
i0_LQ_CK_c7027/f1p21/983	#N/A	#N/A	#N/A	#N/A	#N/A	#N/A	#N/A
i0_LQ_CK_c7038/f1p5/572	{BAK00951.1; predicted protein [Hordeum vulgare subsp. vulgare]}	{NA}	{bdi:104582523; - - - - -}	{NA}	{NA}	{NA}	{NA}
i0_LQ_CK_c7052/f1p10/582	{EMS51126.1; Transcription factor TRY [Triticum urartu]}	{NA}	{osa:107278244; - - - - -}	{NA}	{NA}	{HG670306.1; Triticum aestivum chromosome 3B, genomic scaffold, cultivar Chinese Spring}	{NA}
i0_LQ_CK_c7064/f1p0/481	#N/A	#N/A	#N/A	#N/A	#N/A	#N/A	#N/A
i0_LQ_CK_c7066/f1p0/437	{BAJ91928.1; predicted protein [Hordeum vulgare subsp. vulgare]}	{sp|P01053|ICI2_HORVU; Subtilisin-chymotrypsin inhibitor-2A OS=Hordeum vulgare PE=1 SV=2}	{sbi:SORBI_09g001060; - - - - -}	{NA}	{GO:0009611; response to wounding; biological_process GO:0004867; serine-type endopeptidase inhibitor activity; molecular_function}	{XR_001406039.1; PREDICTED: Brachypodium distachyon uncharacterized LOC100828087 (LOC100828087), ncRNA}	{PF00280:Potato inhibitor I family}
i0_LQ_CK_c7074/f1p7/739	{EEE65134.1; hypothetical protein OsJ_20207 [Oryza sativa Japonica Group]}	{sp|Q71H73|H33_VITVI; Histone H3.3 OS=Vitis vinifera PE=2 SV=3}	{pda:103699667; K11253 H3 histone H3 - ko05202; Human Diseases; Cancers: Overview; Transcriptional misregulation in cancer | ko05322; Human Diseases; Immune diseases; Systemic lupus erythematosus | ko05034; Human Diseases; Substance dependence; Alcoholism}	{At4g40040; KOG1745 Histones H3 and H4 B Chromatin structure and dynamics ;}	{GO:0003677; DNA binding; molecular_function}	{X79714.1; L.temulentum mRNA for histone H3}	{PF00125:Core histone H2A/H2B/H3/H4}
i0_LQ_CK_c7088/f1p9/623	{EMS56838.1; hypothetical protein TRIUR3_17439 [Triticum urartu]}	{sp|P81748|MIFH_TRITR; Macrophage migration inhibitory factor homolog OS=Trichuris trichiura PE=1 SV=2}	{bdi:100841922; K07253 MIF phenylpyruvate tautomerase 5.3.2.1 ko00350; Metabolism; Amino acid metabolism; Tyrosine metabolism | ko00360; Metabolism; Amino acid metabolism; Phenylalanine metabolism}	{At5g57170; KOG1759 Macrophage migration inhibitory factor V Defense mechanisms ;}	{GO:0016853; isomerase activity; molecular_function GO:0006725; cellular aromatic compound metabolic process; biological_process}	{AK357169.1; Hordeum vulgare subsp. vulgare mRNA for predicted protein, complete cds, clone: NIASHv1047I02}	{PF01361:Tautomerase enzyme}
i0_LQ_CK_c7098/f1p10/682	{XP_003558295.1; PREDICTED: selenoprotein K homolog isoform X2 [Brachypodium distachyon]}	{NA}	{bdi:100823099; - - - - -}	{NA}	{NA}	{AK251202.1; Hordeum vulgare subsp. vulgare cDNA clone: FLbaf106f17, mRNA sequence}	{NA}
i0_LQ_CK_c7099/f1p0/662	#N/A	#N/A	#N/A	#N/A	#N/A	#N/A	#N/A
i0_LQ_CK_c7114/f1p0/407	{NA}	{NA}	{NA}	{NA}	{NA}	{NA}	{NA}
i0_LQ_CK_c7115/f1p17/990	#N/A	#N/A	#N/A	#N/A	#N/A	#N/A	#N/A
i0_LQ_CK_c7117/f1p1/675	{XP_010238283.2; PREDICTED: photosystem I reaction center subunit V, chloroplastic [Brachypodium distachyon]}	{sp|Q00327|PSAG_HORVU; Photosystem I reaction center subunit V, chloroplastic OS=Hordeum vulgare GN=PSAG PE=1 SV=1}	{sita:101779542; K08905 psaG photosystem I subunit V - ko00195; Metabolism; Energy metabolism; Photosynthesis}	{NA}	{NA}	{NA}	{NA}
i0_LQ_CK_c7132/f1p0/960	#N/A	#N/A	#N/A	#N/A	#N/A	#N/A	#N/A
i0_LQ_CK_c7137/f1p34/979	{XP_003558725.1; PREDICTED: ribulose-phosphate 3-epimerase, chloroplastic [Brachypodium distachyon]}	{sp|Q43843|RPE_SOLTU; Ribulose-phosphate 3-epimerase, chloroplastic (Fragment) OS=Solanum tuberosum PE=1 SV=1}	{bdi:100826802; K01783 rpe, RPE ribulose-phosphate 3-epimerase 5.1.3.1 ko01200; Metabolism; Global and overview maps; Carbon metabolism | ko01230; Metabolism; Global and overview maps; Biosynthesis of amino acids | ko00030; Metabolism; Carbohydrate metabolism; Pentose phosphate pathway | ko00040; Metabolism; Carbohydrate metabolism; Pentose and glucuronate interconversions | ko00710; Metabolism; …	{At5g61410; KOG3111 D-ribulose-5-phosphate 3-epimerase G Carbohydrate transport and metabolism ;}	{GO:0005975; carbohydrate metabolic process; biological_process GO:0007339; binding of sperm to zona pellucida; biological_process GO:0006051; N-acetylmannosamine metabolic process; biological_process GO:0016857; racemase and epimerase activity, acting on carbohydrates and derivatives; molecular_function GO:0047465; N-acylglucosamine-6-phosphate 2-epimerase activity; molecular_function GO:0005576…	{AK332104.1; Triticum aestivum cDNA, clone: WT003_C12, cultivar: Chinese Spring}	{PF04131:Putative N-acetylmannosamine-6-phosphate epimerase PF07354:Zona-pellucida-binding protein (Sp38) PF00834:Ribulose-phosphate 3 epimerase family}
i0_LQ_CK_c7142/f1p0/936	{XP_010240093.1; PREDICTED: adenine phosphoribosyltransferase 2-like [Brachypodium distachyon]}	{sp|Q42563|APT2_ARATH; Adenine phosphoribosyltransferase 2 OS=Arabidopsis thaliana GN=APT2 PE=1 SV=1}	{obr:102721157; K00759 APRT, apt adenine phosphoribosyltransferase 2.4.2.7 ko00230; Metabolism; Nucleotide metabolism; Purine metabolism}	{At1g80050; KOG1712 Adenine phosphoribosyl transferases F Nucleotide transport and metabolism ;}	{GO:0009116; nucleoside metabolic process; biological_process}	{AY255503.1; Triticum aestivum putative adenine phosphoribosyltransferase mRNA, complete cds}	{PF00156:Phosphoribosyl transferase domain}
i0_LQ_CK_c7143/f1p3/603	#N/A	#N/A	#N/A	#N/A	#N/A	#N/A	#N/A
i0_LQ_CK_c7145/f1p2/961	#N/A	#N/A	#N/A	#N/A	#N/A	#N/A	#N/A
i0_LQ_CK_c7147/f1p0/903	{CAX68207.1; Copia-like retrotransposon [Helianthus annuus]}	{NA}	{NA}	{NA}	{NA}	{NA}	{NA}
i0_LQ_CK_c7155/f1p0/506	{NA}	{NA}	{NA}	{NA}	{NA}	{AK365026.1; Hordeum vulgare subsp. vulgare mRNA for predicted protein, partial cds, clone: NIASHv2030F21}	{NA}
i0_LQ_CK_c7167/f1p10/789	{BAJ98282.1; predicted protein [Hordeum vulgare subsp. vulgare]}	{sp|O34598|GUAD_BACSU; Guanine deaminase OS=Bacillus subtilis (strain 168) GN=guaD PE=1 SV=1}	{obr:102701711; - - - - -}	{At5g28050; KOG1018 Cytosine deaminase FCY1 and related enzymes F Nucleotide transport and metabolism ;}	{GO:0008251; tRNA-specific adenosine deaminase activity; molecular_function GO:0002100; tRNA wobble adenosine to inosine editing; biological_process GO:0008270; zinc ion binding; molecular_function}	{XM_003562981.3; PREDICTED: Brachypodium distachyon guanine deaminase (LOC100824363), mRNA}	{PF14437:MafB19-like deaminase PF00383:Cytidine and deoxycytidylate deaminase zinc-binding region}
i0_LQ_CK_c7171/f1p1/770	{XP_003568042.1; PREDICTED: probable signal peptidase complex subunit 3 [Brachypodium distachyon]}	{sp|Q9LGB4|SPCS3_ORYSJ; Probable signal peptidase complex subunit 3 OS=Oryza sativa subsp. japonica GN=Os01g0131800 PE=3 SV=2}	{bdi:100840522; K12948 SPCS3, SPC3 signal peptidase complex subunit 3 3.4.-.- ko03060; Genetic Information Processing; Folding, sorting and degradation; Protein export}	{At3g05230; KOG3372 Signal peptidase complex subunit U Intracellular trafficking, secretion, and vesicular transport ;}	{GO:0006465; signal peptide processing; biological_process GO:0016021; integral to membrane; cellular_component GO:0006412; translation; biological_process GO:0008233; peptidase activity; molecular_function GO:0005840; ribosome; cellular_component GO:0003735; structural constituent of ribosome; molecular_function GO:0005096; GTPase activator activity; molecular_function GO:0051056; regulation of …	{XM_003567994.3; PREDICTED: Brachypodium distachyon probable signal peptidase complex subunit 3 (LOC100840522), mRNA}	{PF04573:Signal peptidase subunit PF02145:Rap/ran-GAP PF01249:Ribosomal protein S21e }
i0_LQ_CK_c7174/f1p0/477	{KQJ89658.1; hypothetical protein BRADI_4g27040 [Brachypodium distachyon]}	{sp|O48529|STR9_ARATH; Rhodanese-like domain-containing protein 9, chloroplastic OS=Arabidopsis thaliana GN=STR9 PE=2 SV=1}	{sita:101767385; - - - - -}	{NA}	{NA}	{NA}	{NA}
i0_LQ_CK_c7178/f1p1/550	{BAJ97267.1; predicted protein [Hordeum vulgare subsp. vulgare]}	{sp|F4KDA6|LPA2_ARATH; Protein LOW PSII ACCUMULATION 2, chloroplastic OS=Arabidopsis thaliana GN=LPA2 PE=1 SV=1}	{osa:4328146; - - - - -}	{At5g51540; KOG2090 Metalloendopeptidase family - mitochondrial intermediate peptidase O Posttranslational modification, protein turnover, chaperones ;}	{NA}	{XM_003573721.3; PREDICTED: Brachypodium distachyon protein LOW PSII ACCUMULATION 2, chloroplastic (LOC100826673), mRNA}	{NA}
i0_LQ_CK_c7184/f1p1/895	{XP_004983852.1; PREDICTED: probable glutathione S-transferase GSTU6 isoform X2 [Setaria italica]}	{sp|Q06398|GSTU6_ORYSJ; Probable glutathione S-transferase GSTU6 OS=Oryza sativa subsp. japonica GN=GSTU6 PE=2 SV=2}	{bdi:100832823; K00799 GST, gst glutathione S-transferase 2.5.1.18 ko00480; Metabolism; Metabolism of other amino acids; Glutathione metabolism | ko00980; Metabolism; Xenobiotics biodegradation and metabolism; Metabolism of xenobiotics by cytochrome P450 | ko00982; Metabolism; Xenobiotics biodegradation and metabolism; Drug metabolism - cytochrome P450 | ko05204; Human Diseases; Cancers: Overview…	{At2g29420; KOG0406 Glutathione S-transferase O Posttranslational modification, protein turnover, chaperones ;}	{NA}	{FP097661.1; Phyllostachys edulis cDNA clone: bphyem127c11, full insert sequence}	{NA}
i0_LQ_CK_c7191/f1p8/601	#N/A	#N/A	#N/A	#N/A	#N/A	#N/A	#N/A
i0_LQ_CK_c7192/f1p0/650	{NA}	{NA}	{NA}	{NA}	{NA}	{AM489608.1; Lolium perenne rk1 gene, px1 gene and hd1 gene}	{NA}
i0_LQ_CK_c7196/f1p7/995	{XP_003560226.1; PREDICTED: uncharacterized protein At4g14100-like [Brachypodium distachyon]}	{sp|Q67YC9|Y4141_ARATH; Uncharacterized protein At4g14100 OS=Arabidopsis thaliana GN=At4g14100 PE=2 SV=1}	{bdi:100838952; - - - - -}	{NA}	{NA}	{HG670306.1; Triticum aestivum chromosome 3B, genomic scaffold, cultivar Chinese Spring}	{NA}
i0_LQ_CK_c7199/f1p62/722	{BAK06478.1; predicted protein [Hordeum vulgare subsp. vulgare]}	{sp|P27807|H2B1_WHEAT; Histone H2B.1 OS=Triticum aestivum PE=1 SV=3}	{sita:101763424; K11252 H2B histone H2B - ko05203; Human Diseases; Cancers: Overview; Viral carcinogenesis | ko05322; Human Diseases; Immune diseases; Systemic lupus erythematosus | ko05034; Human Diseases; Substance dependence; Alcoholism}	{At5g22880; KOG1744 Histone H2B B Chromatin structure and dynamics ;}	{GO:0006352; transcription initiation, DNA-dependent; biological_process GO:0003677; DNA binding; molecular_function GO:0005669; transcription factor TFIID complex; cellular_component}	{AK375283.1; Hordeum vulgare subsp. vulgare mRNA for predicted protein, complete cds, clone: NIASHv3089N01}	{PF03847:Transcription initiation factor TFIID subunit A PF00125:Core histone H2A/H2B/H3/H4}
i0_LQ_CK_c7205/f1p0/591	{BAJ90204.1; predicted protein [Hordeum vulgare subsp. vulgare]}	{sp|Q0VMF9|RS6_ALCBS; 30S ribosomal protein S6 OS=Alcanivorax borkumensis (strain ATCC 700651 / DSM 11573 / NCIMB 13689 / SK2) GN=rpsF PE=3 SV=1}	{sita:101766341; - - - - -}	{NA}	{GO:0005840; ribosome; cellular_component GO:0006412; translation; biological_process GO:0003735; structural constituent of ribosome; molecular_function GO:0019843; rRNA binding; molecular_function}	{XM_003579116.3; PREDICTED: Brachypodium distachyon 30S ribosomal protein S6 (LOC100824031), mRNA}	{PF01250:Ribosomal protein S6}
i0_LQ_CK_c7212/f1p0/617	#N/A	#N/A	#N/A	#N/A	#N/A	#N/A	#N/A
i0_LQ_CK_c7227/f1p3/807	{BAJ86488.1; predicted protein [Hordeum vulgare subsp. vulgare]}	{sp|P31853|ATPX_SPIOL; ATP synthase subunit b', chloroplastic OS=Spinacia oleracea GN=ATPG PE=1 SV=2}	{osa:4332431; K02109 ATPF0B, atpF F-type H+-transporting ATPase subunit b - ko00190; Metabolism; Energy metabolism; Oxidative phosphorylation | ko00195; Metabolism; Energy metabolism; Photosynthesis}	{NA}	{NA}	{AK366289.1; Hordeum vulgare subsp. vulgare mRNA for predicted protein, complete cds, clone: NIASHv2041L08}	{NA}
i0_LQ_CK_c7234/f1p10/752	#N/A	#N/A	#N/A	#N/A	#N/A	#N/A	#N/A
i0_LQ_CK_c7237/f1p56/580	#N/A	#N/A	#N/A	#N/A	#N/A	#N/A	#N/A
i0_LQ_CK_c7240/f1p0/554	{BAJ99765.1; predicted protein [Hordeum vulgare subsp. vulgare]}	{NA}	{zma:103643193; - - - - -}	{NA}	{GO:0005515; protein binding; molecular_function}	{AK368562.1; Hordeum vulgare subsp. vulgare mRNA for predicted protein, complete cds, clone: NIASHv2076A16}	{PF02798:Glutathione S-transferase, N-terminal domain PF13417:Glutathione S-transferase, N-terminal domain PF13409:Glutathione S-transferase, N-terminal domain}
i0_LQ_CK_c7254/f1p0/475	{EMT01562.1; hypothetical protein F775_32909 [Aegilops tauschii]}	{sp|P38389|SC61B_ARATH; Protein transport protein Sec61 subunit beta OS=Arabidopsis thaliana GN=At2g45070 PE=1 SV=1}	{dosa:Os01t0565900-01; K09481 SEC61B, SBH2 protein transport protein SEC61 subunit beta - ko03060; Genetic Information Processing; Folding, sorting and degradation; Protein export | ko04141; Genetic Information Processing; Folding, sorting and degradation; Protein processing in endoplasmic reticulum | ko04145; Cellular Processes; Transport and catabolism; Phagosome | ko05110; Human Diseases; Infe…	{At3g60540; KOG3457 Sec61 protein translocation complex, beta subunit O Posttranslational modification, protein turnover, chaperones ;}	{NA}	{XM_003569177.3; PREDICTED: Brachypodium distachyon protein transport protein Sec61 subunit beta-like (LOC100837991), mRNA}	{NA}
i0_LQ_CK_c7262/f1p2/737	{EMT10628.1; hypothetical protein F775_31427 [Aegilops tauschii]}	{NA}	{bdi:100841706; - - - - -}	{NA}	{NA}	{XM_003562271.3; PREDICTED: Brachypodium distachyon uncharacterized LOC100841706 (LOC100841706), mRNA}	{NA}
i0_LQ_CK_c7274/f1p8/756	{AGW81789.1; autophagy-related protein 8a [Triticum aestivum]}	{sp|Q6Z1D5|ATG8C_ORYSJ; Autophagy-related protein 8C OS=Oryza sativa subsp. japonica GN=ATG8C PE=2 SV=1}	{egu:105051198; K08341 GABARAP, ATG8, LC3 GABA(A) receptor-associated protein - ko04371; Environmental Information Processing; Signal transduction; Apelin signaling pathway | ko04068; Environmental Information Processing; Signal transduction; FoxO signaling pathway | ko04140; Cellular Processes; Transport and catabolism; Autophagy - animal | ko04138; Cellular Processes; Transport and catabolism; …	{At1g62040; KOG1654 Microtubule-associated anchor protein involved in autophagy and membrane trafficking Z Cytoskeleton ;}	{GO:0005737; cytoplasm; cellular_component GO:0000045; autophagic vacuole assembly; biological_process}	{KF294809.1; Triticum aestivum autophagy-related protein 8c (ATG8c) mRNA, complete cds}	{PF04110:Ubiquitin-like autophagy protein Apg12 }
i0_LQ_CK_c7276/f1p1/722	{AAC83374.1; ribulose-1,5-bisphosphate carboxylase small subunit, partial [Avena clauda]}	{sp|P00871|RBS1_WHEAT; Ribulose bisphosphate carboxylase small chain PWS4.3, chloroplastic OS=Triticum aestivum PE=3 SV=2}	{ats:F775_29936; K01602 rbcS ribulose-bisphosphate carboxylase small chain 4.1.1.39 ko01200; Metabolism; Global and overview maps; Carbon metabolism | ko00630; Metabolism; Carbohydrate metabolism; Glyoxylate and dicarboxylate metabolism | ko00710; Metabolism; Energy metabolism; Carbon fixation in photosynthetic organisms}	{NA}	{NA}	{AF192775.1; Avena strigosa clone Str5 ribulose-1,5-bisphosphate carboxylase small subunit (rbcS) mRNA, nuclear gene encoding chloroplast protein, partial cds}	{NA}
i0_LQ_CK_c728/f2p0/574	{KZM84921.1; hypothetical protein DCAR_027657 [Daucus carota subsp. sativus]}	{sp|P0CG89|H4_SOYBN; Histone H4 OS=Glycine max PE=3 SV=1}	{sot:102605056; K11254 H4 histone H4 - ko05203; Human Diseases; Cancers: Overview; Viral carcinogenesis | ko05322; Human Diseases; Immune diseases; Systemic lupus erythematosus | ko05034; Human Diseases; Substance dependence; Alcoholism}	{Hs22060712; KOG3467 Histone H4 B Chromatin structure and dynamics ;}	{NA}	{AK362933.1; Hordeum vulgare subsp. vulgare mRNA for predicted protein, complete cds, clone: NIASHv2011F23}	{NA}
i0_LQ_CK_c7280/f1p0/998	{EMT10198.1; hypothetical protein F775_52155 [Aegilops tauschii]}	{sp|O03982|HIP39_ARATH; Heavy metal-associated isoprenylated plant protein 39 OS=Arabidopsis thaliana GN=HIPP39 PE=2 SV=1}	{obr:102700219; - - - - -}	{At1g01490; KOG1603 Copper chaperone P Inorganic ion transport and metabolism ;}	{GO:0046873; metal ion transmembrane transporter activity; molecular_function GO:0032040; small-subunit processome; cellular_component GO:0030001; metal ion transport; biological_process GO:0046872; metal ion binding; molecular_function GO:0016020; membrane; cellular_component GO:0055085; transmembrane transport; biological_process GO:0006270; DNA-dependent DNA replication initiation; biological_…	{AK330938.1; Triticum aestivum cDNA, clone: SET5_K22, cultivar: Chinese Spring}	{PF02535:ZIP Zinc transporter PF00403:Heavy-metal-associated domain PF04147:Nop14-like family PF02724:CDC45-like protein}
i0_LQ_CK_c7289/f1p0/372	#N/A	#N/A	#N/A	#N/A	#N/A	#N/A	#N/A
i0_LQ_CK_c7290/f1p0/987	{BAJ96094.1; predicted protein [Hordeum vulgare subsp. vulgare]}	{sp|Q9S9N9|CCR1_ARATH; Cinnamoyl-CoA reductase 1 OS=Arabidopsis thaliana GN=CCR1 PE=1 SV=1}	{bdi:100840160; - - - - -}	{At5g58490; KOG1502 Flavonol reductase/cinnamoyl-CoA reductase V Defense mechanisms ;}	{GO:0055114; oxidation-reduction process; biological_process GO:0006694; steroid biosynthetic process; biological_process GO:0050662; coenzyme binding; molecular_function GO:0003824; NA GO:0016616; oxidoreductase activity, acting on the CH-OH group of donors, NAD or NADP as acceptor; molecular_function GO:0003854; 3-beta-hydroxy-delta5-steroid dehydrogenase activity; molecular_function}	{AK331717.1; Triticum aestivum cDNA, clone: WT002_C24, cultivar: Chinese Spring}	{PF01073:3-beta hydroxysteroid dehydrogenase/isomerase family PF01370:NAD dependent epimerase/dehydratase family}
i0_LQ_CK_c7291/f1p0/852	#N/A	#N/A	#N/A	#N/A	#N/A	#N/A	#N/A
i0_LQ_CK_c7296/f1p6/794	{BAJ86212.1; predicted protein [Hordeum vulgare subsp. vulgare]}	{sp|Q6ASY2|NLTL1_ORYSJ; Non-specific lipid transfer protein-like 1 OS=Oryza sativa subsp. japonica GN=LTPL1 PE=1 SV=1}	{bdi:100829835; - - - - -}	{NA}	{NA}	{XM_003557759.3; PREDICTED: Brachypodium distachyon non-specific lipid transfer protein-like 1 (LOC100829835), mRNA}	{NA}
i0_LQ_CK_c7303/f1p8/693	#N/A	#N/A	#N/A	#N/A	#N/A	#N/A	#N/A
i0_LQ_CK_c7314/f1p5/580	{NA}	{NA}	{NA}	{NA}	{NA}	{NA}	{NA}
i0_LQ_CK_c732/f2p0/703	{XP_003564931.1; PREDICTED: small ubiquitin-related modifier 1 [Brachypodium distachyon]}	{sp|P55857|SUMO1_ORYSJ; Small ubiquitin-related modifier 1 OS=Oryza sativa subsp. japonica GN=SUMO1 PE=1 SV=1}	{osa:4324360; K12160 SUMO, SMT3 small ubiquitin-related modifier - ko03013; Genetic Information Processing; Translation; RNA transport | ko05418; Human Diseases; Cardiovascular diseases; Fluid shear stress and atherosclerosis}	{At4g26840; KOG1769 Ubiquitin-like proteins O Posttranslational modification, protein turnover, chaperones ;}	{NA}	{AK250104.1; Hordeum vulgare subsp. vulgare cDNA clone: FLbaf66i23, mRNA sequence}	{NA}
i0_LQ_CK_c7324/f1p0/691	{BAJ86555.1; predicted protein [Hordeum vulgare subsp. vulgare]}	{sp|Q5Z676|CML29_ORYSJ; Probable calcium-binding protein CML29 OS=Oryza sativa subsp. japonica GN=CML29 PE=2 SV=1}	{bdi:104581489; - - - - -}	{At1g66410; KOG0027 Calmodulin and related proteins (EF-Hand superfamily) T Signal transduction mechanisms ;}	{GO:0005509; calcium ion binding; molecular_function GO:0005578; proteinaceous extracellular matrix; cellular_component GO:0007165; signal transduction; biological_process}	{AK332191.1; Triticum aestivum cDNA, clone: SET1_M05, cultivar: Chinese Spring}	{PF13499:EF-hand domain pair PF13202:EF hand PF10591:Secreted protein acidic and rich in cysteine Ca binding region PF13405:EF-hand domain PF13833:EF-hand domain pair PF00036:EF hand}
i0_LQ_CK_c7332/f1p0/430	{NA}	{NA}	{NA}	{NA}	{GO:0030150; protein import into mitochondrial matrix; biological_process GO:0005742; mitochondrial outer membrane translocase complex; cellular_component}	{NA}	{PF17112:Mitochondrial import receptor subunit Tom6, fungal}
i0_LQ_CK_c7342/f1p0/825	{BAJ86850.1; predicted protein [Hordeum vulgare subsp. vulgare]}	{sp|Q42410|ZAT12_ARATH; Zinc finger protein ZAT12 OS=Arabidopsis thaliana GN=ZAT12 PE=2 SV=1}	{ats:F775_18608; - - - - -}	{At5g59820; KOG1721 FOG: Zn-finger R General function prediction only ;}	{GO:0046872; metal ion binding; molecular_function}	{AK355632.1; Hordeum vulgare subsp. vulgare mRNA for predicted protein, complete cds, clone: NIASHv1023K12}	{PF00096:Zinc finger, C2H2 type PF13912:C2H2-type zinc finger}
i0_LQ_CK_c7348/f1p0/365	{XP_005843095.1; histone H3 [Chlorella variabilis]}	{sp|P59169|H33_ARATH; Histone H3.3 OS=Arabidopsis thaliana GN=HTR4 PE=1 SV=2}	{aip:107631188; K11253 H3 histone H3 - ko05202; Human Diseases; Cancers: Overview; Transcriptional misregulation in cancer | ko05322; Human Diseases; Immune diseases; Systemic lupus erythematosus | ko05034; Human Diseases; Substance dependence; Alcoholism}	{CE03253A; KOG1745 Histones H3 and H4 B Chromatin structure and dynamics ;}	{NA}	{AB205017.1; Lolium multiflorum gene for replacement histone H3, exon 1-2, complete cds}	{NA}
i0_LQ_CK_c7352/f1p0/839	{BAB19810.1; ribulose-1,5-bisphosphate carboxylase/oxygenase small subunit [Triticum aestivum]}	{sp|P00871|RBS1_WHEAT; Ribulose bisphosphate carboxylase small chain PWS4.3, chloroplastic OS=Triticum aestivum PE=3 SV=2}	{ats:F775_29936; K01602 rbcS ribulose-bisphosphate carboxylase small chain 4.1.1.39 ko01200; Metabolism; Global and overview maps; Carbon metabolism | ko00630; Metabolism; Carbohydrate metabolism; Glyoxylate and dicarboxylate metabolism | ko00710; Metabolism; Energy metabolism; Carbon fixation in photosynthetic organisms}	{NA}	{NA}	{AF202646.1; Avena clauda clone ClG4 ribulose-1,5-bisphosphate carboxylase small subunit (rbcS) gene, partial cds}	{NA}
i0_LQ_CK_c7367/f1p4/676	{XP_003580832.2; PREDICTED: uncharacterized protein LOC100826624 [Brachypodium distachyon]}	{NA}	{ats:F775_31673; - - - - -}	{NA}	{NA}	{AK331734.1; Triticum aestivum cDNA, clone: WT002_D16, cultivar: Chinese Spring}	{NA}
i0_LQ_CK_c7372/f1p0/422	{EMT17111.1; hypothetical protein F775_32912 [Aegilops tauschii]}	{NA}	{bdi:100846089; - - - - -}	{NA}	{NA}	{AK330569.1; Triticum aestivum cDNA, clone: SET1_F23, cultivar: Chinese Spring}	{NA}
i0_LQ_CK_c7374/f1p0/926	{AKS26497.1; CuZnSOD [Puccinellia tenuiflora]}	{sp|P93407|SODCP_ORYSJ; Superoxide dismutase [Cu-Zn], chloroplastic OS=Oryza sativa subsp. japonica GN=SODCP PE=1 SV=1}	{sbi:SORBI_07g023950; K04565 SOD1 superoxide dismutase, Cu-Zn family 1.15.1.1 ko04146; Cellular Processes; Transport and catabolism; Peroxisome | ko04213; Organismal Systems; Aging; Longevity regulating pathway - multiple species | ko05014; Human Diseases; Neurodegenerative diseases; Amyotrophic lateral sclerosis (ALS) | ko05016; Human Diseases; Neurodegenerative diseases; Huntington's disease | …	{At2g28190; KOG0441 Cu2+/Zn2+ superoxide dismutase SOD1 P Inorganic ion transport and metabolism ;}	{GO:0006801; superoxide metabolic process; biological_process GO:0046872; metal ion binding; molecular_function GO:0055114; oxidation-reduction process; biological_process}	{KP732096.1; Puccinellia tenuiflora CuZnSOD (CuZnSOD) mRNA, complete cds}	{PF00080:Copper/zinc superoxide dismutase (SODC)}
i0_LQ_CK_c7379/f1p57/674	{XP_010238088.1; PREDICTED: F-box/SPRY domain-containing protein 1-like [Brachypodium distachyon]}	{NA}	{sita:101780212; - - - - -}	{NA}	{NA}	{XM_010239786.2; PREDICTED: Brachypodium distachyon F-box/SPRY domain-containing protein 1-like (LOC100821037), mRNA}	{NA}
i0_LQ_CK_c739/f2p0/844	{OEL25587.1; putative glutathione S-transferase GSTU6 [Dichanthelium oligosanthes]}	{sp|Q06398|GSTU6_ORYSJ; Probable glutathione S-transferase GSTU6 OS=Oryza sativa subsp. japonica GN=GSTU6 PE=2 SV=2}	{ats:F775_31691; K00799 GST, gst glutathione S-transferase 2.5.1.18 ko00480; Metabolism; Metabolism of other amino acids; Glutathione metabolism | ko00980; Metabolism; Xenobiotics biodegradation and metabolism; Metabolism of xenobiotics by cytochrome P450 | ko00982; Metabolism; Xenobiotics biodegradation and metabolism; Drug metabolism - cytochrome P450 | ko05204; Human Diseases; Cancers: Overvie…	{At1g10360; KOG0406 Glutathione S-transferase O Posttranslational modification, protein turnover, chaperones ;}	{GO:0005515; protein binding; molecular_function GO:0016032; NA}	{AK432500.1; Brachypodium distachyon mRNA, clone: PL016C01-A-053_L06}	{PF02798:Glutathione S-transferase, N-terminal domain PF13417:Glutathione S-transferase, N-terminal domain PF13409:Glutathione S-transferase, N-terminal domain PF00695:Major surface antigen from hepadnavirus}
i0_LQ_CK_c7390/f1p0/585	{EMT03523.1; WW domain-containing oxidoreductase [Aegilops tauschii]}	{sp|Q6RVV4|TIC32_PEA; Short-chain dehydrogenase TIC 32, chloroplastic OS=Pisum sativum GN=TIC32 PE=1 SV=1}	{ats:F775_17913; - - - - -}	{At5g02540; KOG1208 Dehydrogenases with different specificities (related to short-chain alcohol dehydrogenases) Q Secondary metabolites biosynthesis, transport and catabolism ;}	{NA}	{XM_003568719.3; PREDICTED: Brachypodium distachyon short-chain dehydrogenase TIC 32, chloroplastic-like (LOC100827273), mRNA}	{NA}
i0_LQ_CK_c7513/f1p1/252	{NA}	{NA}	{NA}	{NA}	{NA}	{NA}	{NA}
i0_LQ_CK_c7539/f1p0/350	{BAP82418.1; ribulose-1,5-bisphosphate carboxylase/oxygenase small subunit [Phleum pratense]}	{sp|P07398|RBS3_WHEAT; Ribulose bisphosphate carboxylase small chain clone 512 (Fragment) OS=Triticum aestivum PE=2 SV=1}	{ats:F775_29936; K01602 rbcS ribulose-bisphosphate carboxylase small chain 4.1.1.39 ko01200; Metabolism; Global and overview maps; Carbon metabolism | ko00630; Metabolism; Carbohydrate metabolism; Glyoxylate and dicarboxylate metabolism | ko00710; Metabolism; Energy metabolism; Carbon fixation in photosynthetic organisms}	{NA}	{NA}	{AK369652.1; Hordeum vulgare subsp. vulgare mRNA for predicted protein, complete cds, clone: NIASHv2095A01}	{NA}
i0_LQ_CK_c7581/f1p27/305	{NA}	{NA}	{NA}	{NA}	{NA}	{NA}	{NA}
i0_LQ_CK_c7621/f1p0/290	{XP_006387178.1; hypothetical protein POPTR_1605s00200g [Populus trichocarpa]}	{NA}	{NA}	{NA}	{NA}	{HG323747.1; TPA: Triticum aestivum SRP RNA for signal recognition particle RNA}	{NA}
i0_LQ_CK_c7631/f1p0/316	{NA}	{NA}	{NA}	{NA}	{GO:0008270; zinc ion binding; molecular_function GO:0005515; protein binding; molecular_function}	{U22442.1; Triticum aestivum adenine phosphoribosyltransferase form 1 (APT1) mRNA, complete cds}	{PF14634:zinc-RING finger domain}
i0_LQ_CK_c7653/f1p1/289	{NA}	{NA}	{NA}	{NA}	{NA}	{NA}	{NA}
i0_LQ_CK_c768/f3p0/529	{BAJ84970.1; predicted protein [Hordeum vulgare subsp. vulgare]}	{NA}	{NA}	{NA}	{NA}	{NA}	{NA}
i0_LQ_CK_c7724/f1p4/280	#N/A	#N/A	#N/A	#N/A	#N/A	#N/A	#N/A
i0_LQ_CK_c7740/f1p0/260	#N/A	#N/A	#N/A	#N/A	#N/A	#N/A	#N/A
i0_LQ_CK_c7747/f1p0/323	{NA}	{NA}	{NA}	{NA}	{NA}	{U08135.1; Hordeum vulgare photosystem-I PSI-F subunit precursor mRNA, complete cds}	{NA}
i0_LQ_CK_c7751/f1p3/296	{EMT00488.1; hypothetical protein F775_32270 [Aegilops tauschii]}	{NA}	{ats:F775_09849; - - - - -}	{NA}	{NA}	{AK363422.1; Hordeum vulgare subsp. vulgare mRNA for predicted protein, complete cds, clone: NIASHv2015E24}	{NA}
i0_LQ_CK_c7784/f1p7/317	#N/A	#N/A	#N/A	#N/A	#N/A	#N/A	#N/A
i0_LQ_CK_c7785/f1p13/311	{NA}	{NA}	{NA}	{NA}	{NA}	{AK332028.1; Triticum aestivum cDNA, clone: WT002_P11, cultivar: Chinese Spring}	{NA}
i0_LQ_CK_c7880/f1p31/301	{XP_006304391.1; hypothetical protein CARUB_v10010908mg [Capsella rubella]}	{sp|P14277|CB2F_SOLLC; Chlorophyll a-b binding protein 3B, chloroplastic (Fragments) OS=Solanum lycopersicum GN=CAB3B PE=3 SV=1}	{sly:101267774; K08912 LHCB1 light-harvesting complex II chlorophyll a/b binding protein 1 - ko00196; Metabolism; Energy metabolism; Photosynthesis - antenna proteins}	{NA}	{GO:0046537; 2,3-bisphosphoglycerate-independent phosphoglycerate mutase activity; molecular_function GO:0003824; NA}	{AK252089.1; Hordeum vulgare subsp. vulgare cDNA clone: FLbaf143l15, mRNA sequence}	{PF10143:2,3-bisphosphoglycerate-independent phosphoglycerate mutase}
i0_LQ_CK_c7934/f1p0/277	#N/A	#N/A	#N/A	#N/A	#N/A	#N/A	#N/A
i0_LQ_CK_c7938/f1p1/288	#N/A	#N/A	#N/A	#N/A	#N/A	#N/A	#N/A
i0_LQ_CK_c7942/f1p0/254	#N/A	#N/A	#N/A	#N/A	#N/A	#N/A	#N/A
i0_LQ_CK_c7956/f1p0/311	#N/A	#N/A	#N/A	#N/A	#N/A	#N/A	#N/A
i0_LQ_CK_c7962/f1p7/323	{NA}	{NA}	{NA}	{NA}	{NA}	{AK251490.1; Hordeum vulgare subsp. vulgare cDNA clone: FLbaf125g23, mRNA sequence}	{NA}
i0_LQ_CK_c7987/f1p9/305	#N/A	#N/A	#N/A	#N/A	#N/A	#N/A	#N/A
i0_LQ_CK_c802/f2p29/811	{EMS51879.1; hypothetical protein TRIUR3_21382 [Triticum urartu]}	{sp|P93788|REMO_SOLTU; Remorin OS=Solanum tuberosum PE=1 SV=1}	{mus:103976865; - - - - -}	{NA}	{GO:0005886; plasma membrane; cellular_component GO:0006810; transport; biological_process GO:0006886; intracellular protein transport; biological_process GO:0005515; protein binding; molecular_function GO:0005783; endoplasmic reticulum; cellular_component GO:0016021; integral to membrane; cellular_component}	{XM_010236584.2; PREDICTED: Brachypodium distachyon remorin (LOC100845002), transcript variant X2, mRNA}	{PF13492:GAF domain PF04632:Fusaric acid resistance protein family PF05529:B-cell receptor-associated protein 31-like }
[truncated: 52,334 more rows]
