# Supplementary material for: Integrated Analysis of Single-Molecule Real-Time Sequencing and Next-Generation Sequencing Eveals Insights into Drought Tolerance Mechanism of Lolium multiflorum
Source: Int J Mol Sci. 2022 Jul 18;23(14):7921. doi: 10.3390/ijms23147921 (PMC9320196; doi:10.3390/ijms23147921)
Supplement: Supplementary file 1 [file ijms-23-07921-s001.zip › Supplementary Table S6 TF statistics.xlsx]

## Sheet: CK
Family	Num
SNF2	593
SET	314
FAR1	299
WRKY	298
TRAF	292
Trihelix	264
MYB-related	250
C3H	245
C2H2	202
Others	197
TUB	174
GRAS	169
NAC	168
SWI/SNF-BAF60b	158
AP2/ERF-ERF	156
PHD	149
B3-ARF	148
bHLH	142
bZIP	136
B3	128
HSF	113
SBP	110
AUX/IAA	102
mTERF	96
TAZ	89
Tify	89
MYB	86
TCP	84
Jumonji	81
GARP-G2-like	81
HB-HD-ZIP	78
HB-BELL	62
RWP-RK	54
C2C2-GATA	51
HB-other	42
LUG	40
CAMTA	39
Pseudo ARR-B	38
C2C2-Dof	36
GNAT	35
IWS1	35
NF-X1	34
GARP-ARR-B	33
SWI/SNF-SWI3	31
RB	27
zf-HD	26
CPP	25
GeBP	24
HMG	24
NF-YA	23
DDT	22
VOZ	22
EIL	21
LOB	20
MADS-M-type	19
ARID	19
MADS-MIKC	18
C2C2-LSD	17
HB-PHD	14
SRS	14
C2C2-CO-like	13
NF-YB	12
CSD	10
LIM	9
E2F-DP	8
GRF	8
zn-clus	8
DBP	7
HRT	7
Whirly	6
NF-YC	6
MBF1	5
HB-KNOX	5
BBR-BPC	5
OFP	5
BES1	5
C2C2-YABBY	5
S1Fa-like	4
Coactivator p15	4
AP2/ERF-RAV	4
PLATZ	4
STAT	4
Rcd1-like	3
HB-WOX	3
DBB	2
ULT	2
MED7	1
MED6	1
Alfin-like	0
AP2/ERF-AP2	0

## Sheet: DK
Family	Num
FAR1	348
C3H	341
SNF2	324
NAC	306
C2H2	261
AP2/ERF-ERF	247
MYB-related	225
GRAS	217
HSF	217
bZIP	216
bHLH	203
B3-ARF	196
SET	195
WRKY	185
PHD	163
TRAF	163
B3	139
AUX/IAA	127
Trihelix	118
Jumonji	108
TUB	108
MYB	107
HB-HD-ZIP	99
GARP-G2-like	98
SBP	89
mTERF	77
SWI/SNF-BAF60b	70
C2C2-GATA	65
TAZ	61
Tify	60
CAMTA	58
HB-BELL	57
C2C2-Dof	51
IWS1	49
EIL	47
HB-other	46
RWP-RK	45
Pseudo ARR-B	41
HMG	39
LUG	39
RB	39
GARP-ARR-B	38
NF-YA	37
TCP	37
AP2/ERF-AP2	35
LOB	35
NF-X1	35
MADS-M-type	32
GeBP	31
GNAT	31
ARID	30
MADS-MIKC	27
C2C2-LSD	23
DDT	22
DBP	20
