# Supplementary material for: Integrated Analysis of Single-Molecule Real-Time Sequencing and Next-Generation Sequencing Eveals Insights into Drought Tolerance Mechanism of Lolium multiflorum
Source: Int J Mol Sci. 2022 Jul 18;23(14):7921. doi: 10.3390/ijms23147921 (PMC9320196; doi:10.3390/ijms23147921)
Supplement: Supplementary file 1 [file ijms-23-07921-s001.zip › Supplementary Table S7 primers for experiment.xlsx]

## Sheet: Sheet1 (2)
Gene Name	Primer F	Primer R	Note
MYB1	5' CAAGAGGAGAAGCCCGTAGTGA 3'	5' GCAAAGGAGGAAGCAGAGGAA 3'	for qPCR
MYB2	5' TGGTGTCGTTCGTCTTCTTTCT 3'	5' AGCCTCATCGGGGGTTTAT 3'	for qPCR
MYB3	5' CTTGGTGTCGCCCCAGTATCTA 3'	5' CAGTCCCCCTCTCTTTTTGAAT 3'	for qPCR
MYB4	5' CGCCATCAAGAACCACTGGAACTCC 3'	5' TGAAGCAGAATCCCCCCGCCGT 3'	for qPCR
MYB5	5' AAAGCCCCACTACCACATCCG 3'	5' CCATCAGCCACTTCACCAACG 3'	for qPCR
MYB6	5' CTGCCAGACAAAACTCAGAACC 3'	5' CAAGCGCACATCGACCAAT 3'	for qPCR
MYB7	5' CAAGAACCACTGGAACACGCACA 3'	5' GGTGACTTGGTCAGGATGATCTGC 3'	for qPCR
MYB8	5' CGACGAGCGAGCAGGAATA 3'	5' AGCTAGCGGGGACGGAATCT 3'	for qPCR
MYB9	5' CGCTGGTGTGGGACTACGAT 3'	5' CAGGAGACAATGAGGGGGAT 3'	for qPCR
MYB10	5' AACGCAGAGTACATGGGGAAC 3'	5' GAAAGATAATGGGTGGGGGA 3'	for qPCR
MYB11	5' CTTGCTGGGCTGAAGAGATG 3'	5' GAGGAAGGAGTGGAGGTGGA 3'	for qPCR
MYB12	5' CTAAATCCCCTCCCCCCACT 3'	5' TGACGAAAAGCAACCCCG 3'	for qPCR
MYB13	5' ATGATTATCGTCGTGTCGGA 3'	5' ATGCTGGAAACCCTTGCT 3'	for qPCR
MYB14	5' ACCAGCGAAAGGTGAAGAA 3'	5' TCAGAAAAGAGCGAGGAGC 3'	for qPCR
MYB15	5' AGTTTCACCATCAGCCCTCT 3'	5' TTGCTTCCACTGCTCCCT 3'	for qPCR
MYB16	5' GTGTGCTAGTGTGTTTGGTGG 3'	5' GTGCTCGCTGAGACTGTTATTT 3'	for qPCR
MYB17	5' GTATGGTGCTATGTGTTTGTGG 3'	5' TGTGCTCGCTGAGACTGTTAT 3'	for qPCR
MYB18	5' ATGGAACTAAGTGGCGTGAAA 3'	5' GCAACCCTGAAGCTAAATATGA 3'	for qPCR
MYB19	5' TAGTTCTCGCTACTCCTATCTGC 3'	5' CTACAACACCGCCTCCAAT 3'	for qPCR
MYB20	5' CGTGACAAGGGCTTGGAAATT 3'	5' AAGAGGACCGAGGCTAGACTGC 3'	for qPCR
MYB21	5' GACAAGTCACTCAAGGAAGGC 3'	5' GGAAGACCAGACAATGAAAAGG 3'	for qPCR
MYB22	5' ACATAGACGCCGAGAACGA 3'	5' GAGGAAGGAATGGGAGAGC 3'	for qPCR
MYB23	5' ACCAACCAGCCATCCAAA 3'	5' TAGCCAGCCTCCCAAAAC 3'	for qPCR
MYB24	5' TCTTCTTCCTCGGTCCTCTC 3'	5' GCAGCATCAGCCTTCCTT 3'	for qPCR
MYB25	5' TCCCCTGTTTCCACTCCCCA 3'	5' TCGCAGTCGCTCTCGCTCTT 3'	for qPCR
MYB26	5' GACAAGTCACTCAAGGAAGGC 3'	5' TCAGGGAAGGAAGAGCAGA 3'	for qPCR
MYB27	5' GCTCGGTCATTTGCGATTC 3'	5' TGCTTTTGCTGCTTTTGGG 3'	for qPCR
MYB28	5' GTAACAACCAACCAGCCATCC 3'	5' CAAAGAGACACTTGCCCAAAAC 3'	for qPCR
MYB29	5' GGTCATTAGGGTCTGTTTGTTTGG 3'	5' ACTTCTTCAGTATTCAGGGGCA 3'	for qPCR
eIF4A	5' AACTCAACTTGAAGTGTTGGAGTG 3'	5' AGATCTGGTCCTGGAAAGAATATG 3'	for qPCR
HIS3	5' ACTTCAAGACTGATCTGCGTTTCC 3'	5' CATGGATGGCACAAAGGTTGG 3'	for qPCR
